# Supplementary material for: Unlocking osmotic energy harvesting potential in challenging real-world hypersaline environments through vermiculite-based hetero-nanochannels
Source: Nat Commun. 2024 Jan 19;15:608. doi: 10.1038/s41467-023-44434-1 (PMC10799064; doi:10.1038/s41467-023-44434-1)
Supplement: Supplementary file 6 — Supplementary Data 1 [file 41467_2023_44434_MOESM6_ESM.zip]

Archive with 6 entries (6 files):
- ClassicalMD/ClassicalMD-H15.3 final.data
- ClassicalMD/ClassicalMD-H15.3_initial.data
- ClassicalMD/ClassicalMD-H20.3_initial.data
- ClassicalMD/ClassicalMD-H20.3final.data
- ClassicalMD/ClassicalMD-H25.3_initial.data
- ClassicalMD/ClassicalMD-H25.3final.data
