# Supplementary material for: Unlocking osmotic energy harvesting potential in challenging real-world hypersaline environments through vermiculite-based hetero-nanochannels
Source: Nat Commun. 2024 Jan 19;15:608. doi: 10.1038/s41467-023-44434-1 (PMC10799064; doi:10.1038/s41467-023-44434-1)
Supplement: Supplementary file 6 — Supplementary Data 1 [file 41467_2023_44434_MOESM6_ESM.zip › ClassicalMD/ClassicalMD-H15.3 final.data]

LAMMPS data file via write_data, version 29 Sep 2021, timestep = 1000414

7165 atoms
10 atom types
3000 bonds
1 bond types
1500 angles
1 angle types

0 114.166 xlo xhi
0 28.15 ylo yhi
0 30.6 zlo zhi

Masses

1 16
2 16
3 26.982
4 28.085
5 24.305
6 1.008
7 1.00794
8 15.9994
9 22.99
10 35.45

Pair Coeffs # lj/cut/coul/long

1 0.1554 3.5532
2 0.1554 3.5532
3 1.3298e-06 4.7943
4 1.8405e-06 3.7064
5 9.0298e-06 5.909
6 0.1554 3.5532
7 0 0
8 0.1554 3.5532
9 0.1301 2.6378
10 0.1001 4.9388

Bond Coeffs # harmonic

1 450 1

Angle Coeffs # harmonic

1 55 109.47

Atoms # full

6217 1249 8 -0.8472 0.74770328280252 3.343615425247603 6.660591954456042 0 0 0
3378 302 7 0.4236 2.075828918080075 0.6153073660821574 3.755791747901094 1 0 1
6219 1249 7 0.4236 0.5343559379119399 3.5119856530314286 5.6982332231741974 0 0 0
4711 747 8 -0.8472 1.085720682084214 6.369408242698294 4.302095006368194 0 1 0
4559 696 7 0.4236 4.6776338353320135 6.315193456528206 5.31070143236873 0 1 1
2746 92 8 -0.8472 0.9391943355356098 3.8496264519398142 1.0169654059818976 1 1 0
3376 302 8 -0.8472 1.859462650345805 1.5742653005116924 3.5725284960290242 1 0 1
3377 302 7 0.4236 2.638702194919449 2.146505787324344 3.828119429061271 1 0 1
6926 1485 7 0.4236 4.3533831043372055 6.065102697717048 2.162663714238554 0 2 1
5162 897 7 0.4236 4.210643078073214 2.802052558825122 6.866536432608065 0 -1 0
5161 897 8 -0.8472 3.970204890198302 2.900171992518435 5.900843869026316 0 -1 0
6927 1485 7 0.4236 3.0892471884243085 5.676524801892208 3.1205749651066945 0 2 1
5541 1023 7 0.4236 0.5978790158896101 13.903578100311 5.545107894118257 0 0 0
2748 92 7 0.4236 1.5174557396070607 4.655094430195184 1.146715544040582 1 1 0
5163 897 7 0.4236 4.715437636936152 3.3587171390888257 5.4167318447346995 0 -1 0
6925 1485 8 -0.8472 4.023791912417417 5.431457916846468 2.862566557249158 0 2 1
4413 647 7 0.4236 4.5791724801295945 1.6851045564569511 0.6641653864553227 0 0 0
4411 647 8 -0.8472 4.343577848302393 2.5810037140213047 0.2875224398662323 0 0 0
6469 1333 8 -0.8472 12.268869408469754 13.926792764896456 13.320787598045989 0 1 -2
4738 756 8 -0.8472 6.588494354898155 0.07036907802596358 4.119401221958107 0 3 -1
2715 81 7 0.4236 0.15877045250092803 9.748684398212989 2.8952981064196446 1 -1 0
4412 647 7 0.4236 3.72525025448422 3.054238844933546 0.9149931919108941 0 0 0
6743 1424 7 0.4236 0.31694688153391637 5.873770706319844 13.658162863677346 0 0 1
4700 743 7 0.4236 8.493824400328263 4.37995446608042 5.407183186256856 0 0 0
4699 743 8 -0.8472 7.753768799237414 4.073666077486234 4.8084301071392765 0 0 0
6328 1286 8 -0.8472 8.004128628472504 1.00908288546923 7.173671910052234 0 0 2
6329 1286 7 0.4236 8.845927039233581 1.1849036544414437 6.663316599636147 0 0 2
5129 886 7 0.4236 8.572198316719854 8.723965734360991 2.3214248374292654 0 -1 0
6242 1257 7 0.4236 9.492839393008953 2.736048420538789 3.4765178050242787 0 1 -2
4701 743 7 0.4236 7.234222135912725 3.3506544678385497 5.263760204338276 0 0 0
4003 511 8 -0.8472 11.222618292725244 4.588442252288097 0.2458395107353777 0 -1 0
6090 1206 7 0.4236 10.39136288901979 7.230380228517902 6.4821053311178725 0 3 -1
6392 1307 7 0.4236 7.104400692116478 6.821663045523547 2.5556142526020196 0 0 2
6393 1307 7 0.4236 8.00130873439606 5.599005342686136 3.161659109957212 0 0 2
4131 553 7 0.4236 10.840997861177568 6.5617698144747285 9.61871810814067 0 2 -1
6330 1286 7 0.4236 7.912670500378198 1.6819778553465756 7.907734492368897 0 0 2
6391 1307 8 -0.8472 7.9861966950230565 6.578258688199082 2.959582555603558 0 0 2
6903 1477 7 0.4236 11.208102842670845 5.648234500000949 2.476705187641293 0 2 2
6241 1257 8 -0.8472 9.73967730425706 1.8784459549454355 3.025309343122626 0 1 -2
6441 1323 7 0.4236 8.46654047931732 0.3864821479060883 1.6107999923779974 0 3 1
6902 1477 7 0.4236 10.32098225792083 6.977757360577872 2.811387779881693 0 2 2
6439 1323 8 -0.8472 7.713371387129375 0.015331894425926737 1.0676755647881366 0 3 1
7097 1621 10 -1 11.101566059844998 4.3655364152274 7.0569875539042 0 1 1
6901 1477 8 -0.8472 11.16122074083379 6.480901677760606 3.028491029729753 0 2 2
6789 1439 7 0.4236 4.150208743809116 1.7712965825185536 13.312097603924796 0 0 1
6006 1178 7 0.4236 0.368655289261824 12.257331762091567 10.06232427263623 0 0 0
4558 696 8 -0.8472 4.470760899540758 7.209787628361778 5.706813602402056 0 1 1
4560 696 7 0.4236 5.312552398067736 7.623510384313188 6.053541700848877 0 1 1
5317 949 8 -0.8472 1.3360612884466367 7.104615787759202 7.199613393862537 0 0 0
5318 949 7 0.4236 2.0428961755366846 6.985672206967469 7.896920716062034 0 0 0
6921 1483 7 0.4236 3.5251241061688248 13.284686200118095 1.6196423480164377 0 0 -1
6919 1483 8 -0.8472 2.760143020882231 13.377364745179248 0.9822924966537053 0 0 -1
4712 747 7 0.4236 0.6777634476843553 5.5251033496409745 3.9546460979756444 0 1 0
4109 546 7 0.4236 3.4899650772705417 8.00417633478755 3.869432289935682 0 2 1
2905 145 8 -0.8472 2.710424494531012 12.61836179619005 4.016959691720954 1 -1 1
5319 949 7 0.4236 1.7512545470124226 7.050386608737477 6.291497491630647 0 0 0
5996 1175 7 0.4236 4.570011424644971 11.166691864371924 6.274742028474839 0 1 1
5995 1175 8 -0.8472 4.1915647967758405 11.741942331648772 6.99990757775736 0 1 1
7027 1551 9 1 0.6774897574445264 13.176242187707198 2.385427685298963 0 0 0
4954 828 8 -0.8472 0.7257254788421579 10.230097272239249 6.108499436271366 0 1 -1
4955 828 7 0.4236 1.6538017516403398 10.19701192294692 6.479417089329858 0 1 -1
4956 828 7 0.4236 0.7496544603912371 10.019484378245556 5.131222640174876 0 1 -1
5997 1175 7 0.4236 4.303420940884499 11.283517522653533 7.8815735892026035 0 1 1
2714 81 7 0.4236 1.7390380240611578 9.857177448236854 2.498296191990263 1 -1 0
2713 81 8 -0.8472 0.9014573537759971 10.377454909861848 2.664940183513336 1 -1 0
4108 546 8 -0.8472 3.4521918976388424 8.525022259410063 3.016617593223576 0 2 1
2906 145 7 0.4236 3.6983924392481295 12.733054553092602 3.913203530000854 1 -1 1
2907 145 7 0.4236 2.490991256649231 11.643807059060327 4.062699287265937 1 -1 1
4110 546 7 0.4236 3.1114831093497948 7.937913873318419 2.2823004360368877 0 2 1
4713 747 7 0.4236 0.46432421609419083 7.134294308096439 4.132339520073912 0 1 0
6440 1323 7 0.4236 7.234635668568281 0.762774019602657 0.6070861620529834 0 3 1
3084 204 7 0.4236 4.308804919652514 13.98550182735358 6.787088613405528 1 0 0
2764 98 8 -0.8472 1.9516771177246997 7.111445452864743 0.8987071932812455 1 1 0
4516 682 8 -0.8472 3.490081928971297 13.027852352909965 10.358030202304178 0 1 1
3992 507 7 0.4236 6.651159580431101 7.876249815443861 11.860117292703444 0 1 0
6980 1504 9 1 0.1877253144819266 2.5156658402253496 12.522188735673637 0 0 0
3999 509 7 0.4236 6.966083768934565 13.159794200872229 0.4947831545119044 0 0 2
2766 98 7 0.4236 1.1146383479571715 7.594603007391128 1.1554665860930544 1 1 0
4775 768 7 0.4236 12.360550539145288 0.32280424165118554 13.887938547453174 0 1 0
5475 1001 7 0.4236 9.674758071400195 13.298867863221536 1.781906212834914 0 2 0
6089 1206 7 0.4236 10.912079639902222 8.053958599577808 5.171685845711373 0 3 -1
3294 274 7 0.4236 11.907168700403352 9.846649341712101 8.503905235118715 0 0 0
6088 1206 8 -0.8472 10.374474841194438 8.113252348146748 6.012795462119052 0 3 -1
6228 1252 7 0.4236 5.461078940491707 10.494817676876574 3.4989526254005665 0 0 2
6226 1252 8 -0.8472 5.713312280826196 11.126335512253455 4.232139886786263 0 0 2
4145 558 7 0.4236 7.713797123121525 8.4575525921389 6.148961459280924 0 0 1
4144 558 8 -0.8472 7.104912710291792 8.802509452765282 6.863289739552742 0 0 1
6788 1439 7 0.4236 4.172650266968098 1.098606174090188 14.799918377059631 0 0 1
4517 682 7 0.4236 3.6942825033450553 12.342656395976801 11.057178692375457 0 1 1
6227 1252 7 0.4236 6.7084368144090005 11.219670313478682 4.264010366564545 0 0 2
6494 1341 7 0.4236 9.976006241331092 11.247654803656575 7.709693632126834 0 0 -1
6493 1341 8 -0.8472 10.682282428141512 11.901738253267103 7.980523541169513 0 0 -1
6495 1341 7 0.4236 10.720675498977922 12.645971484255643 7.313707956727702 0 0 -1
2791 107 8 -0.8472 11.408253961467162 13.101737198107518 4.862502589092276 1 0 -1
2792 107 7 0.4236 10.987981339428933 13.130543207556142 3.955562004239547 1 0 -1
6827 1452 7 0.4236 8.68648149282371 3.084645762574334 0.4873499791499055 0 3 1
4129 553 8 -0.8472 11.532873864459685 6.698485333568426 10.327672719633556 0 2 -1
5567 1032 7 0.4236 8.287325354762196 7.622982746130491 14.86080309142156 0 0 1
5128 886 8 -0.8472 9.11134423671971 9.266072004892044 1.6768765262662506 0 -1 0
5130 886 7 0.4236 9.537172507448696 8.65934377325691 1.0056454968200832 0 -1 0
5474 1001 7 0.4236 9.192921706944052 11.740453739105869 1.705712976397352 0 2 0
5473 1001 8 -0.8472 9.622677734642842 12.434923490632086 2.2827931229335023 0 2 0
6218 1249 7 0.4236 1.714965937151826 3.1064967795687313 6.751022446636648 0 0 0
6186 1238 7 0.4236 11.996454472180456 2.027181756632462 5.391287651996526 0 0 0
6900 1476 7 0.4236 2.5890077520728343 2.640843271084754 14.996511003157218 0 0 1
6898 1476 8 -0.8472 1.626537494817077 2.7024950666577783 14.732219266269423 0 0 1
4966 832 8 -0.8472 0.25925616577911553 5.287867465664228 9.587615047868825 0 1 0
4056 528 7 0.4236 7.172958419630113 2.8112082205695486 10.968908334906734 0 0 0
4968 832 7 0.4236 1.1990331766328604 4.9961443105788135 9.409520835095542 0 1 0
7152 1676 10 -1 3.9803108934614846 4.7590447500343425 9.071481297235403 0 1 0
6932 1487 7 0.4236 3.253635607357567 1.529543520996329 10.535395083532013 0 2 0
6931 1487 8 -0.8472 3.2471833266292003 2.169662732275685 11.303643728994338 0 2 0
6933 1487 7 0.4236 3.144739966689109 3.1028308942530654 10.959110848618819 0 2 0
6787 1439 8 -0.8472 4.6134776758442895 1.7647262131531383 14.198291172689052 0 0 1
3860 463 7 0.4236 5.074460863999077 5.609217856106664 12.4160268908443 0 0 0
3859 463 8 -0.8472 5.695164202589659 5.543262685358712 13.197293361311601 0 0 0
2747 92 7 0.4236 1.3672375317690824 3.2352886374450356 0.3541169444278591 1 1 0
3861 463 7 0.4236 5.241561137005927 5.899158679019709 14.014350446831699 0 0 0
6536 1355 7 0.4236 10.5970671124602 12.656949360578542 10.0640732849031 0 -2 1
2773 101 8 -0.8472 8.503175132848538 13.805878467594908 14.408862767596236 0 -1 -1
5777 1102 7 0.4236 5.960500627032291 14.033042717763665 3.926197995267012 0 -1 -2
5542 1024 8 -0.8472 1.4946828021036223 7.234087791238228 14.837538876864327 0 1 -1
6016 1182 8 -0.8472 8.701277213080635 4.433269622014323 12.256726067665001 0 1 0
4054 528 8 -0.8472 6.8644862479213105 2.5226798865438393 10.062488753015684 0 0 0
4055 528 7 0.4236 6.077820470293195 3.075018061068212 9.78666319301815 0 0 0
3968 499 7 0.4236 8.546134064073257 0.8585942719432512 13.550141022150564 0 1 1
3967 499 8 -0.8472 9.033962039911572 1.6333168285698652 13.952420725413814 0 1 1
6017 1182 7 0.4236 8.804196803142576 3.8186941440510993 13.038841652662441 0 1 0
6018 1182 7 0.4236 8.324574998897795 5.306378144538377 12.566204857178642 0 1 0
2775 101 7 0.4236 8.691421603964901 13.779544553980237 13.42709403979676 0 -1 -1
4005 511 7 0.4236 11.187556046209165 5.562936577114356 0.024183044759666546 0 -1 0
3969 499 7 0.4236 8.552478822152393 1.9404941892964698 14.773284026221033 0 1 1
6003 1177 7 0.4236 8.4524137856401 4.865792346915141 8.025468561030515 0 0 0
6002 1177 7 0.4236 8.28146901609387 5.243431811189595 9.604959814017866 0 0 0
4836 788 7 0.4236 10.477321705469606 3.2649731469834946 11.61466251216681 0 0 -1
4835 788 7 0.4236 10.666317136778694 1.649588659494311 11.761086931489396 0 0 -1
4834 788 8 -0.8472 11.030484612661233 2.4792195363003047 11.337891042305067 0 0 -1
6001 1177 8 -0.8472 8.089841588348602 5.539644284209011 8.669258290638162 0 0 0
6212 1247 7 0.4236 10.883519786205856 1.751930773731924 14.739244297943497 0 2 1
6211 1247 8 -0.8472 11.830770582487565 2.026920762310758 14.903857364567335 0 2 1
5248 926 8 -0.8472 10.953822440193589 6.987407323411004 13.530631876727892 0 1 1
5249 926 7 0.4236 11.040313586900913 7.897722604224742 13.935410308984947 0 1 1
2793 107 7 0.4236 12.374169782582019 13.350323019239637 4.790310445521072 1 0 -1
6535 1355 8 -0.8472 10.237268347824168 12.748516179222321 10.992599332444483 0 -2 1
6740 1423 7 0.4236 7.259678709578645 10.787212882418102 8.704012189087097 0 0 -2
5543 1024 7 0.4236 1.5067296516162805 7.792461021399383 14.008036343494187 0 1 -1
5171 900 7 0.4236 3.1420660365428597 10.992469750796719 14.91390870584172 0 2 0
7117 1641 10 -1 0.7008172851560043 0.23808763724004497 9.055776498621588 0 0 0
4739 756 7 0.4236 5.986006620885425 0.061090102042984304 3.3213269551363815 0 3 -1
5172 900 7 0.4236 4.7469074690924655 10.71207325751173 14.802157802608543 0 2 0
6648 1392 7 0.4236 5.173378996777746 10.625180550071304 11.541856366330778 0 2 1
6647 1392 7 0.4236 5.922067331522799 12.05545999103482 11.787606829510825 0 2 1
6646 1392 8 -0.8472 5.630232862481748 11.201871851540167 12.219139144147928 0 2 1
7132 1656 10 -1 3.6782414447633225 9.149538567295073 9.868198309880853 0 0 -1
6222 1250 7 0.4236 2.5906779580664088 9.862230755666598 12.059093189429923 0 2 0
6221 1250 7 0.4236 1.404445754234939 10.715682406081148 12.787859315788712 0 2 0
6220 1250 8 -0.8472 2.0229713456992124 9.935230691797415 12.879081371290575 0 2 0
7024 1548 9 1 5.901777005009268 7.170742200571789 8.710000103390758 0 0 -1
4677 735 7 0.4236 0.8656449425299462 9.34650117576161 9.771458859880694 0 0 0
6005 1178 7 0.4236 1.617979737171954 12.175797029885985 9.013912538557799 0 0 0
6004 1178 8 -0.8472 0.6224534528313757 12.22316977542279 9.095669941860308 0 0 0
6975 1501 7 0.4236 0.8692082443363689 13.711811743632781 13.26774681672285 0 1 0
6973 1501 8 -0.8472 0.6838548680310728 12.840694741131069 12.812994859477403 0 1 0
5013 847 7 0.4236 12.446535930400737 11.454513145433266 0.902008461290137 0 0 1
6537 1355 7 0.4236 9.263145485474183 12.970890959105546 10.9521725178752 0 -2 1
5601 1043 7 0.4236 7.510297735707701 10.235924059226956 13.130669370990027 0 -1 0
5599 1043 8 -0.8472 8.281072483552546 10.088935280980134 13.750589368499208 0 -1 0
4146 558 7 0.4236 7.385379050453436 9.726660112800204 7.122683308276774 0 0 1
4518 682 7 0.4236 4.344418354848695 13.367647863093227 9.964776602197933 0 1 1
5250 926 7 0.4236 10.893138126963974 7.069361214500736 12.535844885519964 0 1 1
6739 1423 8 -0.8472 7.442806657807099 11.47392677334776 8.000529126667253 0 0 -2
2774 101 7 0.4236 7.904908182270957 13.043036065304628 14.654114072907811 0 -1 -1
6741 1423 7 0.4236 7.416728097074367 12.385830898621792 8.410103459772651 0 0 -2
3993 507 7 0.4236 8.117755558765026 8.319630375722431 11.295195836662723 0 1 0
5600 1043 7 0.4236 8.02591282285428 10.376573453005424 14.673713519325574 0 -1 0
3991 507 8 -0.8472 7.1938139827803855 8.038341685819583 11.035949567600376 0 1 0
6470 1333 7 0.4236 11.728190577434468 13.141019959947407 13.621166729901976 0 1 -2
3292 274 8 -0.8472 12.541202919199577 9.39913041618274 9.134561682357315 0 0 0
6243 1257 7 0.4236 10.733540025846343 1.7686691752853794 3.0389498444000114 0 1 -2
4130 553 7 0.4236 12.332536545433635 7.148871525354509 9.930568015290973 0 2 -1
6320 1283 7 0.4236 11.921764050207015 10.541823791671597 4.6750324511963255 0 2 0
5895 1141 7 0.4236 6.444202658230761 3.1205182130384705 14.930450653947574 0 0 1
3709 413 8 -0.8472 11.933026129084835 9.592232902654917 15.194516776281672 0 -1 0
5011 847 8 -0.8472 11.982076609918431 10.568925093067525 0.8986263907006716 0 0 1
6184 1238 8 -0.8472 12.542320497733858 1.6560982605447268 4.640070330848679 0 0 0
5012 847 7 0.4236 11.831380071180483 10.267988873759089 1.8402887632275564 0 0 1
4967 832 7 0.4236 0.13705041795343306 5.4377885373069015 10.56873172490901 0 1 0
5544 1024 7 0.4236 2.43330167028828 7.029476184238648 15.115260383470286 0 1 -1
5615 1048 7 0.4236 0.36211065616252414 10.501987295959331 14.965309282894601 0 0 0
3711 413 7 0.4236 11.254085122839165 10.325148880443143 15.151234167931895 0 -1 0
3998 509 7 0.4236 5.574859149582704 12.38442185840788 0.13434161529039199 0 0 2
6213 1247 7 0.4236 11.864953715293101 3.0083884180847558 15.092413134077985 0 2 1
5894 1141 7 0.4236 7.077795108745038 4.5867340751618775 15.270153735418576 0 0 1
6920 1483 7 0.4236 3.0675313206672348 13.856313981555461 0.16002693186102537 0 0 -1
5144 891 7 0.4236 1.6866410491428887 5.6075452404590465 21.685497506369153 0 1 1
5143 891 8 -0.8472 0.7436115387573944 5.714644702241687 21.370497017670804 0 1 1
5145 891 7 0.4236 0.6364905457003561 5.269216651873127 20.481610294537525 0 1 1
6622 1384 8 -0.8472 0.880192347596804 1.901694332089086 21.577066597287015 0 0 0
6623 1384 7 0.4236 1.8681716276469351 1.8505626872720284 21.722954613968373 0 0 0
6624 1384 7 0.4236 0.6953695183966623 2.107135297857635 20.616007327574298 0 0 0
5044 858 8 -0.8472 4.774391582494454 6.467145999963137 20.633340510542215 0 1 0
5046 858 7 0.4236 5.268377886733877 7.218220296969744 21.071364537515052 0 1 0
6849 1459 7 0.4236 1.8270520032695834 4.965187420838275 17.654288324331556 0 0 0
3808 446 8 -0.8472 3.6452155776635067 2.999667498266421 17.983954847914063 0 1 -1
5045 858 7 0.4236 5.422921610807348 5.757702719078438 20.35747997194706 0 1 0
6847 1459 8 -0.8472 1.2349411161289787 5.598441591204505 18.152679689156155 0 0 0
6848 1459 7 0.4236 0.369729688758204 5.145887901780941 18.36856106563755 0 0 0
3727 419 8 -0.8472 4.106043243189192 1.2585071799456662 21.325771865824784 0 -1 0
3810 446 7 0.4236 2.979671741870667 2.2542347205282085 17.946787656569718 0 1 -1
4092 540 7 0.4236 5.93344680620297 4.2517852319241785 30.56708530800447 0 0 -1
4004 511 7 0.4236 11.31257388424189 4.057920966782614 30.002954383522372 0 -1 -1
5893 1141 8 -0.8472 7.219714410202523 3.5994516696920065 15.341795460451982 0 0 1
3809 446 7 0.4236 4.2152711361726425 2.897200734527704 18.799146319259105 0 1 -1
5521 1017 8 -0.8472 12.602881466836424 4.789047011241319 21.42849546679445 0 -1 1
6529 1353 8 -0.8472 0.29332119716222055 1.9177409676473884 17.727433603483373 0 0 -1
4090 540 8 -0.8472 5.915188740968223 5.24076080402719 30.420136349105988 0 0 -1
3729 419 7 0.4236 4.690255201909057 2.068714165469301 21.373321243439673 0 -1 0
5211 913 7 0.4236 6.806412171319848 12.252956276007708 26.402276537898473 0 -1 -1
5614 1048 8 -0.8472 0.45393006937728597 10.598933297789966 15.956354518877589 0 0 0
4934 821 7 0.4236 7.8796167597446525 2.091801122627373 20.557097259033547 0 1 0
3656 395 7 0.4236 9.492781501041287 0.6118187871808388 19.27138877878918 0 -3 0
6527 1352 7 0.4236 6.825898882252883 0.2194946018480689 23.863199508031574 0 1 1
5532 1020 7 0.4236 4.090090456091233 7.444243228664874 16.48267106811739 0 -1 0
4044 524 7 0.4236 10.302618041221955 3.3557480380203293 17.020040490199197 0 1 1
5588 1039 7 0.4236 11.735629945336775 2.6871816431019186 21.138151844370345 0 3 0
5577 1035 7 0.4236 11.170615705966396 5.981523405481953 15.8165989060012 0 1 -1
5575 1035 8 -0.8472 11.478126035796906 5.161381983995135 16.299098025282174 0 1 -1
4042 524 8 -0.8472 9.539386781820843 2.8308851771841965 17.39686571972755 0 1 1
4043 524 7 0.4236 8.680293580932634 3.1696223778135897 17.01317791992994 0 1 1
5576 1035 7 0.4236 12.225600269418242 5.3999702549526685 16.91906432603541 0 1 -1
5587 1039 8 -0.8472 11.556780379935702 1.7777563033368622 20.762707354532864 0 3 0
5589 1039 7 0.4236 11.604905944639379 1.813871383111044 19.76451911719949 0 3 0
4132 554 8 -0.8472 8.182001991991878 14.050546651295864 24.319168242867942 0 0 -1
6433 1321 8 -0.8472 7.535028429276078 5.268258638662403 18.760333353200707 0 0 1
3210 246 7 0.4236 8.361598167116318 6.699182235739733 28.03760428831764 0 1 -1
4933 821 8 -0.8472 7.331639105979856 1.4540824189739623 21.09842483416493 0 1 0
4935 821 7 0.4236 7.517909655609272 1.596540392673189 22.070540760219473 0 1 0
5168 899 7 0.4236 3.595155310291283 12.821698950682185 16.721213139724377 0 -1 -2
4397 642 7 0.4236 12.510712424559848 8.404183822551651 19.450621150602377 0 1 -1
5081 870 7 0.4236 8.255323720086645 10.528623603799415 28.420201241178066 0 0 -1
6774 1434 7 0.4236 3.247018099128804 7.954514043167304 19.738163062139012 0 -1 -1
4244 591 7 0.4236 0.8085402630627361 8.990813165192078 20.704972732013793 0 0 0
4243 591 8 -0.8472 1.0789802453617696 9.02722577154574 21.66702100453154 0 0 0
4245 591 7 0.4236 2.068285374607104 8.901024474251814 21.740157154437778 0 0 0
6236 1255 7 0.4236 1.1746815479845925 12.199773845932517 22.11296595303906 0 0 0
6235 1255 8 -0.8472 0.7996080375177451 12.363127284740663 23.02545460296209 0 0 0
6772 1434 8 -0.8472 3.0247351423776307 8.726958302378838 19.143250801223473 0 -1 -1
7108 1632 10 -1 5.134204893818073 9.655581903180908 22.251138932073864 0 1 0
6773 1434 7 0.4236 3.3932699371113437 9.568574395207833 19.538047939690824 0 -1 -1
5802 1110 7 0.4236 3.1066156137359116 12.735405365613385 19.805610253465666 0 -2 0
5801 1110 7 0.4236 1.484826584942978 12.915814785704672 19.867893248565252 0 -2 0
5800 1110 8 -0.8472 2.2636340665778913 12.402133644057528 20.227880520617735 0 -2 0
7055 1579 9 1 0.6244938306072292 8.205046666332894 17.770962794589973 0 0 0
5349 959 7 0.4236 6.334836022648802 11.765124617618726 16.329545147529913 0 1 -1
2858 129 7 0.4236 12.491500789092111 0.240238539351394 28.76704009504975 0 1 -1
5106 878 7 0.4236 5.141966209844131 12.285474109965199 23.15441874078511 0 1 -1
3823 451 8 -0.8472 6.806748839868506 0.19917926510792466 16.898302418821277 0 1 0
5167 899 8 -0.8472 3.4481705390987156 13.744683779052245 17.076873892544455 0 -1 -2
6530 1353 7 0.4236 0.17044117455994756 2.6721037957859335 18.372288022080664 0 0 -1
6715 1415 8 -0.8472 7.959481111980239 7.439717930450213 22.12790355935801 0 -2 -1
6435 1321 7 0.4236 7.893460456536418 6.07785833718795 18.295494826578775 0 0 1
6716 1415 7 0.4236 7.192806781791686 8.0817525639269 22.126221230014156 0 -2 -1
5133 887 7 0.4236 11.585165578095818 8.669821474431947 22.622242323468658 0 2 1
4473 667 7 0.4236 10.491575541310205 12.017052734348711 21.412835297422802 0 1 0
4472 667 7 0.4236 9.445891945019177 11.928135527330284 22.66394109304135 0 1 0
4682 737 7 0.4236 11.353182806778648 12.209729800065073 17.54218935737844 0 -1 1
4683 737 7 0.4236 10.581624489342698 13.047484289408713 16.371936541705406 0 -1 1
6734 1421 7 0.4236 7.727327942406079 11.203727682369692 20.12144117291028 0 1 0
6733 1421 8 -0.8472 7.379046586041147 10.673681030944945 19.348297572674188 0 1 0
6735 1421 7 0.4236 6.50833851605511 10.250781985181966 19.599343778970177 0 1 0
6717 1415 7 0.4236 8.572709766904328 7.650848857960795 21.366736965635077 0 -2 -1
4681 737 8 -0.8472 10.683808469556416 12.150316332383472 16.801643570864663 0 -1 1
5393 974 7 0.4236 9.750924961787891 7.969621718997136 18.41478410276477 0 2 -2
5392 974 8 -0.8472 8.77180561035893 8.128023705373288 18.287370617352078 0 2 -2
6434 1321 7 0.4236 8.29535162067959 4.71923178871201 19.107433061828615 0 0 1
5394 974 7 0.4236 8.545302243044043 9.05995951895869 18.57055279089782 0 2 -2
4471 667 8 -0.8472 9.731358220220535 11.500171106046839 21.806412529012754 0 1 0
6899 1476 7 0.4236 1.0645275155289071 2.2223648491089585 15.405732258204248 0 0 1
5568 1032 7 0.4236 7.466662564868969 7.229846643644575 16.216746685388483 0 0 1
5347 959 8 -0.8472 7.26453519591056 11.407383725028115 16.241903911164417 0 1 -1
3728 419 7 0.4236 4.568806190629908 0.4877328621802606 21.763673183483515 0 -1 0
5348 959 7 0.4236 7.533397449885699 10.964808992884969 17.097380936813533 0 1 -1
4094 541 7 0.4236 7.239679935610124 13.793004415368243 18.710261767346186 0 1 -1
4095 541 7 0.4236 8.442876013430293 13.499375730935403 17.64596488964108 0 1 -1
3710 413 7 0.4236 12.093736098921758 9.342725384254637 16.149460971360902 0 -1 0
6874 1468 8 -0.8472 3.4023280983514375 5.956740716181145 23.711685882441014 0 2 -1
6876 1468 7 0.4236 3.6371013465579187 6.548975729819979 24.482490201087828 0 2 -1
6875 1468 7 0.4236 4.229028532863553 5.508052579581257 23.372207751264888 0 2 -1
5210 913 7 0.4236 5.627602515100842 13.266671386877636 25.902861181692316 0 -1 -1
5967 1165 7 0.4236 2.5591069322493563 1.3638397185751518 27.636585398928684 0 0 -3
5530 1020 8 -0.8472 4.164344043580484 6.602686067005007 15.947630860344322 0 -1 0
6069 1199 7 0.4236 3.631555706907973 1.6929410820266935 25.359802126164663 0 1 -1
4091 540 7 0.4236 5.2567316854443735 5.458590375346637 29.699730392650626 0 0 -1
6068 1199 7 0.4236 4.315564035202232 2.828033240233356 24.40569268121244 0 1 -1
7111 1635 10 -1 3.7214276548721834 6.88483687124473 27.961853891048804 0 1 -1
4276 602 8 -0.8472 0.41553461001232217 6.556752709706593 24.31981926959678 0 -1 0
6556 1362 8 -0.8472 0.3083616840292628 3.2638718598832415 24.434645063668274 0 0 -2
6557 1362 7 0.4236 1.3014549005000904 3.1470695338039887 24.445729802501717 0 0 -2
3069 199 7 0.4236 1.0739573991453053 5.39315227943582 28.304413006774816 1 0 -1
4277 602 7 0.4236 1.3742134226080995 6.786276993640439 24.151728947893545 0 -1 0
6067 1199 8 -0.8472 3.452374491315689 2.404295749518761 24.680192932410705 0 1 -1
5966 1165 7 0.4236 1.7100444806415296 0.013897958053858878 27.987835777314782 0 0 -3
5965 1165 8 -0.8472 2.304360224548562 0.45235301733103517 27.313635182319913 0 0 -3
3067 199 8 -0.8472 0.10497133351585039 5.250298739000217 28.50605369536497 1 0 -1
4104 544 7 0.4236 5.7804240437751755 6.82008110522541 26.547067490922004 0 3 -2
6543 1357 7 0.4236 3.4977294331613007 3.9426078985619313 27.392871056550447 0 2 1
6542 1357 7 0.4236 3.6958687439288203 3.2210313342635057 28.844316622372602 0 2 1
6541 1357 8 -0.8472 3.607814330313358 3.0655194438917195 27.860414971757585 0 2 1
5132 887 7 0.4236 11.939431849627296 9.777667851030213 21.476031948291656 0 2 1
6526 1352 8 -0.8472 6.84149930517487 1.1499092956176864 24.2293761295926 0 1 1
3825 451 7 0.4236 6.498483375454864 0.8769858904501031 17.565798168207035 0 1 0
7031 1555 9 1 11.182607505026454 10.458353196994635 26.840560224746458 0 0 -1
4877 802 7 0.4236 9.045523309877 5.188531291017698 21.73419253905734 0 0 0
5537 1022 7 0.4236 12.078113320362998 3.8480459937425704 27.2411921245614 0 2 -2
6872 1467 7 0.4236 9.877502065545519 13.93640786685471 28.049558488265852 0 0 1
4278 602 7 0.4236 0.26736101076495916 6.442898726056218 25.302205365756627 0 -1 0
4323 617 7 0.4236 7.034348974391083 5.353615796863414 23.18630870600523 0 0 1
5536 1022 8 -0.8472 12.518279648252896 3.428174356405294 28.034893465532058 0 2 -2
6528 1352 7 0.4236 7.360830228635706 1.1631549740286755 25.083846866173776 0 1 1
4874 801 7 0.4236 10.478740435196267 1.877698037830642 25.350863362593902 0 2 -1
4737 755 7 0.4236 7.696022305598891 1.5929963043577675 28.005623645293504 0 0 0
4873 801 8 -0.8472 9.668856616613573 1.3288093744916798 25.557768323978937 0 2 -1
4322 617 7 0.4236 6.765528983368019 3.8664983913363686 23.805052620846244 0 0 1
4321 617 8 -0.8472 6.471102719535072 4.822071778095827 23.81893395016699 0 0 1
6828 1452 7 0.4236 8.558656687900712 3.462730265138917 29.503892021776018 0 3 0
6826 1452 8 -0.8472 8.153128428207127 2.94018087434342 30.253884694094705 0 3 0
4878 802 7 0.4236 10.254157382253736 4.091110684140249 21.772889252108513 0 0 0
4876 802 8 -0.8472 9.273664165963261 4.221003469393065 21.62537350880858 0 0 0
4736 755 7 0.4236 6.078286601325506 1.4508016846455125 27.834339687523965 0 0 0
4735 755 8 -0.8472 6.957830758416781 0.9983368047040748 27.68710642490611 0 0 0
4875 801 7 0.4236 9.919614468593833 0.36108909912430615 25.58303101386333 0 2 -1
4102 544 8 -0.8472 6.65943162352661 6.997616895589739 26.104543736083166 0 3 -2
4103 544 7 0.4236 6.795729219615098 6.344193123493275 25.359922765525354 0 3 -2
3070 200 8 -0.8472 12.296892367277898 5.774574672972985 25.919925044133144 1 1 0
5131 887 8 -0.8472 12.142274582433316 8.85844861891669 21.813509126977834 0 2 1
3208 246 8 -0.8472 8.446805485108293 6.884292360784266 29.01662113637994 0 1 -1
4396 642 8 -0.8472 12.367384104187314 7.925343803668091 18.584498028376526 0 1 -1
5105 878 7 0.4236 4.38691944926092 13.721503383681627 23.3397587299383 0 1 -1
6237 1255 7 0.4236 1.5426315343275123 12.371399216315451 23.69466882649485 0 0 0
2808 112 7 0.4236 9.321484357725463 8.087161999945176 24.90537700310534 1 0 -1
5104 878 8 -0.8472 5.058408288527937 13.095015219488582 23.735505271233524 0 1 -1
4327 619 8 -0.8472 12.553732638783648 8.420261374750098 28.856493810166775 0 0 -2
3908 479 7 0.4236 2.716588167438606 14.006941796115585 26.535227386138395 0 0 -2
3726 418 7 0.4236 5.630293076924252 10.649688541015976 27.98093666986509 0 2 0
3724 418 8 -0.8472 5.64059727949696 10.155312268209698 28.85012361331244 0 2 0
6705 1411 7 0.4236 1.0134614011101608 7.946223208948282 28.339116302003593 0 0 -1
4217 582 7 0.4236 3.8768420102643533 9.47883950930115 24.603561028195582 0 -1 0
6703 1411 8 -0.8472 0.11333643091754367 8.374338233232693 28.419692819286308 0 0 -1
5628 1052 7 0.4236 1.7428413588718736 11.61956712797264 29.014782060988537 0 1 -1
5627 1052 7 0.4236 3.0516218758847735 10.642984452371232 29.017283613590372 0 1 -1
5626 1052 8 -0.8472 2.3372344675146337 11.049413947033965 28.44766470700313 0 1 -1
3909 479 7 0.4236 2.2463573927613094 12.443220348093895 26.552096537657658 0 0 -2
4216 582 8 -0.8472 3.1149591848147113 9.48612083547285 25.251235138265617 0 -1 0
4218 582 7 0.4236 3.4532660759567784 9.266553839482176 26.166297224849806 0 -1 0
5450 993 7 0.4236 0.6924518972890702 9.523659037184828 25.080498833666656 0 0 0
3907 479 8 -0.8472 2.22297865465651 13.297298901571219 26.032477641856786 0 0 -2
5209 913 8 -0.8472 6.374988318582374 13.142007154138422 26.55545133936376 0 -1 -1
3725 418 7 0.4236 5.211563742417211 9.260111811660908 28.7295144223419 0 2 0
2807 112 7 0.4236 10.209891436035129 7.546154949626315 26.16421406112094 1 0 -1
5531 1020 7 0.4236 4.84687627577983 6.002079731189534 16.364070333944863 0 -1 0
2806 112 8 -0.8472 9.765446836874055 8.347043413852637 25.762907767984377 1 0 -1
5080 870 8 -0.8472 9.218372805749055 10.56796672384031 28.68663826216871 0 0 -1
4193 574 7 0.4236 11.315883886794518 13.682530131768731 25.806004743635967 0 1 0
2621 50 7 0.4236 7.020245731545591 9.099213676629274 25.83120314200157 1 1 1
4192 574 8 -0.8472 10.82938689947132 12.83708218602231 25.585689738826623 0 1 0
2620 50 8 -0.8472 6.826545240697883 10.041800288896987 25.559153620866688 1 1 1
5082 870 7 0.4236 9.302211575194077 10.371654222872582 29.663588887439275 0 0 -1
2622 50 7 0.4236 6.517413761200932 10.057442992117446 24.6082628634662 1 1 1
3209 246 7 0.4236 7.646301684242463 6.523269313643859 29.495010221199976 0 1 -1
4194 574 7 0.4236 10.225356709940653 12.994028608015507 24.804334845725116 0 1 0
4329 619 7 0.4236 12.45721934669261 8.944505377360308 29.702575161995362 0 0 -2
5566 1032 8 -0.8472 7.7555049126991795 6.908233695325083 15.315006617041071 0 0 1
5170 900 8 -0.8472 4.011949683653454 11.019841814018996 15.406405833873976 0 2 0
3997 509 8 -0.8472 6.175402066546528 13.143409576535321 30.482775003621263 0 0 1
2765 98 7 0.4236 1.8631946430663526 6.764474359954678 30.565014417806584 1 1 -1
5903 1144 7 0.4236 12.656645645679681 1.5777230914338292 23.609911541448106 0 2 -1
7123 1647 10 -1 0.03515352918249448 0.501406710136777 30.122736174269424 0 1 0
4768 766 8 -0.8472 1.1169988363631271 17.57131007093578 6.615447108167235 0 0 0
4769 766 7 0.4236 1.7804215373176173 18.31656875560063 6.68223116249538 0 0 0
4770 766 7 0.4236 1.0262159884472946 17.290500176984395 5.659986701548392 0 0 0
6325 1285 8 -0.8472 1.5657991751189866 19.16751039148598 3.48433779568542 0 1 1
3372 300 7 0.4236 5.183592714429612 21.287054596977455 5.070076872105875 1 -1 0
6327 1285 7 0.4236 1.6947047634226 18.974203588229482 2.5117043874708918 0 1 1
4943 824 7 0.4236 3.7511959794230916 16.986580668218036 1.5420665230550423 0 2 -1
3865 465 8 -0.8472 4.510301294406889 20.719499352411262 0.9569033671132933 0 0 0
3866 465 7 0.4236 3.8728387901520196 20.119921033471126 0.4730153952432416 0 0 0
3867 465 7 0.4236 4.019648433896521 21.520795854627476 1.2992256990848314 0 0 0
4942 824 8 -0.8472 4.5503256001329815 17.262169226483035 2.076334981763472 0 2 -1
4308 612 7 0.4236 5.936113650882546 17.659443207174075 5.595699399221786 0 1 1
4306 612 8 -0.8472 4.974511315427044 17.39829360193591 5.511307913829759 0 1 1
4041 523 7 0.4236 0.7195010319475544 16.494614653074155 1.840639565799311 0 1 0
3370 300 8 -0.8472 4.336088800560374 21.126725851354102 4.564080937390001 1 -1 0
4307 612 7 0.4236 4.7540089180656775 16.710424312619185 6.202838680922737 0 1 1
4039 523 8 -0.8472 0.35312237772973837 15.949670526542768 2.5948296702731373 0 1 0
4944 824 7 0.4236 4.252914955405093 17.78384175771851 2.875962825267509 0 2 -1
4498 676 8 -0.8472 1.8718148153817036 27.08944213855207 14.834000182848122 0 2 1
5629 1053 8 -0.8472 10.673875973384858 22.859541968165516 13.727169796138135 0 2 -2
3371 300 7 0.4236 4.534457537291004 20.592404004799157 3.7424057936818813 1 -1 0
5630 1053 7 0.4236 11.299451512711999 22.082551370063754 13.797460841304911 0 2 -2
6361 1297 8 -0.8472 7.825693721583784 15.03243129458818 4.4584322789749935 0 -1 1
4543 691 8 -0.8472 10.824920710318313 18.47993414839997 5.125875211037471 0 -2 0
4545 691 7 0.4236 11.398106295626242 17.73242149459489 4.790191822232407 0 -2 0
4842 790 7 0.4236 3.4661232343873096 28.093360628218765 1.1358554437925885 0 -3 0
5659 1063 8 -0.8472 7.399393351285857 22.32696709944432 4.616998132170508 0 0 -1
5660 1063 7 0.4236 6.927923184905057 23.12505012409969 4.992204543468391 0 0 -1
5899 1143 8 -0.8472 7.643536091682995 19.18429547343166 6.2018871136645295 0 1 0
6337 1289 8 -0.8472 8.072953015300016 19.4302769639353 2.574147491530489 0 3 2
6339 1289 7 0.4236 7.177833102905479 19.098453741016478 2.276399830440791 0 3 2
4280 603 7 0.4236 9.974693260367928 19.364627373522914 1.4719480101315043 0 0 -1
4279 603 8 -0.8472 10.880683245904372 19.458702688415098 1.0592347097664285 0 0 -1
6338 1289 7 0.4236 7.951474256095757 20.137642914139708 3.270478091262584 0 3 2
5901 1143 7 0.4236 8.3913978415343 18.634581314876534 5.829708024728097 0 1 0
4544 691 7 0.4236 10.908269671542495 19.265234666917785 4.5123963745808995 0 -2 0
5077 869 8 -0.8472 7.161768961554594 16.392682379954064 0.12109545509925462 0 0 -1
5900 1143 7 0.4236 7.528591655596826 20.00908768786374 5.648257659580081 0 1 0
5078 869 7 0.4236 6.488757398899392 16.51194552820999 0.8510487806446035 0 0 -1
3599 376 7 0.4236 7.6118063198892605 22.90093885975471 0.6859624655872635 1 0 1
4118 549 7 0.4236 11.550078831276334 15.56452488268177 1.431613613816671 0 1 -1
3598 376 8 -0.8472 8.097670995899389 22.197004925400783 0.16787662724382613 1 0 1
4117 549 8 -0.8472 10.8458710393405 15.167377859179574 0.843084626103859 0 1 -1
4335 621 7 0.4236 10.13629351972706 27.818531649485962 0.1545971092030961 0 0 0
3925 485 8 -0.8472 11.3260790394748 19.45900175503486 15.169381208521958 0 1 0
5036 855 7 0.4236 8.739154585571745 15.430601396911726 8.12101852753293 0 -1 -1
5035 855 8 -0.8472 9.445193621680126 15.819404386836906 7.529122399796822 0 -1 -1
4281 603 7 0.4236 11.514378675356012 18.82116797694541 1.497389503934713 0 0 -1
6363 1297 7 0.4236 7.870546294339493 14.40615619418857 5.2367430161341115 0 -1 1
6257 1262 7 0.4236 12.280505597991828 15.758508129600754 14.541748005771922 0 -2 0
3720 416 7 0.4236 2.107978671596682 25.637870532433432 3.566697375010803 0 -1 0
7032 1556 9 1 1.6072461026894078 22.037280319079976 4.300228161963902 0 0 0
6079 1203 8 -0.8472 1.0740134046258971 25.43397854139819 7.019039903160941 0 0 0
6080 1203 7 0.4236 1.829005151145878 25.23134113704713 7.642679665050523 0 0 0
6081 1203 7 0.4236 1.440543966150481 25.733881497152385 6.138293416625109 0 0 0
7145 1669 10 -1 2.8235460884756196 23.624764062860926 1.8120916623073107 0 -2 0
4813 781 8 -0.8472 4.029566803525045 27.475311774892152 6.939552370850436 0 0 -1
7136 1660 10 -1 1.1042815562636947 21.571084612474152 7.287024306525499 0 0 0
2770 100 8 -0.8472 5.100338109236416 21.95571467197748 7.6205570294875855 0 1 0
4841 790 7 0.4236 3.7498567791086472 26.726626682100225 1.9832987058165659 0 -3 0
2771 100 7 0.4236 4.54938674340449 21.259483336049154 7.160432316291186 0 1 0
4619 716 7 0.4236 11.994674387397373 28.032188910910097 8.69566300577199 0 -1 -1
3718 416 8 -0.8472 1.8316963891011506 26.37771690171075 4.180126856117623 0 -1 0
2952 160 7 0.4236 0.6776673763859596 21.33563205944983 0.9604788053344533 0 0 1
6306 1278 7 0.4236 4.780914246861633 24.978095526412137 4.320664912682184 0 -1 0
6304 1278 8 -0.8472 5.780787013028581 24.99318485948554 4.315482207615752 0 -1 0
3719 416 7 0.4236 0.8836989293203196 26.63244384616228 3.9892966684055864 0 -1 0
4840 790 8 -0.8472 3.9695913434172247 27.699008993306006 1.9046250703636336 0 -3 0
2690 73 7 0.4236 2.5425642689594254 15.8532395475271 14.56524208933877 1 1 -1
4178 569 7 0.4236 6.011540620658155 25.116563395770523 0.47099425182049287 0 1 -1
5702 1077 7 0.4236 11.847844119780477 25.174149000038973 6.799741117987577 0 0 1
5661 1063 7 0.4236 8.369309618633865 22.369628446473182 4.8566702716682775 0 0 -1
5701 1077 8 -0.8472 11.871769254881498 24.269367787243144 7.224945303619352 0 0 1
5703 1077 7 0.4236 11.980681254933296 23.571280417265463 6.5172644213309034 0 0 1
2672 67 7 0.4236 9.083369940171758 25.493522195730673 6.433415268798983 1 0 0
2689 73 8 -0.8472 1.632520728464775 15.692317441314987 14.947243178189218 1 1 -1
6326 1285 7 0.4236 0.7043111770800305 18.764307200738404 3.7929890775713746 0 1 1
2673 67 7 0.4236 10.003384761999149 26.67005977439055 5.773143737826811 1 0 0
6305 1278 7 0.4236 6.110765788755704 24.894486747203853 3.3766675922709903 0 -1 0
4177 569 8 -0.8472 6.867420444863979 25.149875965972004 0.9870949597183822 0 1 -1
7017 1541 9 1 6.584463647509877 27.06082837411099 6.599915028485259 0 -2 0
5778 1102 7 0.4236 5.090842930858608 15.177744922879942 3.151615084306517 0 -1 -2
4179 569 7 0.4236 7.254262601757756 26.070373943445677 0.9319864088863499 0 1 -1
2671 67 8 -0.8472 9.087485794752867 26.269761874191328 5.802990715698883 1 0 0
5453 994 7 0.4236 6.657300114595174 26.659233015397763 10.217018126799454 0 -1 -1
6362 1297 7 0.4236 8.722638378509117 15.450674435332628 4.315034413424305 0 -1 1
6200 1243 7 0.4236 11.652480684628792 22.416005273297486 4.0767957184765296 0 1 3
4618 716 8 -0.8472 11.284590611536588 27.583898768927153 8.152692365764356 0 -1 -1
6199 1243 8 -0.8472 10.892970887103855 22.923727019865836 4.483444781136783 0 1 3
6201 1243 7 0.4236 10.915113514155111 23.870514393180954 4.162347722150014 0 1 3
3751 427 8 -0.8472 1.300263300419523 18.1261355877157 0.33762407995583926 0 0 0
4160 563 7 0.4236 0.33208553080288405 16.12485102012659 10.039797371756617 0 0 0
5262 930 7 0.4236 1.0155396464689064 18.68434737292972 9.502684779417018 0 0 0
4161 563 7 0.4236 1.3534535717427845 15.384718506272684 9.002667698702682 0 0 0
4159 563 8 -0.8472 0.3940832611379649 15.587833568393261 9.198507177926572 0 0 0
5618 1049 7 0.4236 3.7480916325692917 17.240434461685354 9.29244851885331 0 -1 -3
5617 1049 8 -0.8472 3.0808459432444883 17.975279108414412 9.414048650482735 0 -1 -3
5619 1049 7 0.4236 3.552075266254355 18.857283829235673 9.410778758367046 0 -1 -3
7148 1672 10 -1 6.931899393210302 14.199271321023621 10.47009019584013 0 0 -1
4649 726 7 0.4236 4.564446645704691 18.368401546305343 12.656253778751644 0 1 1
4815 781 7 0.4236 3.2578188368844625 27.613338594659854 6.318783723866887 0 0 -1
3426 318 7 0.4236 6.254122876880681 20.17189750472095 9.333366972963217 0 0 0
3424 318 8 -0.8472 5.87101491171396 19.438117860473834 9.894433667697813 0 0 0
3425 318 7 0.4236 5.4953725644467974 19.824207027243943 10.736946578759811 0 0 0
4648 726 8 -0.8472 4.519774866386132 17.52618307437556 12.118971052869828 0 1 1
4650 726 7 0.4236 3.8436574733469775 17.631491560788334 11.389741733755084 0 1 1
4219 583 8 -0.8472 11.310615771661018 16.03140194531252 11.35569250760712 0 0 -2
5539 1023 8 -0.8472 1.0314178535081358 14.315177550644298 6.346749949848825 0 0 0
6953 1494 7 0.4236 1.577869277782627 20.688253467968856 12.001068167928546 0 1 1
4499 676 7 0.4236 2.1027091267525826 26.483052727355354 14.073092798788611 0 2 1
3926 485 7 0.4236 10.337135771221696 19.55918575500932 15.060045288439818 0 1 0
5371 967 8 -0.8472 5.394101940819584 15.56491221399042 14.652751659512367 0 -1 0
4221 583 7 0.4236 12.152910132887033 16.221601280347958 11.860038050080153 0 0 -2
5836 1122 8 -0.8472 11.418344541417502 20.184313791583207 7.6985315831944074 0 1 3
2834 121 7 0.4236 8.314316206416935 22.9535940976505 13.881211533362078 0 -1 -1
6992 1516 9 1 7.625986794937941 17.29289094931456 10.94770397241325 0 0 0
5037 855 7 0.4236 10.28333650175659 15.957851522511579 8.056709902899806 0 -1 -1
5697 1075 7 0.4236 7.564764190842891 20.229936829034784 13.204617244276616 0 0 -1
5696 1075 7 0.4236 8.890845956732857 19.794432860374812 12.356991355799131 0 0 -1
5064 864 7 0.4236 8.838281393984639 18.65186605503405 8.614261156546748 0 0 1
5062 864 8 -0.8472 9.07367873040171 19.0655863512448 9.49370653057179 0 0 1
5063 864 7 0.4236 9.479512059482055 19.966556163805407 9.340236068720074 0 0 1
6238 1256 8 -0.8472 8.453789439687082 17.134970428381163 13.386727587566774 0 1 0
6239 1256 7 0.4236 8.718308851124618 16.178375565230493 13.509023198545277 0 1 0
5695 1075 8 -0.8472 8.20075039614994 20.506862766837198 12.484316176244544 0 0 -1
6240 1256 7 0.4236 8.62677710486235 17.639392486974472 14.232679179904641 0 1 0
5837 1122 7 0.4236 11.26559232280373 19.87324579543103 6.760499767804344 0 1 3
4119 549 7 0.4236 10.149184741410133 15.856884255949144 0.6450715100632067 0 1 -1
3748 426 8 -0.8472 1.262559001221334 20.91960949955506 14.69751339686613 0 -1 2
3503 344 7 0.4236 4.243102288577435 26.88730186705825 12.087338321000749 1 0 1
2772 100 7 0.4236 4.511225584236069 22.515546361078545 8.203253420616488 0 1 0
2833 121 8 -0.8472 7.440315443665324 23.273474906248776 14.246997108901411 0 -1 -1
5431 987 8 -0.8472 4.350203481839532 23.28519592042389 11.570544802364074 0 -1 -2
3502 344 8 -0.8472 3.275790452318449 26.80640241884421 11.846998476728041 1 0 1
4814 781 7 0.4236 3.689044448076417 27.34326725699951 7.870470676740212 0 0 -1
5202 910 7 0.4236 4.0284321483560275 24.520485000430067 9.599748763282031 0 -1 0
6954 1494 7 0.4236 1.0186676069000307 21.494967541834857 10.69602709530886 0 1 1
6952 1494 8 -0.8472 1.8377432221704084 21.24637381065515 11.213053511987525 0 1 1
5433 987 7 0.4236 3.6545197067424366 22.56727340385552 11.545812681743264 0 -1 -2
7157 1681 10 -1 4.871642734248368 20.588401633429164 14.426269649418423 0 0 -1
5370 966 7 0.4236 5.5372507605406724 24.44828802341014 14.38179340999067 0 1 1
3749 426 7 0.4236 2.2303383927872202 20.678701352951563 14.62425332518854 0 -1 2
5369 966 7 0.4236 4.0910422482578435 24.434438542369318 13.623562065549583 0 1 1
5201 910 7 0.4236 4.413376483002182 24.75854913164107 8.030745929182226 0 -1 0
4260 596 7 0.4236 1.2345037552008644 24.121143778528676 10.05297334334088 0 0 0
4258 596 8 -0.8472 0.25435236789053517 24.07540249375458 9.860071278241591 0 0 0
5200 910 8 -0.8472 3.684005764304818 24.824854032222127 8.711643901205363 0 -1 0
5368 966 8 -0.8472 4.580603964921746 24.733078382181553 14.442795591095992 0 1 1
5452 994 8 -0.8472 6.348552690444377 27.18431780134067 9.423947266551897 0 -1 -1
3504 344 7 0.4236 3.1923003218225636 26.455876752640346 10.91417423805792 1 0 1
5631 1053 7 0.4236 10.721682077009907 23.243595647310688 12.80509750415004 0 2 -2
5372 967 7 0.4236 5.083210011281751 16.040869623474105 13.830066541774185 0 -1 0
4979 836 7 0.4236 10.395990445775691 25.679990424674365 11.691552135959363 0 0 -1
6761 1430 7 0.4236 9.360331005632714 25.72134588262209 14.295543440101147 0 0 1
4220 583 7 0.4236 11.533007168998152 15.81469751398096 10.40512361331862 0 0 -2
5432 987 7 0.4236 5.156697131201709 22.951153233706783 12.058380401450428 0 -1 -2
6576 1368 7 0.4236 6.822359435871386 23.623739900626738 7.5121774332847675 0 0 -3
4046 525 7 0.4236 7.442820938807303 22.478940853356775 11.146217602140835 0 0 -1
3819 449 7 0.4236 11.3750720780548 22.154034160324386 9.403891743541728 0 0 1
6575 1368 7 0.4236 7.446057021688549 24.574298577701086 8.684383060884285 0 0 -3
6760 1430 8 -0.8472 9.528610189156227 26.326529414410633 13.517446224178414 0 0 1
4620 716 7 0.4236 10.958060018641117 26.77181741575848 8.636326317305006 0 -1 -1
5552 1027 7 0.4236 5.863365361756953 27.598301517936445 13.248198619462114 0 0 -1
5553 1027 7 0.4236 7.208254221834594 26.790509255474934 12.795018686101962 0 0 -1
6574 1368 8 -0.8472 7.2147161272589475 24.52137389799329 7.712950659702613 0 0 -3
4047 525 7 0.4236 8.612722630247955 22.725780049987453 10.034000499162252 0 0 -1
4980 836 7 0.4236 10.60753673684264 24.69580993645816 10.40575922925782 0 0 -1
3818 449 7 0.4236 10.979033780714216 21.28426000151079 10.72800393139529 0 0 1
5551 1027 8 -0.8472 6.4255153710393245 27.320718589537364 12.469138236686668 0 0 -1
3817 449 8 -0.8472 10.883455097390186 22.17039991866597 10.274549619812463 0 0 1
2835 121 7 0.4236 6.8153090943606385 22.498704838764684 14.34238394729074 0 -1 -1
6762 1430 7 0.4236 10.350020831120894 26.870257793941338 13.689621005626249 0 0 1
4978 836 8 -0.8472 10.720539039629788 25.62894619523483 10.747061392648716 0 0 -1
4045 525 8 -0.8472 7.7141048157927345 23.02577132982628 10.354143356987578 0 0 -1
3600 376 7 0.4236 9.078690979049718 22.39041608512649 0.1817381080348813 1 0 1
4500 676 7 0.4236 1.1786058249081717 27.74658950001481 14.537995263051878 0 2 1
5838 1122 7 0.4236 12.068215564488225 19.573359186775434 8.150640221507677 0 1 3
4811 780 7 0.4236 12.366574914047014 20.653418927455185 2.546677845991264 0 -1 -1
3927 485 7 0.4236 11.757579255613797 19.408469518641212 14.26868474326368 0 1 0
3083 204 7 0.4236 5.143877339777935 14.782468355975602 7.9421318726169 1 0 0
5673 1067 7 0.4236 0.5693420850761789 27.37829817705334 12.03988408035223 0 -2 1
3517 349 8 -0.8472 12.32326086899941 26.498850477152846 4.961507302072348 0 -1 3
4740 756 7 0.4236 7.424823176925475 27.71305834233922 3.9115792234420454 0 2 -1
5540 1023 7 0.4236 1.9802275457724996 14.545835276913273 6.13097881689834 0 0 0
6269 1266 7 0.4236 0.2563946278575002 18.738670149564683 13.862701729327668 0 -1 0
3082 204 8 -0.8472 4.57655041556629 14.887648805327762 7.125383784652606 1 0 0
5776 1102 8 -0.8472 5.147884132893529 14.203286501539061 3.368818603601588 0 -1 -2
5373 967 7 0.4236 6.364569375306659 15.341449341339548 14.561882986409001 0 -1 0
6471 1333 7 0.4236 11.794253005527105 14.391890997765843 12.573510387493892 0 1 -2
6256 1262 8 -0.8472 12.606773381179828 16.48816820452026 15.142701829851795 0 -2 0
3519 349 7 0.4236 12.225270969263589 27.12002215382367 4.1839831229653885 0 -1 3
5260 930 8 -0.8472 0.03291664302026382 18.65370944408867 9.685751163282802 0 0 0
6292 1274 8 -0.8472 0.026889567332844422 24.40408917423664 13.063078648298346 0 0 -2
4040 523 7 0.4236 0.009657210207450362 16.55855414534409 3.309877550807468 0 1 0
5454 994 7 0.4236 6.587520021488754 28.147356280194927 9.54825335676946 0 -1 -1
4267 599 8 -0.8472 0.891438892243654 19.800503619101125 21.624610491824317 0 0 0
4268 599 7 0.4236 1.007951310767457 19.352283146846716 20.738312484332734 0 0 0
5051 860 7 0.4236 1.3147696493902141 15.48497160273175 20.806136171804955 0 1 2
4269 599 7 0.4236 1.6645635584526828 20.411973364333868 21.793084298397165 0 0 0
5962 1164 8 -0.8472 4.518108943505474 20.646319612689126 21.455112354643052 0 -1 1
4977 835 7 0.4236 4.31661243612175 17.588419579166626 19.829628507867714 0 0 0
4975 835 8 -0.8472 5.0900813043962465 17.815921711265283 20.421227020317765 0 0 0
4976 835 7 0.4236 5.836252010029522 18.18500527948141 19.867145209558807 0 0 0
3439 323 8 -0.8472 0.34869482476044317 15.538147634021465 18.561522300048953 0 1 -1
4888 806 8 -0.8472 2.0998313209634825 18.372182351797544 18.92743239100936 0 -1 -1
4889 806 7 0.4236 2.5233750078053405 18.032825683467294 18.087522871639536 0 -1 -1
4890 806 7 0.4236 1.125774425929305 18.145896971429906 18.924513899658717 0 -1 -1
3750 426 7 0.4236 1.049893028532337 21.16091163115235 15.644375223620093 0 -1 2
7077 1601 9 1 12.419893794008813 27.482979486410144 19.510742041691234 0 0 0
2813 114 7 0.4236 4.490777815862947 18.919170641823165 16.792861528289098 1 -2 -1
2812 114 8 -0.8472 4.63291294755687 17.956675086089934 17.023945964844174 1 -2 -1
5497 1009 8 -0.8472 6.690521861938662 26.0398211026867 24.04086227295203 0 0 -1
5964 1164 7 0.4236 4.568008623522844 19.753292075687803 21.007884660052 0 -1 1
4272 600 7 0.4236 6.726784578419055 20.7625514826556 17.59692832217535 0 1 1
4334 621 7 0.4236 10.572513086408694 26.552089373159507 29.820539899255355 0 0 -1
6130 1220 8 -0.8472 3.3626261919379576 21.776795173685485 18.0620293645785 0 0 -1
6131 1220 7 0.4236 2.4072464969632823 21.52726131866607 18.22008902615945 0 0 -1
6132 1220 7 0.4236 3.7732141568071333 21.132099188590793 17.417215586262834 0 0 -1
5050 860 8 -0.8472 1.0205958319621675 15.462656641954396 21.761627723097334 0 1 2
5052 860 7 0.4236 1.8199995909014395 15.53344046821036 22.35823804301602 0 1 2
3752 427 7 0.4236 1.8983536126030296 17.576603870504684 30.354268863811882 0 0 -1
6873 1467 7 0.4236 9.977004827058725 14.816569518432512 29.421433532722993 0 0 1
3655 395 8 -0.8472 9.876844104353074 27.8406961349565 19.207913806531028 0 -4 0
3910 480 8 -0.8472 4.541648716776537 23.188081056382327 29.296872132210733 0 -1 -1
3911 480 7 0.4236 4.18395121949253 23.64087572564744 30.11359120241946 0 -1 -1
2814 114 7 0.4236 4.671951596054701 17.414602703225807 16.18452134421478 1 -2 -1
6778 1436 8 -0.8472 5.351378176478112 14.34190782763539 20.447146105518893 0 -1 -1
6234 1254 7 0.4236 7.310929540104214 18.681080086716317 16.604455428950754 0 0 -1
6719 1416 7 0.4236 11.783144308565829 20.87111938352574 21.095008499565143 0 1 0
5501 1010 7 0.4236 8.981962827324745 17.02990217684146 20.429157243440518 0 1 1
6718 1416 8 -0.8472 12.328454266308517 20.841258812141408 21.932711011470293 0 1 0
4271 600 7 0.4236 7.778280099229274 20.677512085037 18.84342418658096 0 1 1
6806 1445 7 0.4236 10.869854498596572 16.14114440442175 17.84518417557892 0 0 -1
5500 1010 8 -0.8472 8.34619411649404 17.252671441553602 19.69012225096832 0 1 1
5502 1010 7 0.4236 7.8246662016607 16.43639800625028 19.441714113367325 0 1 1
6805 1445 8 -0.8472 10.271314194942946 16.154752403978733 17.044207103959614 0 0 -1
4270 600 8 -0.8472 6.886355892411105 21.02124051932582 18.549617665576505 0 1 1
3657 395 7 0.4236 9.137124660782929 27.168409770710795 19.237004528216673 0 -4 0
5870 1133 7 0.4236 11.723134797577702 16.82766203407179 20.52105888598858 0 -1 1
5869 1133 8 -0.8472 10.976888157075729 16.341076530285644 20.975316564032994 0 -1 1
6350 1293 7 0.4236 9.517987240441155 20.232986534800364 20.9552589501096 0 0 0
6351 1293 7 0.4236 9.320265823985004 19.20254218575824 19.703972761988865 0 0 0
6349 1293 8 -0.8472 9.572829396658 20.135204795060663 19.961563020885738 0 0 0
6696 1408 7 0.4236 8.56310089460897 19.345435270258534 23.7991580740983 0 1 0
4552 694 8 -0.8472 12.28187265505849 21.02398670054486 29.26278124943221 0 1 0
6694 1408 8 -0.8472 8.307981718245593 19.899341268290172 23.006628698451713 0 1 0
5169 899 7 0.4236 4.043967441556686 14.386652821693367 16.594274978327096 0 -1 -2
5871 1133 7 0.4236 11.247045348636368 16.115601480640805 21.911359172886748 0 -1 1
6232 1254 8 -0.8472 8.196571985689152 19.108777943122156 16.42359090532533 0 0 -1
6807 1445 7 0.4236 9.436324412189922 15.64177281007659 17.24331568605292 0 0 -1
4958 829 7 0.4236 6.817966599433889 26.151907393704512 27.481306503523257 0 -2 -1
6233 1254 7 0.4236 8.825234882256185 18.903513882285555 17.173690651220404 0 0 -1
3717 415 7 0.4236 12.205676341232689 22.587541083824238 27.60421902086098 0 0 1
4163 564 7 0.4236 12.239889911454782 24.29524472107408 23.863577366528066 0 3 -1
2691 73 7 0.4236 1.719115023474533 15.247885611329473 15.838860722653214 1 1 -1
3887 472 7 0.4236 2.840961360654499 27.306083280463508 19.683046038861992 0 1 0
2525 18 7 0.4236 1.826779578725284 26.31174479613872 21.81827487448216 1 -1 -1
5419 983 8 -0.8472 1.097492342671504 23.251569460768152 21.670617262967628 0 0 0
5420 983 7 0.4236 0.9917424711648185 22.735952627727816 20.820348657381537 0 0 0
5421 983 7 0.4236 1.9993512954971298 23.68322190643403 21.68869897752899 0 0 0
2524 18 8 -0.8472 0.9283182186211842 26.725479163644412 21.671334670710337 1 -1 -1
7150 1674 10 -1 4.257388251669773 25.133074493345553 21.50180951265194 0 0 0
7045 1569 9 1 5.324418225691449 22.59946007901426 20.073915581819215 0 0 0
2639 56 7 0.4236 2.697816231555083 24.922507530050318 16.269252052096633 1 -1 0
2638 56 8 -0.8472 2.2753672183158793 24.620280708530835 17.123767121930783 1 -1 0
2640 56 7 0.4236 2.7628463223165753 23.819407715385296 17.471569950126867 1 -1 0
2526 18 7 0.4236 0.8381554775449901 26.994769828441978 20.712505405871035 1 -1 -1
3886 472 8 -0.8472 2.650625827383572 27.60588224064943 18.748223480492907 0 1 0
3824 451 7 0.4236 7.061715662020049 27.506456387848658 17.372443825009725 0 0 0
2660 63 7 0.4236 5.868315232487464 23.996053934860743 17.29173865172594 1 -1 -1
2659 63 8 -0.8472 6.287682918771171 24.257233574285046 18.16117291895242 1 -1 -1
4093 541 8 -0.8472 7.912751841910144 14.21406234685888 18.102244928131846 0 1 -1
7065 1589 9 1 0.561980103148228 26.814070215655303 17.467748175869414 0 0 -1
6871 1467 8 -0.8472 9.370857909477047 14.521399611999348 28.682880317738178 0 0 1
4553 694 7 0.4236 12.416758031817277 20.228455280737286 28.672073337767795 0 1 0
5126 885 7 0.4236 9.972764094305177 24.89346646513734 16.681283697620117 0 -1 0
6720 1416 7 0.4236 12.471854567551151 21.771524256052125 22.27041300596299 0 1 0
6707 1412 7 0.4236 0.9481416573324316 14.685641383471435 25.20962469461388 0 0 0
2661 63 7 0.4236 7.060069429046993 24.86843027459278 17.988379027164417 1 -1 -1
5125 885 8 -0.8472 9.019507273785548 25.063730331657094 16.43166057297994 0 -1 0
5127 885 7 0.4236 8.545074164635736 24.191448137827464 16.31318298672514 0 -1 0
3783 437 7 0.4236 6.024583351030973 26.6225775180189 19.95328932465735 0 0 -2
5165 898 7 0.4236 11.887874650711817 24.334657912013217 20.032831311165072 0 -2 -1
3278 269 7 0.4236 9.102146613424187 23.9819994319568 21.634813880208437 0 1 1
5166 898 7 0.4236 11.777866607754042 24.869079449603404 21.571960370898942 0 -2 -1
5164 898 8 -0.8472 11.866805573938676 25.147088829859545 20.615508084806187 0 -2 -1
3279 269 7 0.4236 8.213492068595107 24.523178461847436 20.37622549751548 0 1 1
3277 269 8 -0.8472 8.229033488795022 23.89599537519486 21.154942275337707 0 1 1
3782 437 7 0.4236 7.085898003259119 27.8191404271321 20.282644913206372 0 0 -2
3781 437 8 -0.8472 6.9488658819420825 26.96402187600163 19.782649828580766 0 0 -2
4824 784 7 0.4236 10.020761308515963 22.47245364805919 18.11706981252911 0 -1 1
3771 433 7 0.4236 7.965388978221534 22.16436196084505 23.85016919259357 0 -1 2
4822 784 8 -0.8472 10.919036368828051 22.910340281505412 18.15391096405781 0 -1 1
5963 1164 7 0.4236 4.317359826500538 20.521720805956658 22.426799416768045 0 -1 1
5980 1170 8 -0.8472 0.3068344493353202 20.879486240573055 17.467332435740232 0 0 0
3716 415 7 0.4236 11.606991994097358 22.001111164444655 26.20268291132236 0 0 1
4164 564 7 0.4236 10.751812865489464 23.62332351793345 23.89141837752183 0 3 -1
6174 1234 7 0.4236 0.6402365001976768 14.99040800513666 28.704318544282785 0 0 -2
7156 1680 10 -1 3.4693284261916912 15.544534591357971 28.722154083326654 0 0 0
3471 333 7 0.4236 4.204466230621637 19.231643883091238 27.433395429060333 1 1 0
4080 536 7 0.4236 4.484359888245802 15.813018062668988 23.950460441743964 0 2 0
4078 536 8 -0.8472 3.602618886437409 16.15999757728491 23.630869867167487 0 2 0
4079 536 7 0.4236 3.57937399412703 17.154608138258432 23.73191301705159 0 2 0
4629 719 7 0.4236 0.9077112227291579 18.749719368908544 24.598151844708514 0 0 0
3469 333 8 -0.8472 4.253356152358838 19.005607719815302 28.406287036451342 1 1 0
3470 333 7 0.4236 4.00459834913246 18.046102317882674 28.538461353718034 1 1 0
7124 1648 10 -1 3.6732472739008433 19.909982478076078 24.909887040176663 0 0 0
3753 427 7 0.4236 0.5642492483913889 18.517783617669185 30.385450559314208 0 0 -1
3715 415 8 -0.8472 11.637052518644266 22.796139616568933 26.808509612741986 0 0 1
6706 1412 8 -0.8472 0.37846070590048236 15.39113690078985 24.788032925933145 0 0 0
6779 1436 7 0.4236 5.436488622846273 14.169426242684082 21.428474957105255 0 -1 -1
4133 554 7 0.4236 8.74882340984279 14.870781501733283 24.396165522318753 0 0 -1
5055 861 7 0.4236 11.855168820152562 16.043091009047725 26.48094389578909 0 -1 0
6650 1393 7 0.4236 12.411482685460461 17.710148997893313 24.17611621230666 0 0 0
5906 1145 7 0.4236 10.861538769924866 19.760909102551434 25.023027269621075 0 0 -1
3980 503 7 0.4236 0.6827854825738057 27.863905647944797 24.8137809349735 0 0 0
5652 1060 7 0.4236 8.197284276704588 18.26486558327686 28.09347175822221 0 1 -1
4823 784 7 0.4236 11.606574486326382 22.29333192562762 17.771037261232653 0 -1 1
5651 1060 7 0.4236 8.630468065294034 19.763400520884346 28.576556955444996 0 1 -1
5650 1060 8 -0.8472 8.118507805721961 18.94132349430769 28.82572795093439 0 1 -1
4333 621 8 -0.8472 10.91078096253878 27.30903197278227 30.379658023269247 0 0 -1
7113 1637 10 -1 9.67061221631928 17.35066608198168 24.90263283873617 0 -1 0
6695 1408 7 0.4236 7.333031580279436 19.781837273205902 22.817776740538413 0 1 0
5612 1047 7 0.4236 5.668003416825746 17.278753786464552 26.453652091882997 0 -1 -1
5613 1047 7 0.4236 7.171844113809542 16.997133061752965 25.88288102158985 0 -1 -1
5611 1047 8 -0.8472 6.391834475660126 16.59486186013531 26.36221710903753 0 -1 -1
5907 1145 7 0.4236 11.552358218554312 20.73661483141306 23.910645490819107 0 0 -1
6697 1409 8 -0.8472 11.419698789055373 26.852715012964264 25.50099337081419 0 -1 -1
7026 1550 9 1 6.536876978163912 14.819466397347732 28.556870177136233 0 1 1
5905 1145 8 -0.8472 11.206944857387741 20.682811455258165 24.847552766052054 0 0 -1
4554 694 7 0.4236 11.941731513260246 20.72361617234067 30.15389383981003 0 1 0
3912 480 7 0.4236 5.117167174991232 23.82709844936084 28.78654348872194 0 -1 -1
6408 1312 7 0.4236 5.947255845181537 20.585367611528717 26.276616934983906 0 1 -4
6730 1420 8 -0.8472 1.45836389169729 25.25372803577335 28.782621394135695 0 0 -2
3759 429 7 0.4236 2.343633928956458 20.703611342764713 27.955531969106712 0 1 -2
6732 1420 7 0.4236 1.982082420526916 25.108537648958674 29.62204903013155 0 0 -2
3757 429 8 -0.8472 2.0078734941855334 21.513923790656904 28.43580139967901 0 1 -2
5053 861 8 -0.8472 12.483531902670999 15.366450677906686 26.86476385492485 0 -1 0
4818 782 7 0.4236 4.875439125245781 27.224695514079805 29.274219125649562 0 -1 -2
4816 782 8 -0.8472 4.59541452450399 26.270990881559197 29.16452076030829 0 -1 -2
4817 782 7 0.4236 3.9331599369105974 26.201763469625483 28.418446699659178 0 -1 -2
6795 1441 7 0.4236 3.932779780246534 24.202020184021425 24.58012702127013 0 0 0
6794 1441 7 0.4236 3.6743491067975285 22.67577752413424 25.10014938830576 0 0 0
5482 1004 8 -0.8472 0.30246494045274114 25.005468786726873 24.464493831328365 0 -1 0
5674 1068 8 -0.8472 0.29909864966414895 21.75252853033581 24.53627645797295 0 0 0
4350 626 7 0.4236 3.5731010475864813 26.643400685497923 24.210754127172713 0 0 -2
4349 626 7 0.4236 2.8573038670309376 27.463834719089526 25.42777875305557 0 0 -2
4348 626 8 -0.8472 2.8145684862091365 27.248680874025602 24.45213405378149 0 0 -2
5675 1068 7 0.4236 1.2946155647360826 21.672638693047862 24.586909209506207 0 0 0
5483 1004 7 0.4236 1.2592744415658434 24.73306073149946 24.56602902160383 0 -1 0
6793 1441 8 -0.8472 3.4724251431289592 23.64070939539084 25.26787969377195 0 0 0
6406 1312 8 -0.8472 6.543833094291196 21.17202135754497 26.824278743586024 0 1 -4
5498 1009 7 0.4236 6.362873137018388 25.640413042440237 23.18463814723702 0 0 -1
3758 429 7 0.4236 2.7592732279180097 22.1614806362656 28.56256374867142 0 1 -2
6731 1420 7 0.4236 1.4054645526644811 24.396567478620913 28.270295857698258 0 0 -2
6258 1262 7 0.4236 11.835438394141438 16.871382951312057 15.650824795137117 0 -2 0
4957 829 8 -0.8472 7.713127724190312 26.077698840346887 27.04178437643862 0 -2 -1
5366 965 7 0.4236 9.026683220129563 25.10318857327971 28.452932808115456 0 2 -1
3769 433 8 -0.8472 8.313812897416557 22.72674100588884 24.60005632638215 0 -1 2
6780 1436 7 0.4236 5.1000630043824176 15.298153066551084 20.297360439107386 0 -1 -1
6699 1409 7 0.4236 12.39255991292147 26.68412459685689 25.659481337995036 0 -1 -1
3770 433 7 0.4236 9.039201525657788 22.231938820391996 25.07857719878396 0 -1 2
4959 829 7 0.4236 7.8054488938327715 26.794325076988898 26.35046408642098 0 -2 -1
5499 1009 7 0.4236 7.42936454705308 25.476243102186626 24.41030964386355 0 0 -1
6698 1409 7 0.4236 10.88213510771124 26.119937905299484 25.91820184319146 0 -1 -1
7025 1549 9 1 6.096790283169349 20.858349540508723 29.436754354605974 0 1 0
5367 965 7 0.4236 10.079771567139856 23.872493314076 28.245518762566455 0 2 -1
4162 564 8 -0.8472 11.547385879681157 23.822014139768896 23.31906737764818 0 3 -1
5365 965 8 -0.8472 9.889802781511394 24.705838581149234 28.76460218636664 0 2 -1
6407 1312 7 0.4236 6.952605772173166 21.87161125068305 26.23820772316687 0 1 -4
3888 472 7 0.4236 3.411334981133447 27.3459804455459 18.15343546118575 0 1 0
6252 1260 7 0.4236 12.103715390529347 20.33370951402398 17.10712557600096 0 0 -2
4134 554 7 0.4236 7.251327290127778 14.25910854866218 24.619745325812257 0 0 -1
5079 869 7 0.4236 7.51181924164353 17.286607744134905 30.441163038981983 0 0 -2
4853 794 7 0.4236 18.9529492353549 3.969610799784989 3.733583905360829 0 3 1
4854 794 7 0.4236 18.31578524768669 5.471547551569977 3.8031133695555277 0 3 1
4852 794 8 -0.8472 18.82537241875776 4.7765194400408975 4.310318450702724 0 3 1
4647 725 7 0.4236 14.600897060875763 3.3762595387349807 3.22393654123817 0 -2 1
4570 700 8 -0.8472 17.776499623361822 1.8997766733099124 6.196521999547912 0 1 1
4674 734 7 0.4236 16.07179141931999 3.351762456341737 5.371959766080311 0 -1 -3
4645 725 8 -0.8472 13.796878816540318 3.716850357585584 2.736542825527696 0 -2 1
4572 700 7 0.4236 18.439377115413894 2.4930509196039803 5.739773472929894 0 1 1
4765 765 8 -0.8472 13.546317309920203 0.2882880745281656 1.1945142236897035 0 0 1
6355 1295 8 -0.8472 19.250228785615622 13.32814821828326 13.109895171112433 0 1 0
2694 74 7 0.4236 18.66854442292145 1.3472799957328854 4.051669899337494 1 1 0
2692 74 8 -0.8472 18.530858402520856 1.0978219075109854 3.0931224334794623 1 1 0
2693 74 7 0.4236 19.342157597086874 1.3466720016915124 2.5640976369063173 1 1 0
6373 1301 8 -0.8472 22.066162213633135 7.337406480406845 0.3212150850646608 0 -1 0
3731 420 7 0.4236 24.48030557648715 8.061901819871983 15.253615416451197 0 -2 -1
4916 815 7 0.4236 18.84424355790002 5.451086665139349 1.3143603748521238 0 0 1
5069 866 7 0.4236 14.423754346068419 7.374262007224369 1.5280345070572872 0 1 0
7073 1597 9 1 13.312189412457437 5.552176406986954 4.526825034792238 0 0 0
4646 725 7 0.4236 13.93160712933909 3.6046694538927055 1.7520308586088498 0 -2 1
4672 734 8 -0.8472 15.416274353340233 4.102204400086723 5.456427210323936 0 -1 -3
4673 734 7 0.4236 15.450987836246728 4.472185177268428 6.38481827932226 0 -1 -3
4767 765 7 0.4236 13.593129817879896 1.0135830944994848 0.5076694932722918 0 0 1
6102 1210 7 0.4236 19.893073427922165 6.236418256321995 7.478521214468965 0 1 -1
4915 815 8 -0.8472 18.2610126952461 6.261674361935922 1.2615457280359421 0 0 1
4993 841 8 -0.8472 24.63377283582137 1.6400680899851081 14.84910542496152 0 2 -1
6101 1210 7 0.4236 19.7070222196565 5.328726107002768 6.13386266673429 0 1 -1
6100 1210 8 -0.8472 20.301143774586055 5.983298067199183 6.60136170606825 0 1 -1
4913 814 7 0.4236 20.56456522945773 3.2537731074281844 0.9817290352650375 0 -2 -2
4912 814 8 -0.8472 20.61553662405637 3.5644306250811852 1.9308834327556934 0 -2 -2
4914 814 7 0.4236 21.07527382973017 2.870142318920084 2.484603170205439 0 -2 -2
3704 411 7 0.4236 22.21998460268322 4.174188681855157 4.950904433625309 0 3 1
5961 1163 7 0.4236 20.642251064303764 7.843998382044331 4.2307820082094505 0 1 1
3703 411 8 -0.8472 22.799867047955264 4.984898707027964 4.870369584329421 0 3 1
7125 1649 10 -1 21.407534147741924 1.5219516730628089 5.240012414745196 0 0 1
6415 1315 8 -0.8472 23.72413062926856 4.970137227212072 1.4949167315374579 0 1 2
3705 411 7 0.4236 23.750732387824776 4.70315316441775 4.742015853228476 0 3 1
6851 1460 7 0.4236 23.90192909201156 2.3472968687470597 4.240880418888428 0 1 -1
6850 1460 8 -0.8472 24.89814509411872 2.33631506514269 4.327096191306251 0 1 -1
6644 1391 7 0.4236 19.193719312420765 10.206208189568304 15.242026830832655 0 -1 0
6593 1374 7 0.4236 14.562163380751207 14.058694013268978 14.114476064311422 0 -1 0
3293 274 7 0.4236 12.961073797609458 10.085689992856961 9.728147898986858 0 0 0
6417 1315 7 0.4236 22.943648648418705 4.815149765822726 2.1005790502591877 0 1 2
4174 568 8 -0.8472 24.353430477105427 1.3162493970147953 7.568356764878185 0 1 -1
4175 568 7 0.4236 23.389724181436534 1.2451043369337327 7.311045373118603 0 1 -1
6416 1315 7 0.4236 23.654387507568828 5.880828104565302 1.087758079332593 0 1 2
6425 1318 7 0.4236 12.998013407555177 12.09254295198146 11.466951299833973 0 -2 -1
5864 1131 7 0.4236 20.608151810709476 0.5162026914058976 10.499858459976126 0 0 2
4667 732 7 0.4236 25.272485128812914 0.2541645140283245 12.362827850899983 0 -1 0
5068 866 8 -0.8472 14.095831499794961 7.235877183718658 2.462548432619169 0 1 0
4941 823 7 0.4236 17.181207498978036 9.770036200644306 1.9742920026912931 0 0 1
2967 165 7 0.4236 14.733198578402202 12.890574597030438 3.398779812665704 0 -1 0
4939 823 8 -0.8472 16.92746576129156 9.335587042453598 1.1100756926900806 0 0 1
2966 165 7 0.4236 14.93193446104768 12.223173452851684 4.875839833782556 0 -1 0
5070 866 7 0.4236 13.71855751516949 8.092811574319091 2.813729021524638 0 1 0
2965 165 8 -0.8472 14.730189189570803 13.069383715829142 4.382659038541623 0 -1 0
5949 1159 7 0.4236 18.78372487452038 11.298592387228377 3.8500232835291466 0 -1 1
5947 1159 8 -0.8472 18.18618932551464 10.64616959485907 3.3838728929261115 0 -1 1
5948 1159 7 0.4236 18.0587712055606 9.839573871551345 3.9610801109544624 0 -1 1
4940 823 7 0.4236 17.292022793029695 8.404735400145661 1.0853035928625137 0 0 1
5299 943 8 -0.8472 13.896604806957486 13.073728550018329 1.086027134234399 0 -1 0
5316 948 7 0.4236 17.583282362320844 6.69953818234129 5.7518859289774635 0 2 1
5957 1162 7 0.4236 17.47025389130968 13.228103873722134 1.9911224408564525 0 0 0
5314 948 8 -0.8472 17.699618234955928 7.544295313126104 5.229534212622285 0 2 1
5968 1166 8 -0.8472 19.49301917133646 13.92186986963792 8.758464247821628 0 0 -1
5315 948 7 0.4236 18.508384414665546 7.466971907173534 4.646509021505364 0 2 1
6583 1371 8 -0.8472 13.842347741736155 7.400876912829685 6.172464045289686 0 -1 1
5024 851 7 0.4236 16.10636888902394 9.277829651357358 5.748497298746652 0 -1 0
5023 851 8 -0.8472 15.842204905185598 10.24227012766761 5.75699928170793 0 -1 0
5025 851 7 0.4236 16.58911866070117 10.789120572166613 6.135251470199081 0 -1 0
4800 776 7 0.4236 19.26624198332159 7.032250083793926 10.80224139584079 0 0 -1
6321 1283 7 0.4236 13.483274589282253 10.220309466957033 5.028500838067557 0 2 0
4897 809 8 -0.8472 24.91794973002991 8.666106210456547 1.36176324283261 0 1 -1
6388 1306 8 -0.8472 16.65308969133651 0.6451985669362559 10.914195893968886 0 4 -3
4689 739 7 0.4236 23.40651387672463 11.968470291932599 5.062357303484325 0 1 2
3837 455 7 0.4236 23.18396221970257 12.394361591123669 0.528212531660878 0 -2 0
5960 1163 7 0.4236 21.747837034115843 6.69880178743612 3.8663222969832107 0 1 1
5863 1131 8 -0.8472 21.26008595538108 0.28095126041093765 11.220718108056646 0 0 2
6453 1327 7 0.4236 24.609240534780145 11.513036055649998 11.33032078138452 0 2 -2
5959 1163 8 -0.8472 21.14343936039864 7.399958111612983 3.4880581731619404 0 1 1
5409 979 7 0.4236 21.42893229642358 9.923039467456091 2.0643896352961657 0 2 1
5408 979 7 0.4236 20.660040946678752 11.14965478565497 1.3088451900036366 0 2 1
5407 979 8 -0.8472 21.53538254587235 10.678649738412398 1.4180758860577947 0 2 1
3011 180 7 0.4236 21.453940235877443 10.737705584584658 6.338189925023872 0 0 0
4688 739 7 0.4236 23.455909319710027 13.575698280598969 4.777743913441274 0 1 2
4687 739 8 -0.8472 22.905048782149805 12.829116198112489 5.150796136691226 0 1 2
3010 180 8 -0.8472 20.788487267172442 10.016125455110162 6.147154904838331 0 0 0
3012 180 7 0.4236 20.756397525146227 9.379754490715126 6.917870384296775 0 0 0
5072 867 7 0.4236 23.045865971289086 10.102477329225739 4.078260199390544 0 0 3
5071 867 8 -0.8472 23.870674290242185 9.540484045142332 4.140346585897195 0 0 3
5073 867 7 0.4236 23.865340492141605 8.858744298683472 3.40877111044481 0 0 3
6374 1301 7 0.4236 21.674923251078898 7.299154383387161 1.2407090379804258 0 -1 0
6683 1404 7 0.4236 20.594572365708018 12.900801319209611 4.84086357920213 0 2 1
6684 1404 7 0.4236 19.66807622461315 13.28904109673882 6.128303340781111 0 2 1
2491 7 8 -0.8472 16.795377675172364 2.5886613466163824 0.24217681243806455 0 0 -1
5300 943 7 0.4236 14.615754532931977 13.654270888206208 1.4678574533026632 0 -1 0
6389 1306 7 0.4236 17.01735495656865 1.5516407642675034 11.127909541599363 0 4 -3
3787 439 8 -0.8472 14.303566256286187 3.338279871566454 11.99250744727254 0 0 1
4638 722 7 0.4236 13.143190761700492 6.0141140016327705 13.91039671164121 0 -1 -1
4637 722 7 0.4236 14.024963997371556 5.139782016515394 14.970890028797884 0 -1 -1
3789 439 7 0.4236 15.298214074225656 3.288859902723064 12.083246949261188 0 0 1
5085 871 7 0.4236 14.621182877173583 1.3277529734744675 9.401444429707944 0 3 0
4636 722 8 -0.8472 14.06021020531372 5.682165887396884 14.131498785421174 0 -1 -1
4571 700 7 0.4236 18.26141661463733 1.2137144026998026 6.7389004036353395 0 1 1
7112 1636 10 -1 15.498239148616952 5.4886086954132525 8.993877581526846 0 1 0
6998 1522 9 1 15.810452319713548 5.9210626066655525 12.112483844980623 0 2 0
5664 1064 7 0.4236 18.242637620738577 3.820540370397019 8.957996540397248 0 -1 2
7029 1553 9 1 13.01324526057787 3.605720943228728 9.768858239645596 0 0 0
5662 1064 8 -0.8472 18.95454796974585 4.103148467777363 9.600893420742898 0 -1 2
3788 439 7 0.4236 13.905249342558594 3.6499970375447424 12.855163891183782 0 0 1
5083 871 8 -0.8472 13.913630528913174 1.2592481560349769 8.698111480717284 0 3 0
5084 871 7 0.4236 14.268013826127405 0.7438004682629041 7.917902243960825 0 3 0
6619 1383 8 -0.8472 15.730672498452556 0.6438109888124951 14.279346468507384 0 -1 1
6620 1383 7 0.4236 16.13273166853241 1.4494880638063625 14.71435554672281 0 -1 1
6319 1283 8 -0.8472 12.745425934816984 10.062318249160123 4.372285719606364 0 2 0
4315 615 8 -0.8472 24.390504576816305 8.259789541801311 6.9162233547301915 0 -1 -1
4352 627 7 0.4236 21.42282339905862 2.808533357786529 7.721621402619849 0 -1 1
4567 699 8 -0.8472 21.24380451171011 3.232789784824832 13.866942872001271 0 1 0
7164 1688 10 -1 17.903492546106786 3.5827852419930455 13.078676308932282 0 0 -1
6390 1306 7 0.4236 16.53825417982367 0.12421359339279842 11.760001768972218 0 4 -3
3730 420 8 -0.8472 25.164835066048344 8.586510384442263 14.747448056775955 0 -2 -1
4568 699 7 0.4236 20.259247012259998 3.184049857579917 13.698801249067674 0 1 0
4569 699 7 0.4236 21.525813295901973 2.4518979197543707 14.424328718440934 0 1 0
3830 453 7 0.4236 22.79997533854231 5.880367261959972 12.155161679728238 0 0 -1
3829 453 8 -0.8472 23.134193623513973 5.173075184251838 12.778087105594256 0 0 -1
3831 453 7 0.4236 22.356993971845988 4.702022472714622 13.195304894677703 0 0 -1
5663 1064 7 0.4236 18.56477231949352 4.176065832625206 10.518912108915885 0 -1 2
4353 627 7 0.4236 20.99520151849205 3.7824806608018355 8.960650334524257 0 -1 1
4351 627 8 -0.8472 21.75297610303676 3.4851114227739806 8.379832270432928 0 -1 1
6897 1475 7 0.4236 24.05661319046881 3.618797819927595 11.695752631881382 0 1 1
6895 1475 8 -0.8472 24.31140483785571 2.6553579253333344 11.612896900443955 0 1 1
6896 1475 7 0.4236 24.05240157523967 2.3187584191879704 10.707569270951772 0 1 1
7002 1526 9 1 22.73293560218159 6.030831393354809 7.576863069342402 0 1 1
4176 568 7 0.4236 24.54125914192729 2.238907203071877 7.905140962066812 0 1 -1
6383 1304 7 0.4236 17.85378658579799 10.26696637213213 11.417686294841888 0 0 0
6426 1318 7 0.4236 14.630310033187447 12.046094537811443 11.475703631344523 0 -2 -1
5897 1142 7 0.4236 15.642133775352116 9.147583964226373 13.345095828336927 0 0 -2
6356 1295 7 0.4236 18.277878825162272 13.294147480424558 12.878854644439613 0 1 0
5411 980 7 0.4236 21.50043900307681 7.464321022307632 14.91782314652517 0 2 0
4884 804 7 0.4236 25.326566228032373 0.5570612172315733 1.0605617747888763 0 2 1
6382 1304 8 -0.8472 18.56405582480792 10.056511662001457 12.089420171359768 0 0 0
5456 995 7 0.4236 14.840919045318442 11.442434571878263 7.616822434556254 0 1 2
4917 815 7 0.4236 17.525992929917724 6.101093315081977 0.6027895325317602 0 0 1
7159 1683 10 -1 16.33487352790253 13.776278667891457 10.631604534873487 0 1 0
6384 1304 7 0.4236 19.20456094868348 9.39412172064707 11.70084230316797 0 0 0
6424 1318 8 -0.8472 13.797582113259338 11.493251593197868 11.506190358875255 0 -2 -1
6585 1371 7 0.4236 14.275078367349002 7.152869747232311 7.039203368959515 0 -1 1
5896 1142 8 -0.8472 15.341061660554542 8.662940083624811 12.523830885614899 0 0 -2
5898 1142 7 0.4236 14.527134702230866 9.10985335338498 12.152627825617177 0 0 -2
4798 776 8 -0.8472 18.323754616240546 6.886397134414313 11.102981653427127 0 0 -1
6584 1371 7 0.4236 13.106957490041127 8.056779794215101 6.3427363589317824 0 -1 1
4799 776 7 0.4236 17.721434893350448 6.849102770240817 10.305598277442888 0 0 -1
5455 995 8 -0.8472 14.231271418992506 12.23299928004593 7.674591361631945 0 1 2
5457 995 7 0.4236 14.417464069184783 12.736547304983004 8.518257013470464 0 1 2
4898 809 7 0.4236 23.988376469287044 8.618104428679388 0.9962643445160524 0 1 -1
7058 1582 9 1 24.82989466301175 8.671902503230966 9.645085547796779 0 0 1
6682 1404 8 -0.8472 19.656320745579144 13.023998015053682 5.164138358084393 0 2 1
4995 841 7 0.4236 23.96998523779392 1.5094966298823242 14.112669959150525 0 2 -1
5301 943 7 0.4236 13.012041616570441 13.34650628881802 1.4643660523244695 0 -1 0
4644 724 7 0.4236 22.718530309841416 10.97082353898986 8.67987520572129 0 2 -1
6185 1238 7 0.4236 13.305532490651839 2.2725520297898893 4.44644133346292 0 0 0
3733 421 8 -0.8472 19.577857635805287 7.240532845839497 14.029919552552212 0 -1 0
6357 1295 7 0.4236 19.716659652954558 12.541539885741873 12.705309343695102 0 1 0
7101 1625 10 -1 21.671577098671747 8.123907635802947 9.587086396181155 0 2 1
5865 1131 7 0.4236 21.647799007049603 1.1184525232114217 11.60577670187074 0 0 2
3734 421 7 0.4236 19.39587265312375 6.546291663609442 13.333564128240395 0 -1 0
5527 1019 8 -0.8472 18.077226808860715 10.379596880034953 8.194613781462026 0 0 0
6122 1217 7 0.4236 23.673065358959164 9.401460098753954 13.56027905490122 0 0 0
4643 724 7 0.4236 23.78741919576063 11.9083091946261 9.483133305611137 0 2 -1
5528 1019 7 0.4236 18.032532455151614 9.57243254788735 8.78324620548307 0 0 0
4642 724 8 -0.8472 23.248622141390776 11.818068530525611 8.645544948829722 0 2 -1
3735 421 7 0.4236 18.712664112541987 7.62716898375239 14.349219976424502 0 -1 0
4316 615 7 0.4236 25.173495732653922 7.640040908594629 6.9694844783757866 0 -1 -1
5529 1019 7 0.4236 18.866847942331578 10.936567562144743 8.45206687808542 0 0 0
6123 1217 7 0.4236 22.226683295765366 9.562000351574696 12.819447165852399 0 0 0
4317 615 7 0.4236 24.385144513208047 8.71428782618491 6.025491666897875 0 -1 -1
6121 1217 8 -0.8472 23.165889791650436 9.903018940081804 12.859414096648837 0 0 0
6621 1383 7 0.4236 14.757893298628789 0.5934269417369882 14.505536723656665 0 -1 1
3732 420 7 0.4236 25.261422885304142 9.49281381389959 15.158890444918896 0 -2 -1
5956 1162 8 -0.8472 16.907682091106253 14.051820545777398 1.920383994303873 0 0 0
2492 7 7 0.4236 16.462854005936883 1.6502907953703247 0.14789684904082126 0 0 -1
4659 729 7 0.4236 16.782675998372493 0.0600907802203687 2.65699281532704 0 0 0
5969 1166 7 0.4236 18.728651880127913 13.875032926676745 9.401542226662404 0 0 -1
5789 1106 7 0.4236 22.359448533467678 0.044990801501882026 3.2658491423810965 0 0 1
6645 1391 7 0.4236 18.6798243478284 11.742162161092393 15.033739127714979 0 -1 0
6852 1460 7 0.4236 25.29611575846913 1.8725710541573972 3.535539920852204 0 1 -1
4994 841 7 0.4236 24.839403955914914 0.7578993202347556 15.272773000845225 0 2 -1
5174 901 7 0.4236 18.017207775848618 2.310058955572929 17.21249926946914 0 0 -1
6028 1186 8 -0.8472 20.170075560663303 13.864827634089538 30.29353707442375 0 0 0
5173 901 8 -0.8472 17.16653701468674 2.1614774418327802 17.716763905327035 0 0 -1
4949 826 7 0.4236 17.153354960659463 7.157672087324665 20.497263927826648 0 0 0
5765 1098 7 0.4236 15.674911516802457 0.8594419211473214 19.18300586707459 0 -2 1
5175 901 7 0.4236 16.565347430699894 2.951458199855673 17.596341442700204 0 0 -1
4950 826 7 0.4236 16.42170740477012 6.659096836335271 19.125133788603144 0 0 0
4948 826 8 -0.8472 16.876589408611736 7.427650501625192 19.575031502251925 0 0 0
4535 688 7 0.4236 13.09099055175116 13.549611278944427 23.368367334429884 0 1 0
4337 622 7 0.4236 20.300227387168977 9.305996586714091 24.351439650334807 0 0 0
5764 1098 8 -0.8472 15.244989007565996 0.3821365723258626 19.949391203670313 0 -2 1
4293 607 7 0.4236 18.862711056278837 3.393937598664781 19.400521014251776 0 1 2
7146 1670 10 -1 14.507973080108062 5.08290830268615 18.003532334260846 0 0 1
6869 1466 7 0.4236 13.420588975406055 12.89095316564362 28.25322717699328 0 -1 1
4028 519 7 0.4236 21.933425088293095 12.334133825645935 18.68485123932601 0 3 0
5538 1022 7 0.4236 13.479428262191506 3.7023503189428473 28.066852894741476 0 2 -2
4475 668 7 0.4236 15.551521342565698 7.279849128967249 16.140150991215844 0 1 1
4311 613 7 0.4236 20.33801274818485 5.507055347955453 22.6462594376104 0 1 -1
2718 82 7 0.4236 15.58793927158518 4.033900894080224 20.08198119828883 1 1 -1
3835 455 8 -0.8472 23.469253157016492 12.895061485827602 30.310955767238962 0 -2 -1
2717 82 7 0.4236 15.527563302651355 2.6450579381057175 20.938775565605546 1 1 -1
2716 82 8 -0.8472 15.71708315481765 3.625810955812477 20.985742715234906 1 1 -1
5930 1153 7 0.4236 19.140255646184173 0.16132854802536303 27.76152952249953 0 0 0
5379 969 7 0.4236 13.15325690840669 2.347751084031499 17.917460138313306 0 1 1
4291 607 8 -0.8472 19.046797318954628 3.441011845148469 20.38230323421097 0 1 2
7116 1640 10 -1 23.854673484593313 2.146779818520993 20.973054349089868 0 2 0
4292 607 7 0.4236 18.22923087713979 3.763068756332089 20.85965478772617 0 1 2
4373 634 7 0.4236 21.569357101037266 6.115504581098014 19.49599678297683 0 0 2
4372 634 8 -0.8472 21.88350905950815 5.916652932590674 18.56768297088448 0 0 2
7050 1574 9 1 20.868177818125396 1.9812044208493873 21.740419058780358 0 2 1
4374 634 7 0.4236 22.878667722650416 6.0058007565558995 18.526307635051868 0 0 2
2607 45 7 0.4236 19.593484902550834 3.8877030589624395 15.878845478529644 0 3 0
5412 980 7 0.4236 22.155280010985987 6.859875982338338 16.286200307236275 0 2 0
2606 45 7 0.4236 20.364201930914064 4.550667976653491 17.15677322760304 0 3 0
2605 45 8 -0.8472 19.9576164109922 3.7123663156414235 16.793539627647796 0 3 0
3560 363 7 0.4236 21.248698561525504 1.739959740670408 17.308824898292283 0 0 0
6127 1219 8 -0.8472 15.443994416859425 12.179381942889753 26.083077125780864 0 -1 1
4257 595 7 0.4236 24.162920683478074 9.558065705583717 27.72758077349099 0 4 1
3561 363 7 0.4236 22.473074643749694 1.3432997541021 18.313907162358984 0 0 0
3559 363 8 -0.8472 21.68335783812693 0.9922422315910198 17.81081087407529 0 0 0
6587 1372 7 0.4236 24.790035282211655 4.647202334453383 19.982522109135804 0 0 2
6586 1372 8 -0.8472 25.21943073344933 5.533248301815343 19.80775710297267 0 0 2
2669 66 7 0.4236 24.93036139733119 12.074599082368229 17.913359891116283 1 0 1
6588 1372 7 0.4236 25.065561576837542 6.138106331031241 20.589083797454354 0 0 2
4157 562 7 0.4236 20.880582888284785 0.747913543336135 30.1002562718828 0 2 -3
5448 992 7 0.4236 14.871338896840186 11.674254068997607 16.86727516091056 0 0 1
4148 559 7 0.4236 14.523708490081294 10.895214156223412 19.795459337416627 0 3 0
4476 668 7 0.4236 14.818374628452112 8.723678378559313 15.929250116318434 0 1 1
6128 1219 7 0.4236 15.932310922389894 13.051452525086754 26.11532511816292 0 -1 1
4474 668 8 -0.8472 15.699627476283805 8.263383560454475 16.036590934515573 0 1 1
5446 992 8 -0.8472 15.507299969433143 11.582530592379607 16.10102425929741 0 0 1
7075 1599 9 1 17.33682145958237 9.95051989214408 17.605585532724174 0 0 0
6940 1490 8 -0.8472 15.43567011076346 14.004614169255444 20.567793721927636 0 1 1
5447 992 7 0.4236 15.716629813232856 12.487825911304812 15.7314008435845 0 0 1
5326 952 8 -0.8472 17.38248912980871 6.981822580576208 22.857313156943846 0 -1 1
2743 91 8 -0.8472 20.37877498200783 8.277944427852358 28.053408806088257 1 0 -1
5890 1140 8 -0.8472 24.605374316775556 4.880059691557804 15.96063787896274 0 -1 -1
3492 340 7 0.4236 13.490337261424353 11.758843412911169 21.945199679483835 0 0 0
4149 559 7 0.4236 15.098401094217834 9.400894541294873 19.473957238052815 0 3 0
4147 559 8 -0.8472 14.88850587380901 10.29670905828532 19.082217072813123 0 3 0
5328 952 7 0.4236 17.759396772404504 7.581298606965049 23.563407786422562 0 -1 1
6386 1305 7 0.4236 19.22959303034595 11.89896760674096 19.526622886475753 0 2 1
6387 1305 7 0.4236 18.251156116538198 11.467053949995261 20.760615767225968 0 2 1
6385 1305 8 -0.8472 18.328597555779446 11.537217761386655 19.766090789693806 0 2 1
4398 642 7 0.4236 12.928423152827522 7.097799965599193 18.56433379691876 0 1 -1
4328 619 7 0.4236 13.272629812466274 8.826797823150164 28.29265420894539 0 0 -2
3836 455 7 0.4236 24.257216226091384 12.43813834255327 29.898238655903132 0 -2 -1
5377 969 8 -0.8472 12.940966175734774 1.3721836694041152 17.860881452344202 0 1 1
4255 595 8 -0.8472 24.686706960162194 10.328429115238722 28.091157639393217 0 4 1
2670 66 7 0.4236 23.738204910661434 12.69568648987634 16.986192122345347 1 0 1
5707 1079 8 -0.8472 20.352431610949868 7.6661231790637165 21.276394738085855 0 0 1
5410 980 8 -0.8472 22.246581193458592 7.55881469499517 15.576870392424238 0 2 0
5709 1079 7 0.4236 20.814879882322412 8.37621701886051 20.74544430868443 0 0 1
5718 1082 7 0.4236 19.234139043249975 13.662071684574183 23.366984178270318 0 1 -1
5620 1050 8 -0.8472 19.685913838088673 8.818952435358455 17.946284290050038 0 0 0
5621 1050 7 0.4236 20.642281963615105 8.825509308748577 17.654193445559905 0 0 0
5716 1082 8 -0.8472 20.044879509880897 13.078802596703172 23.317011535438144 0 1 -1
5717 1082 7 0.4236 20.806061491223154 13.598610948815955 22.92919545831072 0 1 -1
5917 1149 8 -0.8472 23.958060176223483 11.763134580323257 24.83185367005268 0 0 3
5391 973 7 0.4236 23.639888467536313 10.277161795730255 19.033004809552867 0 2 3
5378 969 7 0.4236 12.77021483862528 1.1229656962654677 16.907605732520626 0 1 1
2668 66 8 -0.8472 23.94266407639849 12.210811351459082 17.836540640582992 1 0 1
5389 973 8 -0.8472 23.161221281859152 9.483788220231007 19.409084828680793 0 2 3
5622 1050 7 0.4236 19.600393155009158 8.298220448105509 18.795710200263468 0 0 0
3490 340 8 -0.8472 12.873725702292072 12.072613889497418 21.223161539090214 0 0 0
4449 659 7 0.4236 23.59591828561523 8.765904247684704 22.910284385097096 0 1 1
5918 1149 7 0.4236 23.15657806908537 11.537260062849873 24.27813234724546 0 0 3
5708 1079 7 0.4236 19.3828632527964 7.8943697364124565 21.36494257342756 0 0 1
6643 1391 8 -0.8472 18.743587792106474 10.983321475848731 15.681886561586468 0 -1 0
6030 1186 7 0.4236 19.430816256571173 13.244939386776103 30.030412284063637 0 0 0
4063 531 8 -0.8472 23.21289544726839 11.668538344291001 21.596568256410777 0 1 -2
4065 531 7 0.4236 22.451715104925267 11.648035374498408 20.948352161471032 0 1 -2
5390 973 7 0.4236 23.61429855123726 9.18914329525837 20.250455897688376 0 2 3
4064 531 7 0.4236 23.89962205992334 12.32463784963741 21.283614501560276 0 1 -2
5157 895 7 0.4236 21.033640287112405 10.18385251361404 27.837711492163717 0 -1 1
4310 613 7 0.4236 19.484368913024582 4.899828281693209 23.89893415861611 0 1 -1
4158 562 7 0.4236 20.10274025644918 1.9531833000856658 29.31992805838705 0 2 -3
4027 519 8 -0.8472 21.060078438627734 12.683921221663935 19.023842069493874 0 3 0
3072 200 7 0.4236 12.815457407822644 6.615404186528789 26.07515406345224 1 1 0
6501 1343 7 0.4236 14.93414335390067 6.913881086826975 29.39161499852137 0 1 -1
5904 1144 7 0.4236 13.654902934567188 2.681271316182278 24.282436766173838 0 2 -1
4309 613 8 -0.8472 20.090529166649105 4.671650782709283 23.137025311474034 0 1 -1
2857 129 8 -0.8472 13.390896355243568 0.23494839771207449 28.329936252234013 0 1 -1
3154 228 8 -0.8472 15.924899150124567 1.5880374342792845 23.769678194895583 0 2 -1
6936 1488 7 0.4236 18.194914067695034 5.22192407454598 26.777941933168375 0 0 -1
5156 895 7 0.4236 22.304593068077143 11.208369773066007 27.878576918518036 0 -1 1
7098 1622 10 -1 15.978383357892174 3.2120675855262055 27.211949469166807 0 1 0
2859 129 7 0.4236 13.618913894947795 1.1597442140701568 28.025369438948015 0 1 -1
3156 228 7 0.4236 15.871202504338767 2.2734224113674566 24.49587674907704 0 2 -1
3155 228 7 0.4236 16.872774213288565 1.2871696439538713 23.664741291353135 0 2 -1
5902 1144 8 -0.8472 12.70537047871642 2.4771391017334072 24.04428094101249 0 2 -1
6934 1488 8 -0.8472 18.69052349866834 5.579703701555228 25.98650960662746 0 0 -1
4795 775 8 -0.8472 15.128738544174709 5.058017434909967 23.816058432252536 0 2 0
6500 1343 7 0.4236 15.409094568909445 5.351917464662166 29.42791130531255 0 1 -1
4796 775 7 0.4236 15.7695505103582 4.747871266332164 23.113798187830774 0 2 0
4797 775 7 0.4236 15.570720213012258 5.0169307156250245 24.712141076955213 0 2 0
2493 7 7 0.4236 17.04398615209634 2.946212308790968 29.94198176624689 0 0 -2
6499 1343 8 -0.8472 15.266246658873477 6.174872045888679 29.977766060308575 0 1 -1
4831 787 8 -0.8472 19.519511909964667 13.457912607110034 26.582071652402703 0 1 1
4058 529 7 0.4236 21.454711870295903 0.12360638636724096 26.87376757821334 0 -1 -1
5523 1017 7 0.4236 12.891211253367214 5.3785804300784825 20.673965095807585 0 -1 1
4887 805 7 0.4236 23.655373391978895 2.3833644695122103 25.62819232810098 0 0 -2
4886 805 7 0.4236 23.94310499483982 3.708480490742748 24.71829968667776 0 0 -2
4448 659 7 0.4236 23.349455172440408 7.151631992602917 22.91300933032449 0 1 1
5522 1017 7 0.4236 13.40476400662884 4.502493652291844 21.952777600043145 0 -1 1
4580 703 7 0.4236 18.455267890596684 2.7605249695262137 27.426936177057176 0 2 0
4832 787 7 0.4236 19.882948578601763 12.992341418234762 27.389014913367493 0 1 1
5570 1033 7 0.4236 24.02680273435134 3.5097892760362237 30.26930693152328 0 -1 1
5569 1033 8 -0.8472 23.951407571711158 2.85351579892797 29.518560097250592 0 -1 1
6638 1389 7 0.4236 21.313822358057777 4.687473642378517 29.102085856955284 0 1 0
7147 1671 10 -1 19.28758981448947 0.31903386490163826 23.621104279114927 0 0 -1
4885 805 8 -0.8472 24.30342039137986 2.820694341182382 25.004671820147824 0 0 -2
6639 1389 7 0.4236 20.543021465198514 4.805246658871548 27.667296088213817 0 1 0
6637 1389 8 -0.8472 20.67781878250608 5.236229962161761 28.55953092871891 0 1 0
4550 693 7 0.4236 23.044901225305736 6.812930895222881 28.43383270450143 0 1 -1
4581 703 7 0.4236 19.35862105200267 1.9385330582990312 26.34300418283743 0 2 0
4579 703 8 -0.8472 19.29256786445384 2.2293202206019127 27.2975093990153 0 2 0
5514 1014 7 0.4236 22.54628949141398 6.0925926008649665 25.41443980514527 0 -1 -2
5512 1014 8 -0.8472 22.668785499859467 5.492520996493464 24.623928092375873 0 -1 -2
5513 1014 7 0.4236 21.78172262864099 5.320170104011057 24.19565866521452 0 -1 -2
4549 693 8 -0.8472 23.681157486465594 6.561027287848134 27.704639537198446 0 1 -1
2745 91 7 0.4236 20.515148986997264 7.287629250734487 28.02736588056664 1 0 -1
4338 622 7 0.4236 20.56073742378213 10.73396819646853 23.603336712590874 0 0 0
4057 529 8 -0.8472 22.413719708760933 0.40062561879644953 26.933469511316897 0 -1 -1
4447 659 8 -0.8472 23.924910423927585 7.889129341996713 22.559527831794604 0 1 1
5571 1033 7 0.4236 23.040875174591708 2.4401717670910874 29.527355748662615 0 -1 1
4551 693 7 0.4236 24.599536109517942 6.8801314171963055 27.93863467521149 0 1 -1
6870 1466 7 0.4236 13.129653876528174 11.686658138855975 29.317020710755294 0 -1 1
4826 785 7 0.4236 17.513405266923506 11.53754763473087 28.71695112298048 0 1 0
6129 1219 7 0.4236 16.10239895480635 11.431694436238512 25.996664304211492 0 -1 1
6785 1438 7 0.4236 14.240335103485094 9.311944897224304 25.993341092863687 0 2 -2
6375 1301 7 0.4236 21.503812936278585 7.929585930050315 30.344078204229533 0 -1 -1
4697 742 7 0.4236 15.904804101128006 10.604577007255442 23.142807327276692 0 1 0
4827 785 7 0.4236 17.870404096927867 10.979274273954328 30.20943530422805 0 1 0
6784 1438 8 -0.8472 13.32551653414793 9.485412266547444 25.628626804902026 0 2 -2
4698 742 7 0.4236 15.868971825145803 12.117450241889475 22.52916481032688 0 1 0
6786 1438 7 0.4236 13.400846556493239 9.957688121528362 24.750400617053856 0 2 -2
5327 952 7 0.4236 16.456702764496498 6.7048348843359316 23.11460262414568 0 -1 1
6842 1457 7 0.4236 15.78081101699995 9.769796821694158 29.823460942134343 0 -2 -1
6841 1457 8 -0.8472 15.247408202361212 9.838725575074175 28.98041265251465 0 -2 -1
6843 1457 7 0.4236 15.865262693073982 9.838667721768374 28.194120172924432 0 -2 -1
7110 1634 10 -1 17.37810830285083 9.218515363142409 25.77060882076722 0 1 -2
6935 1488 7 0.4236 18.424802105566894 6.5307844641543875 25.828909696635677 0 0 -1
4156 562 8 -0.8472 20.670374306511 1.725509967623421 30.11110228256071 0 2 -3
4336 622 8 -0.8472 20.997366153430573 9.911014237920595 23.966795375274906 0 0 0
4833 787 7 0.4236 19.404679352924035 12.797701818866734 25.83982153045784 0 1 1
4696 742 8 -0.8472 15.347848676085228 11.272434766516142 22.64907994249302 0 1 0
2744 91 7 0.4236 19.438842955860572 8.492072572050146 27.78755719619254 1 0 -1
4825 785 8 -0.8472 17.9238380426708 11.769432634220676 29.59886622536967 0 1 0
5919 1149 7 0.4236 24.540597685035806 12.402385034195012 24.329848875825157 0 0 3
5155 895 8 -0.8472 21.312068947761674 11.134356697148728 27.975622883840483 0 -1 1
4029 519 7 0.4236 20.84381191091707 13.544228838155298 18.562214731093338 0 3 0
6029 1186 7 0.4236 21.02879171040248 13.550117384214003 29.889106173084368 0 0 0
5008 846 8 -0.8472 13.561333198564895 13.74721236294121 17.873859738265196 0 0 0
5766 1098 7 0.4236 15.950479528524985 0.0700194587906376 20.585682196534282 0 -2 1
3491 340 7 0.4236 13.355612776260843 12.717970709314727 20.630456159409864 0 0 0
5357 962 7 0.4236 25.164095585204368 6.194343815065789 25.77842777125219 0 0 2
5009 846 7 0.4236 13.926077887273062 13.850949416605685 18.799170497418395 0 0 0
5892 1140 7 0.4236 24.568764450872 3.987870024270209 15.510462595830456 0 -1 -1
4256 595 7 0.4236 25.316727716570522 10.000504207679464 28.79510312453896 0 4 1
7042 1566 9 1 25.331509728174794 0.8252991142871815 23.483389341006752 0 1 1
6868 1466 8 -0.8472 12.743253129603174 12.226623953985152 28.569269747675094 0 -1 1
3071 200 7 0.4236 12.741875799503012 5.2357905656959005 25.204591886366504 1 1 0
5891 1140 7 0.4236 24.25627910758543 5.58150397814386 15.339261369943475 0 -1 -1
7153 1677 10 -1 18.04971876161923 18.086653683380145 3.5759548344315903 0 1 1
4142 557 7 0.4236 17.41249640816743 21.214393331750646 4.342367489774747 0 1 1
4812 780 7 0.4236 13.684615690478386 19.906705553835376 3.1564434664845646 0 -1 -1
4508 679 7 0.4236 17.48135387929743 17.73614974670444 1.0491876449689872 0 1 0
7020 1544 9 1 16.299170081825558 15.35301863776272 4.087639528991476 0 -1 1
4507 679 8 -0.8472 17.420898672231893 17.36360470567037 0.12314450767763689 0 1 0
4766 765 7 0.4236 12.88003309685038 27.750007323510314 0.9075732123763162 0 -1 1
5325 951 7 0.4236 21.376799914144662 18.080304241998324 14.472259334937899 0 0 0
6223 1251 8 -0.8472 24.77637819197713 14.754515297003657 14.27516989086453 0 1 2
6594 1374 7 0.4236 15.979777676165446 14.562641908232159 13.47962773778858 0 -1 0
4143 557 7 0.4236 18.716473022060846 22.105674532040656 4.756962746785526 0 1 1
4640 723 7 0.4236 14.59695271406206 18.41752972168429 5.465193343059513 0 1 0
4641 723 7 0.4236 13.498449086372677 17.72022073207207 6.451943701495611 0 1 0
4639 723 8 -0.8472 14.249305263459647 18.378796885051944 6.402018372512273 0 1 0
7120 1644 10 -1 13.498690732811529 16.34305730682585 2.761192670251121 0 -1 1
5751 1093 7 0.4236 18.30714445100997 18.83168720882129 8.045366920433837 0 0 0
5739 1089 7 0.4236 13.403394885440973 14.422703328807648 7.115398194540324 0 1 0
5754 1094 7 0.4236 23.2975081855124 27.666879986247142 0.32559223123886627 0 0 -2
5737 1089 8 -0.8472 12.814404645811544 15.16914105266054 6.805686450546419 0 1 0
5971 1167 8 -0.8472 23.301871475913433 14.784208313517947 11.181192203620357 0 -1 1
5404 978 8 -0.8472 16.721896263399774 14.791595060332785 6.912957002898696 0 0 1
5406 978 7 0.4236 17.6615772656248 14.958871161804337 7.211316613586771 0 0 1
4423 651 8 -0.8472 20.970273403587758 15.820901180860309 3.0185487368148665 0 1 2
4424 651 7 0.4236 21.81720585056306 15.561652560212057 3.482763733442815 0 1 2
4425 651 7 0.4236 20.463108805915 16.468348893133925 3.587403382516812 0 1 2
6047 1192 7 0.4236 25.13152146605107 14.123313747585492 2.400646665490142 0 0 1
6046 1192 8 -0.8472 24.597436782170174 14.948086613766586 2.586397529040725 0 0 1
2779 103 8 -0.8472 23.74572591640242 15.146937477447434 7.698991896702028 1 1 2
2781 103 7 0.4236 23.99678535790993 14.17897809503048 7.703890020107801 1 1 2
2780 103 7 0.4236 22.80873842500107 15.249946620778832 8.03282375218153 1 1 2
6658 1396 8 -0.8472 22.51736713129602 19.659077463185167 3.850507392869585 0 -1 -1
5972 1167 7 0.4236 22.558979422400345 14.747577848874814 11.849600499057953 0 -1 1
6480 1336 7 0.4236 22.215466037852806 26.87848313140671 14.939868739153235 0 2 1
6577 1369 8 -0.8472 20.477025534922554 17.999714138418668 6.261953909829082 0 2 -1
6578 1369 7 0.4236 21.181855717543243 18.69899634943254 6.142710961228585 0 2 -1
6579 1369 7 0.4236 19.826921057928327 18.049029045037827 5.503710842279745 0 2 -1
6660 1396 7 0.4236 22.011438113540752 19.083959774280146 3.2076423345953913 0 -1 -1
2754 94 7 0.4236 19.625610476093534 27.583732498035072 13.800240283227755 1 1 -2
5814 1114 7 0.4236 15.593282481414624 25.166184029096158 14.144102021591474 0 -1 1
6048 1192 7 0.4236 23.95549836705628 15.105529317166383 1.8359797589803786 0 0 1
6659 1396 7 0.4236 22.592839855249622 20.585245704782974 3.4810264096125727 0 -1 -1
4012 514 8 -0.8472 24.415530159651514 17.711046352856027 5.834530267848364 0 -2 2
6736 1422 8 -0.8472 21.220771798881525 19.508680652339024 0.723325786733873 0 0 2
6738 1422 7 0.4236 20.850397166357137 20.29452430598813 1.2185756594022938 0 0 2
4013 514 7 0.4236 23.661275014264383 18.190343477460488 5.385783704830374 0 -2 2
4014 514 7 0.4236 24.057724755470524 16.926057297579465 6.340265050922821 0 -2 2
4203 577 7 0.4236 21.009675759102603 14.261255669641063 14.764416288669524 0 1 -1
4810 780 8 -0.8472 12.806770873382613 20.328322822053245 3.383660620761465 0 -1 -1
4141 557 8 -0.8472 17.88850291926685 21.66171387872217 5.099547897979883 0 1 1
4748 759 7 0.4236 16.860941651407973 25.7219534564726 0.6484068689703509 0 -2 -2
4564 698 8 -0.8472 15.946347153376358 21.714181599575536 7.501755811683116 0 -2 0
4565 698 7 0.4236 15.148314615501908 21.271863715114318 7.092489223444389 0 -2 0
4747 759 8 -0.8472 17.068316018090357 24.74426331291026 0.6149694348548345 0 -2 -2
3518 349 7 0.4236 12.987682094294062 26.87524607797752 5.607162798658284 0 -1 3
5124 884 7 0.4236 15.815042464146917 27.457485958403275 5.593637696477417 0 1 -1
6380 1303 7 0.4236 15.727975212711648 25.436064886344916 4.360214065560954 0 0 -1
4105 545 8 -0.8472 21.483810756993197 21.576545159704462 12.0844420867029 0 -1 -1
4657 729 8 -0.8472 16.037144307132287 27.555943490146113 2.7845634261297927 0 -1 0
6564 1364 7 0.4236 19.24660206049661 26.82562991364811 4.620808536990152 0 -1 1
6562 1364 8 -0.8472 18.88552131880385 25.94322456261334 4.31917708786742 0 -1 1
4106 545 7 0.4236 22.392021716023827 21.37479053302936 11.717770510275544 0 -1 -1
5122 884 8 -0.8472 15.663877562929375 27.060420925122713 6.498893720575599 0 1 -1
5123 884 7 0.4236 16.503676398373646 27.129064871326886 7.037434553329191 0 1 -1
4566 698 7 0.4236 16.622708293183276 21.905569513182215 6.790484493528338 0 -2 0
6381 1303 7 0.4236 16.31855271380922 23.988132443355877 4.830677993630948 0 0 -1
6379 1303 8 -0.8472 15.879713764805334 24.487186043383247 4.083439151285628 0 0 -1
4749 759 7 0.4236 16.47008869638675 24.254758575640377 1.249405660013427 0 -2 -2
2752 94 8 -0.8472 20.055877049977177 27.903179332067527 14.644529567636068 1 1 -2
6297 1275 7 0.4236 15.872810671224727 20.50808934535054 0.6775783025579275 0 0 -1
6296 1275 7 0.4236 16.17590158145658 19.806776020157294 2.120811471203578 0 0 -1
2510 13 7 0.4236 13.398475269954044 24.1009804946435 2.360924896275206 0 -1 2
6295 1275 8 -0.8472 15.469208477039396 20.21862632715578 1.545516394775585 0 0 -1
2509 13 8 -0.8472 12.919405786812737 23.45960440496818 1.761651054753067 0 -1 2
6770 1433 7 0.4236 20.721429470786447 21.523229314781158 9.79562020804279 0 1 1
4202 577 7 0.4236 22.588705887473907 14.607694079318561 14.995220119772107 0 1 -1
6273 1267 7 0.4236 19.97793848783686 22.71238134456351 2.129853746190656 0 -2 -1
6087 1205 7 0.4236 23.320995754123693 22.7552682118624 8.033565316347795 0 -1 1
4596 708 7 0.4236 24.467605788626408 24.00521382012299 4.0752353129626835 0 -1 0
5111 880 7 0.4236 24.083182143050262 25.94891458988208 5.630069862638623 0 0 0
6563 1364 7 0.4236 17.99877664129462 26.079354862223358 3.8774165202371393 0 -1 1
5678 1069 7 0.4236 20.86673170857263 23.493162321242533 5.246037636212001 0 0 0
5677 1069 8 -0.8472 20.61497059485465 23.212652658997367 4.319792003111242 0 0 0
6271 1267 8 -0.8472 19.306952169929605 22.3248194380145 1.4977357612552906 0 -2 -1
6272 1267 7 0.4236 18.763682233740926 23.061663155493097 1.095343971819348 0 -2 -1
5679 1069 7 0.4236 20.20111346110441 23.985318555266076 3.838429396138505 0 0 0
4595 708 7 0.4236 23.633523926617592 24.231345621363957 2.689667481463501 0 -1 0
4594 708 8 -0.8472 23.96510248314909 24.67141167849314 3.5241719241681744 0 -1 0
5790 1106 7 0.4236 22.865424140676506 26.651462585050457 3.098111492103755 0 -1 1
5788 1106 8 -0.8472 22.586996003510354 27.47729280909258 2.6077213112099473 0 -1 1
6085 1205 8 -0.8472 24.183555860666264 23.203533627373087 8.268188805039259 0 -1 1
5112 880 7 0.4236 23.96787863225641 27.15239537622199 6.727779006160721 0 0 0
6086 1205 7 0.4236 23.998027659305002 24.123866964968453 8.61252282191596 0 -1 1
5110 880 8 -0.8472 24.56285967994236 26.438732549192288 6.358072390833185 0 0 0
3869 466 7 0.4236 24.383453348733486 25.242988069154716 13.938497362712475 0 0 -1
3169 233 8 -0.8472 23.741533171483503 23.830873053535957 0.3024596516989608 0 1 -1
5405 978 7 0.4236 16.187268788576556 14.435400585788773 7.679311459824739 0 0 1
3764 431 7 0.4236 18.931828720145337 26.594017976327194 0.9234883154795753 0 -1 1
3765 431 7 0.4236 20.53235228503999 26.860141956384613 0.7387485291752733 0 -1 1
3763 431 8 -0.8472 19.65057527472363 26.826610781350567 0.2682753392107672 0 -1 1
2511 13 7 0.4236 13.403598732010037 22.58467007592423 1.7547871919551283 0 -1 2
3588 372 7 0.4236 13.920354246489707 19.689873907958017 11.905760280537148 1 0 1
3975 501 7 0.4236 14.549528292266945 17.5485246472356 9.836352110816755 0 0 0
3973 501 8 -0.8472 13.767470051078494 18.029855429538834 9.4404912406018 0 0 0
6769 1433 8 -0.8472 20.55823954353685 21.52807458096917 8.809037386068272 0 1 1
3868 466 8 -0.8472 24.729052715661442 24.616234240859093 13.240112759029428 0 0 -1
6964 1498 8 -0.8472 25.15162680239095 20.936611688799907 10.384594816035424 0 -1 0
6996 1520 9 1 20.13076177480574 16.573466826898564 0.07373925319247214 0 1 1
3974 501 7 0.4236 13.906948715819734 18.139584458677394 8.4563643578332 0 0 0
5705 1078 7 0.4236 16.586236093897867 17.569281617199074 12.519722485342765 0 -2 2
5704 1078 8 -0.8472 17.341552898280714 17.039639130621 12.133749410297561 0 -2 2
5706 1078 7 0.4236 16.9836353969531 16.20501639847209 11.715060741620203 0 -2 2
5029 853 8 -0.8472 20.885637686637622 24.74826118973072 7.793291906290321 0 2 -1
5958 1162 7 0.4236 16.97060480299715 14.419770618814752 0.9926698159382044 0 0 0
5750 1093 7 0.4236 17.29907248173673 20.099772459034014 8.251224204704624 0 0 0
5749 1093 8 -0.8472 17.92056482234539 19.467336039485748 8.71357861203337 0 0 0
6478 1336 8 -0.8472 23.184257871920686 26.77116019588852 15.163306231907812 0 2 1
3586 372 8 -0.8472 13.10400266943898 19.195673290055495 12.2046514018584 1 0 1
3587 372 7 0.4236 13.048483983765424 18.321338357587894 11.722514316858687 1 0 1
6737 1422 7 0.4236 22.04643909137169 19.78400382818483 0.23091212749042725 0 0 2
4050 526 7 0.4236 18.47642151860224 27.13205104018896 9.088489657591419 0 -2 0
6771 1433 7 0.4236 20.121863642309677 20.66973869215379 8.539156514836012 0 1 1
5973 1167 7 0.4236 24.01003417112824 15.412135098009776 11.504013647613585 0 -1 1
4907 812 7 0.4236 24.57481281383146 20.887383375882358 0.11315522570590791 0 -1 0
7096 1620 10 -1 24.931940333430806 17.98339323448539 12.388108675063016 0 0 0
6966 1498 7 0.4236 25.05187591568314 20.899146128554463 9.39028795826333 0 -1 0
4709 746 7 0.4236 23.381155251335905 25.860774682638734 10.548223135357809 0 -2 1
6724 1418 8 -0.8472 22.322392046140944 18.6142201215713 9.576279431069466 0 1 1
6726 1418 7 0.4236 22.901836172609148 18.41611966688248 10.366849355181731 0 1 1
2910 146 7 0.4236 18.23602745838247 16.872683075316505 14.503099689578736 1 -2 0
2908 146 8 -0.8472 19.005763106230432 17.129407853384162 15.0875647227894 1 -2 0
4658 729 7 0.4236 15.170540045467382 27.98409254930225 2.5282711771919426 0 -1 0
6700 1410 8 -0.8472 19.315223139989854 19.504687928894942 11.688557052717945 0 1 0
5443 991 8 -0.8472 20.3282030462369 16.38894898279931 10.968201136509562 0 -1 2
5445 991 7 0.4236 20.699436608422182 16.35859449540832 11.896244424230726 0 -1 2
5444 991 7 0.4236 19.334131588729086 16.48933308423364 11.009973720200655 0 -1 2
6702 1410 7 0.4236 18.887503713053405 19.200684366458702 10.837300261348249 0 1 0
6725 1418 7 0.4236 21.66287993974078 17.87282485002635 9.452275853138618 0 1 1
6701 1410 7 0.4236 18.973010892450272 18.952915880293595 12.449108494372814 0 1 0
4107 545 7 0.4236 20.912082314210064 20.758066182857746 12.02770156917302 0 -1 -1
3870 466 7 0.4236 23.961474763283967 24.143602197074205 12.807165703211773 0 0 -1
5970 1166 7 0.4236 20.04785515834257 14.729434691117897 8.958454513792091 0 0 -1
4774 768 8 -0.8472 12.748042710650502 27.642712625289576 13.486942401585239 0 0 0
5324 951 7 0.4236 22.837828249749336 18.731580471286087 14.143835824164253 0 0 0
5323 951 8 -0.8472 22.069488895736715 18.73074710024561 14.783878271291323 0 0 0
6334 1288 8 -0.8472 21.681524214587736 24.69080678948262 11.622583841938773 0 2 1
4776 768 7 0.4236 13.291139229385255 27.883310809512256 12.682480649922814 0 0 0
5274 934 7 0.4236 13.571098381470126 22.838113640389693 12.503563213904528 0 -1 0
3246 258 7 0.4236 16.752494059370648 21.60327223188299 11.105595595982551 0 1 1
5272 934 8 -0.8472 14.02502950815133 22.516219664178717 13.33442472604116 0 -1 0
3244 258 8 -0.8472 15.95333487474374 21.018114530899165 11.243200782040121 0 1 1
4049 526 7 0.4236 19.35179900272329 26.741855738928553 7.766336710723884 0 -2 0
5738 1089 7 0.4236 12.737537366943034 15.141492790190187 5.8090285503174615 0 1 0
6882 1470 7 0.4236 21.4832250422371 22.50529601056511 14.320507356998984 0 0 0
5273 934 7 0.4236 14.714928455202996 21.833363330433972 13.094118864831735 0 -1 0
5030 853 7 0.4236 20.32425767666742 24.029702256686143 8.20381063903338 0 2 -1
4710 746 7 0.4236 24.30076317049225 27.01885736142359 9.85555272344627 0 -2 1
3245 258 7 0.4236 15.762312230196315 20.511654128163055 10.402362978061225 0 1 1
6336 1288 7 0.4236 21.005796901470763 25.409709158671816 11.459574642493688 0 2 1
5812 1114 8 -0.8472 16.4132882837289 25.69006163321795 13.913574972190661 0 -1 1
6225 1251 7 0.4236 25.047113676442347 15.711890648986383 14.174497431918141 0 1 2
5423 984 7 0.4236 18.38954689679561 24.76110452691651 14.813621476918675 0 0 1
3905 478 7 0.4236 15.153539550518927 23.507966450391834 8.90025905884606 0 -1 -1
3906 478 7 0.4236 14.4687869326237 24.81341675328168 8.197735219410657 0 -1 -1
4071 533 7 0.4236 16.919611824421256 25.19554106273007 11.742716262718748 0 0 1
4070 533 7 0.4236 16.437927796028895 24.767505252545323 10.242252316833547 0 0 1
4069 533 8 -0.8472 17.23042232751772 24.939228487498344 10.827456400116061 0 0 1
3904 478 8 -0.8472 14.807674223577111 24.432868154221204 9.058164285291916 0 -1 -1
6592 1374 8 -0.8472 15.482832254791386 14.384809935071445 14.32899290324249 0 -1 0
4048 526 8 -0.8472 18.588655426415105 27.29066070125892 8.107547976606854 0 -2 0
4708 746 8 -0.8472 23.84206508100281 26.142807147556397 9.706783873791787 0 -2 1
5031 853 7 0.4236 21.728612943995653 24.85479332605839 8.320590330569429 0 2 -1
5813 1114 7 0.4236 16.298528657600393 26.637437445283183 14.212421893993067 0 -1 1
6965 1498 7 0.4236 25.23548323278617 20.008132646136314 10.746388899928395 0 -1 0
6335 1288 7 0.4236 21.22385939256003 23.801951661961706 11.64448309194488 0 2 1
7135 1659 10 -1 13.553449382549795 17.72353398913213 19.327802481141333 0 1 -1
6532 1354 8 -0.8472 17.41509156970463 19.624389095089004 19.0963843404383 0 -2 0
6534 1354 7 0.4236 18.17382013336467 18.99589854319345 19.267646477595367 0 -2 0
6533 1354 7 0.4236 16.745294782857894 19.183350504590603 18.499009033870962 0 -2 0
7072 1596 9 1 14.491669540910769 19.12829946800311 22.00336858535447 0 2 0
5467 999 8 -0.8472 16.867120936537223 17.840778077603897 22.12059759685213 0 2 0
5468 999 7 0.4236 17.208001518506784 17.17360046539744 21.458272198772598 0 2 0
6942 1490 7 0.4236 16.274193981756362 14.424319666243866 20.22033831882898 0 1 1
6472 1334 8 -0.8472 15.340439472195492 20.59204937827701 24.351165320038344 0 0 0
5793 1107 7 0.4236 18.803177540613724 20.46015956680797 22.43025497260329 0 0 1
6941 1490 7 0.4236 14.873164451393142 14.701974859583975 21.01195075212455 0 1 1
4756 762 8 -0.8472 17.910334450434103 16.068745477836327 19.79577028647957 0 -1 -1
4758 762 7 0.4236 17.448996673231754 16.27435486307803 18.932698648428314 0 -1 -1
5141 890 7 0.4236 15.981523349388988 21.193607709430736 19.93243574389031 0 -1 0
5792 1107 7 0.4236 17.580397951168948 20.93651410385063 21.458389382709026 0 0 1
5791 1107 8 -0.8472 18.46837298881323 21.194143419277395 21.8393455266515 0 0 1
3283 271 8 -0.8472 16.392098417598334 16.104466868956386 16.908928360912046 1 0 -1
5929 1153 8 -0.8472 19.310230958933897 27.327132187006267 27.811190736253305 0 -1 0
4757 762 7 0.4236 18.900398127508087 16.120848263438845 19.665157614238517 0 -1 -1
6299 1276 7 0.4236 18.40851394645667 27.737627676416803 21.555168916158394 0 -1 1
6251 1260 7 0.4236 13.269931203451653 20.156218993261927 18.236313053923812 0 0 -2
4536 688 7 0.4236 13.636396871940239 14.235955695268428 24.746079111890186 0 1 0
3284 271 7 0.4236 16.482004372388587 15.357485435061621 16.250190338771404 1 0 -1
5010 846 7 0.4236 13.393324580024718 14.65029688255585 17.47862365251733 0 0 0
3285 271 7 0.4236 15.440650347864619 16.41094501760541 16.93752653114098 1 0 -1
6692 1407 7 0.4236 13.650859973249585 16.50057659372693 29.937621822631687 0 1 -1
7061 1585 9 1 20.596776855509873 20.23789681861208 16.376136564941525 0 2 0
7102 1626 10 -1 20.94500821732424 17.97852300360718 18.89322915583756 0 1 1
6943 1491 8 -0.8472 24.658733580428994 20.85022751073359 23.456503179100892 0 3 0
6945 1491 7 0.4236 24.25729220155486 21.197436798485175 22.608982879117516 0 3 0
4660 730 8 -0.8472 24.002921764342172 17.676030732107186 23.437370024293664 0 -1 0
5001 843 7 0.4236 23.646034541872332 18.19080260845941 19.963038555538475 0 2 2
4592 707 7 0.4236 24.96611653406438 17.56871061795368 27.88934262977379 0 1 -1
5508 1012 7 0.4236 21.490291720737524 19.96107512585628 20.744817284280288 0 -1 1
5506 1012 8 -0.8472 22.102945383743307 20.57565125390701 21.241759852776468 0 -1 1
5507 1012 7 0.4236 22.41645084194736 21.301009533165516 20.62892240668988 0 -1 1
6148 1226 8 -0.8472 23.87154643691862 16.430643358014738 17.008621675518597 0 0 0
6150 1226 7 0.4236 22.996472664538125 16.613061652554425 17.45691853734846 0 0 0
6149 1226 7 0.4236 23.76527785899483 15.67130480810351 16.366662079897292 0 0 0
5691 1073 7 0.4236 24.94318644283259 20.610156068975826 15.886631325809024 0 0 1
4662 730 7 0.4236 23.119428207112243 17.207909560499633 23.454738860002916 0 -1 0
5422 984 8 -0.8472 19.11101020671631 24.424260549365602 15.41862310231697 0 0 1
4999 843 8 -0.8472 24.554406832424945 18.18767689285531 20.381189807426992 0 2 2
5000 843 7 0.4236 24.509128092336546 18.62383084319517 21.2799221372681 0 2 2
4612 714 8 -0.8472 24.836468340906944 14.927428298727522 21.379711421656044 0 0 -1
6944 1491 7 0.4236 24.490511209749393 19.866977155737857 23.52664972516924 0 3 0
5689 1073 8 -0.8472 24.63070724049808 20.00069686454501 16.61527133292956 0 0 1
5140 890 8 -0.8472 15.322938189407012 21.247620006495726 20.68300115065141 0 -1 0
6801 1443 7 0.4236 15.302097454058057 27.484064743064238 23.234486410784537 0 -1 0
5881 1137 8 -0.8472 13.332495138591094 25.882619645433657 17.535771539874823 0 0 0
6250 1260 8 -0.8472 12.927235805537714 20.741514564769865 17.501472986722927 0 0 -2
5142 890 7 0.4236 14.942101972718614 22.17124105541911 20.72645259962872 0 -1 0
4973 834 7 0.4236 17.240314744161232 15.278733892508512 24.04962058993474 0 -1 -2
5828 1119 7 0.4236 19.19136024330867 26.956925747662673 17.840269676059716 0 -1 0
6580 1370 8 -0.8472 15.221475755629799 24.584540947661647 21.282520807688808 0 -3 3
6581 1370 7 0.4236 14.654175291529235 25.338158746190864 21.614530651561896 0 -3 3
6685 1405 8 -0.8472 18.526132131370463 24.30560501464602 20.537216070748226 0 0 1
6582 1370 7 0.4236 16.121865142663204 24.93414307353219 21.023527876037136 0 -3 3
6686 1405 7 0.4236 18.646685814262593 23.34860566440596 20.801070458165995 0 0 1
6298 1276 8 -0.8472 18.074496893079345 27.354463750292854 20.69399602228608 0 -1 1
5882 1137 7 0.4236 14.156801203030229 26.03889462595129 16.99162283223112 0 0 0
6473 1334 7 0.4236 14.882557430627775 21.18309885673641 25.015247088227042 0 0 0
4408 646 8 -0.8472 18.205341783920737 21.07247477879495 15.42416203932604 0 -1 2
5827 1119 8 -0.8472 18.371954723480357 27.156621196507828 17.30296494067328 0 -1 0
5883 1137 7 0.4236 13.14315518445248 24.90169443730176 17.57977580655642 0 0 0
6474 1334 7 0.4236 16.327732307675664 20.616552005846643 24.508176496031048 0 0 0
2909 146 7 0.4236 18.85292015419757 16.78077946322115 16.012279451909688 1 -2 0
4201 577 8 -0.8472 21.682947638708942 14.605081555455586 15.419006764492256 0 1 -1
6300 1276 7 0.4236 18.30157002408523 26.381501234971164 20.651780462253782 0 -1 1
4908 812 7 0.4236 24.300380596975096 19.741814012677764 29.58223336371636 0 -1 -1
3170 233 7 0.4236 24.410811451942156 24.215140028758157 30.266530678259706 0 1 -2
6115 1215 8 -0.8472 24.4485610491708 26.485800441803292 19.46905817274923 0 0 -1
6910 1480 8 -0.8472 23.260427401936646 22.64414602360875 19.089863623879864 0 0 -2
5924 1151 7 0.4236 20.969775011085364 22.29668713688992 18.423638332876926 0 0 0
5351 960 7 0.4236 24.944576441251606 14.921444963364506 27.064271920517267 0 0 -1
6687 1405 7 0.4236 19.06832780229863 24.496593348429712 19.718957366723913 0 0 1
5925 1151 7 0.4236 19.62792395425062 21.737609586481067 19.167610507273213 0 0 0
5923 1151 8 -0.8472 20.03891994985013 21.95930670487034 18.283340919842665 0 0 0
4906 812 8 -0.8472 23.939317155330684 20.179035995979802 30.405926572138057 0 -1 -1
6912 1480 7 0.4236 23.690156624373632 23.500047182952947 19.37755500124669 0 0 -2
3756 428 7 0.4236 21.714002103672584 26.524051493341798 18.965227329778692 0 -2 1
6366 1298 7 0.4236 21.769578838486368 25.026239166153776 21.17290025682323 0 0 0
3755 428 7 0.4236 22.05298565578337 24.935145687003125 18.800621782003216 0 -2 1
6364 1298 8 -0.8472 21.98306575092615 25.027699098366313 22.149845057077936 0 0 0
6365 1298 7 0.4236 21.65774048992424 24.177318538017992 22.56338665479654 0 0 0
3754 428 8 -0.8472 21.353775004838386 25.638422358376076 18.672144459100796 0 -2 1
4851 793 7 0.4236 20.784360684783465 21.817667267060035 22.95964557963711 0 1 0
5292 940 7 0.4236 24.212819755338174 23.341751706461586 15.71367258226444 0 -1 0
6116 1215 7 0.4236 24.70171675922491 27.10182150550349 18.72311562609083 0 0 -1
6911 1480 7 0.4236 23.784964969084534 22.24394587672975 18.338397940593023 0 0 -2
6117 1215 7 0.4236 25.061544388700426 26.632836329476913 20.24535195079262 0 0 -1
6096 1208 7 0.4236 22.576156795222015 26.900255833739266 23.386827552240458 0 1 2
5469 999 7 0.4236 17.50301371607994 17.901468793504776 22.889985214971446 0 2 0
4972 834 8 -0.8472 17.30910042105213 14.699503371038768 23.23736416033415 0 -1 -2
4830 786 7 0.4236 14.072301201624407 19.242691938872063 26.2655246008986 0 0 0
4828 786 8 -0.8472 13.704877549449215 19.358689114362853 27.188316296817053 0 0 0
6675 1401 7 0.4236 15.12597443589077 18.45466674877279 15.694230719384588 0 0 -2
4591 707 8 -0.8472 25.190387835768675 18.498595446747817 28.180919457135694 0 1 -1
6246 1258 7 0.4236 16.439177224496362 28.02626935975487 29.162686447117256 0 -1 1
4534 688 8 -0.8472 13.424275637652741 14.396781051292876 23.78216009361559 0 1 0
4743 757 7 0.4236 17.465836695856016 17.11240560521767 25.877141656911018 0 0 -2
4741 757 8 -0.8472 16.563485540832126 16.824807363599483 26.198155336945465 0 0 -2
4742 757 7 0.4236 15.97857394640617 17.627901491761538 26.311813963336803 0 0 -2
5516 1015 7 0.4236 19.634322096188704 16.096447281049482 27.444737369882827 0 1 -1
4206 578 7 0.4236 17.92625171204819 20.769451462488608 28.815008445220016 0 0 0
4205 578 7 0.4236 18.35396533106806 20.791236072962143 30.390829820725656 0 0 0
2753 94 7 0.4236 19.370791079390717 27.94761641116622 15.37163522717126 1 1 -2
4204 578 8 -0.8472 17.706230648084333 20.41975226770427 29.725668364006417 0 0 0
4613 714 7 0.4236 24.144075937944677 15.617209175668881 21.168062883954168 0 0 -1
6653 1394 7 0.4236 21.401049314446766 14.585040408563977 25.469857893867797 0 0 0
4829 786 7 0.4236 13.836470820217503 18.514540689998167 27.70802466062912 0 0 0
5690 1073 7 0.4236 23.86373505071375 19.45108735818654 16.2840868930177 0 0 1
4974 834 7 0.4236 16.759472655888118 15.092539134670439 22.500185644727015 0 -1 -2
6479 1336 7 0.4236 23.276238142421747 26.475083932335117 16.114031485891594 0 2 1
6651 1393 7 0.4236 13.641364869633934 16.64615910524983 24.02798840516952 0 0 0
5290 940 8 -0.8472 24.732304670278214 23.674992218290964 16.500492967958586 0 -1 0
5352 960 7 0.4236 24.07133018181821 15.904236479661815 26.095670766109194 0 0 -1
4661 730 7 0.4236 24.720674510234666 17.04429036293033 23.730175703143146 0 -1 0
7137 1661 10 -1 19.62772371531981 18.730971581805456 24.680006235356878 0 1 -1
5515 1015 8 -0.8472 20.187859176251642 16.655071900726334 28.062422860115163 0 1 -1
4509 679 7 0.4236 16.888639575569147 17.984851529411205 30.148033471165455 0 1 -1
5350 960 8 -0.8472 24.893463692870665 15.834980817617721 26.660737414218612 0 0 -1
4410 646 7 0.4236 17.919174524033007 22.012133680233486 15.611644058814024 0 -1 2
5517 1015 7 0.4236 20.432849498330608 17.511486978745914 27.60796391271398 0 1 -1
6693 1407 7 0.4236 14.870525316694486 17.581362791981878 29.83300755473524 0 1 -1
5760 1096 7 0.4236 23.554194028163632 17.749959337257685 29.934115526298974 0 1 -1
5794 1108 8 -0.8472 22.796222703816692 20.314466989005755 26.70451374321937 0 1 -3
5796 1108 7 0.4236 21.893516191288082 19.97043466026276 26.446128676421324 0 1 -3
5795 1108 7 0.4236 23.471319014105134 19.582797702694137 26.61014755722587 0 1 -3
6654 1394 7 0.4236 20.99948631011254 15.937031720239778 24.646758232975046 0 0 0
3171 233 7 0.4236 22.8966292651794 23.620871328175763 30.410487298478746 0 1 -2
6652 1394 8 -0.8472 21.755247084090684 15.342671830337496 24.92164382468519 0 0 0
5054 861 7 0.4236 13.307913268670994 15.826485981187473 27.19455595674717 0 -1 0
6244 1258 8 -0.8472 16.349684575889487 27.626333022067477 30.074849766391168 0 -1 1
2651 60 7 0.4236 16.270675278878752 27.996299251116074 25.779589035427918 1 -1 -2
6800 1443 7 0.4236 14.624338965670175 26.30788345684744 24.142157846584322 0 -1 0
6799 1443 8 -0.8472 14.569474651993847 26.804699366968077 23.276037782692864 0 -1 0
3291 273 7 0.4236 15.009127424119743 22.95680653002519 28.524711846709618 0 -1 0
2650 60 8 -0.8472 16.106218996786456 27.099756169863703 26.190885469072757 1 -1 -2
5572 1034 8 -0.8472 17.067809294239346 23.925808674154375 24.18344548181007 0 0 0
5574 1034 7 0.4236 16.13626114040217 24.102962640684012 23.86590086772971 0 0 0
5573 1034 7 0.4236 17.49080764839761 23.229420515785975 23.603690353371558 0 0 0
2652 60 7 0.4236 15.522918979123936 27.204495649307976 26.996361022446617 1 -1 -2
3794 441 7 0.4236 12.950387360096201 24.120445901840394 25.7193399498679 0 2 -1
3795 441 7 0.4236 14.526233147926334 24.34735325357637 26.082450590777928 0 2 -1
2974 168 8 -0.8472 13.878317571985693 25.13810667831746 29.405605140889215 0 -1 -1
3222 250 7 0.4236 18.018580727899604 24.282176654968648 28.599934103144655 0 -1 -2
2975 168 7 0.4236 13.26909083713203 24.60867217609664 29.995979497026887 0 -1 -1
3289 273 8 -0.8472 15.189670730910855 22.363317692444266 27.740380803741328 0 -1 0
3290 273 7 0.4236 15.15729297073323 21.40716793599232 28.03146380027551 0 -1 0
3793 441 8 -0.8472 13.771910130079108 24.645778262631072 25.497694482577657 0 2 -1
3839 456 7 0.4236 13.847558346207174 22.31325608442762 16.8184520354426 0 -1 1
4695 741 7 0.4236 24.790536160011804 23.520247907307276 27.582806365573333 0 1 0
6095 1208 7 0.4236 22.39686847554885 27.95223202602619 24.622881110480858 0 1 2
5931 1153 7 0.4236 19.112788796304972 27.00101601340924 28.735671859516042 0 -1 0
3402 310 7 0.4236 24.877893270044634 28.065808363623635 26.34377303697159 0 0 1
4694 741 7 0.4236 23.56117214586008 22.551265964380484 27.117656198026786 0 1 0
3838 456 8 -0.8472 14.407886552016228 23.03113112401865 16.40530766302139 0 -1 1
3020 183 7 0.4236 21.021752148343406 24.27011528809529 24.759188523751224 0 -1 -2
4849 793 8 -0.8472 21.17702717660884 22.431845720035504 23.644188041025746 0 1 0
4589 706 7 0.4236 24.84623483968926 24.077045055878504 23.108262785004545 0 -1 0
7064 1588 9 1 18.660991844715962 26.23500435017981 25.57445015031469 0 0 0
5753 1094 7 0.4236 24.391015286873603 27.120699123565643 29.842746344238563 0 0 -3
3019 183 8 -0.8472 21.201348013838075 24.990927677247292 25.428647464060166 0 -1 -2
6094 1208 8 -0.8472 23.060359473120766 27.471168354168547 24.049856180624268 0 1 2
3021 183 7 0.4236 22.149692653368156 25.296438277113943 25.34317283870671 0 -1 -2
3221 250 7 0.4236 17.652495695395075 23.61221174846985 27.156412282746942 0 -1 -2
2976 168 7 0.4236 13.450883241347302 26.01520007834449 29.18649997948153 0 -1 -1
4693 741 8 -0.8472 24.37602540432354 23.041745346110805 26.808715824024297 0 1 0
6711 1413 7 0.4236 20.88029169976999 25.38561247027433 29.37830622247879 0 0 -1
6709 1413 8 -0.8472 21.720383426889434 25.130939316229767 28.89936203709912 0 0 -1
3220 250 8 -0.8472 17.988730025033213 24.436278222287893 27.6123300783689 0 -1 -2
6755 1428 7 0.4236 19.46748492983745 20.432950281148134 26.55245064634952 0 1 -1
6754 1428 8 -0.8472 19.370164565769073 21.218066156628396 27.164106061305066 0 1 -1
6756 1428 7 0.4236 20.21653853226506 21.75064019997393 27.160100773235744 0 1 -1
4850 793 7 0.4236 21.514215578417147 21.896124914666235 24.4183375180685 0 1 0
6710 1413 7 0.4236 21.514051474549834 24.949912112802526 27.937771517351987 0 0 -1
6649 1393 8 -0.8472 13.377794049748925 17.606814155593415 23.940394572248355 0 0 0
6691 1407 8 -0.8472 14.211527449631166 17.040770316876003 29.310052740077328 0 1 -1
5424 984 7 0.4236 19.518640799806924 25.192994084289797 15.91145791154695 0 0 1
4409 646 7 0.4236 17.410165699410634 20.467465339214936 15.46489130991869 0 -1 2
5829 1119 7 0.4236 17.720325573244686 27.66547847967303 17.86549831985902 0 -1 0
5752 1094 8 -0.8472 23.804160922208883 27.890743680968146 30.093013023819147 0 0 -3
6245 1258 7 0.4236 15.422751635258358 27.270258347992275 30.193197276516138 0 -1 1
5758 1096 8 -0.8472 23.286877882234172 16.83678304870035 30.241769851595567 0 1 -1
6673 1401 8 -0.8472 15.550941605157254 19.323698005524854 15.440878020190958 0 0 -2
3840 456 7 0.4236 14.355368249933571 22.963049629230852 15.409010979026334 0 -1 1
4059 529 7 0.4236 22.837019271903507 28.11698880596408 27.72894213443102 0 -2 -1
6674 1401 7 0.4236 15.000882268986702 20.0796821570233 15.795733827829899 0 0 -2
5759 1096 7 0.4236 24.078990681263576 16.22751651017831 30.205007666914085 0 1 -1
6881 1470 7 0.4236 20.525091877238474 22.989350807855658 15.551075614610568 0 0 0
6880 1470 8 -0.8472 21.394702452829414 22.555537938038615 15.315313506012528 0 0 0
4017 515 7 0.4236 26.898169327317227 5.056386964550426 0.4719656718359029 0 -1 0
4015 515 8 -0.8472 26.94986429259261 4.628771624993527 1.374447183538121 0 -1 0
4669 733 8 -0.8472 26.04547066340095 5.845287391728172 5.19904147090235 0 -1 0
4016 515 7 0.4236 26.07516928579432 4.193505091302461 1.5876413969325087 0 -1 0
4034 521 7 0.4236 28.795008585540216 2.689738465556698 6.55488550831343 0 0 2
4882 804 8 -0.8472 25.878546314219424 1.0363744859949902 1.7428936763845988 0 2 1
4494 674 7 0.4236 29.55632650107705 12.785793846305383 1.2009199434701812 0 1 0
4033 521 8 -0.8472 28.27824838366171 2.7154144440563 5.69914035593902 0 0 2
4035 521 7 0.4236 28.90778802530964 2.8472217253540917 4.933433656141147 0 0 2
4168 566 8 -0.8472 29.358395138997103 5.608036410240013 3.315248138293222 0 0 0
4671 733 7 0.4236 26.674340014363022 5.16273348512046 4.826692611507744 0 -1 0
5641 1057 8 -0.8472 30.898304317266074 1.4200557230885245 3.7285270738858687 0 0 0
4670 733 7 0.4236 25.823509668026283 5.6125725680511795 6.145919261376083 0 -1 0
5643 1057 7 0.4236 30.377661118041917 1.145817225789164 2.919994889716257 0 0 0
5642 1057 7 0.4236 31.13046567122526 0.6094953402271518 4.266200920798242 0 0 0
4169 566 7 0.4236 28.744880035434374 5.041828866040803 2.7647859781342317 0 0 0
7081 1605 9 1 26.29226979364643 0.6649826149622545 5.955395151152476 0 0 -1
6524 1351 7 0.4236 30.124744294175027 5.369804428889746 6.445508474373251 0 0 -1
6523 1351 8 -0.8472 30.9013221141359 5.9603662317551604 6.2260459706442965 0 0 -1
6525 1351 7 0.4236 30.78482540438029 6.336338101629697 5.306767112956909 0 0 -1
6485 1338 7 0.4236 31.690812586533916 3.1706925532762087 2.192694501384009 0 1 2
6765 1431 7 0.4236 37.355113228594014 11.197195529664048 5.368975858931688 0 1 -1
4883 804 7 0.4236 26.77092990403196 1.2611547814032973 1.3515812493726542 0 2 1
5693 1074 7 0.4236 33.68219712623597 5.570629244203305 1.6052338790241896 0 -1 1
4932 820 7 0.4236 37.35906449156938 3.7444162932031344 8.042128561249529 0 0 -1
5236 922 8 -0.8472 37.51406616280896 13.500132849932443 6.577003360004483 0 1 -1
5723 1084 7 0.4236 36.26807745028734 11.065463163987157 0.9195828886645848 0 2 1
6888 1472 7 0.4236 34.65054399796124 2.6487764292988905 4.146995380930811 0 1 0
6887 1472 7 0.4236 35.33073384486147 2.9646506358252775 5.597578602526872 0 1 0
6886 1472 8 -0.8472 34.912220569447115 3.3721655412800944 4.785926972903278 0 1 0
4533 687 7 0.4236 31.401881512663177 14.073013592482496 8.474106338217771 0 -2 1
6451 1327 8 -0.8472 25.43953044639465 11.18125062130681 10.88250676689565 0 2 -2
4809 779 7 0.4236 35.037954119142505 5.21527022046065 6.2589981777223835 0 1 -1
5782 1104 8 -0.8472 34.7370706646233 0.33279258582518684 4.0105379314312595 0 1 0
4807 779 8 -0.8472 34.86106452083221 5.874149099846272 6.990154047913886 0 1 -1
5097 875 7 0.4236 25.797647357162518 11.543879009977044 3.397104210556775 0 -1 0
6747 1425 7 0.4236 26.17627475942788 7.89889725282549 12.730526963555276 0 1 2
5692 1074 8 -0.8472 33.286447066251434 6.106356650815061 2.3511414298441715 0 -1 1
6091 1207 8 -0.8472 35.840166136946245 1.4462556689660429 0.9666930433359752 0 -1 1
4808 779 7 0.4236 34.71241670308392 6.780082510923433 6.593683510410844 0 1 -1
6507 1345 7 0.4236 28.588964952412727 0.6447391465904739 8.391091023450034 0 1 1
5139 889 7 0.4236 28.819723731510894 13.871939057121079 14.816981867665941 0 1 1
3882 470 7 0.4236 36.64097719951449 1.0184014680230722 9.088348543411685 0 3 0
4170 566 7 0.4236 29.572732985513348 6.448425011830763 2.8174465099996944 0 0 0
5096 875 7 0.4236 27.14193123251815 12.242122553488835 2.7871999804030825 0 -1 0
4492 674 8 -0.8472 29.337133470906174 11.952722368001494 1.7088044079393943 0 1 0
5033 854 7 0.4236 37.505526942769094 13.294328182426142 9.607922384803544 0 -1 -1
6167 1232 7 0.4236 25.889611302871277 9.250279015092177 4.376072966211181 0 0 0
2648 59 7 0.4236 28.740301069694077 10.06525757125598 5.153294623172518 0 -1 0
2649 59 7 0.4236 28.091649208239993 11.340663515033711 5.940198014672369 0 -1 0
4753 761 8 -0.8472 29.3546264673185 8.251163156308486 1.1487807222970638 0 1 -1
4754 761 7 0.4236 29.298927239353898 9.124334268261686 1.633001769879507 0 1 -1
4755 761 7 0.4236 28.53471266739014 8.12706069728707 0.5899062770935009 0 1 -1
6166 1232 8 -0.8472 26.870795023644693 9.060474422752717 4.411470578468211 0 0 0
2647 59 8 -0.8472 28.92012880021745 10.795395837273013 5.812506591055745 0 -1 0
6168 1232 7 0.4236 27.080521891686235 8.278975596749131 3.823870042730179 0 0 0
4724 751 7 0.4236 34.67605166382536 11.184542726892829 14.36109787494982 0 2 0
6678 1402 7 0.4236 37.107055778382005 0.02727048372234009 4.30403705253581 0 2 2
4930 820 8 -0.8472 37.415999386280454 3.4976692418768054 7.074722361375448 0 0 -1
5095 875 8 -0.8472 26.14588513876068 12.305021702128084 2.84993671690506 0 -1 0
6359 1296 7 0.4236 33.67693314990311 12.297354676329087 0.853715511401933 0 1 -1
4899 809 7 0.4236 25.512421340999463 8.052205221951182 0.8424086107878992 0 1 -1
4493 674 7 0.4236 30.01887890487286 11.810785530049971 2.426493504456956 0 1 0
6358 1296 8 -0.8472 33.92618039286518 12.810837083873835 0.03261150966478584 0 1 -1
5722 1084 8 -0.8472 36.120985436280094 10.650693313353013 1.8175416345041089 0 2 1
3708 412 7 0.4236 34.52507002227181 8.89587028271114 5.610595655147049 0 1 1
6763 1431 8 -0.8472 36.546237469369196 10.623028215712536 5.242278444831053 0 1 -1
5136 888 7 0.4236 32.70421154663414 0.9066477353568447 10.97119978671808 0 3 0
6764 1431 7 0.4236 36.55440375361652 10.234309603906139 4.320957952195224 0 1 -1
2954 161 7 0.4236 34.12056680689378 3.8059395541426535 0.14185054743979647 0 1 -1
5509 1013 8 -0.8472 34.074525271861944 12.806585645924816 5.739471305246057 0 -1 1
5694 1074 7 0.4236 33.12982397220465 5.513248092043848 3.140882858522571 0 -1 1
3706 412 8 -0.8472 34.18410592542848 8.16261280048278 5.022312524243389 0 1 1
3707 412 7 0.4236 33.40008483449356 8.493812395618441 4.497319284673021 0 1 1
4603 711 8 -0.8472 32.176502293490856 10.170822424785875 7.301182727366022 0 2 2
7014 1538 9 1 31.416402777154023 12.025890524362108 5.733376531735374 0 0 0
7049 1573 9 1 32.13609608768711 8.117488756568157 0.7815759565411785 0 0 -1
4605 711 7 0.4236 31.692985349824173 9.296000382249073 7.331146423834355 0 2 2
7127 1651 10 -1 32.304041725360875 10.645608833593638 2.7843251565809397 0 0 1
5511 1013 7 0.4236 34.63907057570374 11.983808775681311 5.805249939914402 0 -1 1
5724 1084 7 0.4236 35.1893476180742 10.843850395686975 2.1253424960853007 0 2 1
3966 498 7 0.4236 35.06306241200555 13.167333882734635 9.75193679193105 0 1 0
4604 711 7 0.4236 32.51565764155071 10.395664234146192 8.214648565900871 0 2 2
5237 922 7 0.4236 36.95730204215927 13.091438912876953 7.300179097705829 0 1 -1
5256 928 7 0.4236 36.00197261571181 10.1607771986136 7.204859936330701 0 1 0
3964 498 8 -0.8472 35.378412695035486 13.398010610729601 8.831424401303439 0 1 0
3965 498 7 0.4236 34.72488287273649 13.051356560269777 8.158572279255933 0 1 0
6058 1196 8 -0.8472 34.26867058203987 12.8824531932485 11.710666531712778 0 -1 -1
6093 1207 7 0.4236 36.052295590961556 0.5957777251273269 0.4853527011957435 0 -1 1
6402 1310 7 0.4236 31.504994765366835 3.6297306128189635 11.344946841025045 0 0 1
4341 623 7 0.4236 32.14278719227407 9.388003032353899 12.450033503090376 0 1 2
6812 1447 7 0.4236 27.15398730465383 1.934252607097494 14.45420558183931 0 2 0
4626 718 7 0.4236 28.345592321224913 1.5210441293998738 11.863909315991313 0 0 1
4624 718 8 -0.8472 28.491280851120315 1.7930723921376417 10.912712309762343 0 0 1
6628 1386 8 -0.8472 30.47213204844393 2.3148934276688675 8.068199198147358 0 1 2
4625 718 7 0.4236 27.723663317301856 2.3556098346156276 10.605604565661363 0 0 1
6405 1311 7 0.4236 27.59965436213987 4.908456771151616 10.575182753905347 0 1 2
6811 1447 8 -0.8472 28.012132295534105 2.204836492543367 14.017889608327721 0 2 0
7099 1623 10 -1 25.45558294513901 5.13774044791126 8.61965255348416 0 0 0
6403 1311 8 -0.8472 27.73089286879212 4.965797356761447 11.564874024228176 0 1 2
6404 1311 7 0.4236 26.84412421996273 4.903439863083201 12.022862110147853 0 1 2
6629 1386 7 0.4236 30.47847459025297 1.8219130531029109 8.938216727349074 0 1 2
6813 1447 7 0.4236 28.759649800108235 1.6467181299505407 14.378058413925556 0 2 0
6092 1207 7 0.4236 35.673736156324686 1.249776477984122 1.9329731115587672 0 -1 1
2514 14 7 0.4236 34.97479109027167 2.916138388502935 7.8512981485836075 0 0 0
3880 470 8 -0.8472 36.33480106032132 1.785991174268915 9.65143141794888 0 3 0
5134 888 8 -0.8472 32.232445194604985 0.6809557239768952 10.11885028809956 0 3 0
5820 1116 7 0.4236 33.58637436188738 2.510245890949843 13.755170294602527 0 0 2
4501 677 8 -0.8472 37.436256136209614 5.255803091898884 13.70295024360406 0 0 2
5594 1041 7 0.4236 33.79082500704066 5.9548779966080785 14.151970342229001 0 0 0
4503 677 7 0.4236 37.0446613239866 4.403146072324866 14.048825921322722 0 0 2
2512 14 8 -0.8472 33.996115308098005 2.7133655615669854 7.818478362502927 0 0 0
3357 295 7 0.4236 35.71485084834327 4.05530310052743 10.438762952508245 0 2 2
3355 295 8 -0.8472 35.184292638594215 4.867580318505884 10.681072282705195 0 2 2
7003 1527 9 1 32.92290099084981 4.92963108684108 8.809328783723176 0 0 0
5819 1116 7 0.4236 32.06427769788621 3.0992209521806373 13.700796704531697 0 0 2
7122 1646 10 -1 36.24351540701071 2.1355794751751516 14.962135154394726 0 -1 -1
2513 14 7 0.4236 33.859626913542165 1.7232286007196649 7.850098566431954 0 0 0
3356 295 7 0.4236 35.715373325070026 5.437869125313987 11.307749118357778 0 2 2
6060 1196 7 0.4236 33.84300410810646 13.70435554842241 12.089196936355123 0 -1 -1
6484 1338 8 -0.8472 31.813398126358436 2.9169532858286207 1.233220945432989 0 1 2
5595 1041 7 0.4236 35.39317819642455 5.663540086733985 14.032751810434656 0 0 0
5593 1041 8 -0.8472 34.69300548530116 6.193208484081328 14.511510294029112 0 0 0
3639 389 7 0.4236 35.10401676006639 6.981049687361339 0.0342154304522157 0 2 0
5818 1116 8 -0.8472 32.72054554775937 2.4903034482948705 13.255227384821572 0 0 2
6401 1310 7 0.4236 30.249611049770134 3.7565464341815087 10.308338924320473 0 0 1
6400 1310 8 -0.8472 31.119802433724548 4.1607018686908726 10.59016435232964 0 0 1
3881 470 7 0.4236 36.46915408588726 1.565171832447772 10.617448070245581 0 3 0
6745 1425 8 -0.8472 26.307563701428588 7.886035150123616 11.739266131251933 0 1 2
5382 970 7 0.4236 30.96332306252178 11.882918035121758 10.10545439053768 0 1 2
5784 1104 7 0.4236 33.74258166391903 0.240987298993049 4.0611691106133545 0 1 0
6398 1309 7 0.4236 35.8525989178458 7.34270359931446 3.1749697531215615 0 1 1
5380 970 8 -0.8472 31.550440529467092 12.657745095070696 9.87106980940256 0 1 2
4282 604 8 -0.8472 26.63630865337859 12.405899965444233 7.292727930380963 0 -1 1
4283 604 7 0.4236 26.711838733323955 13.154157657381607 6.633633239848724 0 -1 1
4284 604 7 0.4236 26.500213381645253 12.781633150440099 8.209408183040791 0 -1 1
6630 1386 7 0.4236 31.136670170964173 1.9012615589272854 7.445866648014727 0 1 2
5268 932 7 0.4236 27.55284436238977 12.699215464468013 11.371550039260335 0 0 3
5476 1002 8 -0.8472 29.324883818511616 7.2748706860854 13.307810083180174 0 0 -2
5888 1139 7 0.4236 27.50189430906011 9.40129039961509 7.5594943473161935 0 0 0
5477 1002 7 0.4236 29.329782564294835 6.393929331223398 12.834609835070506 0 0 -2
6397 1309 8 -0.8472 36.73129437529294 7.092582677371306 2.768356819440041 0 1 1
6746 1425 7 0.4236 27.175025327016556 7.4376465359425845 11.523724766100896 0 1 2
6360 1296 7 0.4236 33.77094870170759 13.78617865635117 0.18949381080604003 0 1 -1
5510 1013 7 0.4236 34.644858706650375 13.58116886907366 5.466083911132145 0 -1 1
5266 932 8 -0.8472 28.50220751575773 12.669956918138265 11.684365764916834 0 0 3
5267 932 7 0.4236 28.62869627364966 11.886440256092706 12.292726252003277 0 0 3
5887 1139 8 -0.8472 27.364974347010953 8.635780415255189 8.188181386586852 0 0 0
5889 1139 7 0.4236 27.846341396566448 7.8303286130282475 7.842445798376311 0 0 0
5269 933 8 -0.8472 28.090249611058056 10.53277742837346 13.878263730854595 0 -1 2
5271 933 7 0.4236 27.911050949928587 10.479270591996864 14.86062058234022 0 -1 2
5270 933 7 0.4236 28.30534647301325 9.620952731032013 13.528536543353562 0 -1 2
5478 1002 7 0.4236 29.461972187067435 7.127808240011478 14.287391385701072 0 0 -2
4339 623 8 -0.8472 31.403797329339927 9.48654784159711 11.783563009258488 0 1 2
4340 623 7 0.4236 30.60066277699069 8.98126479595132 12.099259098522433 0 1 2
6486 1338 7 0.4236 31.325552019508994 2.06364825385172 1.0491630869405015 0 1 2
3873 467 7 0.4236 30.653596942675456 12.907328471451283 13.360141189035028 0 0 1
4320 616 7 0.4236 34.07910963020272 8.23789623441947 9.298026237913133 0 -1 1
3871 467 8 -0.8472 31.082581545446374 13.44010552286411 14.089607409274084 0 0 1
5254 928 8 -0.8472 35.98884404587484 9.65924692035042 8.069900497789972 0 1 0
5381 970 7 0.4236 32.34424431430725 12.670358315050224 10.479113045886752 0 1 2
4723 751 8 -0.8472 35.00776984942906 11.977277980207061 14.872501734566011 0 2 0
5026 852 8 -0.8472 34.74411035735203 9.17067956124365 13.271334611840237 0 1 2
4400 643 7 0.4236 38.021061056920956 11.123016730937048 13.80231601917098 0 0 0
4318 616 8 -0.8472 33.24720014436495 7.7489696389688865 9.560471474622437 0 -1 1
4319 616 7 0.4236 32.79461926991665 8.237682431870088 10.30634711399313 0 -1 1
6452 1327 7 0.4236 25.993410535181592 10.67282146009536 11.541837436112846 0 2 -2
5028 852 7 0.4236 34.76274225475459 8.314804007241323 13.788180852204096 0 1 2
5565 1031 7 0.4236 37.230158124858114 6.312395296873131 6.420763495022035 0 -1 -1
6059 1196 7 0.4236 34.79075666115982 12.417887003742596 12.425931891018541 0 -1 -1
5027 852 7 0.4236 35.68054963128681 9.46972454822693 13.087884664528215 0 1 2
5255 928 7 0.4236 36.90860656437137 9.32478634059073 8.275262069584956 0 1 0
2955 161 7 0.4236 35.7196657876071 3.7568157354856946 0.4691054523664466 0 1 -1
6399 1309 7 0.4236 37.362579195928035 6.806109192193301 3.489059673026523 0 1 1
7130 1654 10 -1 29.67170430193407 0.1632670509221227 0.533191411721785 0 1 0
2953 161 8 -0.8472 34.99154549061382 4.284827124072532 0.032018343849747354 0 1 -1
5658 1062 7 0.4236 36.2091864438143 0.23378991566006302 12.381023255052183 0 -1 0
6158 1229 7 0.4236 37.64611300015366 3.9293256206149136 3.6970609660081655 0 -2 -1
4399 643 8 -0.8472 37.513661930328205 10.561095092438613 13.149024151915176 0 0 0
5563 1031 8 -0.8472 37.97165726868885 6.703353632140938 5.8754831136295405 0 -1 -1
5858 1129 7 0.4236 36.90951619407683 13.59190551512561 1.368040538216266 0 -1 -1
6505 1345 8 -0.8472 27.825416676994593 0.08570236095528368 8.06786965741111 0 1 1
4502 677 7 0.4236 37.86879730761471 5.0886673544436585 12.81696263246062 0 0 2
5135 888 7 0.4236 32.83272119796516 0.12660919600565407 9.542336005979932 0 3 0
6666 1398 7 0.4236 26.410888130292914 11.702940945315808 0.11965932685706394 0 1 0
6757 1429 8 -0.8472 26.755963781516062 2.0366979674921697 18.5465704367617 0 0 0
2760 96 7 0.4236 29.093084786746886 2.98941885454525 20.15915360358131 0 2 -2
2758 96 8 -0.8472 29.502445106755996 3.8527692613309386 19.864110802924184 0 2 -2
2759 96 7 0.4236 30.379303673236155 3.6709803762000446 19.419058096593997 0 2 -2
5341 957 8 -0.8472 27.50817401004789 5.459559150578946 22.174725387408504 0 0 -1
5343 957 7 0.4236 27.52675618660511 4.605172348810305 22.69403083916449 0 0 -1
6759 1429 7 0.4236 26.149371214716048 1.9725805082144692 19.338993760039678 0 0 0
5342 957 7 0.4236 27.8282223623327 5.290086727577491 21.242605039555954 0 0 -1
5839 1123 8 -0.8472 28.542364739975557 4.324537184057588 16.102650984790053 0 0 -1
3665 398 7 0.4236 30.618081039723858 1.1119774972753955 21.667801099534156 1 0 -1
7086 1610 9 1 26.574958106666706 4.59352010314323 17.839021742891564 0 0 0
5283 937 7 0.4236 37.7176905600284 5.031160176026862 20.9716068583413 0 0 -1
4407 645 7 0.4236 31.75595760962268 5.993001876346829 20.25647418727703 0 1 -1
5180 903 7 0.4236 31.540230637371522 1.3226343139998151 17.15352546135038 0 1 1
4601 710 7 0.4236 25.855181973799244 12.328216417197565 27.180039969244156 0 1 -1
7128 1652 10 -1 28.495405741520518 1.5837944118928755 22.925844389812955 0 1 0
3941 490 7 0.4236 37.925844923442114 7.360911508726317 30.292930517649257 0 -1 0
4600 710 8 -0.8472 26.282131036796834 13.130227587760693 27.597763436834136 0 1 -1
5920 1150 8 -0.8472 37.45403299629381 12.190491102838754 28.646309176556162 0 -1 0
6758 1429 7 0.4236 27.269836671062883 1.1842463503713736 18.4503357905395 0 0 0
3545 358 7 0.4236 32.08512946898504 3.623070231943225 16.751214202218936 0 0 -1
5179 903 8 -0.8472 31.167420365756485 1.784651274000061 17.958232368552874 0 1 1
5181 903 7 0.4236 31.623881430889302 1.443302851224631 18.77989194908261 0 1 1
3176 235 7 0.4236 28.318959276328506 13.990949299984882 27.28685026103546 1 0 -1
3544 358 8 -0.8472 32.245838694983455 4.364481882693022 16.099691792947016 0 0 -1
4151 560 7 0.4236 37.2267099966126 2.987039166851907 24.709190876919187 0 0 -3
4504 678 8 -0.8472 35.136602717682166 0.4439205231050134 20.719807064313077 0 1 0
6341 1290 7 0.4236 35.80377081642152 4.026066874995641 19.451165766655716 0 2 0
6340 1290 8 -0.8472 35.708016423589 3.513626865907516 18.597797681596063 0 2 0
6342 1290 7 0.4236 36.26366576060942 3.9439933205478757 17.886433501172444 0 2 0
3546 358 7 0.4236 33.131456489795426 4.788519324442956 16.289094569605844 0 0 -1
5625 1051 7 0.4236 35.396009176215635 3.2782758681474085 22.684529782977986 0 0 -2
5281 937 8 -0.8472 36.78217999584906 5.353721099124858 20.827473136421805 0 0 -1
5624 1051 7 0.4236 34.86922861697003 2.4519857898438384 23.990812037701065 0 0 -2
4925 818 7 0.4236 33.81054487563219 5.495905768806306 18.891165189700942 0 0 -2
3864 464 7 0.4236 32.560703698851995 2.445680331360719 20.686012467052144 0 3 -1
3664 398 8 -0.8472 31.456040615209425 0.6873814793318211 21.3249556926784 1 0 -1
3863 464 7 0.4236 33.90171239410833 3.009713369274352 19.944265293598562 0 3 -1
3862 464 8 -0.8472 32.99520277401579 3.253950070243271 20.288632630190172 0 3 -1
3666 398 7 0.4236 31.875332423051102 0.14313553179727406 22.051585914450694 1 0 -1
5282 937 7 0.4236 36.80103711083962 6.306948734762671 20.52580820524678 0 0 -1
4506 678 7 0.4236 34.2455615073453 0.21485652364489946 21.11169400430061 0 1 0
4866 798 7 0.4236 35.40633216373798 6.967314786141295 22.981037876234808 0 0 0
4865 798 7 0.4236 34.8402449536513 6.066616821940232 24.21995456969286 0 0 0
4405 645 8 -0.8472 31.466092938168988 6.792004521738875 20.783326463813232 0 1 -1
4406 645 7 0.4236 30.708624019730717 7.244618672670968 20.312814614498176 0 1 -1
3741 423 7 0.4236 33.449513535459126 7.884213731880545 16.703579188631142 0 2 0
6767 1432 7 0.4236 30.404238784851643 7.800233969425873 17.003239645923042 0 0 1
6766 1432 8 -0.8472 30.668093670887327 7.2677644091866345 16.19896549670301 0 0 1
5038 856 8 -0.8472 27.335540279603 9.637891948487757 21.28849301357033 0 -2 -2
4381 637 8 -0.8472 26.778193672267747 7.307954471075156 17.620328018210873 0 0 2
4382 637 7 0.4236 26.526513728975775 7.569170218435499 18.552220529499262 0 0 2
4383 637 7 0.4236 26.81362911955648 8.124032066713088 17.043472905652912 0 0 2
6612 1380 7 0.4236 30.548550942135996 11.415647313327298 17.42775662767394 0 0 1
5040 856 7 0.4236 28.084330702142744 10.290935132409166 21.175145035726803 0 -2 -2
3802 444 8 -0.8472 29.812594383560942 9.010351549152862 18.95675052927996 0 3 2
3803 444 7 0.4236 30.098444340750564 9.694494005662195 19.62774941704143 0 3 2
4606 712 8 -0.8472 30.28578359469993 10.747605919832692 21.399997047410547 0 -1 1
5039 856 7 0.4236 26.692551235849262 9.732848009853683 20.528526820108283 0 -2 -2
3804 444 7 0.4236 28.9680460014812 9.310774517557718 18.513484845196803 0 3 2
4083 537 7 0.4236 28.14435155094636 12.664539425173755 22.60947334635863 0 0 -1
7114 1638 10 -1 27.052471528620305 11.033292222306818 17.64939506912513 0 -1 -1
6768 1432 7 0.4236 30.58364017963947 6.292365579288548 16.402594516344124 0 0 1
6216 1248 7 0.4236 36.3195156634703 8.936529474752481 16.810710006805678 0 0 1
6214 1248 8 -0.8472 36.54812514126033 8.069840104231623 16.3673283596414 0 0 1
4926 818 7 0.4236 33.585906148789206 7.112868176155215 18.8512087896076 0 0 -2
4924 818 8 -0.8472 33.3793940114375 6.248279612688217 18.393126515002784 0 0 -2
6610 1380 8 -0.8472 31.19564776064084 11.696725492270506 16.719053015338034 0 0 1
6450 1326 7 0.4236 37.050288949639985 9.234632527370348 19.460688527929598 0 2 0
4616 715 7 0.4236 33.053444136609926 12.974335120149387 20.61959792140209 0 0 0
4615 715 8 -0.8472 32.52058838428687 12.644360163628061 19.84037944628599 0 0 0
4617 715 7 0.4236 31.614353272232695 13.06693397024125 19.85339343034488 0 0 0
5809 1113 8 -0.8472 33.73568321790977 9.339147619641505 20.022254011961216 0 0 1
3739 423 8 -0.8472 33.450511155076114 8.87040778378805 16.53798755652119 0 2 0
6984 1508 9 1 33.689541196731554 11.315622983416796 17.722605125365945 0 -1 1
5810 1113 7 0.4236 33.23062007912635 8.53825991544873 20.34395285807901 0 0 1
6611 1380 7 0.4236 30.696588914861657 12.10714696178527 15.955839674376618 0 0 1
7143 1667 10 -1 36.93268658730721 11.417076662449903 17.87956679555154 0 0 0
5811 1113 7 0.4236 34.406982125835256 9.60923479343329 20.712479309858864 0 0 1
6448 1326 8 -0.8472 37.10936224066116 8.671601947683216 20.285011013456117 0 2 0
6072 1200 7 0.4236 36.30902352237772 11.404593359872683 21.99614831222954 0 -2 1
4602 710 7 0.4236 26.76914210637332 12.854861641754734 28.42661454318532 0 1 -1
4150 560 8 -0.8472 38.008113418371394 3.350960726640254 25.216112821798628 0 0 -3
6831 1453 7 0.4236 37.81245364799723 6.119332694858488 17.124201651394184 0 1 -1
4864 798 8 -0.8472 35.28334902420766 6.92830936198388 23.972679796538376 0 0 0
4848 792 7 0.4236 30.856105861688253 5.820035932731365 28.884879024571156 0 1 -1
7142 1666 10 -1 26.94266190761306 7.20437094747948 29.065604819089188 0 0 -1
3177 235 7 0.4236 29.284720524507907 13.40858311331743 26.105841680505282 1 0 -1
4187 572 7 0.4236 30.88237500971714 4.230947537939927 23.453663849312274 0 0 -2
4296 608 7 0.4236 27.14045093559978 4.141978518403962 28.58673474108788 0 0 0
4295 608 7 0.4236 25.86338223330027 3.1312890644551494 28.467449753483315 0 0 0
2845 125 8 -0.8472 30.332399154816436 4.140483561922917 26.899642220058933 0 1 -1
4294 608 8 -0.8472 26.861292781165005 3.1921427523011143 28.445727444118045 0 0 0
5356 962 8 -0.8472 25.962364923331684 6.0290575999107325 25.199250161659414 0 0 2
4082 537 7 0.4236 27.99741614453252 13.85666848554964 21.50318919227769 0 0 -1
5358 962 7 0.4236 26.401311715017105 5.173254582933066 25.472978196601336 0 0 2
2846 125 7 0.4236 30.663665248764858 4.987853171094103 26.484639027438952 0 1 -1
4186 572 8 -0.8472 31.676388848840624 4.831859694096291 23.361758685607278 0 0 -2
2847 125 7 0.4236 29.570949823882998 3.780721052762627 26.360415124858164 0 1 -1
3811 447 8 -0.8472 32.699958819139184 12.002069036516854 23.45243756724552 0 -1 -1
6830 1453 7 0.4236 37.64272125549659 4.623652465238985 16.491147132423688 0 1 -1
4847 792 7 0.4236 30.597665274934805 5.717781023988466 30.494033687097012 0 1 -1
5138 889 7 0.4236 27.83728829185562 13.461844578801609 16.05523438353114 0 1 1
4846 792 8 -0.8472 31.20338052207996 6.080386313447447 29.785777617167984 0 1 -1
3637 389 8 -0.8472 34.3773875918827 7.492720712519894 30.175736433237034 0 2 -1
4252 594 8 -0.8472 32.54674661034346 1.5872101984882836 28.788380401042055 0 -1 0
5623 1051 8 -0.8472 35.110859927173685 3.3566445240628267 23.639803679668564 0 0 -2
3942 490 7 0.4236 37.789068741134145 7.355438464363039 28.665697072111673 0 -1 0
2644 58 8 -0.8472 30.122323738389397 13.975896188933623 29.836860740186818 1 1 -1
4152 560 7 0.4236 37.93992427302247 3.076992055072839 26.175431051067953 0 0 -3
6929 1486 7 0.4236 32.533580355112804 2.754182746076467 25.210232976476238 0 0 0
6930 1486 7 0.4236 32.89594710833655 2.0664543640228845 26.64632017049289 0 0 0
6928 1486 8 -0.8472 33.01546519732344 1.9996547909061517 25.655737788671047 0 0 0
4254 594 7 0.4236 31.61611045935761 1.4293251777418918 29.118515041781546 0 -1 0
4188 572 7 0.4236 32.202870551650264 4.567299031451637 22.55378301660285 0 0 -2
5306 945 7 0.4236 36.425043274386965 13.52848854635837 19.741627281585167 0 -1 -1
5941 1157 8 -0.8472 37.55175392183068 2.825860732461055 28.703508838996573 0 3 -2
4253 594 7 0.4236 33.031848414815954 2.1810792411029976 29.43024946098972 0 -1 0
5769 1099 7 0.4236 32.638701400034314 7.348467931742789 26.46276422438761 0 0 -2
5768 1099 7 0.4236 32.691436935547785 6.497520241041298 25.070021179376727 0 0 -2
5767 1099 8 -0.8472 32.27126411829941 6.55623997533956 25.9755634030116 0 0 -2
5851 1127 8 -0.8472 35.76484430383027 5.234491115543715 27.35550490193492 0 1 0
5852 1127 7 0.4236 36.368766295135764 4.790264803513967 28.017276141311708 0 1 0
5853 1127 7 0.4236 34.930654268065084 4.693242836602101 27.249782209829274 0 1 0
5115 881 7 0.4236 36.965192507428306 8.061171839874145 25.625264113495053 0 -2 0
5942 1157 7 0.4236 36.94235416975817 3.1646491811042035 29.420345197678444 0 3 -2
7028 1552 9 1 27.942548106962214 0.4723448084618098 28.545349902133633 0 0 1
4608 712 7 0.4236 31.087667969747915 11.344756351380289 21.41982394352056 0 -1 1
5943 1157 7 0.4236 38.02501197493297 2.00685258624138 29.027935232518026 0 3 -2
6664 1398 8 -0.8472 27.20137577435225 11.527663445769031 30.132797151874172 0 1 -1
6712 1414 8 -0.8472 29.649406360897373 7.793768940872046 23.493708445368764 0 0 1
2625 51 7 0.4236 30.6963607074102 11.500683583254986 25.116694110538887 0 0 -1
6713 1414 7 0.4236 30.088991685736005 8.097627145141805 24.33895098362306 0 0 1
6714 1414 7 0.4236 30.346103123447318 7.470910862777384 22.853102103339193 0 0 1
4607 712 7 0.4236 30.033083161956647 10.497737371369602 22.334720782095008 0 -1 1
2623 51 8 -0.8472 29.75750330478943 11.279341119802572 24.852962640817076 0 0 -1
5303 944 7 0.4236 28.76080257779259 10.403091384454694 28.65988029567107 0 0 -1
5304 944 7 0.4236 29.392622230089092 9.08851399895759 27.925498556840296 0 0 -1
6990 1514 9 1 26.734431725162658 7.780567091777256 23.347954267169406 0 0 0
5955 1161 7 0.4236 26.431333357862073 9.643995454098025 25.859814217011692 0 1 -1
5954 1161 7 0.4236 25.4688481218957 10.4431901354272 24.810273081438087 0 1 -1
5953 1161 8 -0.8472 26.178076684393275 9.743635611486757 24.897560002711828 0 1 -1
5302 944 8 -0.8472 29.26043220105574 10.077383151653308 27.857206884256325 0 0 -1
4390 640 8 -0.8472 32.17203685057365 10.044756209196136 29.432244671730384 0 1 1
4391 640 7 0.4236 31.603123635240458 10.267393658836731 28.640556273577776 0 1 1
2624 51 7 0.4236 29.41396991459973 10.540243251738003 25.432375437290837 0 0 -1
5922 1150 7 0.4236 36.646968942666426 12.360278550019263 28.08078306520693 0 -1 0
4839 789 7 0.4236 32.68474375966233 13.754655743450304 27.123935414230516 0 1 1
6215 1248 7 0.4236 35.71962691693092 7.6642570376707 15.981202543487775 0 0 1
3166 232 8 -0.8472 35.403530694283575 12.616710734075236 25.528009785536664 0 -1 -1
5859 1129 7 0.4236 37.670553899672356 13.600636902678614 30.523266553228233 0 -1 -2
5113 881 8 -0.8472 37.73024907572913 8.647920174757656 25.890622163661003 0 -2 0
3813 447 7 0.4236 33.255475761566004 12.83127821705335 23.514188179553326 0 -1 -1
3168 232 7 0.4236 34.90018709679413 11.758898306939212 25.631947597501814 0 -1 -1
3167 232 7 0.4236 34.98549791177703 13.320205146629377 26.102765531738193 0 -1 -1
6449 1326 7 0.4236 37.67313430285726 9.137366811437536 20.967084734018353 0 2 0
3638 389 7 0.4236 33.85237942557485 6.874463734894106 29.59082200386277 0 2 -1
5598 1042 7 0.4236 35.13728024182341 9.684113566147804 25.964419705133647 0 0 0
3812 447 7 0.4236 33.2337226092138 11.218784115973596 23.77112401570957 0 -1 -1
4837 789 8 -0.8472 32.64839695727305 12.7858529545804 27.369088522365985 0 1 1
4838 789 7 0.4236 33.06212416700993 12.654239159167485 28.26992573909397 0 1 1
5921 1150 7 0.4236 38.028546157961486 11.499100216868301 28.208230016799146 0 -1 0
6071 1200 7 0.4236 35.45888369427435 10.847474211616369 23.274235518695292 0 -2 1
6070 1200 8 -0.8472 35.437299513199285 11.010936953122002 22.28792214495432 0 -2 1
5799 1109 7 0.4236 30.49142462241872 0.20939497533052265 26.627631174842545 0 1 0
5586 1038 7 0.4236 34.94368069094694 9.126136241017132 28.857461409738885 0 -2 0
4392 640 7 0.4236 31.983085015972712 10.691722604596357 30.17098127734656 0 1 1
5596 1042 8 -0.8472 34.5658957951838 9.686307224363325 25.14373978803803 0 0 0
7005 1529 9 1 36.04789803675592 1.099077537592233 18.01608366076135 0 1 1
5585 1038 7 0.4236 35.41051269075925 10.687598788970623 28.754849959032942 0 -2 0
5584 1038 8 -0.8472 35.44441521056899 9.794143695874316 28.30697869048528 0 -2 0
5597 1042 7 0.4236 34.75928526095123 8.86912676449171 24.600769138160082 0 0 0
3740 423 7 0.4236 32.5276080362545 9.168374416372993 16.294131369700377 0 2 0
4081 537 8 -0.8472 27.756257156282842 13.568495893696454 22.429903194197017 0 0 -1
5798 1109 7 0.4236 29.564492187095823 1.0424703349916442 25.57244956572208 0 1 0
5797 1109 8 -0.8472 29.563209400082535 0.5224517627667503 26.426603713026935 0 1 0
6497 1342 7 0.4236 29.709743203781976 0.537365641400413 18.726447368179137 0 1 -1
3056 195 7 0.4236 38.043644484106665 12.761581772321847 25.95593970191149 0 0 -1
5840 1123 7 0.4236 29.528086829008824 4.479330509434472 16.036384277121183 0 0 -1
5841 1123 7 0.4236 28.251905658309408 3.707723208531566 15.371094584213202 0 0 -1
6492 1340 7 0.4236 36.898801286532695 14.034037222679771 23.469400274385798 0 0 0
2645 58 7 0.4236 29.961206981196934 14.070704190604724 28.85448970512205 1 1 -1
4266 598 7 0.4236 33.227790865834535 0.027167933940461353 24.445239657493527 0 0 1
4725 751 7 0.4236 35.87085478215918 11.746698438859115 15.321854271255525 0 2 0
6665 1398 7 0.4236 28.034362118263 11.82895516612274 30.596863319775622 0 1 -1
5520 1016 7 0.4236 28.17809217923126 15.409608655140191 1.142130398999996 0 0 1
6545 1358 7 0.4236 30.37342598705473 16.963254423835746 5.29247365461308 0 2 1
6546 1358 7 0.4236 29.038104033735276 17.847039393266826 4.972370592904386 0 2 1
6544 1358 8 -0.8472 29.422441571888257 17.12948606867538 5.553233704234368 0 2 1
5519 1016 7 0.4236 28.44880765592301 16.659870791546478 2.1571101663229064 0 0 1
5807 1112 7 0.4236 30.57137444607877 17.94955433459693 1.782127672335395 0 1 1
3194 241 7 0.4236 25.738430349056202 20.235821291184788 13.449056033582915 0 0 -2
5518 1016 8 -0.8472 28.775183009653922 15.761560076735659 1.8629721864279793 0 0 1
5808 1112 7 0.4236 29.986658868442863 19.141451945084928 2.732976681934111 0 1 1
5806 1112 8 -0.8472 30.742262978431096 18.50023742551499 2.5991620985208552 0 1 1
5257 929 8 -0.8472 26.72435244582896 21.605648632685707 0.32039234091386826 0 0 0
3914 481 7 0.4236 26.118177049957648 18.875298977773475 4.2110180377546165 0 -1 3
3913 481 8 -0.8472 27.0180046588259 19.15473397513088 3.8760160414860794 0 -1 3
3915 481 7 0.4236 26.907210121405452 19.82898000253604 3.145867597487612 0 -1 3
6884 1471 7 0.4236 26.704819864982102 19.39641606995342 7.781685919378427 0 1 0
5699 1076 7 0.4236 31.104244489662094 14.992762203070335 4.474424409011321 0 -1 1
3674 401 7 0.4236 37.196330081673125 26.36943355378839 9.599528641842067 0 -3 0
5258 929 7 0.4236 27.46761926966886 22.12188855904268 0.7458927879903975 0 0 0
3205 245 8 -0.8472 26.536206387964505 15.354997213827176 5.678702208035883 0 -1 0
3206 245 7 0.4236 27.41554327000738 15.830409872127266 5.651322221699762 0 -1 0
3207 245 7 0.4236 25.799647950395972 16.00560492213277 5.493792788117795 0 -1 0
5783 1104 7 0.4236 35.16697791285038 27.737482492967285 4.52013865233791 0 0 0
6506 1345 7 0.4236 27.4159235698438 27.751659606577466 8.841185985936734 0 0 1
2800 110 8 -0.8472 32.85910535298119 15.381643772369667 1.949707916523108 0 -1 -1
6224 1251 7 0.4236 25.5251602837504 14.238337802485608 14.690965941430216 0 1 2
2695 75 8 -0.8472 34.377746141193796 18.741778430046605 1.3658089480245044 0 0 -1
7162 1686 10 -1 33.12611861675085 16.751525540821348 5.400761933894887 0 -1 1
7038 1562 9 1 33.10286462589867 19.45084651437747 3.730667975676499 0 0 0
2696 75 7 0.4236 34.44340409666533 17.790304201235834 1.0651664254799262 0 0 -1
6864 1464 7 0.4236 35.8791011118753 16.672200840284027 6.144576820258499 0 4 0
6862 1464 8 -0.8472 36.842287637717185 16.563407973194924 6.390414563530018 0 4 0
3985 505 8 -0.8472 35.809214957967356 19.819211465136384 4.570870132977438 0 -1 0
3986 505 7 0.4236 36.569359136892075 19.857459355661398 3.9222424758487833 0 -1 0
3631 387 8 -0.8472 37.78217651016267 17.80703119168117 14.65189834796415 0 0 0
3896 475 7 0.4236 27.53692322513391 19.633069474729858 0.31794298637319945 0 -1 1
2540 23 7 0.4236 33.91830954370029 22.22440732527909 9.17011270470577 0 0 0
4515 681 7 0.4236 37.53842990988991 16.51382057180375 3.6619482951948137 0 -3 0
6863 1464 7 0.4236 37.062734491339015 17.17264464645301 7.152145398721872 0 4 0
5203 911 8 -0.8472 31.113320536363876 20.66030615324835 5.426082238775283 0 -1 0
5205 911 7 0.4236 30.738390130510147 19.977846810106865 6.053518730207656 0 -1 0
2697 75 7 0.4236 33.97217299947574 19.29420900091837 0.6375707080937609 0 0 -1
2802 110 7 0.4236 32.77315187857678 15.614776631865016 2.9183468372874186 0 -1 -1
4986 838 7 0.4236 37.299400595747976 18.70980188343738 1.2650364142646615 0 -1 0
4532 687 7 0.4236 31.762872264846678 15.218570395898915 7.3677554828306535 0 -2 1
6083 1204 7 0.4236 35.43330593679933 14.865481088924932 14.912918744431769 0 -2 -1
5831 1120 7 0.4236 34.772991757955225 25.443952683202706 10.275022143263522 0 1 0
4984 838 8 -0.8472 37.95705692162442 18.90588137362713 1.992388718095324 0 -1 0
4951 827 8 -0.8472 37.99559111522669 24.456260659936465 12.778560527739618 0 -1 1
5603 1044 7 0.4236 26.75401362526312 27.637395046401483 3.050779177229771 0 0 -2
5730 1086 7 0.4236 31.114584246287723 26.19212299355094 6.2383796620668805 0 -1 1
2549 26 7 0.4236 25.86329493956772 22.212647378993697 7.288302988465246 0 -1 -1
5728 1086 8 -0.8472 31.012024751054234 26.54961173234434 5.31011042884231 0 -1 1
5698 1076 8 -0.8472 30.619715507212845 14.21393859648416 4.076095853803767 0 -1 1
2548 26 8 -0.8472 26.406633158850067 21.58035035533099 6.736049175901262 0 -1 -1
6049 1193 8 -0.8472 31.73428108291426 25.71558803784184 1.2383113492964484 0 0 0
7094 1618 10 -1 28.95863204004397 23.358355278879767 4.651464035849539 0 -1 1
4402 644 8 -0.8472 27.237059859866054 25.005243336258985 2.0400218712921 0 -1 0
4403 644 7 0.4236 27.275228311684263 24.514378231441782 2.910421247024805 0 -1 0
4404 644 7 0.4236 26.282922608535916 25.119224838157816 1.763199942612078 0 -1 0
5950 1160 8 -0.8472 27.289852108051246 24.767111707289406 7.603308941168785 0 1 0
6051 1193 7 0.4236 31.771043865715743 25.77754988775771 2.2357126264895557 0 0 0
6050 1193 7 0.4236 31.45106143288131 26.596800536434028 0.8598252011037442 0 0 0
6904 1478 8 -0.8472 37.53216495516958 26.538637013921626 0.9298173551588196 0 0 0
2550 26 7 0.4236 26.90486685000588 22.092434968084074 6.036383047994555 0 -1 -1
5951 1160 7 0.4236 28.051464618146458 24.577094065012993 6.9837608666147855 0 1 0
5602 1044 8 -0.8472 27.00787239692446 27.337289450756884 3.970285818208014 0 0 -2
5204 911 7 0.4236 30.464550231867765 21.414942079010416 5.3279874252182315 0 -1 0
5952 1160 7 0.4236 26.73112165202027 25.50651677781222 7.227675420827548 0 1 0
3702 410 7 0.4236 33.72386165017357 22.312225702478976 1.734839023220026 0 0 1
5729 1086 7 0.4236 30.527771762072778 25.88019640433037 4.746743247703864 0 -1 1
6348 1292 7 0.4236 30.88093702673913 21.455600347596015 1.2808448339746292 0 1 -1
5844 1124 7 0.4236 27.99707736855665 21.24119983546468 15.173862401869167 0 2 1
5989 1173 8 -0.8472 36.94309822306886 23.83878987702722 2.7642071318372254 0 -2 0
3987 505 7 0.4236 36.14089375563016 20.045269109434436 5.486777944784079 0 -1 0
4871 800 7 0.4236 37.92457664686491 27.936917871601768 14.980181956716335 0 0 1
6853 1461 8 -0.8472 34.80188123922258 23.946147428900556 0.5351072712884692 0 -2 1
3700 410 8 -0.8472 33.34601560042696 21.971819633624314 2.5958594758286564 0 0 1
3957 495 7 0.4236 33.780662253821355 23.136282925532846 6.157629499836365 0 -1 2
3955 495 8 -0.8472 34.77031042708838 23.258810564768424 6.082906886040542 0 -1 2
3956 495 7 0.4236 35.221799840297436 22.79868757255846 6.847396380347897 0 -1 2
3685 405 8 -0.8472 36.2042807754605 25.856736294803966 5.279346919192154 0 2 0
3686 405 7 0.4236 35.585161501283366 25.106140593112954 5.510210121777795 0 2 0
3687 405 7 0.4236 36.94858590971248 25.51110851999596 4.707900105655136 0 2 0
5990 1173 7 0.4236 36.82665332731796 23.19404768380298 3.519685904844327 0 -2 0
3701 410 7 0.4236 33.02932001087875 22.742569849204692 3.148713944781168 0 0 1
3675 401 7 0.4236 36.958598916089514 25.580003165030224 8.189950750621133 0 -3 0
6259 1263 8 -0.8472 32.442252462555025 21.556406679239178 15.208874229923191 0 -1 1
6104 1211 7 0.4236 34.47374619069897 17.86834250974283 14.824719405675163 0 1 1
6906 1478 7 0.4236 37.13100111084625 25.86514326351169 1.5506827069885907 0 0 0
6854 1461 7 0.4236 33.93720892804827 24.321251869295576 0.200983305247242 0 -2 1
3673 401 8 -0.8472 36.887629020821876 26.463474228786847 8.653029782318285 0 -3 0
5991 1173 7 0.4236 36.164903923917294 23.765453623443104 2.14047975422888 0 -2 0
5832 1120 7 0.4236 34.320025130621566 24.495179147446482 11.524532637776947 0 1 0
4263 597 7 0.4236 29.19996276318128 15.622921641451926 9.033129610457582 0 -2 1
4892 807 7 0.4236 30.56406916187507 18.518503205994865 8.921522348727493 0 -1 0
4891 807 8 -0.8472 31.27738806686238 19.214933217637686 8.843025310339462 0 -1 0
5680 1070 8 -0.8472 29.402879565434347 15.771093277517481 11.767636010704855 0 0 1
6024 1184 7 0.4236 32.945721120903826 26.499429317931657 12.43121224048712 0 -1 0
4458 662 7 0.4236 26.5561462879101 15.37140776735973 8.44313316135757 0 1 2
3193 241 8 -0.8472 26.145677548804436 21.14476151024335 13.538375473887418 0 0 -2
6883 1471 8 -0.8472 26.52361994477646 18.555538633143563 8.29167828315749 0 1 0
4261 597 8 -0.8472 29.430757307010246 16.552460346791847 8.74556749916148 0 -2 1
4262 597 7 0.4236 29.79752167730629 16.53224141752802 7.81547311426181 0 -2 1
6057 1195 7 0.4236 27.131368913817482 17.70093014451534 14.845265560376127 0 0 -1
7057 1581 9 1 27.71797576327571 17.579026903178363 10.544928571829923 0 0 1
6885 1471 7 0.4236 25.71162204707079 18.10736145967771 7.917783871273011 0 1 0
5121 883 7 0.4236 28.374287285449906 20.36995061495692 12.421043712143563 0 0 1
5120 883 7 0.4236 29.274222844322942 19.131396092781817 12.98913300984757 0 0 1
5119 883 8 -0.8472 29.03819921736362 19.66343650641427 12.175974589593087 0 0 1
5238 922 7 0.4236 37.3399660313576 14.484093725340728 6.538137516647715 0 1 -1
6197 1242 7 0.4236 30.241347885422076 17.75778386525183 15.299163986780544 0 0 -1
6196 1242 8 -0.8472 30.264278624790947 17.971212320734626 14.322474295264286 0 0 -1
5681 1070 7 0.4236 29.27696283803597 14.77948192970687 11.796827080991505 0 0 1
7060 1584 9 1 31.010336731104683 21.38851100765495 10.646429106497735 0 0 1
6303 1277 7 0.4236 28.38258393351681 22.617001954915935 9.678142171966993 0 1 -1
4456 662 8 -0.8472 26.462556595730998 15.292308221308087 9.435596960468638 0 1 2
4668 732 7 0.4236 26.76454285838939 27.805025025576334 12.648173147374086 0 -2 0
5682 1070 7 0.4236 30.347637915112816 15.994323909353177 12.007635882985836 0 0 1
5462 997 7 0.4236 36.90968447921162 21.144715843285237 13.123001537592595 0 2 -2
4893 807 7 0.4236 32.07233933318872 18.826755461813164 8.37679477484731 0 -1 0
5298 942 7 0.4236 33.71145960948158 17.011879168193833 10.312888645888357 0 0 0
5878 1136 8 -0.8472 36.67167869118426 19.056156088373413 8.744197236239819 0 0 2
5700 1076 7 0.4236 29.99404897584248 14.538110298634201 3.366550711014931 0 -1 1
6346 1292 8 -0.8472 30.083843657439264 21.360704506438072 0.6844917742110336 0 1 -1
5880 1136 7 0.4236 36.52693759218406 20.041979284343274 8.829067780410382 0 0 2
5879 1136 7 0.4236 35.809921075749656 18.577139828070234 8.911282376659447 0 0 2
3895 475 8 -0.8472 27.851305716194265 18.689373731337536 0.4209091876175771 0 -1 1
5297 942 7 0.4236 34.313594085614646 16.364410629403235 8.939992007786845 0 0 0
5296 942 8 -0.8472 33.86527004099481 17.16538571412013 9.336784876234875 0 0 0
7131 1655 10 -1 33.14168344216966 16.04347041474266 12.661031930596632 0 0 0
4718 749 7 0.4236 32.997264030845464 19.314358343766425 12.28770084118718 0 0 0
4717 749 8 -0.8472 32.994904941674605 20.312299567695984 12.223608184659858 0 0 0
4719 749 7 0.4236 32.93114411892112 20.70507096536063 13.141031326978872 0 0 0
3995 508 7 0.4236 36.35504290649729 14.682846337291876 12.30970276515817 0 1 0
3994 508 8 -0.8472 37.14519927880187 15.121320301941212 12.73794737986115 0 1 0
3632 387 7 0.4236 37.56543617413245 18.65951663282483 15.127600365013377 0 0 0
5461 997 8 -0.8472 35.95179792064497 21.06639698566334 13.39926167300757 0 2 -2
2801 110 7 0.4236 32.11880748907244 14.7619485990518 1.6890607467125396 0 -1 -1
4952 827 7 0.4236 37.1209634718726 24.501602213980135 13.261231317043604 0 -1 1
6302 1277 7 0.4236 28.56647602822526 22.158271487946482 8.121743680444125 0 1 -1
3743 424 7 0.4236 26.636051159354547 24.505068294804442 9.659185155488135 0 -1 -1
6482 1337 7 0.4236 30.27510990345504 26.21211150803833 11.783591336571254 0 0 1
3996 508 7 0.4236 37.51855551180071 15.81274399948394 12.119450454368032 0 1 0
6481 1337 8 -0.8472 29.43929253130931 26.71487406832005 11.563048115378688 0 0 1
5463 997 7 0.4236 35.41061002177734 20.722621243747977 12.631841292788195 0 2 -2
4666 732 8 -0.8472 25.9405895766593 27.712251823747405 12.089161371912713 0 -2 0
6260 1263 7 0.4236 32.166055958041106 22.15837422710042 14.459640673652492 0 -1 1
6022 1184 8 -0.8472 32.24869868381561 26.467318713905236 13.147542404196328 0 -1 0
6023 1184 7 0.4236 31.802530275888767 25.572414290185062 13.13859069391699 0 -1 0
6301 1277 8 -0.8472 28.971480282986874 22.126862550458874 9.035518918506481 0 1 -1
7141 1665 10 -1 30.25908410805242 23.494014811101934 12.897828421608267 0 0 0
6894 1474 7 0.4236 31.722275690502276 23.790468638840174 8.371142219965629 0 -1 2
6892 1474 8 -0.8472 31.399582315134438 24.404066226381794 7.65047098473958 0 -1 2
7084 1608 9 1 27.350932533217453 25.183026297052383 12.597749847708501 0 0 1
6893 1474 7 0.4236 30.40412043085018 24.48414378271259 7.701883003202254 0 -1 2
6198 1242 7 0.4236 31.019007366806132 17.477077874372178 13.890946603118577 0 0 -1
3742 424 8 -0.8472 26.41080458202894 24.033913340695744 10.511990891836877 0 -1 -1
3744 424 7 0.4236 25.645676825665674 23.409300816214603 10.355660882970035 0 -1 -1
2539 23 8 -0.8472 32.96616700423735 21.95957604232761 9.017504381673781 0 0 0
5857 1129 8 -0.8472 37.52999079513204 14.105193139405747 0.7751264318706766 0 -1 -1
3843 457 7 0.4236 33.65519963282364 26.475040731278 7.3630051839159 0 0 1
4964 831 7 0.4236 31.565807426019976 27.572306083871176 14.884330741689531 0 -2 1
3842 457 7 0.4236 34.91745708486181 27.457302837455074 7.692388752864179 0 0 1
3841 457 8 -0.8472 33.920065045549386 27.386814260302632 7.676876794850869 0 0 1
5656 1062 8 -0.8472 36.71874535708471 27.711817232344362 11.84361959254161 0 -2 0
2541 23 7 0.4236 32.88746647408447 21.49097931701176 8.137604792317804 0 0 0
5830 1120 8 -0.8472 34.37602201623523 25.43689864413963 11.192826758416823 0 1 0
7151 1675 10 -1 36.68925530436917 22.529657964925832 9.638333536000841 0 -1 2
5657 1062 7 0.4236 36.43980212365664 26.789737929984895 12.11187442925594 0 -2 0
4953 827 7 0.4236 37.85288338953827 24.07485289074215 11.86523531416773 0 -1 1
6483 1337 7 0.4236 29.65887063155322 27.679822193054967 11.419309903834685 0 0 1
3897 475 7 0.4236 28.756001529921583 18.592299619698796 0.006057234377018864 0 -1 1
5843 1124 7 0.4236 29.50448284237926 21.84067974633121 14.986835715145133 0 2 1
4531 687 8 -0.8472 31.208136856521342 14.407132094932308 7.551702821422552 0 -2 1
7041 1565 9 1 29.146383360751468 24.84947629471492 0.23562093280390597 0 0 0
4457 662 7 0.4236 25.4957023814404 15.197619169846156 9.67271951217249 0 1 2
3195 241 7 0.4236 25.75510646298719 21.75425586371622 12.84846887619128 0 0 -2
5604 1044 7 0.4236 27.463354879996995 26.44864134401849 3.9169923983321673 0 0 -2
3872 467 7 0.4236 31.727037459289892 14.092614255432768 13.690972980213727 0 0 1
4963 831 8 -0.8472 30.88508144173621 27.872035825919998 15.552742673716235 0 -2 1
3036 188 7 0.4236 28.202704171577537 17.814472278070326 22.58854708056543 0 0 0
3034 188 8 -0.8472 28.647558111984214 18.706488157489925 22.668625625216514 0 0 0
7059 1583 9 1 25.947023238030408 17.4910076216524 17.968928881665967 0 0 1
3035 188 7 0.4236 29.48758226949809 18.61324439803942 23.20310207901313 0 0 0
4859 796 7 0.4236 26.67815204861894 20.11219009396396 19.09374542965703 0 2 1
4858 796 8 -0.8472 27.386144816496003 19.423095169954106 19.2483237816876 0 2 1
2678 69 7 0.4236 31.028864999005144 15.037391037905756 18.895501238948196 0 -1 -1
4860 796 7 0.4236 28.092381848573577 19.79950993088995 19.847941332005945 0 2 1
6160 1230 8 -0.8472 31.278035367743765 21.006165705366232 19.246821427597787 0 0 0
6823 1451 8 -0.8472 37.49268910047532 16.81606532636712 21.37115915656298 0 1 2
6141 1223 7 0.4236 29.408637080155394 21.308306713591183 22.83792471017641 0 1 0
5842 1124 8 -0.8472 28.86495125913046 21.426793913239646 15.63467684379938 0 2 1
3885 471 7 0.4236 30.531962347509552 18.790077971764497 17.87520635527401 0 0 0
3883 471 8 -0.8472 30.78702278924403 17.945683263854995 17.404099299829596 0 0 0
3884 471 7 0.4236 31.762057103581416 17.769825270648983 17.539680163945217 0 0 0
2679 69 7 0.4236 29.919756523192316 16.18678965664946 18.555813968349426 0 -1 -1
4541 690 7 0.4236 36.31678412146705 18.672126117286222 24.503548178767193 0 0 -2
4540 690 8 -0.8472 36.765690127545305 19.4851017346693 24.874431616619734 0 0 -2
6056 1195 7 0.4236 28.360186920976062 17.91648540300665 15.898911006949588 0 0 -1
6783 1437 7 0.4236 28.14547209098167 15.355052199914264 18.374846211912914 0 -2 0
6055 1195 8 -0.8472 27.366012703978235 17.924059840905255 15.791392144605686 0 0 -1
6782 1437 7 0.4236 26.877007039021574 14.328120302736615 18.31976666731011 0 -2 0
2677 69 8 -0.8472 30.152550238056044 15.433030773500434 19.170350314204615 0 -1 -1
3400 310 8 -0.8472 25.744198885905075 27.916447717234067 25.867111689691008 0 0 1
6781 1437 8 -0.8472 27.148189223277438 15.28703123966264 18.403134570847435 0 -2 0
4264 598 8 -0.8472 33.27887129561232 27.621140102401817 23.61564695726318 0 -1 1
6261 1263 7 0.4236 31.654197487407288 21.02246022789618 15.515257491072886 0 -1 1
6607 1379 8 -0.8472 35.45750098774594 23.650359387726795 28.12125054611628 0 -1 1
4490 673 7 0.4236 31.116162880797717 18.21786310460809 21.714773373350063 0 0 0
4491 673 7 0.4236 31.627334207029612 19.16757491093885 20.48865029903374 0 0 0
4489 673 8 -0.8472 31.822189358749966 18.34150817530284 21.017465322389825 0 0 0
6372 1300 7 0.4236 33.83406382702386 15.16748776877319 16.8255816078249 0 0 1
6370 1300 8 -0.8472 32.86411304030582 15.226187752008308 17.061696552484943 0 0 1
6949 1493 8 -0.8472 36.209368618742936 17.317606109393182 18.44808158670088 0 1 0
6371 1300 7 0.4236 32.31472430870484 15.182873368605767 16.22725294185933 0 0 1
6951 1493 7 0.4236 36.61996745762624 16.616048988775894 19.03051291355864 0 1 0
5291 940 7 0.4236 25.420374134928917 24.331660688803737 16.191709369006247 0 -1 0
5305 945 8 -0.8472 35.80374886165065 14.254044452409042 20.03753637020063 0 -1 -1
6950 1493 7 0.4236 35.52906890347612 16.89651906260641 17.84818327753866 0 1 0
5049 859 7 0.4236 35.090265603172625 19.232543778135447 20.83545244304532 0 -3 -1
6105 1211 7 0.4236 35.57206552612271 17.980505350133008 16.027940250032067 0 1 1
6833 1454 7 0.4236 37.44482497001271 20.00182613861707 19.951667491679917 0 1 1
4098 542 7 0.4236 31.785377860201486 16.014106559103276 22.238639544689445 0 1 0
6082 1204 8 -0.8472 35.7075435278474 15.340458377838686 15.74909493946682 0 -2 -1
5346 958 7 0.4236 37.15339217106004 20.5373960979352 29.24207516393541 0 2 0
5047 859 8 -0.8472 35.329548657709346 19.676020201994508 21.699207221518733 0 -3 -1
5048 859 7 0.4236 34.62392904754421 19.48133473288965 22.380528418083983 0 -3 -1
6103 1211 8 -0.8472 34.82094774401941 18.448051477301366 15.561868574350656 0 1 1
6498 1342 7 0.4236 28.72137775835252 28.032131296092228 19.849135341459505 0 0 -1
6161 1230 7 0.4236 31.981687457572235 21.51189065057882 18.747706128214325 0 0 0
5259 929 7 0.4236 26.743695911306926 21.747842094513018 29.93074249724878 0 0 -1
6462 1330 7 0.4236 27.76716442342978 27.323165634493698 21.94639526619017 0 -1 -1
7121 1645 10 -1 29.97740713210145 24.520429518301885 20.8372665600354 0 0 -1
6999 1523 9 1 28.87019055297071 25.155623092358816 17.87702180094431 0 0 0
6112 1214 8 -0.8472 27.365620471068045 22.693757102690068 17.970734873189787 0 -1 -1
6162 1230 7 0.4236 30.563946049466164 21.638047020190587 19.548156161215083 0 0 0
7092 1616 10 -1 27.28754592032534 26.236312140864484 15.514286733888047 0 0 0
6113 1214 7 0.4236 26.58886927823299 23.22593416734157 17.633918561645373 0 -1 -1
6114 1214 7 0.4236 27.574079297533924 21.961419518435438 17.322485872010688 0 -1 -1
7134 1658 10 -1 35.59843936698918 24.5541539736223 15.695041194602586 0 0 -1
4066 532 8 -0.8472 31.05148037965752 24.5759773935554 16.569624152566078 0 -1 -1
6824 1451 7 0.4236 36.82352774302682 16.218081896504486 21.81233859602683 0 1 2
6496 1342 8 -0.8472 29.084727720186606 27.931875692411616 18.922892598029964 0 0 -1
4067 532 7 0.4236 30.77353317036932 24.713051279702277 15.61885796809755 0 -1 -1
6460 1330 8 -0.8472 27.111595443870332 26.795683546471885 21.406032198333666 0 -1 -1
3175 235 8 -0.8472 29.12384940257583 14.178204384046937 26.72374461688692 1 0 -1
6428 1319 7 0.4236 35.98871098928057 25.590539484935015 25.660280963626743 0 1 -1
5440 990 8 -0.8472 37.580368602823576 20.53825617659373 16.41536777297984 0 1 0
3792 440 7 0.4236 31.906844813913125 22.572779136096322 22.172602602023122 0 0 -1
3394 308 8 -0.8472 36.53725250313852 23.360334531130288 21.930387971650458 0 -1 1
4563 697 7 0.4236 34.271832365496806 27.66435601030959 16.37649492708996 0 -1 -1
4562 697 7 0.4236 33.320466441205504 27.20261779580995 17.620812826980913 0 -1 -1
5307 945 7 0.4236 35.14533214622951 14.446398130744669 19.309877409489573 0 -1 -1
4453 661 8 -0.8472 33.309979711444846 25.628187368141457 19.798205092244974 0 1 1
6014 1181 7 0.4236 34.32088865207627 23.09306375344905 18.98857274191585 0 -1 0
6013 1181 8 -0.8472 34.693991358423915 22.202830273897177 18.72727058645624 0 -1 0
6015 1181 7 0.4236 34.68113297391176 21.59090964458041 19.518085235215487 0 -1 0
4454 661 7 0.4236 33.47836494447377 26.604123792534367 19.936749378348953 0 1 1
4455 661 7 0.4236 32.354036238743255 25.421937863783402 20.00709149535218 0 1 1
4561 697 8 -0.8472 33.88214214961587 27.94416926712538 17.253903921079754 0 -1 -1
3395 308 7 0.4236 35.537596849787995 23.36734025112073 21.95567599260197 0 -1 1
4068 532 7 0.4236 32.032103470676866 24.38343495480401 16.605762281035673 0 -1 -1
4578 702 7 0.4236 37.95221006760419 21.866540146789173 22.66069494412447 0 0 0
6635 1388 7 0.4236 37.625839540140966 23.260625037435492 18.679143844177652 0 0 0
6427 1319 8 -0.8472 35.05185092850412 25.372908301320027 25.386547501290327 0 1 -1
5441 990 7 0.4236 37.720512050593925 20.097464509555035 17.301969868415267 0 1 0
5100 876 7 0.4236 37.509441590461506 27.74214005442921 27.079503069442065 0 -2 -1
4872 800 7 0.4236 37.94618839660864 26.51998116236386 15.791631115247872 0 0 1
4265 598 7 0.4236 33.41653042642845 26.662522319522008 23.86484976511455 0 -1 1
3396 308 7 0.4236 36.86973963046738 24.258982511258278 21.644233966207672 0 -1 1
6490 1340 8 -0.8472 36.291166537295545 14.757868830846512 23.142524511625663 0 0 0
7044 1568 9 1 35.029191679170594 21.320275556341787 15.955118375925052 0 0 0
3232 254 8 -0.8472 35.0193417028872 22.13517784061357 24.863374969345358 0 -1 -1
4614 714 7 0.4236 25.745582707467094 15.340648470225387 21.32717484258809 0 0 -1
6255 1261 7 0.4236 37.564888605885805 23.925341609708553 28.99288977334806 0 -3 1
4247 592 7 0.4236 27.839792561330977 19.087305579490152 26.413732479502748 0 1 -2
2655 61 7 0.4236 26.914568669204222 16.794005273641325 30.089737350340577 0 0 0
4246 592 8 -0.8472 27.213657834912567 19.58263233768384 25.811563901677456 0 1 -2
2646 58 7 0.4236 30.770507963368157 14.675574228095957 30.13737340669384 1 1 -1
6957 1495 7 0.4236 27.12044610160168 15.580483980298824 23.7876365047174 0 -1 1
4248 592 7 0.4236 27.409921459439012 19.34662799555319 24.859837650136622 0 1 -2
6955 1495 8 -0.8472 26.735697225663255 16.437195064431673 24.131168967105097 0 -1 1
4895 808 7 0.4236 34.245377390623766 26.54607491073105 28.732253288656565 0 0 -1
6956 1495 7 0.4236 26.404539486978305 16.303014374840497 25.065155203887898 0 -1 1
5098 876 8 -0.8472 36.96042151953693 27.14065530095782 27.659841761885406 0 -2 -1
4250 593 7 0.4236 29.66873869368913 17.590457431722978 26.742990775186637 0 -2 -1
6626 1385 7 0.4236 30.097072379075602 17.532400296832336 28.901878598793452 0 2 1
6625 1385 8 -0.8472 30.5929672754969 17.680979142865702 29.75745603829054 0 2 1
4251 593 7 0.4236 29.019727331163423 16.235752049461706 27.383447002624894 0 -2 -1
4249 593 8 -0.8472 28.92247817936633 17.22759525125619 27.301046704405994 0 -2 -1
6627 1385 7 0.4236 31.576601400647263 17.622275083038602 29.587110457114232 0 2 1
6163 1231 8 -0.8472 32.94186576023352 21.350296654305215 29.643993244727756 0 0 -1
4036 522 8 -0.8472 30.40376209828779 20.79462083286684 27.858686321430408 0 -1 -1
4038 522 7 0.4236 30.753991403829932 20.365710037402604 27.025994463690967 0 -1 -1
6608 1379 7 0.4236 35.48129575683775 23.053014115848708 27.319619252616828 0 -1 1
4590 706 7 0.4236 26.038123430278446 25.12934532821907 23.480676841333462 0 -1 0
4593 707 7 0.4236 25.850563937694933 18.897398617987207 27.54442602180165 0 1 -1
6855 1461 7 0.4236 35.24946311788279 23.435438838763314 30.401044942599633 0 -2 0
6609 1379 7 0.4236 35.281769894520274 24.591004027406125 27.83089483383153 0 -1 1
2654 61 7 0.4236 26.50022002695563 15.93344513211532 28.765208018963353 0 0 0
6414 1314 7 0.4236 33.94174292176541 16.166507487918416 27.632726596047306 0 0 1
6412 1314 8 -0.8472 34.004715894695785 16.398564430914362 28.603388315559485 0 0 1
3531 353 7 0.4236 34.750000489701755 16.48474596041625 23.623523968730346 0 0 1
4097 542 7 0.4236 31.983941429881206 14.851636653775625 23.36818040925917 0 1 0
4096 542 8 -0.8472 32.299361959481516 15.19161768131307 22.482221748317063 0 1 0
3530 353 7 0.4236 33.80433806844725 17.706813320809395 24.151634350469255 0 0 1
3529 353 8 -0.8472 34.71256094032275 17.292651582857648 24.21164545068057 0 0 1
7163 1687 10 -1 31.492977169988247 19.091975831778306 24.90047365363261 0 0 1
3976 502 8 -0.8472 36.60399764025687 15.650989971128872 26.375203796619626 0 -1 -2
5066 865 7 0.4236 32.11177480320361 16.579698809776854 25.504073348275732 0 0 1
4522 684 8 -0.8472 35.34698277212524 19.148569360837296 27.692232539494857 0 0 1
5067 865 7 0.4236 31.626256448150137 15.245269959029102 26.31042194920358 0 0 1
6165 1231 7 0.4236 32.17816956045615 21.177429198518134 29.02199228414067 0 0 -1
5065 865 8 -0.8472 32.407970895447896 15.831551457220485 26.097827249636158 0 0 1
5332 954 8 -0.8472 36.88778488019703 16.965151251023084 30.116634843740652 0 -1 1
5334 954 7 0.4236 37.1970193677193 17.42123585693635 29.282152449303695 0 -1 1
4523 684 7 0.4236 35.49068310252998 19.418743647022396 26.74020509990609 0 0 1
4524 684 7 0.4236 34.45989923580855 18.695347015412832 27.779824486988183 0 0 1
6413 1314 7 0.4236 34.961660706147356 16.55649027537061 28.846937297281325 0 0 1
3977 502 7 0.4236 36.04884136552895 16.00970358673087 25.62478641559904 0 -1 -2
3978 502 7 0.4236 37.572774978778284 15.78575715430999 26.167096999632907 0 -1 -2
3234 254 7 0.4236 35.7438233429811 21.46470086382715 25.023334793110376 0 -1 -1
6209 1246 7 0.4236 32.47662834813453 22.75906481598171 26.16958514468168 0 1 1
6140 1223 7 0.4236 28.899761448433246 22.745696465550274 22.25347367394113 0 1 0
6139 1223 8 -0.8472 28.70152229784128 22.01233343493202 22.903766198783078 0 1 0
7056 1580 9 1 26.679425244328307 22.262725919054592 24.82447758104509 0 0 1
4346 625 7 0.4236 29.115821595640703 25.65211366872866 22.908354359838974 0 -2 1
4542 690 7 0.4236 37.21938816925739 19.98204247132788 24.134696269488384 0 0 -2
6347 1292 7 0.4236 30.29383107398505 20.71876551989292 30.5470504529794 0 1 -2
6477 1335 7 0.4236 37.25924139869666 26.270369661999965 22.88209263752162 0 -1 1
6164 1231 7 0.4236 33.77738365787746 21.49476298068356 29.113861780852076 0 0 -1
3696 408 7 0.4236 28.00759960633534 23.63552757804657 27.249334220862252 0 -1 2
3695 408 7 0.4236 29.31537557566556 23.721169730123524 26.27516071059334 0 -1 2
3694 408 8 -0.8472 28.522422295339 23.168064575867906 26.530699182975862 0 -1 2
6210 1246 7 0.4236 31.76422628363618 23.42744370524893 24.861006019885714 0 1 1
6208 1246 8 -0.8472 31.75340421565007 23.376217527622014 25.85963447856789 0 1 1
4037 522 7 0.4236 29.889003858531346 21.617635151829457 27.618537000661924 0 -1 -1
7133 1657 10 -1 26.60789933700072 25.261218008382787 28.696968691964177 0 0 -1
4345 625 8 -0.8472 28.915546074868505 25.98787883604482 23.828762837313537 0 -2 1
4347 625 7 0.4236 29.007775836095306 26.983434815320603 23.847788679371902 0 -2 1
2676 68 7 0.4236 30.63524055375214 24.621220878717722 27.866980712022613 1 0 1
3401 310 7 0.4236 26.17770986027696 27.08560678476543 26.216069698210156 0 0 1
2675 68 7 0.4236 31.548655685340826 25.42232052368939 28.958098605168484 1 0 1
2674 68 8 -0.8472 30.69079490247184 24.928163358602074 28.817086101282356 1 0 1
6461 1330 7 0.4236 27.496695265999808 25.896060711710522 21.20017512723616 0 -1 -1
6429 1319 7 0.4236 35.02566674034616 24.456542544387958 24.987062395103113 0 1 -1
2653 61 8 -0.8472 26.799912763601526 15.873045495259522 29.717329947120557 0 0 0
4588 706 8 -0.8472 25.81833175506386 24.166265611162597 23.325212725928818 0 -1 0
6475 1335 8 -0.8472 37.393472636911845 26.973958769588947 22.184278435457898 0 -1 1
4894 808 8 -0.8472 33.25848898072036 26.68172531809028 28.64478737781983 0 0 -1
4896 808 7 0.4236 33.063890840737336 27.65727777666149 28.54266385290732 0 0 -1
5099 876 7 0.4236 37.51581777966824 26.819758441547584 28.42701850381241 0 -2 -1
3790 440 8 -0.8472 32.58493518523467 21.983898345243894 22.6123899150824 0 0 -1
3791 440 7 0.4236 32.11913376113067 21.243990494233937 23.09774082507368 0 0 -1
3233 254 7 0.4236 34.43629887968789 21.82332018413153 24.113170882366298 0 -1 -1
4099 543 8 -0.8472 38.05163282578306 27.23162430910824 18.31756541217067 0 0 1
5333 954 7 0.4236 37.06593005449155 15.98370926958041 30.045670181121086 0 -1 1
5442 990 7 0.4236 38.048388276141516 21.421910777293885 16.404771000866873 0 1 0
4965 831 7 0.4236 30.366437704759196 27.08125230576363 15.877811895251643 0 -2 1
6491 1340 7 0.4236 35.9752395832289 14.536504830719373 22.219925816788514 0 0 0
5137 889 8 -0.8472 28.011501983137858 14.14003258409682 15.34129425381036 0 1 1
6084 1204 7 0.4236 36.54376810476495 15.861334425121832 15.577581317647045 0 -2 -1
4505 678 7 0.4236 35.83523063285579 27.991305519654315 21.105520596406247 0 0 0
3096 208 7 0.4236 40.150184985245154 13.513130535636586 14.52572230837308 0 -1 0
6857 1462 7 0.4236 39.93488903517972 1.175951360634214 0.4267664480417526 0 0 1
6676 1402 8 -0.8472 38.098698760760755 0.11469583774219856 4.20916308925565 0 2 2
6856 1462 8 -0.8472 39.78391285731627 1.2424441084888196 1.41306518053794 0 0 1
6858 1462 7 0.4236 39.25836826065309 2.0689361702595463 1.6148422841088679 0 0 1
5240 923 7 0.4236 41.55933809121078 6.5054130285689205 3.605629515819204 0 0 -1
6206 1245 7 0.4236 42.379578452455235 7.0815527653535995 7.501657593189093 0 1 0
5219 916 7 0.4236 43.33428271502672 4.811531448615809 4.097085370705088 0 -1 0
5218 916 8 -0.8472 42.81931461863017 4.793665523329694 3.240062233336006 0 -1 0
5220 916 7 0.4236 43.29032796305559 4.208092173278015 2.580327203904985 0 -1 0
2854 128 8 -0.8472 39.91646088855425 4.952354144622863 0.6255767779384847 0 -1 0
6020 1183 7 0.4236 43.931701972654885 13.312037604039066 13.617440452184336 0 2 -1
3480 336 7 0.4236 38.956549078187976 0.522545497560633 7.811920380160902 0 0 0
6159 1229 7 0.4236 38.23379005812252 4.141116341966787 2.1882843786234076 0 -2 -1
6207 1245 7 0.4236 41.25234287568743 6.530680695594592 6.4564272947094965 0 1 0
6205 1245 8 -0.8472 41.598514680548185 6.466730983024 7.392416373509029 0 1 0
6191 1240 7 0.4236 41.5615539119238 2.965670797328076 6.794713198541335 0 2 3
6190 1240 8 -0.8472 40.79249765833139 3.5142648278920836 6.466693285836533 0 2 3
6192 1240 7 0.4236 40.90980672510394 4.462584538070407 6.761529446491643 0 2 3
3478 336 8 -0.8472 39.780114353417105 0.038673451870630156 8.107907286579895 0 0 0
5928 1152 7 0.4236 45.66141135270826 2.740657486051909 5.568711971413167 0 -1 0
6019 1183 8 -0.8472 44.01467062020932 13.929920895703393 12.835560300322392 0 2 -1
3214 248 8 -0.8472 46.71187779862432 13.13077151860096 10.61245045572107 0 -1 2
5564 1031 7 0.4236 38.610575222628896 7.182981321653199 6.476932344963656 0 -1 -1
4805 778 7 0.4236 49.595313274802834 8.669289857091414 13.76535786147566 0 0 -1
4116 548 7 0.4236 38.415482344973505 7.253226260636398 9.300671570461677 0 0 2
6891 1473 7 0.4236 49.0547209962992 12.82379396345306 6.595223342461203 0 1 0
5359 963 8 -0.8472 45.41957285574903 5.9785998281168435 1.2869932988631596 0 0 0
4111 547 8 -0.8472 49.51531459632269 3.3892142674467958 4.828120271836921 0 1 -2
5293 941 8 -0.8472 47.46868091886217 5.950644914708981 4.055957909628269 0 2 -2
5295 941 7 0.4236 47.93105391392426 6.812261472349862 4.265310323732559 0 2 -2
5294 941 7 0.4236 47.184916526135396 5.949064791710162 3.097065181144667 0 2 -2
3619 383 8 -0.8472 48.08030104654825 1.0630145389982752 6.189201477664445 0 -2 0
4804 778 8 -0.8472 50.521672824351874 8.353525685127616 13.9706649602505 0 0 -1
3621 383 7 0.4236 47.68082401795262 0.7460010026386504 5.329015016114659 0 -2 0
5726 1085 7 0.4236 43.17024422401765 1.9426910933003987 1.0946359442103146 0 1 0
6135 1221 7 0.4236 45.030562389074426 4.288850629896912 8.351456342456247 0 0 1
6133 1221 8 -0.8472 45.925039949647214 4.277399217858732 8.798422488634007 0 0 1
5725 1085 8 -0.8472 43.433574833867496 2.8419378039198784 0.7453332065834923 0 1 0
4330 620 8 -0.8472 49.13541647050415 6.292063522924642 7.489664420932717 0 0 0
4331 620 7 0.4236 49.763931251813226 5.637241189217806 7.909398939620588 0 0 0
4112 547 7 0.4236 49.34582628792456 2.5981605912297856 5.415919609529918 0 1 -2
4113 547 7 0.4236 48.78922871805738 4.064069061341072 4.959917553066059 0 1 -2
4332 620 7 0.4236 48.196544933213524 6.0667983642536445 7.7500027978312005 0 0 0
5056 862 8 -0.8472 44.68300374375049 7.424538570114561 5.232835290420921 0 0 -1
5425 985 8 -0.8472 46.818365876345034 2.7248580715649107 1.342362607240999 0 1 2
5058 862 7 0.4236 45.510506786623196 6.9321287784054215 4.9630734633145 0 0 -1
5427 985 7 0.4236 47.290739464317596 3.398914904853066 1.9102627188018593 0 1 2
5426 985 7 0.4236 45.93442500668201 3.092869303968248 1.0538905171294188 0 1 2
5787 1105 7 0.4236 41.0925861094297 10.462916379548352 14.914440267499673 0 -1 1
5361 963 7 0.4236 44.48992035366247 5.616331056260509 1.219853962931691 0 0 0
3216 248 7 0.4236 46.15960546882813 13.812872097236406 10.133144495303487 0 -1 2
2960 163 7 0.4236 38.868353183999766 12.708909899703377 4.916256553766071 0 -1 0
5239 923 8 -0.8472 41.129409696262655 7.406354609275019 3.5467549435799954 0 0 -1
5241 923 7 0.4236 40.209165129109124 7.312350948726322 3.1668691693352002 0 0 -1
2961 163 7 0.4236 40.0577976165021 11.610032419276715 4.705741219650153 0 -1 0
4418 649 7 0.4236 41.199463240991705 12.458764344539901 7.186783574877601 0 3 -1
2856 128 7 0.4236 40.80262123962117 4.521471579115307 0.7960465561843764 0 -1 0
6354 1294 7 0.4236 38.60652070360382 9.786380965488034 1.1190505778313604 0 -1 -1
3094 208 8 -0.8472 39.198362851724724 13.41900217595978 14.817569063374288 0 -1 0
5223 917 7 0.4236 42.667092052406474 9.671095216695095 6.033981809107083 0 0 -2
5221 917 8 -0.8472 41.76040614173694 9.847496730898635 5.650832574081563 0 0 -2
2959 163 8 -0.8472 39.26643150310429 12.048414153127185 4.27964072992896 0 -1 0
6750 1426 7 0.4236 47.66634211596624 5.442054071109715 0.14415257690233477 0 1 0
6353 1294 7 0.4236 39.23077718393408 10.948679420845368 2.081335570445536 0 -1 -1
4031 520 7 0.4236 41.95340672892738 11.504731421443553 3.098406039778929 0 -1 0
6352 1294 8 -0.8472 39.42349957168968 10.325699402262005 1.3232101870469044 0 -1 -1
5222 917 7 0.4236 41.55093400858803 9.156861324199273 4.958630106823686 0 0 -2
4417 649 8 -0.8472 41.645192184426115 12.909373089706577 6.4132993848477176 0 3 -1
4030 520 8 -0.8472 42.50194054743465 11.915046526949993 2.3698787278608853 0 -1 0
4032 520 7 0.4236 41.96389068657168 12.61632543960394 1.9022140844850244 0 -1 0
2855 128 7 0.4236 40.05648241463224 5.898842502817515 0.33479548695095296 0 -1 0
4511 680 7 0.4236 43.16891776963019 8.305121777270305 2.6755817407640405 0 1 1
3138 222 7 0.4236 50.3999882807945 6.8717726078217405 5.593221016198102 0 1 1
4706 745 7 0.4236 47.289358052692144 1.3365292445872357 15.004546053171795 0 0 2
4419 649 7 0.4236 42.537336210650686 12.487821616439074 6.25090003271701 0 3 -1
3828 452 7 0.4236 49.59492123885573 11.488988741153973 9.694347380008946 0 -1 1
4707 745 7 0.4236 47.97560150127568 2.8163753186190648 14.928704764578418 0 0 2
5360 963 7 0.4236 45.44812417845292 6.898073092027628 0.8948784036537298 0 0 0
6890 1473 7 0.4236 48.0726497676585 12.776861077524066 7.89904830379706 0 1 0
5057 862 7 0.4236 44.93646913675625 8.265331753610742 5.7111892845013505 0 0 -1
3936 488 7 0.4236 48.066389052694454 9.065032810168152 0.5466619433301982 0 -2 2
6519 1349 7 0.4236 47.450276200132855 11.722508809898429 0.952420782982291 0 0 2
3934 488 8 -0.8472 48.797613493839656 9.1352853115746 1.2251717546413503 0 -2 2
3935 488 7 0.4236 48.46697722953081 8.800185552956213 2.107434652527313 0 -2 2
5187 905 7 0.4236 48.77999866218746 9.3097986890595 4.641028346049362 0 -2 1
4510 680 8 -0.8472 44.03832655145126 8.792808416735534 2.5962699963308427 0 1 1
4512 680 7 0.4236 44.56798596250774 8.66848450487347 3.4353198808008294 0 1 1
7062 1586 9 1 44.22120584882345 10.717022282103821 0.6597599159623581 0 0 0
6515 1348 7 0.4236 46.260532188940026 13.053739836034902 5.139701668913551 0 1 0
6517 1349 8 -0.8472 46.60276131365994 12.041393039290075 1.3767218524845553 0 0 2
6518 1349 7 0.4236 46.668189853081024 13.023175607384527 1.555109188590648 0 0 2
5185 905 8 -0.8472 47.86944886233506 8.962259494113399 4.417162194765114 0 -2 1
6802 1444 8 -0.8472 50.50898433420961 10.924621202127621 4.941970805067176 0 1 0
2732 87 7 0.4236 50.73336473106952 11.872245726845605 0.81852043209741 0 0 -1
6889 1473 8 -0.8472 48.50834056247825 13.374643420327317 7.226122111603757 0 1 0
7129 1653 10 -1 45.45440405807694 10.630906557149364 6.650799498576515 0 -1 1
5186 905 7 0.4236 47.19489799501247 9.377218061487328 5.027728510867199 0 -2 1
6516 1348 7 0.4236 46.85207563841707 13.534535953632574 3.6955624922383428 0 1 0
4705 745 8 -0.8472 47.14213350134263 2.313648909607148 15.158045611321299 0 0 2
6514 1348 8 -0.8472 46.32656464035765 13.817712279577973 4.497840179717801 0 1 0
4115 548 7 0.4236 38.883548361663884 8.624495722889224 10.053772362058327 0 0 2
6044 1191 7 0.4236 41.46256611246424 0.5290383037228844 14.017281125744024 0 1 0
2542 24 8 -0.8472 41.69358613401556 4.743571471027919 14.51655387065867 0 1 0
4426 652 8 -0.8472 39.554084890239785 7.5166952275156556 14.70064617018722 0 1 0
3215 248 7 0.4236 46.16874765079729 12.303567017171748 10.756475316730276 0 -1 2
6948 1492 7 0.4236 38.912676309569505 1.8152242701012438 14.123873879745865 0 1 -1
2544 24 7 0.4236 41.536847391223795 4.225055127174649 13.675974422053175 0 1 0
6946 1492 8 -0.8472 39.80056373443294 1.8157710912068896 13.663813019524182 0 1 -1
6947 1492 7 0.4236 39.7415641020665 2.3586781783410196 12.826095240813851 0 1 -1
4354 628 8 -0.8472 41.28564211761135 1.8189565617859471 10.00953468637745 0 1 0
4356 628 7 0.4236 40.91297249008715 1.4163530049748607 9.173455578887827 0 1 0
4355 628 7 0.4236 40.91956950912466 2.7421216323498583 10.126828833855448 0 1 0
7104 1628 10 -1 39.22156045240086 4.828614694439241 10.209389487524936 0 1 1
6590 1373 7 0.4236 42.87838007298476 3.1508125661078394 10.852048896301223 0 1 0
6589 1373 8 -0.8472 43.22973117444186 4.083335438256016 10.935438596735802 0 1 0
6985 1509 9 1 42.041507994252335 6.476217951579483 10.45379096927467 0 -1 -1
2543 24 7 0.4236 42.443389196530894 5.389830327440848 14.374620872404773 0 1 0
6157 1229 8 -0.8472 38.10929991661966 3.4833765636433607 2.9311710756500715 0 -2 -1
3826 452 8 -0.8472 50.5658625190268 11.728285087259161 9.69113820277035 0 -1 1
6310 1280 8 -0.8472 43.67409719975378 6.916721338969637 12.79460906252211 0 -1 1
4428 652 7 0.4236 38.617565753955795 7.170079905082253 14.753466230564568 0 1 0
4114 548 8 -0.8472 38.47466001849041 8.248392386303005 9.222293437443087 0 0 2
6939 1489 7 0.4236 47.294807358304 6.3811153173817585 13.73312263913013 0 -2 0
6134 1221 7 0.4236 46.17247719503815 3.335320210057995 9.024833317384894 0 0 1
5414 981 7 0.4236 45.565707168403044 13.137910971033543 7.7268929732146265 0 1 0
3313 281 8 -0.8472 49.31209931019295 3.2216565866619926 8.460263544237854 0 2 0
5927 1152 7 0.4236 44.89472530295303 1.699437589145436 6.566048324492844 0 -1 0
5926 1152 8 -0.8472 44.84567311388987 2.5976188663471778 6.129167938585572 0 -1 0
6591 1373 7 0.4236 44.183590486331575 4.054649371176006 11.23432018765391 0 1 0
6324 1284 7 0.4236 46.407035700299936 0.5812132434661784 10.834800824332564 0 1 1
5277 935 7 0.4236 45.89934868214967 2.069380985754357 12.508385689933839 0 1 0
4983 837 7 0.4236 50.20156288901717 4.294807451114839 10.639336048911925 0 -1 0
6938 1489 7 0.4236 48.46813323902763 5.249655113090579 13.83176672577042 0 -2 0
3320 283 7 0.4236 47.03174137455353 5.935825486963103 10.203526885204667 0 0 1
3319 283 8 -0.8472 47.34272531038066 6.823004438237068 10.544411913333953 0 0 1
4481 670 7 0.4236 50.08632347077523 0.7090803947574535 12.983446917133884 0 -2 -1
3314 281 7 0.4236 49.35537057851675 2.5750646806428734 9.221871421493828 0 2 0
4480 670 8 -0.8472 49.889067441240165 1.25624569059884 12.169997185672523 0 -2 -1
6323 1284 7 0.4236 47.94988793590344 1.110773200194585 10.758645183836562 0 1 1
6322 1284 8 -0.8472 47.21632525075743 0.6573939778476768 10.252351726867582 0 1 1
5276 935 7 0.4236 46.12311796394626 3.6018033939618697 13.026300201530914 0 1 0
5275 935 8 -0.8472 45.55000097469015 3.0053396564075765 12.46436766444091 0 1 0
5019 849 7 0.4236 50.46743832211065 4.373226426930572 13.194258605490305 0 0 -1
3383 304 7 0.4236 44.62318160630628 8.057514731185705 10.002686262932455 0 -2 -1
6937 1489 8 -0.8472 47.505991764206435 5.411173704847381 13.61223180940228 0 -2 0
4981 837 8 -0.8472 50.24593943495767 5.246823726958167 10.9421491170972 0 -1 0
3614 381 7 0.4236 46.785011613519146 0.505789993449746 2.378757797860015 0 0 0
5770 1100 8 -0.8472 39.92269068770873 10.977010273957521 7.947970701512997 0 1 -1
5032 854 8 -0.8472 38.3066203502791 12.773858160017873 9.903490052738103 0 -1 -1
5771 1100 7 0.4236 40.42374246514347 10.487659379789513 7.234189819097492 0 1 -1
5034 854 7 0.4236 38.5234845578487 12.07827670841501 9.218554763405017 0 -1 -1
3382 304 8 -0.8472 44.15951529209542 7.786136242900048 9.159260319944114 0 -2 -1
5772 1100 7 0.4236 39.76863179375162 10.366836057862516 8.725115075198676 0 1 -1
6488 1339 7 0.4236 39.47792336574373 13.203032552645803 11.841067992796326 0 3 2
6487 1339 8 -0.8472 40.4754188090615 13.13475884356697 11.859564933803014 0 3 2
6489 1339 7 0.4236 40.75625202703245 12.253071640834282 11.480406832056763 0 3 2
4427 652 7 0.4236 39.68196824875851 8.000887552942206 13.835080548466818 0 1 0
4401 643 7 0.4236 38.14936140347076 9.967145557735364 12.655962089192357 0 0 0
5177 902 7 0.4236 44.32634674494081 10.248660267494316 14.643788155709265 0 1 0
5176 902 8 -0.8472 43.765422771194544 10.943489733523508 14.193703142056316 0 1 0
4931 820 7 0.4236 38.35728856146578 3.610934964702382 6.756687811631004 0 0 -1
5774 1101 7 0.4236 42.58776255799233 11.415292028750253 10.08354597679543 0 0 0
5773 1101 8 -0.8472 43.260336147964125 11.958929682716601 9.581447440311667 0 0 0
7155 1679 10 -1 40.990775540958396 9.226706698050897 11.643263421248777 0 -1 -1
6311 1280 7 0.4236 44.565583783034 6.764338890570943 13.221260399007193 0 -1 1
6312 1280 7 0.4236 43.393328102571914 7.865582549837497 12.938938845253087 0 -1 1
5178 902 7 0.4236 43.4058937752023 10.577057919394601 13.335526784995745 0 1 0
5775 1101 7 0.4236 44.12534564556118 11.459296934071013 9.535341561373581 0 0 0
5152 894 8 -0.8472 48.574645342737206 12.363914567385528 13.255505118603587 0 1 -2
5017 849 8 -0.8472 50.46512909721194 4.464603803678519 14.190072292318163 0 0 -1
6722 1417 7 0.4236 45.97927314403947 9.611133846752521 10.276346334860886 0 0 1
3315 281 7 0.4236 49.0222924236901 2.742127840563665 7.631973562429398 0 2 0
3620 383 7 0.4236 47.98976867816925 0.34787248526864817 6.882293253539504 0 -2 0
7126 1650 10 -1 46.56510014354167 8.631305369828823 15.093034510401052 0 -1 -1
5153 894 7 0.4236 49.52161930944781 12.074287207240541 13.394632857391063 0 1 -2
3384 304 7 0.4236 44.78282061474408 7.898207271700377 8.385354205556027 0 -2 -1
6723 1417 7 0.4236 45.71830324075696 10.004644441493348 11.839570653166504 0 0 1
5154 894 7 0.4236 47.98601935156586 11.9122180877328 13.92594521012461 0 1 -2
3321 283 7 0.4236 48.185218213260605 6.701709174250443 11.069286500095293 0 0 1
6721 1417 8 -0.8472 45.74675809756879 10.35470388798819 10.90327552356929 0 0 1
6804 1444 7 0.4236 50.565618635962586 11.464589403559833 4.102192920658791 0 1 0
6677 1402 7 0.4236 38.32445391379279 1.0417653811135144 3.9098691662661973 0 2 2
4685 738 7 0.4236 49.43244237130652 0.32946318473945685 2.287935440756236 0 -2 2
4686 738 7 0.4236 50.538366237706256 0.22700084869879264 1.0908304649978267 0 -2 2
2805 111 7 0.4236 50.71549509414985 8.02015505888994 7.695063155379246 0 2 -1
4482 670 7 0.4236 50.728454816381806 1.381822287647288 11.641168267256937 0 -2 -1
6641 1390 7 0.4236 50.10287893231322 14.052698826857094 0.22305408769384916 0 1 1
3095 208 7 0.4236 38.61861625329003 14.013832047114128 14.260728442356731 0 -1 0
7048 1572 9 1 40.757098321190895 6.0853791425501065 16.59442453688264 0 0 0
3989 506 7 0.4236 41.546345740188286 2.883850752576799 17.52894749863051 0 -1 0
3988 506 8 -0.8472 41.56887522634812 3.7621770589535766 18.006477967445008 0 -1 0
3990 506 7 0.4236 41.72865465693369 3.6074973954779854 18.981436891218756 0 -1 0
4990 840 8 -0.8472 44.84106243221044 5.041502378721991 17.456198008960104 0 1 -1
4781 770 7 0.4236 42.93702555755995 12.739370678946852 16.793710159172928 0 1 -3
6829 1453 8 -0.8472 38.136885508163175 5.174258151113819 17.163928796669666 0 1 -1
3078 202 7 0.4236 39.011105195955324 3.3571749838843483 22.39616133408079 0 2 1
6550 1360 8 -0.8472 42.600925384726224 2.6581964790450434 20.932851138429616 0 0 0
6036 1188 7 0.4236 38.492799681536184 2.11993747354512 19.89607372583188 0 1 0
3778 436 8 -0.8472 43.3515930215333 6.063759227805442 20.999522604192776 0 3 0
3780 436 7 0.4236 43.902758925727845 5.258572786381164 20.78068223155503 0 3 0
3779 436 7 0.4236 43.75152597227471 6.869971945525636 20.56354680424337 0 3 0
6552 1360 7 0.4236 42.6451330906679 2.7388030470086098 21.92861627322976 0 0 0
4548 692 7 0.4236 40.916512486816615 7.93738393364599 19.308581121580108 0 1 -2
5229 919 7 0.4236 40.88265862561895 1.9394260788664657 28.18911921732273 0 0 -1
6551 1360 7 0.4236 42.25447367510674 1.7529784927543002 20.68677847421733 0 0 0
3101 210 7 0.4236 40.77175124257379 5.750904375304918 21.887137945236123 1 -1 0
3076 202 8 -0.8472 38.643092602642575 2.5276359697753064 21.97612342383113 0 2 1
3077 202 7 0.4236 39.33470502345218 1.8058356759852205 22.00213589899862 0 2 1
3100 210 8 -0.8472 39.9288796750765 5.619906214140565 22.40906420924842 1 -1 0
3102 210 7 0.4236 40.064971118660814 5.938006162409782 23.34730276139646 1 -1 0
5021 850 7 0.4236 44.661948589110644 0.6962896871429715 19.268033507440403 0 2 -1
6455 1328 7 0.4236 47.76286987990994 1.0619744863194063 29.87590182751447 0 -1 1
4375 635 8 -0.8472 50.71046519511972 2.888128675595377 29.845468891238514 0 1 -2
4385 638 7 0.4236 45.54991939453226 12.32983985858686 15.41847205867087 0 1 0
6972 1500 7 0.4236 47.671881459322826 13.770172321480183 27.18913298040644 0 0 0
4991 840 7 0.4236 44.56428861611054 4.080638768367027 17.44447733220519 0 1 -1
4053 527 7 0.4236 40.188063496393774 13.973088342424496 23.23428666340202 0 0 0
3583 371 8 -0.8472 47.08352870475801 2.5248667196636423 18.962321912325972 0 0 1
3554 361 7 0.4236 41.43256498221778 0.75018497008048 16.423421365342115 0 -2 0
5555 1028 7 0.4236 46.65239373377772 11.255849964820529 26.10711608319272 0 1 0
3853 461 8 -0.8472 49.53408030992412 2.1699348119517072 21.166976314092913 0 1 -2
3855 461 7 0.4236 48.71461695838646 2.262941808361488 20.60144156166062 0 1 -2
3116 215 7 0.4236 42.43900281624547 8.214575530265414 29.74165530214661 0 1 -1
7109 1633 10 -1 45.95221900048478 9.005639832954841 29.330056352694207 0 0 0
3584 371 7 0.4236 47.43199615229167 3.0177703111693055 18.165066209335667 0 0 1
3585 371 7 0.4236 46.599369451923785 1.7034340891440538 18.66092835727296 0 0 1
3247 259 8 -0.8472 45.862051182146224 0.7943888782086375 21.839412627181236 0 1 0
3248 259 7 0.4236 45.72858005152183 1.7345183427998483 21.525817028116734 0 1 0
4992 840 7 0.4236 45.54701658294882 5.1934817782399305 16.76443866268315 0 1 -1
5417 982 7 0.4236 49.525373267105124 0.6438830262894477 16.270223065005226 0 1 0
3983 504 7 0.4236 49.42070955904781 5.963532913358075 17.516017644228345 0 0 -1
5685 1071 7 0.4236 48.87957614309529 12.380575103772832 24.040575724327088 0 0 -2
3833 454 7 0.4236 46.85108077600137 5.531911221693537 19.657191150740392 0 0 -2
3854 461 7 0.4236 49.47098686842776 1.3326403309062647 21.710075949535767 0 1 -2
3893 474 7 0.4236 43.46496770143111 12.845587158262267 23.7682939878947 0 0 0
3249 259 7 0.4236 45.685951825277954 0.7427498626773759 22.822429772268027 0 1 0
5228 919 7 0.4236 41.43865044893654 0.7893422007883161 29.206373668449398 0 0 -1
3834 454 7 0.4236 47.06578655908489 4.376903771422442 20.791424685358024 0 0 -2
5579 1036 7 0.4236 46.71511985926154 7.071199403624875 22.231028876076945 0 1 0
5416 982 8 -0.8472 50.36730975963746 1.0575501567176078 16.616665654478613 0 1 0
3832 454 8 -0.8472 46.924072030666295 5.354959162354532 20.6387003729235 0 0 -2
3115 215 8 -0.8472 42.27906398635641 9.109832185348253 30.15750995421966 0 1 -1
5114 881 7 0.4236 38.59082511484253 8.160077650646757 25.744271264318602 0 -2 0
3460 330 8 -0.8472 38.63981130955819 11.187246866571906 22.2299413899141 0 1 -1
4971 833 7 0.4236 43.467072299921455 8.58891513340059 16.773046917671962 0 1 -2
4546 692 8 -0.8472 40.279863867003414 7.19308104050822 19.10685884863796 0 1 -2
2724 84 7 0.4236 41.1148696117799 11.01392883784832 19.89530251117641 0 -1 0
4547 692 7 0.4236 39.5595839329558 7.17343421582867 19.800264138990162 0 1 -2
4780 770 8 -0.8472 42.36683523925379 13.559948735503264 16.754535267053367 0 1 -3
7001 1525 9 1 39.90360015416519 12.528822323485588 17.483422575138384 0 -1 -1
5374 968 8 -0.8472 45.12018490270283 11.382549926953473 18.1303711621029 0 1 0
5376 968 7 0.4236 44.49559981204391 11.81287654558579 18.78207092525655 0 1 0
3903 477 7 0.4236 41.554701178788214 9.539532204474183 22.183784362052595 0 2 0
3901 477 8 -0.8472 41.59120234725674 9.24819243461582 21.22786112062735 0 2 0
2722 84 8 -0.8472 40.97896996534459 11.998733723524008 19.78717721133018 0 -1 0
2723 84 7 0.4236 40.95523263113299 12.432790894115632 20.68774986469034 0 -1 0
4969 833 8 -0.8472 42.98047776920866 7.764277589065958 17.061488877380246 0 1 -2
6034 1188 8 -0.8472 38.5254674423836 2.0091761661192655 18.902763550649695 0 1 0
5785 1105 8 -0.8472 40.67883739881582 10.279156043083152 15.806092801579338 0 -1 1
4970 833 7 0.4236 43.60493438895168 7.1681194909866655 17.566117034713777 0 1 -2
4863 797 7 0.4236 50.231365813549985 1.4372084759376387 26.606480422668884 0 1 0
3902 477 7 0.4236 42.31226166328356 8.564562118354607 21.1150645276974 0 2 0
3462 330 7 0.4236 38.61210268801624 12.182873639232998 22.319158604486795 0 1 -1
3553 361 8 -0.8472 41.13840055732998 0.6520503722018344 17.37412486096597 0 -2 0
6035 1188 7 0.4236 39.44428196963289 2.2263656226281188 18.57320523390864 0 1 0
5375 968 7 0.4236 46.062763276004326 11.506232464301078 18.440611323947397 0 1 0
4213 581 8 -0.8472 44.97395010798597 8.672318155054791 19.756465673617488 0 2 3
4214 581 7 0.4236 45.512731584267115 8.255865856291576 19.024152832792154 0 2 3
4527 685 7 0.4236 48.60012299111601 10.066326654300598 15.986786494786838 0 0 -1
4384 638 8 -0.8472 46.00855844753898 13.218462051079898 15.417467994694901 0 1 0
4215 581 7 0.4236 44.97065126697788 9.665981125432582 19.6441125271321 0 2 3
3505 345 8 -0.8472 49.46569068708787 9.337802349017826 28.078345239478484 0 -1 -1
4386 638 7 0.4236 45.80756591791988 13.698253843034754 16.271518276382412 0 1 0
5684 1071 7 0.4236 49.18917120480389 13.207030556672835 22.666622018474015 0 0 -2
3982 504 8 -0.8472 48.446086651079405 6.126941000169687 17.669014686587552 0 0 -1
3984 504 7 0.4236 48.07461803277294 6.661731361271689 16.910061221059618 0 0 -1
7091 1615 10 -1 48.38022198411274 12.397942397930086 19.68115225579325 0 0 0
4772 767 7 0.4236 45.91006176243077 12.658415282017728 20.927553055985783 0 3 0
5912 1147 7 0.4236 40.48918688836552 13.686487016336315 28.4498121292833 0 0 -1
6438 1322 7 0.4236 44.74802432343955 13.980855421254518 26.27838066083281 0 0 -2
4526 685 7 0.4236 48.850050239858895 11.144631448921924 17.187378684697087 0 0 -1
5683 1071 8 -0.8472 49.21810917088384 13.243558529237973 23.665535625926054 0 0 -2
4771 767 8 -0.8472 44.98903758777611 12.44027318265822 21.250242639092107 0 3 0
4525 685 8 -0.8472 49.176858881267435 10.821078957662289 16.299397493807483 0 0 -1
6279 1269 7 0.4236 39.21754183736075 6.310719475596773 26.629961268024623 0 0 0
3892 474 8 -0.8472 42.93699633085243 13.66801217764773 23.556484351144043 0 0 0
6278 1269 7 0.4236 39.350986897598304 5.147835601241918 25.491312964876528 0 0 0
6454 1328 8 -0.8472 48.67811667816608 0.6627785312799149 29.821440190301892 0 -1 1
6277 1269 8 -0.8472 39.696970183796 6.034937516654612 25.796838904160932 0 0 0
4521 683 7 0.4236 50.427557447315344 4.7119610613953835 20.90411458312794 0 1 4
5253 927 7 0.4236 41.03750653623289 2.018211765346135 24.33190600031927 0 -1 -1
5251 927 8 -0.8472 40.86720181822431 2.9104849838468505 24.75005052351961 0 -1 -1
5252 927 7 0.4236 39.890083067292885 3.1184487410075588 24.705435694340952 0 -1 -1
3930 486 7 0.4236 45.69137381824462 0.584299745880102 25.688865819830664 0 2 -2
4366 632 8 -0.8472 42.94223812382627 6.520602688605309 24.147578491894325 0 0 -1
5227 919 8 -0.8472 40.71785630339716 1.4655732535242942 29.054164828441962 0 0 -1
4996 842 8 -0.8472 48.216343344386736 10.063901993657588 24.940114146485115 0 1 -1
3928 486 8 -0.8472 45.95298616943227 1.410263043308307 25.189522275937648 0 2 -2
5735 1088 7 0.4236 41.20901190273241 6.130889383635302 27.628880817073757 0 1 0
4368 632 7 0.4236 42.3617536399466 5.783233262341386 24.49301165830282 0 0 -1
5362 964 8 -0.8472 43.24086598757156 2.626065106639338 27.36314722052287 0 1 -1
5363 964 7 0.4236 44.19403202907989 2.3381205403213334 27.27061450630816 0 1 -1
2635 55 8 -0.8472 45.06157363103891 6.079573648588186 26.63064839927972 0 0 -2
4367 632 7 0.4236 42.97753947736164 6.4771108743354215 23.149148524290734 0 0 -1
5833 1121 8 -0.8472 43.921606203404565 12.765485008135348 29.835681133027013 0 1 -1
5364 964 7 0.4236 42.968283531053565 3.1422370495223144 26.55119566306724 0 1 -1
5736 1088 7 0.4236 41.63011684137733 5.631550120103428 29.125529530211562 0 1 0
5734 1088 8 -0.8472 41.84582439110207 6.270509904232396 28.38715248549294 0 1 0
3506 345 7 0.4236 48.70890993429639 8.761650877112363 28.3871047712786 0 -1 -1
4435 655 8 -0.8472 49.736300123297404 3.8926105945362406 24.060000464850425 0 1 -2
4436 655 7 0.4236 50.150502158934586 3.272795871500342 23.393467048588043 0 1 -2
6749 1426 7 0.4236 47.94665991272536 6.695511159325058 29.735741167644413 0 1 -1
6456 1328 7 0.4236 49.35093437837204 1.3893858578030809 29.682305199336547 0 -1 1
4437 655 7 0.4236 48.749616263031875 3.7337025167906646 24.09468756705904 0 1 -2
3008 179 7 0.4236 47.95199920122945 2.9715705714527143 27.705736639906988 1 3 0
6815 1448 7 0.4236 46.377566912187184 13.992622477042518 22.786989139497575 0 -1 -1
4703 744 7 0.4236 45.33702675080248 4.991200557682925 24.19992569006898 0 1 0
4702 744 8 -0.8472 45.433788472653234 4.167892282634098 23.64063985482319 0 1 0
4704 744 7 0.4236 45.56128652502201 3.3740785212285394 24.235285965770323 0 1 0
4478 669 7 0.4236 47.75679553042193 7.267223614902566 24.704111729448314 0 0 0
3007 179 8 -0.8472 47.11616464400007 3.375534750031735 27.333992744692974 1 3 0
3009 179 7 0.4236 47.182370633123355 4.37261597401965 27.372015314176455 1 3 0
3929 486 7 0.4236 46.468948061301276 2.016350173250984 25.794866909666325 0 2 -2
4377 635 7 0.4236 50.665829136282305 3.80205774499818 30.24888103227476 0 1 -2
4479 669 7 0.4236 47.265402586406275 6.904914383458429 26.218671561273304 0 0 0
4477 669 8 -0.8472 48.06155906653193 7.058266377332226 25.633335318857526 0 0 0
5578 1036 8 -0.8472 46.49223008798058 7.920856353189683 22.708945043687827 0 1 0
6748 1426 8 -0.8472 48.251779372354775 5.783148376842078 30.008681317570815 0 1 -1
4312 614 8 -0.8472 45.06075140650126 10.516680679046594 23.652264975012034 0 0 1
3602 377 7 0.4236 49.73186158836837 6.338280853636408 26.461203863015694 0 -3 -1
3143 224 7 0.4236 50.11939565674031 9.352872027684404 20.105722913572624 0 -1 -2
4314 614 7 0.4236 45.33245257034615 10.774972615947117 24.57933769449737 0 0 1
3940 490 8 -0.8472 38.43269166441653 7.368525649311364 29.430927913144288 0 -1 0
2636 55 7 0.4236 44.12736348577005 6.022037691706461 26.278595665292816 0 0 -2
3507 345 7 0.4236 49.48201857620913 10.181999057716473 28.6141301048993 0 -1 -1
5727 1085 7 0.4236 43.55796515573605 2.7912509959566147 30.354395281351927 0 1 -1
3636 388 7 0.4236 39.41426331598491 10.361020660539664 27.146328906797795 0 0 0
3634 388 8 -0.8472 39.92481109734431 10.159286421620104 27.982178400641214 0 0 0
4862 797 7 0.4236 50.66897424499487 2.7341474211509467 25.715932986345944 0 1 0
5913 1147 7 0.4236 40.368320837658615 12.229413120789665 29.17710385944958 0 0 -1
5911 1147 8 -0.8472 40.686881182294755 13.17129459297222 29.283774787319338 0 0 -1
3603 377 7 0.4236 50.42482721993577 5.261984844696775 27.47511308578236 0 -3 -1
3635 388 7 0.4236 39.5960336338818 9.300190051489441 28.374426789013448 0 0 0
3331 287 8 -0.8472 42.953659896776934 9.613760840051423 26.592100803812354 0 -1 0
5355 961 7 0.4236 41.865853156510376 9.756801037426074 24.60405351150095 0 0 -1
5835 1121 7 0.4236 43.07388243198144 13.08239042353054 29.410316016985046 0 1 -1
5353 961 8 -0.8472 41.39735047177819 10.41316660554253 24.012707580666984 0 0 -1
5354 961 7 0.4236 41.64262618179487 11.343049046592919 24.286857894105285 0 0 -1
5786 1105 7 0.4236 40.01179703168255 9.539370080303444 15.71792249615099 0 -1 1
3057 195 7 0.4236 39.61518614884915 13.203411538927723 25.915077670724404 0 0 -1
3055 195 8 -0.8472 38.97973849789815 12.437136015760712 25.820060958079775 0 0 -1
3332 287 7 0.4236 43.727164647834655 9.08635957282217 26.943580998330773 0 -1 0
3333 287 7 0.4236 42.465571192960816 10.038168968313208 27.354758847665778 0 -1 0
5834 1121 7 0.4236 44.697579594827126 13.25422100448833 29.436929931748036 0 1 -1
3461 330 7 0.4236 39.21657508165013 10.803880002981817 22.95131059970453 0 1 -1
4997 842 7 0.4236 47.83433082771431 9.564685207600691 24.16239369204791 0 1 -1
3971 500 7 0.4236 48.24633796505865 13.008038189371815 29.406327750151757 0 2 0
5580 1036 7 0.4236 46.073237853959235 8.563842527232069 22.067840862083482 0 1 0
3970 500 8 -0.8472 48.633548508019516 12.102267224437242 29.234144232324702 0 2 0
5556 1028 7 0.4236 45.3748838902223 10.996916622428511 27.09075647783382 0 1 0
4773 767 7 0.4236 45.049277071449545 11.884520251302622 22.079404937408633 0 3 0
4998 842 7 0.4236 48.65731612573593 9.420027310445173 25.565388993287634 0 1 -1
4313 614 7 0.4236 44.81244077874198 9.548147876199879 23.63534867728806 0 0 1
5554 1028 8 -0.8472 45.87192464711913 11.6848532236411 26.561895601313804 0 1 0
3972 500 7 0.4236 47.95947055883769 11.536359740652589 28.75941500742493 0 2 0
2637 55 7 0.4236 45.041764755917455 6.400560366744208 27.577524976109007 0 0 -2
3601 377 8 -0.8472 50.57330966417265 5.841528126821696 26.673812623182144 0 -3 -1
3117 215 7 0.4236 41.31795132477801 9.187313613941797 30.422574270169644 0 1 -1
5635 1055 8 -0.8472 40.59850636028351 16.83623821089616 6.17321190965459 0 0 1
5637 1055 7 0.4236 39.78334435308803 16.597676436478185 5.645386772963512 0 0 1
6077 1202 7 0.4236 44.87731436679426 14.971312886352916 2.1703838936657385 0 1 0
5994 1174 7 0.4236 41.42411411660825 17.741956897143847 3.300995770032762 0 1 0
5815 1115 8 -0.8472 42.87443933452708 15.516992820930609 4.323419285279158 0 0 2
4452 660 7 0.4236 40.805803804143125 19.212755391610553 6.054958622087751 0 2 2
5992 1174 8 -0.8472 41.40900349623413 18.59863128303512 2.785359522002436 0 1 0
5993 1174 7 0.4236 42.31282682633925 19.02505682862556 2.820922062971218 0 1 0
4451 660 7 0.4236 41.380675361786565 20.388724397960498 5.078615401820302 0 2 2
4450 660 8 -0.8472 41.26186289274199 20.10233595865111 6.029333662649273 0 2 2
5817 1115 7 0.4236 42.46986774703896 15.229731017371527 3.455201265417557 0 0 2
5816 1115 7 0.4236 42.16409132290832 15.553249456895454 5.02633557045239 0 0 2
4792 774 8 -0.8472 42.86345554781761 19.977402288591765 0.09021516094925523 0 -2 -2
4985 838 7 0.4236 38.08586254465973 18.088864440189816 2.5544319457784224 0 -1 0
4794 774 7 0.4236 43.26227149671311 20.787376865120507 0.5202001821389413 0 -2 -2
7015 1539 9 1 40.102505413110016 19.87470096106054 0.6856492038796105 0 0 0
6679 1403 8 -0.8472 41.29819282196812 15.056854557446265 1.2129480156971468 0 2 1
5636 1055 7 0.4236 40.73313835629843 16.163566167888725 6.900801483019455 0 0 1
3567 365 7 0.4236 41.25583133765764 27.98837270820938 6.585364183766825 0 0 0
4870 800 8 -0.8472 38.485450533821115 27.147670971715737 15.230202273748683 0 0 1
6680 1403 7 0.4236 40.740829556396776 15.841233565572612 1.4851531589223823 0 2 1
6076 1202 8 -0.8472 45.45388607840341 15.649493807337162 1.714713170132628 0 1 0
6078 1202 7 0.4236 45.78845321380537 16.3088902182027 2.387960169457695 0 1 0
5415 981 7 0.4236 44.43490182521259 14.179659687902548 8.277043335100302 0 1 0
7019 1543 9 1 45.52491063816158 16.019806574124402 5.774054456778216 0 0 0
4135 555 8 -0.8472 45.99509261028213 17.944714028316593 3.7259045706687126 0 0 1
4137 555 7 0.4236 45.41075340924763 18.611587400331086 3.2634895900977408 0 0 1
4136 555 7 0.4236 46.75754123269968 18.418532216207673 4.166550237484429 0 0 1
3615 381 7 0.4236 45.65086497315486 27.68177465235652 3.0357448613735745 0 -1 0
2600 43 7 0.4236 49.11303293153513 15.205621130741223 1.7100259051344493 0 -2 0
3844 458 8 -0.8472 48.1573280397418 16.45716287912313 6.270633624659518 0 -1 1
2601 43 7 0.4236 49.40653064863429 15.570698232967604 3.274380140232508 0 -2 0
4513 681 8 -0.8472 38.3652917687314 15.96034497569601 3.5621271154971788 0 -3 0
6859 1463 8 -0.8472 47.615979587102274 20.575105029817035 4.128364062869135 0 -1 0
6861 1463 7 0.4236 48.120473785746 21.08137232981284 3.4289507935573025 0 -1 0
6860 1463 7 0.4236 48.01272068020487 20.762735029381872 5.026913757169075 0 -1 0
2599 43 8 -0.8472 48.887008548977306 14.979439597948998 2.6575252010072576 0 -2 0
3846 458 7 0.4236 48.518594950946635 15.63963036435724 6.719105689102483 0 -1 1
3797 442 7 0.4236 47.065138542457795 25.05122409984753 13.269233738882503 0 3 2
5648 1059 7 0.4236 49.67597692029769 17.221868465405624 0.20795899031471127 0 0 0
5216 915 7 0.4236 40.618253005176705 27.972780426620982 11.113543169954246 0 -2 1
2785 105 8 -0.8472 50.70456278872099 17.612670422268472 4.271583914447168 0 0 0
3845 458 7 0.4236 48.89765887352835 16.929760375278974 5.792552014943393 0 -1 1
3923 484 7 0.4236 46.51275454294961 19.690913385427244 7.8623155212363205 0 0 1
6021 1183 7 0.4236 43.13533924868309 14.37579344952715 12.668305942238058 0 2 -1
5465 998 7 0.4236 45.97274420139619 27.261515651814356 7.875552282661029 0 0 -1
6596 1375 7 0.4236 42.1132442088332 22.88774252649613 5.483784792216667 0 0 -1
3668 399 7 0.4236 40.6245449288171 14.486419505531174 9.849589412879777 0 0 0
6597 1375 7 0.4236 43.540446008332424 23.430922677266906 6.062297277785933 0 0 -1
6595 1375 8 -0.8472 43.104314043532405 22.88014399204369 5.350656968185019 0 0 -1
3565 365 8 -0.8472 41.7759957991149 27.78317331917125 5.756315231665734 0 0 0
5485 1005 8 -0.8472 40.167302701341015 24.841085649356174 3.9737391293131394 0 1 1
6280 1270 8 -0.8472 39.913834190063405 22.506661150473832 1.3091887136959268 0 1 0
6281 1270 7 0.4236 38.99081823482863 22.890906630556323 1.2892646432799117 0 1 0
6282 1270 7 0.4236 40.56626224648974 23.189385954224726 0.9802135272854926 0 1 0
7140 1664 10 -1 42.50124965675634 25.701521336692473 1.1269852141066037 0 -1 1
5225 918 7 0.4236 48.41933491129012 27.48792554732961 14.298656469106882 0 0 -2
5487 1005 7 0.4236 40.746191265696545 24.212163682241908 3.4547542939271474 0 1 1
5486 1005 7 0.4236 39.259212927137675 24.438902728943084 4.090451605974097 0 1 1
7016 1540 9 1 40.44144801861777 27.375753447019346 3.0666405461483937 0 0 -1
5213 914 7 0.4236 44.167895256915074 24.922478591065754 4.56187206723503 0 -1 0
4911 813 7 0.4236 45.071393344417295 23.894979605991818 8.836638044590295 0 -1 1
5747 1092 7 0.4236 50.549254894597404 16.43188059153563 13.195676668067753 0 0 2
3566 365 7 0.4236 42.60660051781589 27.28217637418253 5.999415594703539 0 0 0
4919 816 7 0.4236 40.87615354402369 25.091594722784468 8.440932967974422 0 2 1
3932 487 7 0.4236 44.46766204322658 21.486215529754414 3.506621616209408 0 1 1
5634 1054 7 0.4236 45.850950120495185 22.61264188566615 1.228501778793622 0 0 0
2710 80 8 -0.8472 49.06608782404501 23.33357646658271 2.4507288141118324 0 0 1
2711 80 7 0.4236 49.995359314765345 23.02225481399257 2.6495587183239837 0 0 1
4684 738 8 -0.8472 50.293127027527916 28.055816640598962 2.005542724270777 0 -3 2
3931 487 8 -0.8472 44.80783861345292 20.997157144139603 2.7034392459302876 0 1 1
3933 487 7 0.4236 45.70305057525957 20.60150637641703 2.90851513505864 0 1 1
5226 918 7 0.4236 47.503713448377866 26.510106220722896 15.232537164257996 0 0 -2
3775 435 8 -0.8472 44.968746913136776 27.658017975225548 12.48026723391012 0 -1 -1
5214 914 7 0.4236 43.90777269959058 26.153493686539615 3.5209280146380557 0 -1 0
5212 914 8 -0.8472 44.26314450928794 25.90818186274635 4.422888401300616 0 -1 0
6615 1381 7 0.4236 49.846975210472415 22.142837424501533 7.667722805264619 0 0 -1
3613 381 8 -0.8472 46.566409971158414 28.065629104921534 3.155882995273528 0 -1 0
4297 609 8 -0.8472 47.03791679713349 24.488760943966867 5.472425204053773 0 -1 1
2712 80 7 0.4236 48.777414208347686 23.98855058572228 3.149067172707718 0 0 1
4299 609 7 0.4236 46.78094032715455 24.943333596827184 4.61959071380954 0 -1 1
4298 609 7 0.4236 46.21261040825225 24.206134340823983 5.961292872922063 0 -1 1
6613 1381 8 -0.8472 48.939706492672414 22.216733743076908 7.253714578492583 0 0 -1
6614 1381 7 0.4236 48.86434149635186 23.088352356559227 6.769358206532782 0 0 -1
6690 1406 7 0.4236 38.761235505652756 23.538218853529845 6.941128993856781 0 -1 0
6027 1185 7 0.4236 49.56846029715591 26.449193495404494 5.929249883365761 0 -1 0
3411 313 7 0.4236 47.934102235785566 26.31771042192087 8.603048972483474 0 -1 0
3633 387 7 0.4236 38.07239793888784 18.011497825726778 13.717037396592405 0 0 0
3669 399 7 0.4236 41.54662138331454 14.501578982196978 8.501935275120317 0 0 0
6106 1212 8 -0.8472 44.205178716382505 18.23987611722481 6.921772865735018 0 -1 1
6689 1406 7 0.4236 38.068601204569816 22.08090323033287 6.689901145010638 0 -1 0
3667 399 8 -0.8472 41.266571380549465 15.026664462272855 9.30558779922559 0 0 0
4678 736 8 -0.8472 39.45402370974025 21.53243863204016 13.135038564262302 0 2 1
4680 736 7 0.4236 39.40116128628326 22.46198706896511 13.499929217584626 0 2 1
6043 1191 8 -0.8472 42.02170382397091 27.915973472917916 14.341468692730611 0 0 0
6108 1212 7 0.4236 43.659931443662806 19.03235206745528 6.648483022014504 0 -1 1
5388 972 7 0.4236 38.0870723498512 17.882413832335526 10.094813528698854 0 0 -1
5387 972 7 0.4236 39.32050884870353 16.818129287548736 9.982745773582982 0 0 -1
4663 731 8 -0.8472 41.71202456766278 16.407760667638627 13.150009281444119 0 -1 2
4665 731 7 0.4236 41.403082620383366 15.64155006431957 12.586559033086374 0 -1 2
4664 731 7 0.4236 41.09763491246187 16.51575174131633 13.931586721788682 0 -1 2
5386 972 8 -0.8472 38.66294127440806 17.243341465151264 10.604677855945317 0 0 -1
4728 752 7 0.4236 41.25855991928255 18.768916769075584 12.528144924978685 0 0 2
6663 1397 7 0.4236 43.27145824830094 16.52434509661825 9.913595882051581 0 0 0
4009 513 8 -0.8472 44.43973061978554 18.51891283058013 13.521207244356141 0 2 1
6662 1397 7 0.4236 43.611301568769626 17.971661420588394 10.589175970688352 0 0 0
6661 1397 8 -0.8472 43.987782409332276 17.20434598603748 10.070052353162781 0 0 0
4011 513 7 0.4236 43.586972283657055 18.064516192050316 13.778747506285375 0 2 1
6107 1212 7 0.4236 44.37843358218627 18.277871170040424 7.905916820167194 0 -1 1
4599 709 7 0.4236 44.51863740933722 21.39607962443865 9.60578558838139 0 0 0
4597 709 8 -0.8472 44.61435759241618 20.793631536757005 10.398183134424084 0 0 0
4679 736 7 0.4236 40.06177016615775 21.520120765287544 12.341003044059596 0 2 1
6905 1478 7 0.4236 38.058478021050995 26.067514218382627 0.22197699537418053 0 0 0
5413 981 8 -0.8472 45.29380996348356 14.099213851957213 7.771271096819288 0 1 0
5687 1072 7 0.4236 50.44719057613611 19.01721900991359 8.921387388826988 0 -1 0
3183 237 7 0.4236 49.83430992026423 19.28599241818768 12.338081527620604 0 0 -1
3479 336 7 0.4236 39.62770269990327 27.202320597705114 8.04562525033969 0 -1 0
5746 1092 8 -0.8472 50.506169671783276 15.649866524294236 13.817446289682684 0 0 2
5686 1072 8 -0.8472 49.59241624654548 18.49826561631198 8.928330880787046 0 -1 0
7087 1611 9 1 46.66999795812458 14.345770469216335 12.991386812435511 0 0 0
4010 513 7 0.4236 45.21636740922039 17.976666408495387 13.841838344127071 0 2 1
5224 918 8 -0.8472 47.7257885089826 27.461371004785175 15.018578872271897 0 0 -2
3922 484 8 -0.8472 46.73121145810392 19.413737564681192 8.7979705178084 0 0 1
3924 484 7 0.4236 47.72170602460153 19.4444674309265 8.932047840172267 0 0 1
3847 459 8 -0.8472 46.84829614679828 16.218968548976378 11.044629234046429 0 2 1
3848 459 7 0.4236 46.84160243845014 15.646713451443588 10.224580806811993 0 2 1
5633 1054 7 0.4236 47.2369574985238 23.436341271154813 1.4875952258611747 0 0 0
6775 1435 8 -0.8472 46.4506425801309 16.28520570492562 14.89185317420835 0 1 1
3849 459 7 0.4236 46.2815322972608 17.028376056697567 10.89088130552155 0 2 1
3432 320 7 0.4236 50.346667395643294 14.114552883012605 9.388927919680626 1 -1 1
5688 1072 7 0.4236 49.795887664088276 17.520238183292854 8.882925448600282 0 -1 0
3181 237 8 -0.8472 48.85105202491035 19.106505698154347 12.306643044158514 0 0 -1
3182 237 7 0.4236 48.510897986252495 19.27493938177421 11.381480717723562 0 0 -1
6681 1403 7 0.4236 40.74362854217748 14.42629388330105 0.6699452643961221 0 2 1
4598 709 7 0.4236 45.19579763613014 20.016404684026483 10.15767069232238 0 0 0
5748 1092 7 0.4236 50.11255976586836 14.864913876121198 13.338989834602533 0 0 2
4514 681 7 0.4236 38.26954982522707 15.35802160014805 2.7696373233592433 0 -3 0
5862 1130 7 0.4236 46.687454977767 21.089848317103474 12.786220961992898 0 -2 0
4910 813 7 0.4236 43.736082510969254 24.794478328624226 8.563739548985962 0 -1 1
4726 752 8 -0.8472 41.56705655155899 19.52844103612604 11.955473350690214 0 0 2
7089 1613 9 1 43.63770220376404 21.10294736776548 13.02011637977578 0 0 0
3777 435 7 0.4236 45.25233873704256 27.18046408787609 13.31184291228072 0 -1 -1
5466 998 7 0.4236 44.79008202829255 26.878321012573405 6.816732906435139 0 0 -1
7043 1567 9 1 40.343542467809975 25.76280805708849 13.81970879528553 0 0 0
3776 435 7 0.4236 44.58080140539958 27.000645201635294 11.834233615459558 0 -1 -1
4727 752 7 0.4236 40.87251355843333 19.728277018381046 11.26433210426358 0 0 2
4918 816 8 -0.8472 39.994543515454396 24.619847598738836 8.455722894654922 0 2 1
4920 816 7 0.4236 39.89669918715266 24.1231888578982 9.318136261281506 0 2 1
4430 653 7 0.4236 39.32989028280755 20.974873911317378 9.61053297503254 0 0 1
4429 653 8 -0.8472 40.26963987658656 20.633210595618685 9.598829130658341 0 0 1
4431 653 7 0.4236 40.73826793208873 20.97452916638747 8.784035086704357 0 0 1
5217 915 7 0.4236 39.06740463080276 27.55223519370513 11.404468465861703 0 -2 1
7093 1617 10 -1 43.002246069498256 24.38696858878447 12.569346768064005 0 0 0
5215 915 8 -0.8472 39.982485458333706 27.205580129525725 11.198416276475331 0 -2 1
5102 877 7 0.4236 41.714880468309644 27.227865352077107 8.646017493996293 0 1 0
6263 1264 7 0.4236 47.870964471706486 23.386735632085234 8.891417887781222 0 -3 -1
5101 877 8 -0.8472 42.31827533942205 26.45936481694031 8.858906560260326 0 1 0
5103 877 7 0.4236 42.80208008854038 26.642577780825533 9.714690474427258 0 1 0
3318 282 7 0.4236 49.466123165263326 25.748275834595187 11.186292419467994 0 2 -1
3317 282 7 0.4236 49.02148466814783 27.109127549783423 11.971789412294898 0 2 -1
3410 313 7 0.4236 49.423659764392 26.180941988111982 7.947961908773135 0 -1 0
4909 813 8 -0.8472 44.38986983365028 24.158402760358058 8.15389783449926 0 -1 1
6195 1241 7 0.4236 49.543087719336185 23.340323212309006 12.941998001264901 0 1 1
5464 998 8 -0.8472 45.30173826492164 27.630311989230798 7.232325815306857 0 0 -1
6045 1191 7 0.4236 42.86255225714858 27.866310624613597 13.802481158532277 0 0 0
6194 1241 7 0.4236 50.40419050045184 23.194869161695774 11.562153262464392 0 1 1
6193 1241 8 -0.8472 49.58073070057818 22.898242652944838 12.045812928078995 0 1 1
6262 1264 8 -0.8472 47.273984985429806 23.75978356859976 9.601664929572337 0 -3 -1
6264 1264 7 0.4236 47.66379827599159 23.56390636539533 10.501485934980746 0 -3 -1
3409 313 8 -0.8472 48.478762267077975 26.459827728765873 7.776521091862923 0 -1 0
3316 282 8 -0.8472 48.94921768195481 26.111797207949476 11.961315746820246 0 2 -1
3798 442 7 0.4236 45.499038568554774 24.654478488963996 13.507037003010621 0 3 2
5861 1130 7 0.4236 46.73129669269762 21.522815752853177 14.36014705630738 0 -2 0
5860 1130 8 -0.8472 46.183187497737535 21.538796525212913 13.523892873846075 0 -2 0
4325 618 7 0.4236 49.82252201626071 25.282595991838832 0.18454552498701662 0 0 1
3796 442 8 -0.8472 46.36660239876349 24.861537759198576 13.95920945707729 0 3 2
6025 1185 8 -0.8472 50.290393909903 26.461478733989356 5.23739617626005 0 -1 0
5632 1054 8 -0.8472 46.546459405682384 23.19388856915452 0.806104809195812 0 0 0
6026 1185 7 0.4236 50.178692126623964 27.26547438797723 4.653346589752227 0 -1 0
6688 1406 8 -0.8472 38.437351227457285 22.897201059517652 6.245287303617456 0 -1 0
6039 1189 7 0.4236 42.14141591252908 22.71848629096746 15.107796963752827 0 -1 2
5745 1091 7 0.4236 44.73178180705847 27.663848982321227 0.00036082276399085345 0 -1 3
5535 1021 7 0.4236 40.24627799093695 19.524388849014358 21.116374066136505 0 1 -1
6274 1268 8 -0.8472 43.968610466270185 16.57960011433741 17.38323961291375 0 -2 -1
5533 1021 8 -0.8472 41.21998104437309 19.30566397027286 21.052640182689114 0 1 -1
6275 1268 7 0.4236 44.47508977952679 16.83787095656453 18.205902932916896 0 -2 -1
5534 1021 7 0.4236 41.711408293576035 19.751463133868945 21.800813282583906 0 1 -1
3080 203 7 0.4236 40.60941945619692 16.714982346333404 17.083565814153424 1 0 0
3081 203 7 0.4236 40.05462731583838 18.116435656412452 16.455266078333633 1 0 0
3079 203 8 -0.8472 40.851933071280314 17.655248359836893 16.84463701159562 1 0 0
6066 1198 7 0.4236 40.81672496662211 15.296086627086632 19.202919722414258 0 1 0
4962 830 7 0.4236 43.55858964160018 20.45758048191433 18.022234350586178 0 -4 0
6825 1451 7 0.4236 38.17262379820466 17.108653018400553 22.043529493215733 0 1 2
6064 1198 8 -0.8472 39.94522382980544 14.989480760103561 18.820194201485638 0 1 0
6437 1322 7 0.4236 43.177973917218395 14.387082888785317 26.469553577166074 0 0 -2
6276 1268 7 0.4236 43.41538932093881 17.35375877413752 17.075628125580252 0 -2 -1
5006 845 7 0.4236 39.98143095367196 20.99048099097333 18.010888187415766 0 2 -1
5401 977 8 -0.8472 41.73592268627884 16.29506855655084 21.011543787618713 0 1 -2
6436 1322 8 -0.8472 44.118761396901725 14.629465422947792 26.70655495270012 0 0 -2
6821 1450 7 0.4236 45.38228619364003 17.286366978641347 20.812137398720438 0 1 -1
6820 1450 8 -0.8472 44.71338975699353 17.536619393728508 21.512102750795698 0 1 -1
4961 830 7 0.4236 44.256885405699926 20.602813987938365 19.49121927413332 0 -4 0
4960 830 8 -0.8472 44.13909074925525 20.00440646772519 18.698734005725207 0 -4 0
6038 1189 7 0.4236 42.14836072026954 21.51034900019658 16.206424352657933 0 -1 2
4746 758 7 0.4236 50.51492508202763 14.69230427923247 18.610116128127974 0 0 0
5402 977 7 0.4236 42.67927784185234 16.380468035245258 20.690937973801983 0 1 -2
5545 1025 8 -0.8472 49.917608612973495 16.258716666726375 22.060707345338464 0 1 2
6065 1198 7 0.4236 39.19360427282805 15.452952482220176 19.28951514263587 0 1 0
6832 1454 8 -0.8472 38.113041262544066 19.627839199437048 19.308533819546863 0 1 1
5007 845 7 0.4236 40.995779488295575 19.742479857974534 18.294113365745073 0 2 -1
5005 845 8 -0.8472 40.905692178736516 20.639343050754267 17.86107653516029 0 2 -1
6640 1390 8 -0.8472 50.32414236840411 14.978541038048915 30.516690043354103 0 1 0
5779 1103 8 -0.8472 40.19290412116892 27.58163906474548 25.88328915772165 0 1 0
5403 977 7 0.4236 41.31430545596163 17.20094412970887 21.051902939033358 0 1 -2
4576 702 8 -0.8472 38.69918180050515 21.399428015845846 23.133812196694482 0 0 0
3024 184 7 0.4236 48.76216334597035 17.957461983609118 17.04129617828115 0 -1 -1
4441 657 8 -0.8472 50.46366196953733 27.927684116141943 23.197591899134462 0 -3 3
4222 584 8 -0.8472 47.69851900951488 18.692653517203265 20.38774959543496 0 1 -2
4223 584 7 0.4236 48.13340567858882 19.26029660611286 19.688710854041375 0 1 -2
4224 584 7 0.4236 47.436516173277255 19.263995633608452 21.165517459530687 0 1 -2
6031 1187 8 -0.8472 46.44593106850455 15.767072292963565 19.531830556950823 0 1 2
6033 1187 7 0.4236 47.11758719085678 16.504015832728467 19.607938395411637 0 1 2
6032 1187 7 0.4236 46.92026798286526 14.894588699018772 19.414454940380587 0 1 2
6822 1450 7 0.4236 44.31834963852628 18.428505243240433 21.2919141311963 0 1 -1
6814 1448 8 -0.8472 45.928508821753894 14.82487281167059 23.112114058735898 0 -1 -1
4466 665 7 0.4236 44.94752641631411 22.927423698524084 21.954020198453076 0 0 0
3022 184 8 -0.8472 49.03427384716698 17.110128977390616 16.585245126354195 0 -1 -1
4692 740 7 0.4236 45.74130952252487 22.86425809082294 29.496856028756202 0 0 -2
4443 657 7 0.4236 50.424820807135674 27.61755039347896 24.147491080304228 0 -3 3
4465 665 8 -0.8472 45.16869793010223 22.312046728273266 21.197452680817953 0 0 0
4467 665 7 0.4236 46.07036885117167 21.907307913939086 21.349689897680513 0 0 0
5190 906 7 0.4236 48.49615205507666 24.26304224454904 27.19360175347533 0 -2 0
5757 1095 7 0.4236 48.14878545845676 22.718896319810078 22.120931117681472 0 -1 -1
6816 1448 7 0.4236 45.772963379735174 15.442586326461985 22.341247196022668 0 -1 -1
5492 1007 7 0.4236 50.51106409031422 20.54716730665458 30.437284599869766 0 -2 -3
3023 184 7 0.4236 49.92131437583746 17.24007022715277 16.142216530750716 0 -1 -1
6971 1500 7 0.4236 47.19531211340786 14.292624930226285 25.717211988931755 0 0 0
2778 102 7 0.4236 43.33842002367121 23.32998769584563 19.5317983868116 0 -2 -1
3617 382 7 0.4236 49.872902302263164 26.71838207532446 21.28983547741782 0 -2 0
5183 904 7 0.4236 39.75648290701581 24.112681893038815 16.912821372101988 0 2 0
5182 904 8 -0.8472 39.57219302612558 24.153804232847 15.930809975726156 0 2 0
4394 641 7 0.4236 40.51860799364999 25.875994540286115 20.673302736490754 0 1 -1
4393 641 8 -0.8472 40.43251356076549 25.242876126838496 19.904050256629784 0 1 -1
5184 904 7 0.4236 38.585704345349846 24.10483009357654 15.774470612465723 0 2 0
4395 641 7 0.4236 41.33294005823161 24.873875322041762 19.67367941483084 0 1 -1
2776 102 8 -0.8472 42.665525230548646 23.380085193060406 18.793758471276288 0 -2 -1
2777 102 7 0.4236 41.96833804644227 22.67626346506837 18.930012243647017 0 -2 -1
5189 906 7 0.4236 49.76355907491451 24.00677220896858 28.19091383321348 0 -2 0
5987 1172 7 0.4236 43.13352285476155 25.188688611297163 17.18381436904109 0 1 1
3555 361 7 0.4236 40.94624411723182 27.839610080676202 17.565918367628285 0 -3 0
6183 1237 7 0.4236 41.729834099820444 23.827140104439945 23.750120263801424 0 -1 -1
6181 1237 8 -0.8472 40.828918463611586 23.893850754786644 23.321283600766698 0 -1 -1
6182 1237 7 0.4236 40.75427429423008 24.765240739209787 22.836404411482963 0 -1 -1
6559 1363 8 -0.8472 44.21479358447719 25.806946304048164 21.535835254152648 0 -1 -2
6560 1363 7 0.4236 43.946726337300575 25.09481873330289 22.18469163626594 0 -1 -2
5780 1103 7 0.4236 41.02988802722447 27.5443923112397 26.42924785687745 0 1 0
6561 1363 7 0.4236 43.69836037992403 26.642047392188193 21.725317771517453 0 -1 -2
5940 1156 7 0.4236 46.267809779192376 15.167074105029068 30.46466959344227 0 0 0
4691 740 7 0.4236 45.304513948720135 23.44895565472401 28.03604636415947 0 0 -2
4389 639 7 0.4236 48.96282470989911 22.99215608103505 16.014379241634266 0 0 1
4782 770 7 0.4236 42.86235652463225 14.329675847642621 17.157001280756727 0 1 -3
6632 1387 7 0.4236 49.29240740439811 27.78121857031756 27.805289914287727 0 1 -2
4051 527 8 -0.8472 39.63208603315027 14.199243909683453 22.43444742961457 0 0 0
5435 988 7 0.4236 49.65173446529744 21.046529015624227 18.77832958936812 0 0 -1
3618 382 7 0.4236 49.3784288227838 25.525115648103093 20.29071703146522 0 -2 0
5744 1091 7 0.4236 46.01922973507574 27.175285003353487 29.722631084654903 0 -1 2
5647 1059 8 -0.8472 49.586225893939016 18.169990458491515 30.502984362646288 0 0 -1
5755 1095 8 -0.8472 48.38555874576776 21.75124716502288 22.03378976536922 0 -1 -1
5434 988 8 -0.8472 49.14450891578332 20.504509600357462 18.108301172582063 0 0 -1
5756 1095 7 0.4236 49.34591433778218 21.619647226579186 22.279551517558872 0 -1 -1
5436 988 7 0.4236 48.83597182614567 21.09760075425207 17.364628962015463 0 0 -1
5149 893 8 -0.8472 47.12631654743561 24.585557337673052 18.933052746797408 0 0 0
5150 893 7 0.4236 47.79978897545284 23.87912120109364 18.71537643965002 0 0 0
5151 893 7 0.4236 46.463841545661694 24.655623738974715 18.187252710260086 0 0 0
6981 1505 9 1 46.49039945965593 26.65458747845214 20.58962945303574 0 0 -1
3616 382 8 -0.8472 49.07653900971832 26.231807444546302 20.93059935060549 0 -2 0
4100 543 7 0.4236 38.550575007626605 26.65391846145308 18.963562924146704 0 0 1
4052 527 7 0.4236 40.19001949656186 14.697492678113255 21.7707768729479 0 0 0
5986 1172 8 -0.8472 43.81793900074929 25.732959441813 16.698691856808193 0 1 1
4387 639 8 -0.8472 48.00190102531937 22.722483592788958 16.07684846161101 0 0 1
5988 1172 7 0.4236 43.928659085925766 25.378532345481087 15.770186400085162 0 1 1
5022 850 7 0.4236 44.730019648873395 27.83484867967571 17.98780699198531 0 1 -1
6631 1387 8 -0.8472 49.45069963410057 27.495287633231435 26.86020403232657 0 1 -2
6634 1388 8 -0.8472 38.54335092273707 22.964803029276872 18.94496750753876 0 0 0
4721 750 7 0.4236 39.77170928611394 16.703961945439694 23.942526400646145 0 0 -1
6636 1388 7 0.4236 39.038010803281296 23.734663413195783 19.348237603903314 0 0 0
2969 166 7 0.4236 40.06309090144961 17.553473664709276 28.741396408404558 0 -1 -1
2578 36 8 -0.8472 43.540541603480364 16.328918826160308 29.859969631603455 1 -2 0
7144 1668 10 -1 40.46332835065677 16.172805194497663 26.55654512030577 0 0 0
4722 750 7 0.4236 40.49160375666692 18.097088806741933 23.486921292103517 0 0 -1
4720 750 8 -0.8472 39.61723740726214 17.618949371598035 23.5697842583765 0 0 -1
4609 713 8 -0.8472 44.28586837501392 17.519540488913876 24.70144610814358 0 0 -1
4610 713 7 0.4236 43.77522949016502 17.639314247060383 23.85003410801807 0 0 -1
6967 1499 8 -0.8472 42.9967839951132 20.139489675312443 27.500608171126323 0 0 0
4611 713 7 0.4236 44.89738403130334 16.7329875812275 24.61551919120425 0 0 -1
6969 1499 7 0.4236 42.18823675578933 20.722090311078542 27.417976632643324 0 0 0
7066 1590 9 1 43.63403076400396 17.33838315900151 27.36550759186708 0 0 0
2968 166 8 -0.8472 40.237206511562775 17.73157850709964 29.709881494527767 0 -1 -1
2970 166 7 0.4236 40.95060673237864 17.11318706601877 30.039506512867526 0 -1 -1
7095 1619 10 -1 46.11795290795919 26.03905712963775 26.756028804808864 0 0 -1
6476 1335 7 0.4236 38.202263705840224 27.51708483484257 22.40982514642752 0 -1 1
6968 1499 7 0.4236 43.82095778114275 20.69729663269228 27.402684305788934 0 0 0
2579 36 7 0.4236 43.13554665814516 15.62776462125538 30.446793347420662 1 -2 0
6570 1366 7 0.4236 43.45935148047149 20.532618493959447 24.032149711366174 0 2 0
6569 1366 7 0.4236 41.85165652288616 20.370507051401972 24.268080563729736 0 2 0
6568 1366 8 -0.8472 42.569396783945834 20.475359568747667 23.57970935265723 0 2 0
6054 1194 7 0.4236 39.710533404087485 18.88476180019256 26.67320664747883 0 0 2
6053 1194 7 0.4236 38.70781400876457 19.85456806077007 25.8242919829586 0 0 2
4577 702 7 0.4236 39.54751681288082 21.91330150437532 23.006290050735018 0 0 0
5781 1103 7 0.4236 40.427813537052074 27.563819202388174 24.911435103715387 0 1 0
6970 1500 8 -0.8472 47.867716303331136 14.41199527694765 26.447707288940094 0 0 0
2842 124 8 -0.8472 45.65988126824607 20.965735214733673 24.721292915483307 0 3 0
2844 124 7 0.4236 46.12801802706491 21.801220456072066 25.00906434765004 0 3 0
5148 892 7 0.4236 46.627591228108535 25.018236363842284 24.029053835008163 0 -1 1
5939 1156 7 0.4236 46.69381391310051 15.479920930957771 28.919589054972093 0 0 0
2580 36 7 0.4236 44.33021458664733 16.733898566177427 30.320847203867935 1 -2 0
5938 1156 8 -0.8472 46.614569556581124 14.766984713099601 29.616326085382756 0 0 0
3894 474 7 0.4236 43.41366121983325 14.198828845430072 22.855753091645546 0 0 0
3948 492 7 0.4236 47.57469592703512 18.24752399312782 26.235389170673034 0 0 -2
3947 492 7 0.4236 47.00478675235179 18.25429036233427 24.7051001819831 0 0 -2
7052 1576 9 1 49.847744467994225 16.299930118158702 24.90556172371243 0 0 -2
3946 492 8 -0.8472 47.79427510010849 18.043210722987663 25.281428017522945 0 0 -2
7118 1642 10 -1 46.546724510666216 18.56196558902188 28.63933345011146 0 -1 -1
6309 1279 7 0.4236 49.68301612368534 16.23611199635617 27.831778944112216 0 2 -3
6307 1279 8 -0.8472 50.31109757883153 16.94404145996835 27.508746838391076 0 2 -3
5233 921 8 -0.8472 49.7777675165259 20.279226939214308 26.884543739915777 0 -2 0
5235 921 7 0.4236 49.549737891911526 19.630698847380174 26.1583110455615 0 -2 0
5491 1007 8 -0.8472 50.56724773359677 21.53023067888466 30.262841721004982 0 -2 -3
6834 1454 7 0.4236 38.31897616881335 18.680805289248227 19.554943481574362 0 1 1
5998 1176 8 -0.8472 38.33542767303079 25.341751529444217 24.825666180287417 0 -2 0
6633 1387 7 0.4236 48.628412014507205 27.05140840076757 26.50409314196583 0 1 -2
4880 803 7 0.4236 41.53822435007395 23.566320957365186 29.073837432602346 0 0 -1
6000 1176 7 0.4236 38.53872881948479 26.138343154212464 25.39497318421682 0 -2 0
5345 958 7 0.4236 38.50490980639688 20.69975754477941 28.34004109937948 0 2 0
4388 639 7 0.4236 47.44388818364835 23.34873586137833 15.53239476648715 0 0 1
6253 1261 8 -0.8472 38.44897791262693 24.33851876005942 29.21122664580631 0 -3 1
4182 570 7 0.4236 42.67726456868765 26.51272393669902 28.437127881903272 0 2 0
7158 1682 10 -1 41.24064329731227 27.646056088501645 22.331656711331185 0 -2 0
4181 570 7 0.4236 43.83476293613346 26.76316924784127 27.31280532183286 0 2 0
4180 570 8 -0.8472 42.86640100371959 26.887165137867637 27.529371665688203 0 2 0
5147 892 7 0.4236 48.12245502257913 24.64871816695846 23.485486874802536 0 -1 1
5999 1176 7 0.4236 39.18441589165267 24.857052465720564 24.615224059636166 0 -2 0
6052 1194 8 -0.8472 39.35557480505523 19.815486142658564 26.58513298818627 0 0 2
5194 908 8 -0.8472 43.2599373010918 25.08271159926721 24.77496579717728 0 -1 2
4881 803 7 0.4236 41.187008519661966 23.351533873036658 27.493603201030027 0 0 -1
4879 803 8 -0.8472 41.20572429009514 22.91407590374618 28.39264726247945 0 0 -1
5195 908 7 0.4236 43.978876658997386 25.31038527104027 25.431693470637107 0 -1 2
5196 908 7 0.4236 42.52514675309787 25.758099941947524 24.837683883052218 0 -1 2
4793 774 7 0.4236 43.38907352464439 19.740900851330828 29.873029152733242 0 -2 -3
6254 1261 7 0.4236 39.13745383068028 23.619987729373698 29.30978722856923 0 -3 1
6776 1435 7 0.4236 45.731821479615164 16.174531031591417 15.57818219871885 0 1 1
4326 618 7 0.4236 49.12351989092934 26.570923601199613 30.064660520729905 0 0 0
2843 124 7 0.4236 46.3328474806033 20.302522749489533 24.393778661441935 0 3 0
5743 1091 8 -0.8472 45.605251782595765 27.94748684561941 30.204633857473265 0 -1 2
5188 906 8 -0.8472 49.18093515072521 23.596892431867712 27.48909610699075 0 -2 0
5234 921 7 0.4236 50.735536379793885 20.55341067964851 26.797929063302064 0 -2 0
4324 618 8 -0.8472 49.64206185810691 25.73021188040997 29.90871775934547 0 0 0
4690 740 8 -0.8472 45.47708274670667 22.617683913810346 28.564447381972837 0 0 -2
5146 892 8 -0.8472 47.14377251535896 24.58494783966146 23.290258746617788 0 -1 1
7078 1602 9 1 48.181409341314705 21.468386278725884 28.814572580370957 0 -1 -1
3534 354 7 0.4236 50.58401738656899 24.016669026525214 22.526745674584138 0 -1 0
5649 1059 7 0.4236 48.73178410250138 18.27713154661043 29.99460413360526 0 0 -1
6308 1279 7 0.4236 50.201968760315594 17.766455835080777 28.067070841777568 0 2 -3
5546 1025 7 0.4236 50.14132061099725 17.03215088204857 21.46761990027683 0 1 2
5547 1025 7 0.4236 49.36276205649504 15.59928532248443 21.553464067135284 0 1 2
5344 958 8 -0.8472 38.08825212757631 20.892154099321854 29.228512212369676 0 2 0
4101 543 7 0.4236 38.468375945406116 28.140298574415134 18.292337211389505 0 0 1
4761 763 7 0.4236 50.3309441412875 18.712615823377426 18.89340525867515 0 2 0
5020 850 8 -0.8472 45.10552594246659 28.032114193004773 18.89339048860181 0 1 -1
6037 1189 8 -0.8472 42.55495530029404 21.842269677479624 15.355243006854149 0 -1 2
6777 1435 7 0.4236 47.342747480866684 16.302581223248236 15.343347853397573 0 1 1
2922 150 7 0.4236 53.832838287997845 2.3475073701274245 2.065695290747543 0 0 -2
2920 150 8 -0.8472 52.978165987629254 2.222663814552001 2.569629450902131 0 0 -2
2921 150 7 0.4236 52.695662003780456 1.2649734210540007 2.5146684561436903 0 0 -2
5459 996 7 0.4236 53.33704652995321 3.489131737843167 7.09863296099204 0 1 0
6982 1506 9 1 52.0034168864681 4.194562076517118 4.184912043167266 0 1 1
5458 996 8 -0.8472 53.046177207989224 2.8553037153925844 6.3819337765777755 0 1 0
4018 516 8 -0.8472 56.03448912265014 1.8388883954495596 5.090656897374551 0 0 -1
5460 996 7 0.4236 53.850906185279584 2.482733588196558 5.919761670962213 0 1 0
7165 1689 10 -1 56.4284864603818 1.2791765476064443 1.3863846634567538 0 2 -1
2666 65 7 0.4236 55.13144158899022 5.636327809893954 5.077286156909933 0 1 0
2665 65 8 -0.8472 54.27269617184779 5.739705305688037 4.5754199105949995 0 1 0
4123 551 8 -0.8472 51.370774507804974 0.6572832887156659 7.7829636075790125 0 4 1
3399 309 7 0.4236 56.09230330129817 6.080849689960887 7.005308919159332 0 -1 0
4019 516 7 0.4236 55.804902813787955 1.671254457463335 4.1319134200890995 0 0 -1
2828 119 7 0.4236 57.27342598751213 5.212014618617022 0.9355952981505838 0 -1 -1
3136 222 8 -0.8472 51.05356460879816 6.668859262897501 4.864067926865237 0 1 1
2829 119 7 0.4236 56.3206520737135 6.31127930588443 1.6775288735310996 0 -1 -1
6367 1299 8 -0.8472 52.53998154061507 5.435530272102236 1.7934007005247832 0 2 0
2667 65 7 0.4236 54.46885941129326 5.9872249674916835 3.6266027273637116 0 1 0
6368 1299 7 0.4236 52.992391743378334 4.810885869752273 1.1568909587609268 0 2 0
6369 1299 7 0.4236 52.07866740453217 6.1587418772537905 1.2794412193984896 0 2 0
4125 551 7 0.4236 51.63492530122854 1.5807269275704916 7.504617987521581 0 4 1
4020 516 7 0.4236 56.20243028707792 0.9669424126671468 5.550554705448387 0 0 -1
5116 882 8 -0.8472 55.04597881404218 7.8821279973275695 0.4475610140082481 0 1 3
5118 882 7 0.4236 55.87372407645923 8.255756368175028 0.028944759053844745 0 1 3
2827 119 8 -0.8472 56.83625890505584 5.463137463124732 1.7992053413423588 0 -1 -1
3397 309 8 -0.8472 56.76648805493431 5.823015016814627 6.313213310439335 0 -1 0
14 1 2 -0.95 63.1015 6.2638 6.6441 0 0 0
81 1 2 -0.95 60.3687 1.5606000000000009 6.6399 0 1 0
84 1 2 -1.1808 60.39 4.653400000000005 6.5742 0 1 0
86 1 2 -1.1808 63.113 3.1254000000000026 6.56 0 1 0
538 1 6 0.425 63.1112 6.2733 5.6739 0 0 0
553 1 1 -1.1688 60.4137 6.1268 4.297 0 0 0
625 1 6 0.425 60.3599 1.5545000000000009 5.6705 0 1 0
634 1 1 -1.1688 61.6966 3.789200000000001 4.3738 0 1 0
640 1 1 -1.1688 63.1211 1.5624000000000002 4.3697 0 1 0
654 1 4 2.1 63.0984 0.0033000000000029672 4.9196 0 1 0
655 1 4 2.1 60.3938 4.639499999999998 4.9325 0 1 0
657 1 4 2.1 63.1054 3.1197000000000017 4.9221 0 1 0
4195 575 8 -0.8472 58.54193488735556 3.930268784698632 4.268860356858706 0 0 0
4197 575 7 0.4236 58.15972872639217 3.87063730943176 3.3467092987836202 0 0 0
4196 575 7 0.4236 57.832833987430455 3.709439938849301 4.938494964344533 0 0 0
4777 769 8 -0.8472 62.23764601777332 2.4508417717419246 0.9715616157491513 0 1 1
3398 309 7 0.4236 57.58300221186022 5.460090430016652 6.762201480902383 0 -1 0
2938 156 8 -0.8472 60.95398635649536 6.686037079891424 1.1316009898067598 0 -1 0
2933 154 7 0.4236 55.03923875673654 0.30309504812048554 12.222076911131737 0 2 0
5396 975 7 0.4236 60.757276991094464 0.16809622781044234 0.5909413743493555 0 0 1
5042 857 7 0.4236 58.153908001548636 13.581051137358223 8.60621721116548 0 1 0
2731 87 8 -0.8472 50.968359997705626 12.294620944317293 1.6939497590442625 0 0 -1
6845 1458 7 0.4236 56.049664957791364 10.68287714435351 6.0756769301008315 0 0 2
6844 1458 8 -0.8472 56.171941414091904 9.7421773239325 5.759239410733159 0 0 2
3827 452 7 0.4236 51.09750046816527 10.959300084905832 9.336141006093042 0 -1 1
6152 1227 7 0.4236 57.276865137387595 12.186744973821066 1.4057056101907863 0 0 1
6151 1227 8 -0.8472 56.48516257756349 11.631131236601988 1.1517360104860512 0 0 1
6073 1201 8 -0.8472 53.63346748608367 10.868957909737558 2.8027546131647996 0 4 -1
6074 1201 7 0.4236 54.26676018344281 11.31895497701242 2.1731172671151073 0 4 -1
6075 1201 7 0.4236 53.981596179023335 9.960168439757073 3.032772484281881 0 4 -1
4530 686 7 0.4236 52.808864898141294 10.580649866100202 7.627269955020096 0 1 -2
4529 686 7 0.4236 54.037416127712895 11.527782581284548 7.117144496096677 0 1 -2
4528 686 8 -0.8472 53.065895721436725 11.319437574843692 7.004270831577586 0 1 -2
4927 819 8 -0.8472 55.736741083532465 12.660473160877157 4.370254155393141 0 0 0
4929 819 7 0.4236 55.21906087930235 11.834094861660702 4.1486548860739525 0 0 0
3582 370 7 0.4236 55.71179730254229 12.929160326258842 13.097398949939148 0 -1 1
4806 778 7 0.4236 51.086849009756385 8.421443020326752 13.148495159977381 0 0 -1
4904 811 7 0.4236 54.93390201728527 13.665749869134558 0.9482572570748181 0 0 0
4779 769 7 0.4236 62.95339137495103 1.8061163538263763 0.7031630613394297 0 1 1
2733 87 7 0.4236 51.623096822519805 11.714704498074749 2.1787351550543597 0 0 -1
5018 849 7 0.4236 50.99597771471001 5.270557320257502 14.452062195192163 0 0 -1
4928 819 7 0.4236 55.10278295252331 13.41182891053958 4.553452621063939 0 0 0
2940 156 7 0.4236 61.25959098035951 6.369295650676795 2.029532329456183 0 -1 0
6846 1458 7 0.4236 56.13351883276024 9.119864197832705 6.541064480969951 0 0 2
6791 1440 7 0.4236 58.84867006321266 1.8815925824324902 14.5172564356971 0 3 -2
3856 462 8 -0.8472 58.786573037997385 8.855082078552849 1.0222018139900035 0 1 0
2993 174 7 0.4236 59.08353963535936 13.017207124219112 3.1544211989155255 0 0 0
3187 239 8 -0.8472 59.505352209818625 13.10469588199468 0.7557128066211604 0 -1 1
2994 174 7 0.4236 57.67220739160674 13.017813601075884 3.97586346548676 0 0 0
2983 171 8 -0.8472 58.63472690905372 8.49376098948654 4.206436086003634 0 0 0
2984 171 7 0.4236 58.452658102901935 8.50992176197154 3.223283109931177 0 0 0
15 1 2 -0.95 60.3687 10.9436 6.6399 0 0 0
17 1 2 -1.1808 63.1086 9.3662 6.5581 0 0 0
18 1 2 -1.1808 60.39 14.0364 6.5742 0 0 0
20 1 2 -1.1808 63.113 12.5084 6.56 0 0 0
21 1 2 -1.1808 60.3906 7.8091 6.6565 0 0 0
533 1 4 2.1 60.3886 7.7903 4.899 0 0 0
537 1 6 0.425 60.3599 10.9375 5.6705 0 0 0
546 1 1 -1.1688 61.6966 13.1722 4.3738 0 0 0
549 1 1 -1.1688 61.8175 8.631 4.282 0 0 0
552 1 1 -1.1688 63.1211 10.9454 4.3697 0 0 0
566 1 4 2.1 63.0984 9.3863 4.9196 0 0 0
567 1 4 2.1 60.3938 14.0225 4.9325 0 0 0
569 1 4 2.1 63.1054 12.5028 4.9221 0 0 0
2985 171 7 0.4236 57.85809633328966 8.89045154755178 4.695804662020995 0 0 0
2992 174 8 -0.8472 58.668296375156274 13.0220204463892 4.064118887109096 0 0 0
4584 704 7 0.4236 62.0307156056763 11.010253729665266 1.6809381447149496 0 -1 0
4582 704 8 -0.8472 61.880969809046775 11.18814159576282 0.7083476723046077 0 -1 0
3857 462 7 0.4236 59.34872790965272 8.045192524448499 0.8546867082013324 0 1 0
3188 239 7 0.4236 60.29056288438409 12.51978028005706 0.5524438341351096 0 -1 1
3569 366 7 0.4236 62.39324406419292 13.871958950294585 14.051440607609894 0 -1 0
6803 1444 7 0.4236 51.422605602088126 10.824247592337901 5.335952275028925 0 1 0
3137 222 7 0.4236 51.86964458409576 7.234860539527349 4.980927051923971 0 1 1
2521 17 8 -0.8472 52.475911694454815 2.208936610047934 10.664906522975919 0 1 1
2523 17 7 0.4236 52.516741623962076 2.8482023094152114 9.897005224345191 0 1 1
4583 704 7 0.4236 62.13700297046569 10.379711953747785 0.17835815489303905 0 -1 0
5763 1097 7 0.4236 55.63268132361861 1.6122548239279029 9.265629166304098 0 3 -1
2932 154 8 -0.8472 55.865360132404 0.6883242967786681 12.6333215712864 0 2 0
6124 1218 8 -0.8472 58.67015660021596 0.03632498546134061 9.405901415274823 0 1 0
7154 1678 10 -1 53.714466076036736 5.511263271423776 8.930473412452319 0 1 0
4072 534 8 -0.8472 55.68651914308886 6.084394964769352 12.222763545500127 0 -1 0
3202 244 8 -0.8472 54.31535828865856 3.5367118561476882 13.638605450734147 0 0 0
3204 244 7 0.4236 54.05071384372462 3.691788625091934 14.590401061903368 0 0 0
3203 244 7 0.4236 54.387911075661414 2.553923725304176 13.46871128336171 0 0 0
4074 534 7 0.4236 55.173859239228236 6.4082878576440585 11.427607305326905 0 -1 0
4073 534 7 0.4236 55.39576332554854 5.155195656299588 12.450908294969471 0 -1 0
3570 366 7 0.4236 61.21634016472926 13.02486311819958 14.802408050967575 0 -1 0
2522 17 7 0.4236 53.06570602271562 2.536521734894761 11.403032994067676 0 1 1
5762 1097 7 0.4236 55.89393966486493 3.1967751581317736 9.561713082765088 0 3 -1
5761 1097 8 -0.8472 56.29036943717195 2.3608938527942693 9.18204750009323 0 3 -1
5504 1011 7 0.4236 54.3535268201572 6.749435891366839 14.765639056348844 0 2 -1
3858 462 7 0.4236 58.730423664830575 9.40061943056929 0.18599829606195167 0 1 0
2 1 5 1.36 61.286 9.3699 7.6913 0 0 0
3472 334 8 -0.8472 57.14382235490596 4.195213667748275 15.150328499734332 0 0 0
6126 1218 7 0.4236 58.23430537868444 0.9161859295421034 9.595318605306206 0 1 0
3474 334 7 0.4236 56.51836921140987 4.1519850587227465 14.371265168592151 0 0 0
4300 610 8 -0.8472 54.708889466974234 10.118981697464484 15.257521818825703 0 1 0
4938 822 7 0.4236 57.452038741983145 2.261788519022695 12.437149142097141 0 0 1
3243 257 7 0.4236 62.92138448272701 4.081678980243926 13.912244001215859 0 1 0
4937 822 7 0.4236 58.80333673706976 2.7928331723619015 11.689745471095538 0 0 1
4936 822 8 -0.8472 58.00307732615284 3.0681759912949484 12.22244836655805 0 0 1
6790 1440 8 -0.8472 58.95699671701687 0.8937004667490496 14.628318261691302 0 3 -2
4 1 5 1.36 61.2809 6.2656 7.6672 0 0 0
72 1 5 1.36 61.3165 3.087200000000003 7.6996 0 1 0
79 1 2 -0.95 62.202 4.686799999999998 8.693 0 1 0
82 1 2 -1.1808 62.1973 1.538300000000003 8.7262 0 1 0
547 1 1 -1.1688 60.9003 6.9042 10.9978 0 0 0
620 1 4 2.1 62.1964 1.5273000000000003 10.4827 0 1 0
624 1 6 0.425 62.2048 4.679300000000005 9.6627 0 1 0
632 1 1 -1.1688 60.7665 2.380200000000002 11.0764 0 1 0
7000 1524 9 1 59.922474331326804 4.9138101218734755 12.13653284283026 -1 0 0
5061 863 7 0.4236 57.9961279537622 4.43312137596422 9.67287536180463 0 0 0
5059 863 8 -0.8472 58.69300989218294 5.1032149141506284 9.417277572528901 0 0 0
5060 863 7 0.4236 58.287960399725876 6.017435766153973 9.405652310712895 0 0 0
3241 257 8 -0.8472 62.464222887720815 4.7034861020637635 13.276351371371527 0 1 0
4621 717 8 -0.8472 58.0961414774986 11.7633289217831 12.536337576807432 0 1 0
4778 769 7 0.4236 62.494546312200335 2.8958987658767823 1.8294232393013274 0 1 1
6 1 5 1.36 61.3165 12.4702 7.6996 0 0 0
2782 104 8 -0.8472 58.442060398158716 7.893075970639469 12.258773514388444 0 -1 -1
3475 335 8 -0.8472 59.82970345581958 5.973627639295596 14.82998953042268 0 0 0
4124 551 7 0.4236 51.91896863253277 0.3770480524801781 8.570968334369747 0 4 1
2939 156 7 0.4236 61.40049165979515 6.146202323382649 0.41801041639296704 0 -1 0
4623 717 7 0.4236 58.127774116316594 11.830947908344449 13.53354730746763 0 1 0
3875 468 7 0.4236 51.930323386133914 12.228210298023454 12.482183314329854 0 2 0
4982 837 7 0.4236 51.0087715661088 5.70613591076313 10.48704532682717 0 -1 0
532 1 4 2.1 62.1964 10.9104 10.4827 0 0 0
5821 1117 8 -0.8472 54.10608854928674 13.776730267813019 9.421919166281238 0 -1 -2
3874 468 8 -0.8472 51.50462290346398 11.3935038918482 12.831531763087154 0 2 0
6180 1236 7 0.4236 56.4722224959405 11.381639980064906 8.880514200389584 0 -1 -1
2804 111 7 0.4236 52.24915015931361 7.617627254432985 8.085575371821283 0 2 -1
3876 468 7 0.4236 51.29482905582131 10.781907568391937 12.068684083540747 0 2 0
2783 104 7 0.4236 57.68784641515446 7.328569680728712 11.923372415951187 0 -1 -1
6179 1236 7 0.4236 55.373402223470244 12.430170004725058 8.280676408395845 0 -1 -1
6503 1344 7 0.4236 55.00842285959819 10.937622866990312 11.988129557563704 0 1 2
3428 319 7 0.4236 55.501510298547075 7.603831549812856 9.062376444110301 0 -1 0
3476 335 7 0.4236 59.350856182764865 6.7988714763823666 15.129452112205701 0 0 0
2803 111 8 -0.8472 51.64781889427981 8.365157337782918 7.803441173307026 0 2 -1
4653 727 7 0.4236 53.33757124146273 9.086607703012202 11.089681546050413 0 -1 0
3429 319 7 0.4236 55.66571459649637 9.213967796564544 9.279458433588601 0 -1 0
6504 1344 7 0.4236 55.97714241104377 9.649867563570268 12.252506539740246 0 1 2
6178 1236 8 -0.8472 56.030955678853076 11.71393891800092 8.046930880696422 0 -1 -1
3427 319 8 -0.8472 55.86890444450808 8.447280800671628 8.670438798674361 0 -1 0
4652 727 7 0.4236 52.784031779393985 7.565323902156862 10.87540117751293 0 -1 0
4651 727 8 -0.8472 52.59603666679815 8.450107573821223 11.301799747809756 0 -1 0
6502 1344 8 -0.8472 55.2660998761593 10.02875311552623 11.660168441564522 0 1 2
2739 89 7 0.4236 61.7101485470706 9.804819259789102 14.975830034366597 0 -1 0
16 1 2 -1.1808 62.1973 10.9213 8.7262 0 0 0
536 1 6 0.425 62.2048 14.0624 9.6627 0 0 0
2534 21 7 0.4236 59.02964743408366 9.950133109958436 10.171925130812514 0 0 -1
6153 1227 7 0.4236 56.48093986986582 11.489749288818938 0.16178982879826326 0 0 1
2784 104 7 0.4236 59.27781828844121 7.66318091304361 11.760117259600154 0 -1 -1
3580 370 8 -0.8472 54.77576365556037 13.262526148079525 12.98466922712092 0 -1 1
551 1 1 -1.1688 62.1652 9.2532 11.0991 0 0 0
2533 21 8 -0.8472 58.907895049055604 9.757679251816871 9.198201348163652 0 0 -1
3568 366 8 -0.8472 61.44452550309506 13.561817313604125 13.9902433143888 0 -1 0
568 1 4 2.1 62.2011 7.7692 10.4551 0 0 0
13 1 2 -0.95 62.202 14.0699 8.693 0 0 0
544 1 1 -1.1688 60.7665 11.7633 11.0764 0 0 0
19 1 2 -1.1808 62.216 7.7953 8.8163 0 0 0
2737 89 8 -0.8472 61.70214919121833 9.04018780348625 14.331411637599674 0 -1 0
2738 89 7 0.4236 61.371212280806155 9.356900938868263 13.442494452227326 0 -1 0
4622 717 7 0.4236 59.027536555678154 11.711158734676783 12.176084472194173 0 1 0
2535 21 7 0.4236 57.96664184690622 9.463905660727447 9.031649489708405 0 0 -1
5041 857 8 -0.8472 58.547992542463035 13.89238614391453 9.470953075358068 0 1 0
3242 257 7 0.4236 62.98360864875207 4.748712602005974 12.423009026233117 0 1 0
7010 1534 9 1 59.850112245581535 14.027771922833397 11.79721715957802 0 0 0
5822 1117 7 0.4236 54.340968192895446 13.773330831458964 10.393937703783838 0 -1 -2
3581 370 7 0.4236 54.62254922501199 14.038904216500589 13.596030549516751 0 -1 1
5397 975 7 0.4236 59.18538626339762 0.07750736291866152 1.024045883821906 0 0 1
3473 334 7 0.4236 57.9187845669873 4.785028808523819 14.923278619341641 0 0 0
7119 1643 10 -1 56.21331823390465 4.344302971642094 21.890971352890514 0 -1 -1
5884 1138 8 -0.8472 52.69125897558533 2.669414760966909 23.304145871350848 0 3 0
5481 1003 7 0.4236 55.022826856036986 3.7095545959056557 17.60613497412689 0 -1 -1
5885 1138 7 0.4236 53.13043354171346 2.0632853882505384 23.96726946663932 0 3 0
5886 1138 7 0.4236 53.38849432334273 3.2120569000423482 22.835741715705794 0 3 0
3683 404 7 0.4236 52.013753141260054 4.599916100359894 18.087076739945623 0 -2 2
5479 1003 8 -0.8472 54.81270360586956 4.565146269032925 18.079221797093563 0 -1 -1
5909 1146 7 0.4236 56.34622579196374 1.4265439049377486 17.4841537954377 0 0 1
6204 1244 7 0.4236 56.218152254786624 1.5114979508911626 21.58901391864487 0 1 0
6202 1244 8 -0.8472 56.78307747645301 0.6901650964371812 21.509818226226056 0 1 0
6670 1400 8 -0.8472 52.90475475947139 1.9921221770033453 19.742325044737562 0 2 0
4237 589 8 -0.8472 53.6531049853172 1.607069132229906 16.069248031902525 0 0 2
5910 1146 7 0.4236 57.01875562860916 2.5596011496858417 16.5195235317619 0 0 1
4519 683 8 -0.8472 51.08143772301379 5.396485674866958 21.226398182697544 0 1 4
7105 1629 10 -1 57.349380669163565 13.269115889717932 28.38498206210382 0 0 1
6672 1400 7 0.4236 53.049517384916115 1.0037941782044455 19.69487497408859 0 2 0
6671 1400 7 0.4236 52.14100853492268 2.18797342436045 20.357413600469563 0 2 0
5480 1003 7 0.4236 55.169983250998584 4.526463168371087 19.012417925043856 0 -1 -1
5418 982 7 0.4236 50.95716454072845 0.3448392004045943 16.996289818891924 0 1 0
4239 589 7 0.4236 53.11785083290449 1.908285318287304 16.858406959941398 0 0 2
3323 284 7 0.4236 61.942771082520665 1.4076537294478837 15.997980388016444 0 0 0
5908 1146 8 -0.8472 57.159544719571095 1.9867328318708644 17.32698907535303 0 0 1
5089 873 8 -0.8472 58.60236572091359 3.753274935917656 19.596597152463346 0 0 0
5091 873 7 0.4236 57.909859093572926 3.9335351975876516 20.295124794728597 0 0 0
5090 873 7 0.4236 58.213798964885 3.167437114779351 18.885394057010707 0 0 0
1253 2 2 -0.95 63.1015 6.2638 21.9441 0 0 0
1320 2 2 -0.95 60.3687 1.5606000000000009 21.9399 0 1 0
1323 2 2 -1.1808 60.39 4.653400000000005 21.8742 0 1 0
1325 2 2 -1.1808 63.113 3.1254000000000026 21.86 0 1 0
1777 2 6 0.425 63.1112 6.2733 20.9739 0 0 0
1792 2 1 -1.1688 60.4137 6.1268 19.597 0 0 0
1864 2 6 0.425 60.3599 1.5545000000000009 20.9705 0 1 0
1873 2 1 -1.1688 61.6966 3.789200000000001 19.6738 0 1 0
1879 2 1 -1.1688 63.1211 1.5624000000000002 19.6697 0 1 0
1893 2 4 2.1 63.0984 0.0033000000000029672 20.2196 0 1 0
1894 2 4 2.1 60.3938 4.639499999999998 20.2325 0 1 0
1896 2 4 2.1 63.1054 3.1197000000000017 20.2221 0 1 0
3322 284 8 -0.8472 61.302816006102226 1.6091246114674425 16.7395106389651 0 0 0
3324 284 7 0.4236 61.79509661486829 1.6239618950098176 17.609820780837506 0 0 0
4520 683 7 0.4236 51.972071969928564 5.232294131616209 20.80235594386478 0 1 4
6792 1440 7 0.4236 59.61515974607484 0.7105713462383288 15.358582277256334 0 3 -2
3938 489 7 0.4236 54.135789209866424 13.216421484156415 20.1560499230147 0 2 0
6602 1377 7 0.4236 62.108517818192176 4.035698038773881 16.96431410323504 0 0 -1
3939 489 7 0.4236 54.76950236979163 14.001248706382633 18.87188455757086 0 2 0
6283 1271 8 -0.8472 52.628556331181926 13.291125373344386 22.20616965978525 0 -2 -1
3682 404 8 -0.8472 51.252029197310776 4.84424797720573 17.487011236421612 0 -2 2
2560 30 8 -0.8472 52.12207110399542 11.746380031878896 18.864416562467607 0 1 -1
4225 585 8 -0.8472 51.92622684506965 8.431429818049816 17.080645210691294 0 0 0
6332 1287 7 0.4236 56.300995403292525 10.576912983996275 18.44428636852979 0 0 0
6331 1287 8 -0.8472 55.977875027214886 10.165983600823042 19.29677111599718 0 0 0
6333 1287 7 0.4236 55.07339480268707 10.529360038433936 19.520093837980323 0 0 0
3684 404 7 0.4236 51.21210977071096 4.202673138278675 16.720990207154784 0 -2 2
3937 489 8 -0.8472 54.92741619648754 13.72704308953478 19.820502030142446 0 2 0
3453 327 7 0.4236 55.82419573033702 9.22849256066672 22.41990602062269 0 0 -1
4226 585 7 0.4236 52.74345076437653 8.20148140639093 16.55218539018724 0 0 0
4227 585 7 0.4236 51.171698966668956 7.836613129201631 16.803370595298297 0 0 0
2561 30 7 0.4236 51.9666430842559 10.773705576790698 19.03688839509476 0 1 -1
2562 30 7 0.4236 51.36628914487979 12.27769507221247 19.247166982314027 0 1 -1
3452 327 7 0.4236 56.14114421126452 7.825654013225771 21.646463066919093 0 0 -1
3451 327 8 -0.8472 56.54873678372009 8.615889463820315 22.104061462617842 0 0 -1
3142 224 8 -0.8472 51.11060234913229 9.258512363762295 20.012957408120336 0 -1 -2
3189 239 7 0.4236 58.93251711189024 13.188894427249794 30.540378179163945 0 -1 0
5856 1128 7 0.4236 63.04710204562462 8.686051051163853 28.70789365404192 0 -1 -1
5653 1061 8 -0.8472 52.074860485456085 13.379536386854646 15.636356067484648 0 0 0
6572 1367 7 0.4236 53.810551668538345 10.667049674011455 23.47618237314264 0 -2 0
3773 434 7 0.4236 51.99053719758318 8.686456682187936 22.285552906974587 0 0 0
5505 1011 7 0.4236 54.529485925623874 6.154385427903334 16.27612901895242 0 2 -1
4172 567 7 0.4236 61.4830364434116 11.431911608634746 17.47332537235155 0 0 0
4171 567 8 -0.8472 61.14830022387656 11.469882287716858 16.5317788144752 0 0 0
3098 209 7 0.4236 58.48816201867274 12.939049535640104 18.597436060962742 0 0 0
6109 1213 8 -0.8472 58.34297330994319 8.769608811410556 15.984741798245715 0 -1 -1
3344 291 7 0.4236 57.936748580616495 9.014947881041683 19.69009778548191 0 0 0
1254 2 2 -0.95 60.3687 10.9436 21.9399 0 0 0
1256 2 2 -1.1808 63.1086 9.3662 21.8581 0 0 0
1257 2 2 -1.1808 60.39 14.0364 21.8742 0 0 0
1259 2 2 -1.1808 63.113 12.5084 21.86 0 0 0
1260 2 2 -1.1808 60.3906 7.8091 21.9565 0 0 0
1772 2 4 2.1 60.3886 7.7903 20.199 0 0 0
1776 2 6 0.425 60.3599 10.9375 20.9705 0 0 0
1785 2 1 -1.1688 61.6966 13.1722 19.6738 0 0 0
1788 2 1 -1.1688 61.8175 8.631 19.582 0 0 0
1791 2 1 -1.1688 63.1211 10.9454 19.6697 0 0 0
1805 2 4 2.1 63.0984 9.3863 20.2196 0 0 0
1806 2 4 2.1 60.3938 14.0225 20.2325 0 0 0
1808 2 4 2.1 63.1054 12.5028 20.2221 0 0 0
3097 209 8 -0.8472 58.57592569595591 13.224054408555824 19.55193578109929 0 0 0
3345 291 7 0.4236 58.75208720608792 8.408742868124461 18.411675085281683 0 0 0
3343 291 8 -0.8472 58.800702261490336 8.610661750495858 19.389870008861802 0 0 0
3099 209 7 0.4236 57.68848591402547 13.538656185169435 19.888798199590934 0 0 0
7115 1639 10 -1 57.74676024653655 12.385401058574041 16.139285424207255 0 0 0
6111 1213 7 0.4236 57.7815332052857 9.593420518695162 16.062969666802733 0 -1 -1
4173 567 7 0.4236 60.218197292780516 11.837082552732262 16.523249012954523 0 0 0
5945 1158 7 0.4236 60.667294111160984 3.320372925747722 30.205987059689317 0 0 0
4376 635 7 0.4236 51.454743649657566 2.8541950803380978 29.17846210649289 0 1 -2
6110 1213 7 0.4236 59.11435415326948 8.9487046094491 15.374089280542758 0 -1 -1
5654 1061 7 0.4236 52.95348022644819 13.62118225972681 16.048223464517637 0 0 0
7085 1609 9 1 51.366139040509125 6.026279857379282 24.041604038831135 0 1 -1
5946 1158 7 0.4236 59.03587422808857 3.2575231911773272 30.239834660280312 0 0 0
4231 587 8 -0.8472 53.72844178089528 0.9924050994548856 27.373182078986794 0 1 -1
6169 1233 8 -0.8472 53.89357920169546 6.224017618993207 24.670432242979356 0 0 -1
5490 1006 7 0.4236 56.56004565850514 1.7996214995494553 28.679047793352073 0 0 0
5287 939 8 -0.8472 55.58690537453986 2.5417541568172974 25.175852340944385 0 0 0
5117 882 7 0.4236 54.31532229474332 7.8449266927736705 30.365830064302312 0 1 2
4861 797 8 -0.8472 50.892903560818674 2.1820062640602016 26.51904938374977 0 1 0
5288 939 7 0.4236 56.037298155870886 3.050599183443237 25.909489354578266 0 0 0
5289 939 7 0.4236 55.664552886388485 3.052476829570715 24.31962019252025 0 0 0
6171 1233 7 0.4236 54.08246737404775 6.62598923034666 25.566389905764744 0 0 -1
6170 1233 7 0.4236 54.524571540808786 5.465966600678506 24.50548562020492 0 0 -1
4190 573 7 0.4236 54.62410633547558 4.46949524438066 29.423877201128615 0 1 -2
4189 573 8 -0.8472 53.9962001154095 3.9063322079456015 29.961075028448814 0 1 -2
7103 1627 10 -1 56.83090258791677 5.279190844348729 27.841500832575885 0 0 0
4233 587 7 0.4236 52.78407384873373 1.314797309713798 27.43824145312517 0 1 -1
3455 328 7 0.4236 54.753351015851216 7.088849736067414 27.90174394260532 0 -1 0
4232 587 7 0.4236 54.17030471611503 1.4127845666514076 26.580693228516257 0 1 -1
6285 1271 7 0.4236 52.4188043259952 12.874767289417836 23.090844824481803 0 -2 -1
3144 224 7 0.4236 51.31840872733221 8.695307647569656 19.213196773546873 0 -1 -2
1807 2 4 2.1 62.2011 7.7692 25.7551 0 0 0
5489 1006 7 0.4236 57.64494999630627 1.7773253788395125 27.45875606358828 0 0 0
1783 2 1 -1.1688 60.7665 11.7633 26.3764 0 0 0
3477 335 7 0.4236 60.557576038232746 5.756101161814806 15.48028488230841 0 0 0
5488 1006 8 -0.8472 57.031191718312684 1.2179884559894771 28.01593040987983 0 0 0
4238 589 7 0.4236 53.22243059908729 0.8015508612321564 15.662234623351159 0 0 2
4191 573 7 0.4236 54.45751493156638 3.062968847107624 30.23662379781668 0 1 -2
6918 1482 7 0.4236 50.7760453599223 7.954266272087251 30.33879024823637 0 0 -1
4286 605 7 0.4236 59.14299347042371 0.42904816545040947 25.816391555704445 0 0 1
3467 332 7 0.4236 60.08970574142823 0.8314587483318707 28.341996013840443 0 0 0
6314 1281 7 0.4236 57.953915056168285 5.753813424541992 24.78916401694851 0 -1 1
6313 1281 8 -0.8472 58.61874176349973 5.123234668557978 24.388694274637434 0 -1 1
6315 1281 7 0.4236 58.34565945862243 4.901183873933165 23.452681441362287 0 -1 1
4462 664 8 -0.8472 62.31447645477222 5.371881065856938 28.745848211673678 0 1 -1
1243 2 5 1.36 61.2809 6.2656 22.9672 0 0 0
1311 2 5 1.36 61.3165 3.087200000000003 22.9996 0 1 0
1318 2 2 -0.95 62.202 4.686799999999998 23.993 0 1 0
1321 2 2 -1.1808 62.1973 1.538300000000003 24.0262 0 1 0
1786 2 1 -1.1688 60.9003 6.9042 26.2978 0 0 0
1859 2 4 2.1 62.1964 1.5273000000000003 25.7827 0 1 0
1863 2 6 0.425 62.2048 4.679300000000005 24.9627 0 1 0
1871 2 1 -1.1688 60.7665 2.380200000000002 26.3764 0 1 0
7070 1594 9 1 60.02551128068092 4.625716332829636 27.32273282096804 0 0 0
5944 1158 8 -0.8472 59.83911398466518 3.301855644381687 29.64583081375689 0 0 0
4285 605 8 -0.8472 58.98848671353324 0.12841869883430426 24.875248785382738 0 0 1
4445 658 7 0.4236 53.21618052111676 12.816261143893033 28.52049225331273 0 0 0
6601 1377 8 -0.8472 62.37358977905139 4.9135871443698536 16.56550630515974 0 0 -1
4287 605 7 0.4236 58.469743573952385 0.8273994610609294 24.382976994367887 0 0 1
3135 221 7 0.4236 51.34642034050674 11.498759557568736 25.15607673918741 1 -2 0
6989 1513 9 1 51.807779946466994 10.825775671031728 15.823147915210281 0 -1 0
3134 221 7 0.4236 52.547893161440825 10.887511228785035 26.077741006469576 1 -2 0
3133 221 8 -0.8472 52.211974269880066 10.998131249938842 25.142368265239764 1 -2 0
6917 1482 7 0.4236 51.65789106658415 9.07963305371488 29.549788295007694 0 0 -1
6916 1482 8 -0.8472 51.694167681870155 8.203683339958395 30.03082498882734 0 0 -1
4446 658 7 0.4236 54.41689659706399 11.800904281944977 28.08008629106701 0 0 0
4444 658 8 -0.8472 53.42523258077252 11.919076321889811 28.13144652372487 0 0 0
6573 1367 7 0.4236 54.45742251720932 11.86461284308755 22.573947901973956 0 -2 0
3454 328 8 -0.8472 54.235243114146535 7.9434925854507075 27.935656604692728 0 -1 0
3456 328 7 0.4236 53.475542084282395 7.84742391319702 28.57879362933541 0 -1 0
6571 1367 8 -0.8472 54.60925308971873 10.948154028918678 22.944151782693552 0 -2 0
6977 1502 7 0.4236 55.37388550793362 9.924555882050065 25.263642462796216 0 1 1
6978 1502 7 0.4236 55.20821618243346 9.221331602637846 26.728106890350716 0 1 1
6976 1502 8 -0.8472 55.763944722391656 9.847478514952524 26.181200610784334 0 1 1
3772 434 8 -0.8472 51.8749495192352 8.562853585516386 23.27112983975944 0 0 0
3774 434 7 0.4236 51.95301942694782 9.448176029996063 23.729506720899252 0 0 0
4463 664 7 0.4236 62.296199430447004 5.969924739862107 27.94459289990061 0 1 -1
7063 1587 9 1 58.25045537947812 10.795171331778617 26.490564024099776 0 0 0
4008 512 7 0.4236 62.85103867923357 12.705754470843328 29.63328259923608 0 0 -2
4007 512 7 0.4236 62.693630092997616 12.457522105957247 28.026973246477898 0 0 -2
1771 2 4 2.1 62.1964 10.9104 25.7827 0 0 0
6344 1291 7 0.4236 58.11121981690653 13.028296968474477 23.890920082492123 0 1 0
6343 1291 8 -0.8472 58.05893873215955 12.064613848243178 24.152801134369508 0 1 0
4464 664 7 0.4236 63.20011193258545 4.910342285593278 28.797150015598387 0 1 -1
1241 2 5 1.36 61.286 9.3699 22.9913 0 0 0
5191 907 8 -0.8472 58.8565976567678 8.573725556948762 28.185254621216203 0 0 -1
1245 2 5 1.36 61.3165 12.4702 22.9996 0 0 0
4791 773 7 0.4236 58.135529459306504 8.413730653955954 24.32272263404494 0 1 -1
1775 2 6 0.425 62.2048 14.0624 24.9627 0 0 0
1790 2 1 -1.1688 62.1652 9.2532 26.3991 0 0 0
4789 773 8 -0.8472 58.84799516785751 8.722141097669532 24.953020689093254 0 1 -1
6345 1291 7 0.4236 57.43539081481077 11.584830496528186 23.53555241753449 0 1 0
5192 907 7 0.4236 59.66755679658945 8.092932304566332 27.851812518989707 0 0 -1
5854 1128 8 -0.8472 63.38222750736709 8.711477432583088 29.649724004860108 0 -1 -1
4006 512 8 -0.8472 62.589072810579125 13.125144491159839 28.764095324857387 0 0 -2
1252 2 2 -0.95 62.202 14.0699 23.993 0 0 0
4790 773 7 0.4236 59.232295379981295 7.933664615430126 25.433248688465714 0 1 -1
1255 2 2 -1.1808 62.1973 10.9213 24.0262 0 0 0
1258 2 2 -1.1808 62.216 7.7953 24.1163 0 0 0
5193 907 7 0.4236 58.08016654179477 7.943825696495881 28.20477948907157 0 0 -1
4301 610 7 0.4236 55.137227198793084 9.231048652368374 15.425157564837276 0 1 0
5503 1011 8 -0.8472 54.170082085055206 6.914454352173806 15.734719507047805 0 2 -1
6603 1377 7 0.4236 63.19960427803764 5.249477007675415 17.01814083555935 0 0 -1
4302 610 7 0.4236 55.40126794085945 10.838511841704157 15.311266639055363 0 1 0
5310 946 7 0.4236 56.270483338642585 20.985193549157902 6.8272371685627045 0 0 0
5308 946 8 -0.8472 56.57620725002293 21.12307772404354 5.8851537848125295 0 0 0
7107 1631 10 -1 53.34245501750909 21.73926937568371 2.1162478995843914 0 0 -1
5309 946 7 0.4236 56.297496204353656 20.341862630228157 5.326563282144034 0 0 0
4208 579 7 0.4236 55.86979876407235 15.935204206124562 7.245953118819974 0 2 3
3919 483 8 -0.8472 51.79846411923623 20.29955863987478 5.661550145379267 0 1 1
3920 483 7 0.4236 52.070120087796 20.924678137396683 4.929820284614872 0 1 1
3921 483 7 0.4236 51.44756096500828 20.825634037206314 6.43621885246206 0 1 1
2787 105 7 0.4236 51.045132759429144 18.548648869906575 4.182384889851728 0 0 0
4025 518 7 0.4236 56.27386886090227 18.964684625851532 2.286010851202607 0 -1 -2
4024 518 8 -0.8472 56.06724638557394 19.187659824101058 3.2386856217961113 0 -1 -2
4026 518 7 0.4236 55.44196211982967 19.967410832422757 3.2704382099065343 0 -1 -2
2505 11 7 0.4236 51.7992718873668 14.357053155418996 5.822735613852816 0 0 -2
4209 579 7 0.4236 55.901582282781774 16.359761615305903 5.669448499372085 0 2 3
4207 579 8 -0.8472 56.44255523170665 15.997817910130884 6.4286224507490335 0 2 3
6378 1302 7 0.4236 58.34910157338461 16.67585144701365 0.4086496839904607 0 -1 -1
3722 417 7 0.4236 51.1703483529647 23.656096180389667 14.991303027801587 0 -1 -2
5244 924 7 0.4236 53.81934954480658 17.70862994353854 0.25624234737139173 0 0 2
2504 11 7 0.4236 52.45643981477183 15.824914680670336 6.105824498674502 0 0 -2
6119 1216 7 0.4236 53.10634876592505 18.521713847250346 5.436402508962757 0 1 -1
6376 1302 8 -0.8472 57.44840377871666 16.24850008833133 0.48684361984406643 0 -1 -1
3510 346 7 0.4236 52.62908711417226 26.769479198038198 0.6385728960427735 0 -1 0
4905 811 7 0.4236 55.53924725788205 15.180211347044754 1.029436654873922 0 0 0
2591 40 7 0.4236 58.90205747321481 23.347533827247634 0.5842336291415331 0 0 0
46 1 2 -0.95 62.202 23.4534 8.693 0 0 0
47 1 2 -0.95 63.1015 15.6473 6.6441 0 0 0
48 1 2 -0.95 60.3687 20.3271 6.6399 0 0 0
50 1 2 -1.1808 63.1086 18.7497 6.5581 0 0 0
54 1 2 -1.1808 60.3906 17.1926 6.6565 0 0 0
577 1 4 2.1 60.3886 17.1738 4.899 0 0 0
581 1 6 0.425 60.3599 20.321 5.6705 0 0 0
582 1 6 0.425 63.1112 15.6567 5.6739 0 0 0
593 1 1 -1.1688 61.8175 18.0145 4.282 0 0 0
596 1 1 -1.1688 63.1211 20.3289 4.3697 0 0 0
597 1 1 -1.1688 60.4137 15.5103 4.297 0 0 0
610 1 4 2.1 63.0984 18.7698 4.9196 0 0 0
2626 52 8 -0.8472 58.786432359320585 17.868444588044557 4.31851398000104 0 0 0
2627 52 7 0.4236 57.96799218676328 17.750744144128717 4.880921587469328 0 0 0
2628 52 7 0.4236 58.53129936310233 18.26871009266404 3.438346544863032 0 0 0
3878 469 7 0.4236 60.87422904796364 18.804376080536876 1.2359637165123958 0 0 1
635 1 1 -1.1688 60.9003 25.6711 10.9978 0 0 0
5668 1066 8 -0.8472 63.1365589723761 19.8997886908551 1.3330820567397261 0 0 0
5279 936 7 0.4236 54.89928557678757 27.052646067968652 9.67890233267129 0 -2 1
3431 320 7 0.4236 51.104319867656045 15.109722782640917 8.339058712590264 1 -1 1
3877 469 8 -0.8472 59.92704731611361 18.52275584773761 1.3893810026960243 0 0 1
3879 469 7 0.4236 59.33238461312222 18.97839608442151 0.7269851035056438 0 0 1
6913 1481 8 -0.8472 52.551867026179245 14.655731347289732 3.3988780832798766 0 1 1
70 1 5 1.36 61.2809 25.0325 7.6672 0 0 0
588 1 1 -1.1688 60.7665 21.1468 11.0764 0 0 0
3186 238 7 0.4236 52.34750249937365 23.996488071248233 1.6904929665819581 0 -1 0
7004 1528 9 1 52.7801993827343 26.31339417886847 6.088761991009429 0 -1 1
3184 238 8 -0.8472 51.7030701940955 24.760825125095224 1.668213970825701 0 -1 0
7100 1624 10 -1 56.09885392710119 26.638276017891265 7.110900968989559 0 0 1
5470 1000 8 -0.8472 55.83969255083863 25.762059684071577 0.5459600875143252 0 0 1
5471 1000 7 0.4236 55.1639083254089 25.06781203045937 0.7936208334476831 0 0 1
5472 1000 7 0.4236 56.29758262702332 26.091074270358906 1.371845098347321 0 0 1
4783 771 8 -0.8472 53.704005620307264 23.743040546944098 5.590916049983513 0 -1 0
4785 771 7 0.4236 53.85188242041942 23.217530768675093 4.753078279280981 0 -1 0
4784 771 7 0.4236 54.41228583870355 23.512715583062228 6.258216278661151 0 -1 0
3185 238 7 0.4236 51.49273026440699 25.04681286705414 2.603076619660107 0 -1 0
3091 207 8 -0.8472 61.72392801238826 26.510064137312188 13.9810192058006 0 -2 0
656 1 4 2.1 62.2011 26.5362 10.4551 0 0 0
5825 1118 7 0.4236 54.66119191548302 27.712908928445625 3.5772858566456724 0 1 1
5824 1118 8 -0.8472 54.39585708093234 26.842695620525127 3.9924078435779813 0 1 1
5826 1118 7 0.4236 55.19378955611442 26.422533441915228 4.424574106248279 0 1 1
5395 975 8 -0.8472 60.12070721225386 27.99622175688317 1.2917809163777716 0 -1 1
5280 936 7 0.4236 53.37483730711048 26.637827219541293 10.091951243692813 0 -2 1
3161 230 7 0.4236 54.522932823096475 22.35886352951969 15.026355658215513 0 1 0
2592 40 7 0.4236 58.92632090144073 21.74062649564723 0.2946019111072588 0 0 0
2590 40 8 -0.8472 58.801377957540176 22.44199079424216 0.9963693294245609 0 0 0
2557 29 8 -0.8472 62.26724505041084 25.143640669600984 1.1670198721187897 0 0 0
3059 196 7 0.4236 58.009281920684835 27.770625712914295 4.777803170788575 0 -1 0
51 1 2 -1.1808 60.39 23.4199 6.5742 0 0 0
53 1 2 -1.1808 63.113 21.8919 6.56 0 0 0
80 1 2 -0.95 63.1015 25.0308 6.6441 0 0 0
83 1 2 -1.1808 63.1086 28.1332 6.5581 0 0 0
87 1 2 -1.1808 60.3906 26.5761 6.6565 0 0 0
590 1 1 -1.1688 61.6966 22.5557 4.3738 0 0 0
611 1 4 2.1 60.3938 23.406 4.9325 0 0 0
613 1 4 2.1 63.1054 21.8862 4.9221 0 0 0
621 1 4 2.1 60.3886 26.5573 4.899 0 0 0
626 1 6 0.425 63.1112 25.0402 5.6739 0 0 0
637 1 1 -1.1688 61.8175 27.398 4.282 0 0 0
641 1 1 -1.1688 60.4137 24.8938 4.297 0 0 0
2884 138 8 -0.8472 58.66222124600211 22.597734760897236 4.2115847138044415 0 0 0
2885 138 7 0.4236 57.98046305175218 22.203375184681715 4.827771639119857 0 0 0
2886 138 7 0.4236 58.468248103140354 22.311938077729664 3.2731313871993595 0 0 0
3058 196 8 -0.8472 58.76191381042347 27.446790433921255 4.204500523410279 0 -1 0
2559 29 7 0.4236 62.54228849304979 24.778067819701555 2.0562373188962573 0 0 0
2558 29 7 0.4236 61.623785014301454 25.897295277369317 1.301050075199334 0 0 0
3060 196 7 0.4236 58.649727416998125 27.800645146301218 3.275952706945241 0 -1 0
5075 868 7 0.4236 62.09802890947485 15.632972732747366 1.706138028971858 0 -1 1
6146 1225 7 0.4236 54.13812427240201 16.501489600610793 14.382080883057805 0 1 1
6145 1225 8 -0.8472 54.104008493785464 16.05665182060514 13.487119599229937 0 1 1
3252 260 7 0.4236 55.85216932881513 15.728910687003243 11.614864591167803 0 -1 0
3251 260 7 0.4236 56.490146954508376 16.81670602109107 10.577409899890997 0 -1 0
5437 989 8 -0.8472 51.87109671302889 21.379656038906912 8.823770326566125 0 0 -1
6118 1216 8 -0.8472 53.768807281954935 17.921537553227903 5.884662848754899 0 1 -1
6120 1216 7 0.4236 54.10367600925026 18.35908274548438 6.719179149373527 0 1 -1
4420 650 8 -0.8472 52.182623574105 17.215671041926665 11.09856332254979 0 -1 1
4422 650 7 0.4236 51.63305184408929 16.620933283566274 10.511828143657144 0 -1 1
4421 650 7 0.4236 53.016251717130984 17.482744972735897 10.61510109555875 0 -1 1
5439 989 7 0.4236 52.652576440273116 20.82369247037734 8.54058514663675 0 0 -1
7160 1684 10 -1 55.45848960408786 19.122297844585805 9.098290406569642 0 0 0
3250 260 8 -0.8472 56.62097005323277 15.92242035043745 11.00535693178449 0 -1 0
3597 375 7 0.4236 57.1249191840109 20.379585566942463 11.056245094914773 0 0 0
5246 925 7 0.4236 53.67715902552194 20.0148652520363 12.204374609156309 0 -1 -1
7161 1685 10 -1 57.37123236182762 25.543715140354397 13.14646760676751 0 0 -1
6147 1225 7 0.4236 53.44897155249191 16.53475435036437 12.902017218667776 0 1 1
2488 6 8 -0.8472 58.84759673752295 22.17736973864963 14.552108706304601 0 0 -1
6136 1222 8 -0.8472 58.430794766385326 23.398730505559666 9.645424320482203 0 3 1
5670 1066 7 0.4236 63.028813090647 20.53828347585324 2.0951290367093875 0 0 0
6840 1456 7 0.4236 55.86358967990189 18.274745201858593 13.905839462664275 0 2 -2
6838 1456 8 -0.8472 56.86002074952786 18.258529802092134 13.82300088009478 0 2 -2
6839 1456 7 0.4236 57.169477659651186 19.08865898002522 13.35918833810334 0 2 -2
6753 1427 7 0.4236 58.25331472706425 15.110825086602244 14.182543350342193 0 -1 0
5043 857 7 0.4236 57.985345415644495 14.628131848687843 9.847923772448638 0 1 0
6751 1427 8 -0.8472 58.67707588646233 15.662463003059923 13.464126890688998 0 -1 0
7008 1532 9 1 61.17512713526423 16.798668671934465 13.60054174116258 0 0 0
4630 720 8 -0.8472 58.873231600890364 18.51376109469474 9.409066546274726 0 0 0
4631 720 7 0.4236 59.06553708039368 17.662422105530823 9.89716553611321 0 0 0
4632 720 7 0.4236 57.884003593934175 18.6337486038245 9.325212511006232 0 0 0
35 1 5 1.36 61.286 18.7534 7.6913 0 0 0
37 1 5 1.36 61.2809 15.6491 7.6672 0 0 0
49 1 2 -1.1808 62.1973 20.3048 8.7262 0 0 0
52 1 2 -1.1808 62.216 17.1788 8.8163 0 0 0
576 1 4 2.1 62.1964 20.2939 10.4827 0 0 0
591 1 1 -1.1688 60.9003 16.2877 10.9978 0 0 0
595 1 1 -1.1688 62.1652 18.6367 11.0991 0 0 0
612 1 4 2.1 62.2011 17.1527 10.4551 0 0 0
6229 1253 8 -0.8472 60.04545903419984 19.357357264990284 13.599079831751089 0 1 1
6230 1253 7 0.4236 60.354983130844005 20.024166995148253 12.921171081106262 0 1 1
6231 1253 7 0.4236 59.59510305375308 19.834054064645784 14.35402340895622 0 1 1
6752 1427 7 0.4236 58.00374139337236 16.30294513045194 13.094798159900852 0 -1 0
3093 207 7 0.4236 62.30801797368277 26.795763364426442 14.740765972191875 0 -2 0
6125 1218 7 0.4236 58.1441080156448 27.696600240680397 8.710600627957458 0 0 0
7083 1607 9 1 59.857470090266986 23.484636473101833 11.864842538562081 0 -1 0
5278 936 8 -0.8472 54.158638011654006 27.210582033035507 10.331970216809127 0 -2 1
3230 253 7 0.4236 51.69548180745303 26.826446766720125 13.860403829914661 0 0 -1
5247 925 7 0.4236 53.50481008586041 19.773598730926388 13.810211631572425 0 -1 -1
5245 925 8 -0.8472 53.89764943153676 20.37207777251635 13.111999608533592 0 -1 -1
3231 253 7 0.4236 52.68939233078375 27.39520005064223 12.696235466606472 0 0 -1
6914 1481 7 0.4236 53.21040591504943 14.596670381208387 2.6486522554584133 0 1 1
6097 1209 8 -0.8472 53.27766899332522 23.82194888036519 12.919052718178914 0 0 -1
5438 989 7 0.4236 52.14504696118258 22.340244244131775 8.870904634555062 0 0 -1
6098 1209 7 0.4236 53.44921133580609 24.163105710646914 11.994831268467111 0 0 -1
4903 811 8 -0.8472 54.76265639466854 14.597409218517042 1.2687036304001422 0 0 0
7149 1673 10 -1 51.6596400946672 25.191165839037247 9.192877073483317 0 0 0
5232 920 7 0.4236 54.345953076674284 23.600685342956794 9.340778014649299 0 -1 0
5231 920 7 0.4236 55.7220475405862 24.207458376347923 9.977029886766417 0 -1 0
5230 920 8 -0.8472 55.061633973460644 23.458057526475468 10.024487251044027 0 -1 0
7082 1606 9 1 55.87061187304673 22.75545622120375 12.68198063725127 0 0 0
6099 1209 7 0.4236 52.40546321044165 24.181608390842616 13.250567663118519 0 0 -1
2503 11 8 -0.8472 51.758540976048835 15.17218407364832 6.400578824779714 0 0 -2
2934 154 7 0.4236 56.3491766372052 28.124893311659307 13.140212421344765 0 1 0
3229 253 8 -0.8472 52.150002297436316 27.641641804974572 13.501421691478628 0 0 -1
5074 868 8 -0.8472 62.75481565332408 15.361679330105963 1.0025535972401423 0 -1 1
2786 105 7 0.4236 51.444207994936804 17.017337518193017 4.585436865950269 0 0 0
68 1 5 1.36 61.286 28.1369 7.6913 0 0 0
2490 6 7 0.4236 57.995364411895515 22.053918014652748 15.06049812049842 0 0 -1
639 1 1 -1.1688 62.1652 28.0202 11.0991 0 0 0
580 1 6 0.425 62.2048 23.4458 9.6627 0 0 0
7022 1546 9 1 59.826353374480625 27.472444439688797 12.523098366479667 0 0 0
3595 375 8 -0.8472 57.65879726880355 20.899315951441867 11.723219236752161 0 0 0
3596 375 7 0.4236 58.612368044325166 20.943430957095536 11.425298829470409 0 0 0
6138 1222 7 0.4236 58.31026483938877 24.35963030788027 9.396137324761709 0 3 1
3092 207 7 0.4236 61.82182508211548 25.52529097352026 13.837359638327264 0 -2 0
5742 1090 7 0.4236 62.43118773535017 23.46564403977162 14.304729725900389 0 -1 0
6137 1222 7 0.4236 57.55081984163273 22.926999125889246 9.589624537597954 0 3 1
5740 1090 8 -0.8472 61.97908745718794 23.193762104070196 13.455208909063659 0 -1 0
39 1 5 1.36 61.3165 21.8537 7.6996 0 0 0
85 1 2 -1.1808 62.216 26.5623 8.8163 0 0 0
5741 1090 7 0.4236 62.55556050371675 22.539738453809747 12.965380348800112 0 -1 0
5493 1007 7 0.4236 51.16499596712369 21.955694189028172 0.3423109407582209 0 -2 -2
6915 1481 7 0.4236 51.64052800844771 14.419423170716863 3.0618027993076 0 1 1
3160 230 8 -0.8472 55.496842191659965 22.35125673697313 15.253166789504487 0 1 0
3721 417 8 -0.8472 50.93427382566738 24.616426559105975 14.842861690360737 0 -1 -2
3430 320 8 -0.8472 50.765384584524426 15.015512232219344 9.275139355047129 1 -1 1
5823 1117 7 0.4236 53.48506958109728 14.537101879966576 9.231733853632077 0 -1 -2
2489 6 7 0.4236 59.246317189895024 23.065535632083435 14.780545611080832 0 0 -1
5655 1061 7 0.4236 51.664546514000044 14.193382818515733 15.22489915788481 0 0 0
3495 341 7 0.4236 63.40230622258215 19.548502872538798 14.55776702767705 0 0 0
5311 947 8 -0.8472 54.66105719897398 16.948591686754956 20.01587977167679 0 0 -1
6396 1308 7 0.4236 56.10282588183348 19.13044048127097 22.584922269223366 0 -1 -1
5312 947 7 0.4236 54.84095957919412 15.978236244306117 19.854493115630856 0 0 -1
4759 763 8 -0.8472 51.03435167612987 18.15225601965855 19.330686450791912 0 2 0
5313 947 7 0.4236 54.246272055331104 17.35092464321368 19.199741483024912 0 0 -1
6395 1308 7 0.4236 55.99824003320307 18.36202033735477 21.147835361386882 0 -1 -1
6443 1324 7 0.4236 56.58394873637025 19.897917294669917 17.591466242054974 0 -2 0
6394 1308 8 -0.8472 56.458498900038684 19.093417968325905 21.651045065645082 0 -1 -1
6642 1390 7 0.4236 51.18813309855861 14.965513337805959 30.013350744051444 0 1 0
4075 535 8 -0.8472 53.68092989997075 20.268478832893784 19.856654796681045 0 -1 -1
4077 535 7 0.4236 53.36241785596775 19.327833149498 19.973854771891027 0 -1 -1
7139 1663 10 -1 53.82072960212004 18.323268434864172 16.555045694339995 0 0 -1
3723 417 7 0.4236 50.88016108682049 25.086388497789706 15.723888586889124 0 -1 -2
5430 986 7 0.4236 54.768351437287265 15.771098214685734 16.83519279551035 0 -2 1
6797 1442 7 0.4236 52.623741218960355 20.83211811680511 16.082109267028148 0 0 0
4760 763 7 0.4236 51.64689701291448 17.781564918038516 18.63256293255244 0 2 0
4486 672 8 -0.8472 51.24742074784098 20.269018699292065 22.147548019807502 0 -1 -1
6866 1465 7 0.4236 55.516126889167985 27.435157689177792 19.51216129066416 0 -1 -3
5428 986 8 -0.8472 54.99898761977226 14.841973357806973 17.124215429624464 0 -2 1
4488 672 7 0.4236 52.033362323599725 20.821227901318686 21.869409592185743 0 -1 -1
4487 672 7 0.4236 51.02910301944625 19.612480771778056 21.42554009927796 0 -1 -1
6442 1324 8 -0.8472 57.31504679189971 20.568282175762373 17.464554500522375 0 -2 0
6444 1324 7 0.4236 58.14889573969833 20.10059354433651 17.171359515402052 0 -2 0
4211 580 7 0.4236 58.28450975516661 17.032065590203814 15.92979957258503 0 2 -1
3699 409 7 0.4236 60.915270457067265 20.525759880390368 16.419993679371146 0 0 0
1286 2 2 -0.95 63.1015 15.6473 21.9441 0 0 0
1287 2 2 -0.95 60.3687 20.3271 21.9399 0 0 0
1289 2 2 -1.1808 63.1086 18.7497 21.8581 0 0 0
1293 2 2 -1.1808 60.3906 17.1926 21.9565 0 0 0
1816 2 4 2.1 60.3886 17.1738 20.199 0 0 0
1820 2 6 0.425 60.3599 20.321 20.9705 0 0 0
1821 2 6 0.425 63.1112 15.6567 20.9739 0 0 0
1832 2 1 -1.1688 61.8175 18.0145 19.582 0 0 0
1835 2 1 -1.1688 63.1211 20.3289 19.6697 0 0 0
1836 2 1 -1.1688 60.4137 15.5103 19.597 0 0 0
1849 2 4 2.1 63.0984 18.7698 20.2196 0 0 0
3511 347 8 -0.8472 58.81987440613144 18.065297548017835 19.59887171414395 0 0 0
3512 347 7 0.4236 58.23798457208088 17.726715799819317 18.85943500313867 0 0 0
3513 347 7 0.4236 58.27949639235225 18.643567132216845 20.210096632446756 0 0 0
4212 580 7 0.4236 56.884255565286814 17.58642174362963 16.561150459513346 0 2 -1
4210 580 8 -0.8472 57.82400134304788 17.31630883563601 16.77071447377632 0 2 -1
3697 409 8 -0.8472 60.90655137177399 20.04822276199731 17.298562010542852 0 0 0
3571 367 8 -0.8472 61.51435083773307 17.025470253533967 16.42192614579173 0 1 0
3698 409 7 0.4236 61.78998224519068 20.16767926604777 17.751640779004305 0 0 0
3572 367 7 0.4236 62.37209778889838 16.81309790074989 16.890080312630744 0 1 0
3573 367 7 0.4236 61.18648108039468 17.922701948975952 16.71769098334008 0 1 0
5847 1125 7 0.4236 52.07110375936559 26.44661206905566 26.108542406823847 0 -1 -1
4575 701 7 0.4236 52.86517606716616 14.552687644441022 24.80560343088148 0 0 -1
4076 535 7 0.4236 54.20298393965489 20.340158286148014 19.006759715334546 0 -1 -1
4199 576 7 0.4236 52.73825575652686 26.323117691422926 17.07622066729998 0 -1 2
4198 576 8 -0.8472 51.744332964164094 26.34364837705926 17.184369300447074 0 -1 2
4434 654 7 0.4236 51.934036151784106 25.603782184554657 20.680403164138735 0 0 0
7106 1630 10 -1 50.98066636299664 23.39659813916299 19.0622452053742 0 0 0
6963 1497 7 0.4236 54.267965141812 23.132412898421446 18.536572836736138 0 0 -1
6961 1497 8 -0.8472 55.257918494723405 23.148336478479106 18.677068279864987 0 0 -1
6962 1497 7 0.4236 55.45619848388668 23.403310131069365 19.623468572434234 0 0 -1
4819 783 8 -0.8472 55.33412656027882 25.564459267928783 16.471965923782772 0 -1 1
4821 783 7 0.4236 55.59847808591253 24.74481697432182 16.980202849223602 0 -1 1
5107 879 8 -0.8472 51.396145292383125 18.514679582825654 24.603247743819388 0 2 0
3162 230 7 0.4236 55.61257295344279 22.114640392090166 16.217852997576927 0 1 0
7138 1662 10 -1 56.5921998429528 24.94178941702428 21.794642175764704 0 0 0
4432 654 8 -0.8472 52.523027974115514 26.3096955373449 21.07381772063388 0 0 0
4200 576 7 0.4236 51.50128278918281 26.011420285371006 18.095715183360554 0 -1 2
4655 728 7 0.4236 58.7270194169002 26.50085309156556 15.788531415381723 0 2 1
4654 728 8 -0.8472 58.70559175510457 26.222384769097776 16.748737879608555 0 2 1
6798 1442 7 0.4236 51.88014341100673 22.002384510208753 16.944759371249503 0 0 0
5337 955 7 0.4236 53.81503099053239 21.902438241729417 21.357060911667187 0 -1 -1
3533 354 7 0.4236 51.49275315305268 24.313020370133927 23.85075532818404 0 -1 0
6993 1517 9 1 60.00180122053822 14.216233755976347 27.62845032448383 0 0 0
3714 414 7 0.4236 60.63235234860221 24.666826013910757 16.693842561321365 0 -1 0
3713 414 7 0.4236 61.987263727214575 23.755321115333643 16.693215176723452 0 -1 0
3760 430 8 -0.8472 58.488061688658846 22.625366693901473 19.613140790385977 0 0 0
3761 430 7 0.4236 57.8271409317007 23.044097059673174 20.235915760025872 0 0 0
3762 430 7 0.4236 58.01747582874438 22.31509928808791 18.787136507348844 0 0 0
3112 214 8 -0.8472 58.82296786757435 27.531468463745973 19.490649013669962 0 -1 0
1290 2 2 -1.1808 60.39 23.4199 21.8742 0 0 0
1292 2 2 -1.1808 63.113 21.8919 21.86 0 0 0
1319 2 2 -0.95 63.1015 25.0308 21.9441 0 0 0
1322 2 2 -1.1808 63.1086 28.1332 21.8581 0 0 0
1326 2 2 -1.1808 60.3906 26.5761 21.9565 0 0 0
1829 2 1 -1.1688 61.6966 22.5557 19.6738 0 0 0
1850 2 4 2.1 60.3938 23.406 20.2325 0 0 0
1852 2 4 2.1 63.1054 21.8862 20.2221 0 0 0
1860 2 4 2.1 60.3886 26.5573 20.199 0 0 0
1865 2 6 0.425 63.1112 25.0402 20.9739 0 0 0
1876 2 1 -1.1688 61.8175 27.398 19.582 0 0 0
1880 2 1 -1.1688 60.4137 24.8938 19.597 0 0 0
3113 214 7 0.4236 58.68907675298582 27.56300952563306 18.500155008791687 0 -1 0
4656 728 7 0.4236 57.982797202195776 25.544518852979383 16.883147603699456 0 2 1
5108 879 7 0.4236 51.69099246771712 19.124882942295798 23.867912908577143 0 2 0
3712 414 8 -0.8472 61.09268665857432 23.88862608496108 16.266645609939008 0 -1 0
6203 1244 7 0.4236 56.27382788956895 28.050974955248574 21.853102031124926 0 0 0
6867 1465 7 0.4236 55.245527652877506 26.78356941261131 18.039464653527013 0 -1 -3
2681 70 7 0.4236 63.09327520611939 26.85892962316325 17.289642813286974 0 -1 1
3114 214 7 0.4236 58.11918152043107 28.081857254595032 19.939822644850086 0 -1 0
7006 1530 9 1 55.46910424913372 27.55962963617535 29.062087460939736 0 -1 0
5803 1111 8 -0.8472 54.88433468977465 15.952518093765319 23.69681489263773 0 -2 1
3950 493 7 0.4236 54.13686633077559 19.306016400985744 27.529327820764763 0 -1 0
5804 1111 7 0.4236 54.426393374219685 15.57809364133815 22.890529515608833 0 -2 1
5805 1111 7 0.4236 54.67263600005867 16.926461655809163 23.778163876867616 0 -2 1
5710 1080 8 -0.8472 57.061949260609396 19.570665377106682 30.3575119900419 0 1 -1
5711 1080 7 0.4236 56.53575243173281 20.41997141428068 30.399895666831082 0 1 -1
5712 1080 7 0.4236 57.58963438043208 19.547519868522837 29.50838695062662 0 1 -1
4001 510 7 0.4236 56.192367259045504 16.595829872586677 27.76484492477596 0 2 -2
4000 510 8 -0.8472 56.23419042951558 16.57494584423232 26.765938184183415 0 2 -2
4573 701 8 -0.8472 52.01683566411311 14.77842394228603 25.28452081664541 0 0 -1
2872 134 8 -0.8472 52.850752316451896 15.4962471104303 28.37088297101936 0 0 -1
2584 38 8 -0.8472 54.59653130577621 19.375533593329582 24.09807617192778 0 0 -2
4002 510 7 0.4236 55.97108689287483 15.66682092067212 26.440230541735733 0 2 -2
2873 134 7 0.4236 53.51359200449796 16.06005263067316 28.86359694412943 0 0 -1
5109 879 7 0.4236 51.721060537808036 18.86841152102086 25.48034743326127 0 2 0
2585 38 7 0.4236 53.75360285536943 19.38308921641027 24.63604907620716 0 0 -2
4304 611 7 0.4236 56.392824270700906 18.797298275065096 26.640767069219375 0 -1 0
2874 134 7 0.4236 52.04528246312622 16.045824617407778 28.14911024711506 0 0 -1
4303 611 8 -0.8472 56.335512769322925 19.794240374267122 26.693890949516366 0 -1 0
4574 701 7 0.4236 52.20821606120857 14.910901461213221 26.257055416978357 0 0 -1
4305 611 7 0.4236 55.75455430641913 20.134576419890752 25.95452720245826 0 -1 0
3949 493 8 -0.8472 53.241564108416576 18.864237007649685 27.472187709742144 0 -1 0
3951 493 7 0.4236 53.00347673216349 18.477053893971235 28.362919828003747 0 -1 0
5242 924 8 -0.8472 54.5508580009137 17.60860033011884 30.181787378303436 0 0 1
4745 758 7 0.4236 52.00276674960809 14.190939087463157 19.05910007328629 0 0 0
3509 346 7 0.4236 51.95819651600835 26.83373925566034 29.751158070294302 0 -1 -1
3891 473 7 0.4236 57.86306730944291 25.335963190300735 30.101394905352254 0 1 -1
3816 448 7 0.4236 59.03831928557109 15.85195307305795 24.717937024832285 0 0 -1
2869 133 8 -0.8472 60.272747682064576 16.175499391467778 29.268568973775032 0 0 -1
6420 1316 7 0.4236 59.79207523106084 20.060857256132177 27.885261312804637 0 -1 1
3815 448 7 0.4236 57.49389929841802 15.382566711638253 24.470814521866586 0 0 -1
3814 448 8 -0.8472 58.434850643944166 15.299950293489717 24.142507648920436 0 0 -1
1274 2 5 1.36 61.286 18.7534 22.9913 0 0 0
1276 2 5 1.36 61.2809 15.6491 22.9672 0 0 0
1288 2 2 -1.1808 62.1973 20.3048 24.0262 0 0 0
1291 2 2 -1.1808 62.216 17.1788 24.1163 0 0 0
1815 2 4 2.1 62.1964 20.2939 25.7827 0 0 0
1830 2 1 -1.1688 60.9003 16.2877 26.2978 0 0 0
1834 2 1 -1.1688 62.1652 18.6367 26.3991 0 0 0
1851 2 4 2.1 62.2011 17.1527 25.7551 0 0 0
2830 120 8 -0.8472 59.16352888028411 18.885599286773306 24.80236142049031 0 0 -1
2831 120 7 0.4236 58.926424200955715 19.649505652992435 25.402552066805203 0 0 -1
2832 120 7 0.4236 58.56976976835955 18.897110592444882 23.99780088803207 0 0 -1
6419 1316 7 0.4236 60.053166244324615 18.462412788176792 28.09366822559617 0 -1 1
6418 1316 8 -0.8472 59.51971709600739 19.249719166452408 28.402829935072127 0 -1 1
6248 1259 7 0.4236 62.97973665918531 18.857086686271984 30.08665281753762 0 -2 -1
6247 1259 8 -0.8472 62.764481061796985 18.165661534516712 29.397017767248666 0 -2 -1
6249 1259 7 0.4236 62.43822582484747 18.614784602541015 28.565244822909513 0 -2 -1
6878 1469 7 0.4236 57.4971816671122 22.605579917544944 22.862409958449177 0 0 1
4433 654 7 0.4236 53.36529689861858 25.890339096296376 21.412526121381433 0 0 0
6011 1180 7 0.4236 55.6603666246698 26.1688351520454 23.904112924802046 0 1 2
2586 38 7 0.4236 54.677084812134204 20.234638185559376 23.59265466306412 0 0 -2
3747 425 7 0.4236 54.511256914261985 22.506178583526722 28.93173735238039 0 0 -1
6997 1521 9 1 60.14196151996842 23.689211411217485 27.645878060704074 0 0 1
3889 473 8 -0.8472 58.850636723621676 25.2864013064885 30.25056057494039 0 1 -1
2956 162 8 -0.8472 52.54300735158384 23.838433400507732 28.02268252155712 1 1 0
6010 1180 8 -0.8472 55.11763994094181 26.84455840102131 24.402957802928874 0 1 2
2957 162 7 0.4236 52.17902108631814 23.499120860970418 28.89008146454393 1 1 0
4359 629 7 0.4236 52.300691388300336 22.233281321213283 26.317292345964052 0 -1 -2
4945 825 8 -0.8472 55.8764791776547 25.47753848031306 27.51926144867478 0 2 0
5845 1125 8 -0.8472 52.301006010524034 25.916245329731904 25.292542378198245 0 -1 -1
5336 955 7 0.4236 54.6826629573634 22.93010727916679 22.283202072746867 0 -1 -1
4357 629 8 -0.8472 52.6414741263691 21.728782081243562 25.523977947701056 0 -1 -2
5335 955 8 -0.8472 53.94226901307336 22.257934116433855 22.283037884158354 0 -1 -1
4358 629 7 0.4236 52.18238836830387 22.056468156837614 24.698228418513402 0 -1 -2
5846 1125 7 0.4236 53.227376545443256 26.14713094267018 24.995002634002834 0 -1 -1
4947 825 7 0.4236 55.14372267847992 24.845010858513007 27.268309192393666 0 2 0
2958 162 7 0.4236 51.97456124418916 24.59312514526659 27.695101459796973 1 1 0
4946 825 7 0.4236 56.66204936833114 25.333161231522073 26.91756739099867 0 2 0
3434 321 7 0.4236 57.20198487920603 22.28880418415945 28.8483737582351 0 0 0
3466 332 8 -0.8472 60.01867694621572 28.05519050593884 28.71210742611192 0 -1 0
3745 425 8 -0.8472 55.2276866798819 22.356225875084654 29.6130908354332 0 0 -1
1324 2 2 -1.1808 62.216 26.5623 24.1163 0 0 0
5429 986 7 0.4236 55.84018900658495 14.550393657421413 16.668845768081646 0 -2 1
1285 2 2 -0.95 62.202 23.4534 23.993 0 0 0
3433 321 8 -0.8472 58.057507487109184 22.249550742645166 28.33209785306945 0 0 0
3468 332 7 0.4236 60.41876430737131 27.406129629187006 28.065075394022436 0 -1 0
6879 1469 7 0.4236 57.462721145466894 20.976205708292557 22.965262350192162 0 0 1
2870 133 7 0.4236 60.592057050616674 16.589256426505578 28.41601578048349 0 0 -1
6922 1484 8 -0.8472 61.965050946133815 22.958337889286426 29.452332276576225 0 1 -1
1307 2 5 1.36 61.286 28.1369 22.9913 0 0 0
6923 1484 7 0.4236 61.98386817694424 23.447100309900648 30.32454635496139 0 1 -1
5086 872 8 -0.8472 57.943453802494965 24.625195982424877 25.627914417742602 0 0 -3
6877 1469 8 -0.8472 57.60052302340833 21.82392327802622 23.477498222845668 0 0 1
1819 2 6 0.425 62.2048 23.4458 24.9627 0 0 0
5087 872 7 0.4236 57.529596162537835 24.273880363756547 24.78809343778768 0 0 -3
1874 2 1 -1.1688 60.9003 25.6711 26.2978 0 0 0
3435 321 7 0.4236 57.85669736271245 22.086608258031696 27.366113707973636 0 0 0
3890 473 7 0.4236 59.275723203105954 26.141940288079056 29.955002262638008 0 1 -1
1278 2 5 1.36 61.3165 21.8537 22.9996 0 0 0
1827 2 1 -1.1688 60.7665 21.1468 26.3764 0 0 0
1309 2 5 1.36 61.2809 25.0325 22.9672 0 0 0
1895 2 4 2.1 62.2011 26.5362 25.7551 0 0 0
5088 872 7 0.4236 58.53665809136467 25.399758625344923 25.40845701714878 0 0 -3
1878 2 1 -1.1688 62.1652 28.0202 26.3991 0 0 0
6796 1442 8 -0.8472 52.282517006910595 21.771810991391895 16.05879565912159 0 0 0
2871 133 7 0.4236 60.59946731012322 16.715725705132197 30.044075137608317 0 0 -1
4744 758 8 -0.8472 51.38159413357448 14.97373605909451 19.022039574089746 0 0 0
3508 346 8 -0.8472 52.776304904632426 27.041159840687026 30.287512024698064 0 -1 -1
6012 1180 7 0.4236 55.72329631681677 27.413846428916365 24.958917788462383 0 1 2
5243 924 7 0.4236 55.29299415866607 18.242869443888416 30.398436472675968 0 0 1
6377 1302 7 0.4236 57.10878355186734 16.017514508199227 30.17508500569293 0 -1 -2
6865 1465 8 -0.8472 55.07468290177284 27.57534932528394 18.625891847476357 0 -1 -3
3746 425 7 0.4236 54.82461391043414 22.36577972972115 30.52820903094552 0 0 -1
4820 783 7 0.4236 55.53433543876203 25.433612543428158 15.500989318605187 0 -1 1
6924 1484 7 0.4236 62.63959119695395 22.22029278509118 29.469211834365204 0 1 -1
3532 354 8 -0.8472 50.778475647073755 23.72931678906174 23.464623371994698 0 -1 0
4442 657 7 0.4236 51.34758149827153 27.678905141141104 22.80161787975466 0 -3 3
6284 1271 7 0.4236 52.08109077917224 14.11979550179589 22.089605358341693 0 -2 -1
24 1 2 -0.95 68.5399 6.2376 6.6206 0 0 0
29 1 2 -1.1808 65.8061 4.7188 6.6413 0 0 0
91 1 2 -0.95 65.803 1.5707000000000022 6.6755 0 1 0
94 1 2 -1.1808 68.5124 0.030700000000003058 6.5642 0 1 0
98 1 2 -1.1808 68.5204 3.1205 6.5694 0 1 0
534 1 4 2.1 65.8072 4.7281 4.8844 0 0 0
542 1 6 0.425 68.5471 6.2381 5.6508 0 0 0
565 1 1 -1.1688 65.8306 6.3851 4.2672 0 0 0
629 1 6 0.425 65.7995 1.5768000000000022 5.7059 0 1 0
638 1 1 -1.1688 64.3579 3.915700000000001 4.277 0 1 0
645 1 1 -1.1688 67.24 3.880200000000002 4.2916 0 1 0
652 1 1 -1.1688 68.5399 1.5671999999999997 4.3593 0 1 0
660 1 4 2.1 68.5141 0.0143000000000022 4.9257 0 1 0
663 1 4 2.1 68.5173 3.119100000000003 4.9269 0 1 0
4369 633 8 -0.8472 67.28683208491093 2.15085677452375 1.3274632581563062 0 0 0
3688 406 8 -0.8472 68.071462759828 6.409579879111709 1.7083933052401916 0 1 1
3690 406 7 0.4236 68.03234679876964 5.48013558195102 2.0752765530562787 0 1 1
4370 633 7 0.4236 66.66472060861489 1.4836596473434223 1.737128263180789 0 0 0
6508 1346 8 -0.8472 64.7388288510894 6.394670387670361 1.1348838865514017 0 0 0
4371 633 7 0.4236 68.18803191612558 2.0717736977690375 1.7535909103934926 0 0 0
3000 176 7 0.4236 75.56032885533381 2.5696620280940214 2.0531518181850403 0 -1 0
709 1 4 2.1 75.732 12.5213 10.4476 0 0 0
6509 1346 7 0.4236 64.9682118697953 5.6876137009499255 1.8038042193120944 0 0 0
2502 10 7 0.4236 64.39688910664218 0.10869168814899072 1.9698654414393522 0 1 0
2633 54 7 0.4236 68.96784474319679 11.091230029789163 15.138689614731277 0 1 -1
2500 10 8 -0.8472 64.88627883920385 0.29937426617840157 1.1189025230886813 0 1 0
3689 406 7 0.4236 68.98931156481385 6.782851740344913 1.8433811859882012 0 1 1
6432 1320 7 0.4236 74.50849657706326 1.9155139552963643 0.2010465191692699 0 0 0
2945 158 7 0.4236 70.99029631804363 1.7595491425364393 0.9188304220391272 0 1 0
2944 158 8 -0.8472 71.547229228956 1.465519823444376 1.6956009075254248 0 1 0
114 1 2 -0.95 73.9348 6.2638 6.6441 0 0 0
187 1 2 -0.95 71.2019 1.5606000000000009 6.6399 0 1 0
191 1 2 -1.1808 71.2233 4.653400000000005 6.5742 0 1 0
194 1 2 -1.1808 73.9462 3.1254000000000026 6.56 0 1 0
649 1 1 -1.1688 69.9025 3.8262 4.3703 0 1 0
671 1 6 0.425 73.9444 6.2733 5.6739 0 0 0
687 1 1 -1.1688 71.2469 6.1268 4.297 0 0 0
766 1 6 0.425 71.1931 1.5545000000000009 5.6705 0 1 0
775 1 1 -1.1688 72.5298 3.789200000000001 4.3738 0 1 0
779 1 1 -1.1688 75.1911 3.915700000000001 4.277 0 1 0
782 1 1 -1.1688 73.9543 1.5624000000000002 4.3697 0 1 0
797 1 4 2.1 73.9316 0.0033000000000029672 4.9196 0 1 0
798 1 4 2.1 71.227 4.639499999999998 4.9325 0 1 0
801 1 4 2.1 73.9387 3.1197000000000017 4.9221 0 1 0
2556 28 7 0.4236 74.51492880405006 6.132262645922762 0.6326741058180428 0 1 0
2554 28 8 -0.8472 74.3355602930978 6.53442366969804 1.5305013013102302 0 1 0
2946 158 7 0.4236 71.91060182338404 2.26845369518699 2.1681022661120366 0 1 0
2998 176 8 -0.8472 76.01952453393474 2.688223270096158 1.1727640983754348 0 -1 0
6538 1356 8 -0.8472 65.71586071495142 10.97577207094943 1.9972735945654296 0 1 1
25 1 2 -0.95 65.803 10.9537 6.6755 0 0 0
28 1 2 -1.1808 68.5124 9.4137 6.5642 0 0 0
32 1 2 -1.1808 68.5204 12.5036 6.5694 0 0 0
33 1 2 -1.1808 65.7886 7.8436 6.5514 0 0 0
541 1 6 0.425 65.7995 10.9599 5.7059 0 0 0
545 1 1 -1.1688 64.4816 8.6848 4.3452 0 0 0
550 1 1 -1.1688 64.3579 13.2988 4.277 0 0 0
556 1 1 -1.1688 69.767 8.5933 4.2937 0 0 0
557 1 1 -1.1688 67.24 13.2633 4.2916 0 0 0
560 1 1 -1.1688 67.1093 8.7262 4.371 0 0 0
564 1 1 -1.1688 68.5399 10.9502 4.3593 0 0 0
572 1 4 2.1 68.5141 9.3973 4.9257 0 0 0
574 1 4 2.1 65.8034 7.8687 4.9126 0 0 0
575 1 4 2.1 68.5173 12.5021 4.9269 0 0 0
7069 1593 9 1 66.63325207848627 8.54042164535974 1.3826291911213648 0 0 0
6539 1356 7 0.4236 64.77093219008293 11.10679994719454 2.2971763460853714 0 1 1
6540 1356 7 0.4236 66.30955917567849 11.624847667789227 2.4729026632603848 0 1 1
2479 3 8 -0.8472 68.94945917358815 9.559811159139619 0.632715554199102 0 1 0
2740 90 8 -0.8472 67.77376325580879 13.696420520529186 1.303492480987228 0 1 0
2480 3 7 0.4236 69.2991620089012 10.381850937841199 1.0821138980303933 0 1 0
113 1 2 -0.95 73.0352 14.0699 8.693 0 0 0
5198 909 7 0.4236 72.90718988495242 0.6647066509302382 13.55894709190312 -1 0 -1
105 1 5 1.36 72.1497 12.4702 7.6996 0 0 0
4730 753 7 0.4236 64.99187775744207 1.5507091284242696 15.182342009959614 -1 0 -1
2555 28 7 0.4236 73.34897776676004 6.565286223061845 1.6908211509009534 0 1 0
685 1 1 -1.1688 72.9984 9.2532 11.0991 0 0 0
4461 663 7 0.4236 72.00875791281405 10.58680514777203 1.8850401577341351 0 1 0
115 1 2 -0.95 71.2019 10.9436 6.6399 0 0 0
118 1 2 -1.1808 73.9418 9.3662 6.5581 0 0 0
119 1 2 -1.1808 71.2233 14.0364 6.5742 0 0 0
122 1 2 -1.1808 73.9462 12.5084 6.56 0 0 0
123 1 2 -1.1808 71.2239 7.8091 6.6565 0 0 0
561 1 1 -1.1688 69.9025 13.2092 4.3703 0 0 0
665 1 4 2.1 71.2218 7.7903 4.899 0 0 0
670 1 6 0.425 71.1931 10.9375 5.6705 0 0 0
678 1 1 -1.1688 75.3148 8.6848 4.3452 0 0 0
679 1 1 -1.1688 72.5298 13.1722 4.3738 0 0 0
682 1 1 -1.1688 72.6507 8.631 4.282 0 0 0
683 1 1 -1.1688 75.1911 13.2988 4.277 0 0 0
686 1 1 -1.1688 73.9543 10.9454 4.3697 0 0 0
701 1 4 2.1 73.9316 9.3863 4.9196 0 0 0
702 1 4 2.1 71.227 14.0225 4.9325 0 0 0
705 1 4 2.1 73.9387 12.5028 4.9221 0 0 0
4460 663 7 0.4236 71.25359681627907 12.0339891494905 1.9299474787942459 0 1 0
4459 663 8 -0.8472 71.52864142969156 11.274488321299355 1.340448562729507 0 1 0
6510 1346 7 0.4236 65.10458161531739 6.1382907604463215 0.2401802333954093 0 0 0
669 1 6 0.425 70.2957 9.402 9.7167 0 0 0
6156 1228 7 0.4236 69.77268187562754 0.5233290346219472 14.26742444571095 0 0 0
4731 753 7 0.4236 64.49686931001101 1.953002240125576 13.679094428654178 -1 0 -1
6155 1228 7 0.4236 68.61355719545408 0.059174184149215756 13.214990844104776 0 0 0
4729 753 8 -0.8472 64.20065298188942 1.7924437132873305 14.62062343635386 -1 0 -1
1 1 5 1.36 64.0292 4.6979 7.6653 0 0 0
7 1 5 1.36 69.4248 4.6879 7.6796 0 0 0
10 1 5 1.36 66.7187 6.2699 7.6753 0 0 0
23 1 2 -0.95 67.6338 4.6971 8.7275 0 0 0
26 1 2 -1.1808 64.8949 6.2711 8.8107 0 0 0
69 1 5 1.36 63.9748 1.5592000000000006 7.7046 0 1 0
75 1 5 1.36 69.4125 1.5681000000000012 7.6902 0 1 0
78 1 5 1.36 66.6864 3.171000000000003 7.6693 0 1 0
93 1 2 -1.1808 67.6125 1.6055000000000028 8.7939 0 1 0
96 1 2 -1.1808 64.8915 3.1325000000000003 8.8097 0 1 0
539 1 6 0.425 67.6436 4.7055 9.697 0 0 0
543 1 1 -1.1688 63.5287 6.9642 11.0241 0 0 0
558 1 1 -1.1688 66.1932 6.9999 11.0836 0 0 0
562 1 1 -1.1688 64.8759 4.6941 11.0029 0 0 0
570 1 4 2.1 64.9062 6.2522 10.4493 0 0 0
636 1 1 -1.1688 63.6488 2.3363000000000014 11.0908 0 1 0
643 1 1 -1.1688 66.3098 2.4731000000000023 10.9965 0 1 0
647 1 1 -1.1688 68.9374 2.4223999999999997 10.9997 0 1 0
651 1 1 -1.1688 67.5831 0.12890000000000157 11.0681 0 1 0
659 1 4 2.1 67.6084 1.6174 10.4355 0 1 0
661 1 4 2.1 64.8988 3.138200000000001 10.4476 0 1 0
3262 264 8 -0.8472 67.08459020522761 13.935837968967501 13.370021211651075 0 0 0
3676 402 8 -0.8472 66.00633587358577 6.386286913898885 14.30604159745516 0 -1 0
3678 402 7 0.4236 66.11882719228133 6.129537651134677 15.265950779740859 0 -1 0
3677 402 7 0.4236 66.83156471517691 6.852140851739339 13.986702500247253 0 -1 0
102 1 5 1.36 74.808 10.9422 7.7046 0 0 0
7068 1592 9 1 63.639514962942656 7.264292080348865 13.803386921127151 0 0 0
5197 909 8 -0.8472 72.54008003157301 0.8637716185630444 14.467574339611215 -1 0 -1
5199 909 7 0.4236 72.85445565914263 1.7656575029979507 14.763834106005424 -1 0 -1
132 1 2 -1.1808 75.7247 12.5156 8.8097 0 0 0
3272 267 7 0.4236 69.15250218668686 3.5735452389360765 13.633248987197712 0 -1 0
3271 267 8 -0.8472 69.9816473174643 3.4148260670970156 14.169277505567166 0 -1 0
100 1 5 1.36 74.8624 4.6979 7.6653 0 0 0
103 1 5 1.36 72.1141 6.2656 7.6672 0 0 0
116 1 2 -1.1808 70.3247 6.2244 8.807 0 0 0
128 1 2 -1.1808 75.7281 6.2711 8.8107 0 0 0
174 1 5 1.36 74.808 1.5592000000000006 7.7046 0 1 0
177 1 5 1.36 72.1497 3.087200000000003 7.6996 0 1 0
184 1 2 -0.95 70.3 0.01710000000000278 8.747 0 1 0
185 1 2 -0.95 73.0352 4.686799999999998 8.693 0 1 0
189 1 2 -1.1808 73.0305 1.538300000000003 8.7262 0 1 0
192 1 2 -1.1808 70.3155 3.1376000000000026 8.8018 0 1 0
204 1 2 -1.1808 75.7247 3.1325000000000003 8.8097 0 1 0
676 1 1 -1.1688 74.3619 6.9642 11.0241 0 0 0
680 1 1 -1.1688 71.7335 6.9042 10.9978 0 0 0
696 1 1 -1.1688 75.7091 4.6941 11.0029 0 0 0
700 1 4 2.1 70.3237 6.2399 10.4456 0 0 0
706 1 4 2.1 75.7394 6.2522 10.4493 0 0 0
760 1 4 2.1 73.0297 1.5273000000000003 10.4827 0 1 0
764 1 6 0.425 73.038 4.679300000000005 9.6627 0 1 0
765 1 6 0.425 70.2957 0.018900000000002137 9.7167 0 1 0
773 1 1 -1.1688 71.5997 2.380200000000002 11.0764 0 1 0
777 1 1 -1.1688 74.482 2.3363000000000014 11.0908 0 1 0
780 1 1 -1.1688 70.2915 4.688500000000005 11.0147 0 1 0
800 1 4 2.1 70.3192 3.137400000000003 10.4443 0 1 0
805 1 4 2.1 75.732 3.138200000000001 10.4476 0 1 0
5264 931 7 0.4236 75.17250855373801 5.396690445779555 13.848074905132302 0 0 1
5265 931 7 0.4236 74.00441877949557 6.271560437629753 13.115411827910904 0 0 1
5263 931 8 -0.8472 74.25188289669424 5.774390232773686 13.947026881913127 0 0 1
3273 267 7 0.4236 70.69194350391346 3.03151929749089 13.578891833051468 0 -1 0
703 1 4 2.1 73.0343 7.7692 10.4551 0 0 0
3574 368 8 -0.8472 64.5094813707953 11.802598111025791 14.797528694358963 0 0 0
3264 264 7 0.4236 66.46493847481858 14.02604401105039 12.590345084746302 0 0 0
3 1 5 1.36 63.9748 10.9422 7.7046 0 0 0
5 1 5 1.36 64.0024 7.8197 7.6845 0 0 0
8 1 5 1.36 66.7232 9.3744 7.7012 0 0 0
9 1 5 1.36 69.4125 10.9511 7.6902 0 0 0
11 1 5 1.36 69.4193 7.8197 7.6842 0 0 0
12 1 5 1.36 66.6864 12.554 7.6693 0 0 0
22 1 2 -0.95 64.9019 9.3763 8.7248 0 0 0
27 1 2 -1.1808 67.6125 10.9885 8.7939 0 0 0
30 1 2 -1.1808 64.8915 12.5156 8.8097 0 0 0
31 1 2 -1.1808 67.6139 7.8308 8.7094 0 0 0
40 1 5 1.36 69.4248 14.0714 7.6796 0 0 0
535 1 4 2.1 67.6174 7.8483 10.4665 0 0 0
540 1 6 0.425 64.8941 9.3647 9.6947 0 0 0
548 1 1 -1.1688 63.6488 11.7193 11.0908 0 0 0
554 1 1 -1.1688 69.0734 7.0493 11.0773 0 0 0
555 1 1 -1.1688 66.3098 11.8561 10.9965 0 0 0
559 1 1 -1.1688 68.9374 11.8055 10.9997 0 0 0
563 1 1 -1.1688 67.5831 9.512 11.0681 0 0 0
571 1 4 2.1 67.6084 11.0005 10.4355 0 0 0
573 1 4 2.1 64.8988 12.5213 10.4476 0 0 0
3575 368 7 0.4236 64.22130439005356 11.703649792740057 13.845077513495257 0 0 0
664 1 4 2.1 73.0297 10.9104 10.4827 0 0 0
124 1 2 -0.95 75.7351 9.3763 8.7248 0 0 0
677 1 1 -1.1688 71.5997 11.7633 11.0764 0 0 0
2741 90 7 0.4236 67.87337125657004 13.716225863157042 2.2983221142793044 0 1 0
117 1 2 -1.1808 73.0305 10.9213 8.7262 0 0 0
121 1 2 -1.1808 73.0492 7.7953 8.8163 0 0 0
681 1 1 -1.1688 74.482 11.7193 11.0908 0 0 0
668 1 6 0.425 73.038 14.0624 9.6627 0 0 0
3528 352 7 0.4236 70.57081840746163 7.915237410051593 13.30870926124168 0 0 0
3526 352 8 -0.8472 70.56298035097088 8.524919782700515 14.101316364111598 0 0 0
3527 352 7 0.4236 71.35739847830605 8.332780655439509 14.677495556111225 0 0 0
3525 351 7 0.4236 74.06974692362606 11.749182402392618 13.861467231973812 0 1 0
101 1 5 1.36 72.1192 9.3699 7.6913 0 0 0
704 1 4 2.1 70.3192 12.5204 10.4443 0 0 0
112 1 2 -0.95 70.3 9.4002 8.747 0 0 0
684 1 1 -1.1688 70.2915 14.0715 11.0147 0 0 0
3523 351 8 -0.8472 74.0426863090106 10.816434437339067 14.220979478427171 0 1 0
3524 351 7 0.4236 73.37686080566624 10.278950870059266 13.703497344192028 0 1 0
2634 54 7 0.4236 69.91600538613575 10.920392648902437 13.820193315558445 0 1 -1
2632 54 8 -0.8472 69.66890975209797 11.52800672695708 14.575010491857231 0 1 -1
673 1 6 0.425 75.7273 9.3647 9.6947 0 0 0
120 1 2 -1.1808 70.3155 12.5207 8.8018 0 0 0
104 1 5 1.36 74.8356 7.8197 7.6845 0 0 0
3263 264 7 0.4236 66.71052048542226 13.272426382493022 14.018062274253658 0 0 0
3576 368 7 0.4236 64.70699328996932 10.900595103258919 15.181429241340538 0 0 0
2481 3 7 0.4236 69.64594342051572 9.196265367626394 0.014052118386075563 0 1 0
1263 2 2 -0.95 68.5399 6.2376 21.9206 0 0 0
1268 2 2 -1.1808 65.8061 4.7188 21.9413 0 0 0
1330 2 2 -0.95 65.803 1.5707000000000022 21.9755 0 1 0
1333 2 2 -1.1808 68.5124 0.030700000000003058 21.8642 0 1 0
1337 2 2 -1.1808 68.5204 3.1205 21.8694 0 1 0
1773 2 4 2.1 65.8072 4.7281 20.1844 0 0 0
1781 2 6 0.425 68.5471 6.2381 20.9508 0 0 0
1804 2 1 -1.1688 65.8306 6.3851 19.5672 0 0 0
1868 2 6 0.425 65.7995 1.5768000000000022 21.0059 0 1 0
1877 2 1 -1.1688 64.3579 3.915700000000001 19.577 0 1 0
1884 2 1 -1.1688 67.24 3.880200000000002 19.5916 0 1 0
1891 2 1 -1.1688 68.5399 1.5671999999999997 19.6593 0 1 0
1899 2 4 2.1 68.5141 0.0143000000000022 20.2257 0 1 0
1902 2 4 2.1 68.5173 3.119100000000003 20.2269 0 1 0
6430 1320 8 -0.8472 73.9134000495051 1.6850437107466385 30.031147497500424 0 0 -1
3066 198 7 0.4236 73.91226445594275 9.05234564918978 30.09150630111401 0 0 -1
3962 497 7 0.4236 66.27868731962744 11.993317338753725 17.056766682105284 0 1 1
3172 234 8 -0.8472 69.99432941333959 5.677027009660575 16.214911001735963 0 -1 0
3174 234 7 0.4236 69.79470936141013 5.201437040556049 17.071629266725964 0 -1 0
3959 496 7 0.4236 66.67234268051213 3.6547863112330097 17.500651963376875 0 1 0
3958 496 8 -0.8472 66.83017798721806 3.4931185943699794 16.526510417591666 0 1 0
3173 234 7 0.4236 70.00252545555468 5.018642073094181 15.462273834934422 0 -1 0
3373 301 8 -0.8472 75.58821454137023 0.8709058224101776 16.46109916510634 0 1 0
1353 2 2 -0.95 73.9348 6.2638 21.9441 0 0 0
1426 2 2 -0.95 71.2019 1.5606000000000009 21.9399 0 1 0
1430 2 2 -1.1808 71.2233 4.653400000000005 21.8742 0 1 0
1433 2 2 -1.1808 73.9462 3.1254000000000026 21.86 0 1 0
1888 2 1 -1.1688 69.9025 3.8262 19.6703 0 1 0
1910 2 6 0.425 73.9444 6.2733 20.9739 0 0 0
1926 2 1 -1.1688 71.2469 6.1268 19.597 0 0 0
2005 2 6 0.425 71.1931 1.5545000000000009 20.9705 0 1 0
2014 2 1 -1.1688 72.5298 3.789200000000001 19.6738 0 1 0
2018 2 1 -1.1688 75.1911 3.915700000000001 19.577 0 1 0
2021 2 1 -1.1688 73.9543 1.5624000000000002 19.6697 0 1 0
2036 2 4 2.1 73.9316 0.0033000000000029672 20.2196 0 1 0
2037 2 4 2.1 71.227 4.639499999999998 20.2325 0 1 0
2040 2 4 2.1 73.9387 3.1197000000000017 20.2221 0 1 0
3148 226 8 -0.8472 70.48023315183056 1.729825330904009 16.952242696350744 0 0 0
3149 226 7 0.4236 70.37327715165972 2.3495110815118663 17.72977075876768 0 0 0
3375 301 7 0.4236 74.81430194669753 1.2470617630336933 16.97057543665955 0 1 0
3150 226 7 0.4236 71.24428107636807 2.036208914557276 16.384475169109802 0 0 0
3500 343 7 0.4236 73.63503436435855 3.6329178130568023 17.02271100395465 0 0 0
3499 343 8 -0.8472 73.11832467837422 3.693446155768411 16.168692625929562 0 0 0
1360 2 2 -1.1808 73.0492 7.7953 24.1163 0 0 0
3065 198 7 0.4236 74.77813319401436 10.421998434228064 30.293865025812664 0 0 -1
2839 123 8 -0.8472 64.7316471739434 8.779572529309037 15.923235094932236 0 1 -1
1264 2 2 -0.95 65.803 10.9537 21.9755 0 0 0
1267 2 2 -1.1808 68.5124 9.4137 21.8642 0 0 0
1271 2 2 -1.1808 68.5204 12.5036 21.8694 0 0 0
1272 2 2 -1.1808 65.7886 7.8436 21.8514 0 0 0
1780 2 6 0.425 65.7995 10.9599 21.0059 0 0 0
1784 2 1 -1.1688 64.4816 8.6848 19.6452 0 0 0
1789 2 1 -1.1688 64.3579 13.2988 19.577 0 0 0
1795 2 1 -1.1688 69.767 8.5933 19.5937 0 0 0
1796 2 1 -1.1688 67.24 13.2633 19.5916 0 0 0
1799 2 1 -1.1688 67.1093 8.7262 19.671 0 0 0
1803 2 1 -1.1688 68.5399 10.9502 19.6593 0 0 0
1811 2 4 2.1 68.5141 9.3973 20.2257 0 0 0
1813 2 4 2.1 65.8034 7.8687 20.2126 0 0 0
1814 2 4 2.1 68.5173 12.5021 20.2269 0 0 0
3485 338 7 0.4236 68.59579450018975 8.592638528193643 15.511794734428847 0 -1 1
3486 338 7 0.4236 68.34283091228154 7.69700065334767 16.85361016056297 0 -1 1
3484 338 8 -0.8472 67.99206327827285 8.449352335474378 16.29599995342495 0 -1 1
2841 123 7 0.4236 64.48623552478914 9.204760100765016 16.794434867236497 0 1 -1
3961 497 8 -0.8472 67.15746220170352 11.661493560561059 16.713768597993493 0 1 1
6618 1382 7 0.4236 74.93744216202356 13.44099081055606 16.915865269959426 0 0 -1
3963 497 7 0.4236 67.67085485243378 11.242498594166959 17.4626819834753 0 1 1
3030 186 7 0.4236 69.61615175146997 12.524671789543524 29.31078050336502 0 1 -1
4360 630 8 -0.8472 66.97096845624183 0.5004764304991305 16.62222022625109 -1 0 0
3960 496 7 0.4236 67.2725085647454 2.604748978424579 16.40345145234798 0 1 0
4062 530 7 0.4236 71.74749763481503 11.751501796454292 17.75561502972804 0 1 0
3374 301 7 0.4236 75.89962958699792 1.5397704235886114 15.78608732171818 0 1 0
6983 1507 9 1 74.57994384845549 9.765526838547665 16.861145304085994 -1 0 0
1354 2 2 -0.95 71.2019 10.9436 21.9399 0 0 0
1357 2 2 -1.1808 73.9418 9.3662 21.8581 0 0 0
1358 2 2 -1.1808 71.2233 14.0364 21.8742 0 0 0
1361 2 2 -1.1808 73.9462 12.5084 21.86 0 0 0
1362 2 2 -1.1808 71.2239 7.8091 21.9565 0 0 0
1800 2 1 -1.1688 69.9025 13.2092 19.6703 0 0 0
1904 2 4 2.1 71.2218 7.7903 20.199 0 0 0
1909 2 6 0.425 71.1931 10.9375 20.9705 0 0 0
1917 2 1 -1.1688 75.3148 8.6848 19.6452 0 0 0
1918 2 1 -1.1688 72.5298 13.1722 19.6738 0 0 0
1921 2 1 -1.1688 72.6507 8.631 19.582 0 0 0
1922 2 1 -1.1688 75.1911 13.2988 19.577 0 0 0
1925 2 1 -1.1688 73.9543 10.9454 19.6697 0 0 0
1940 2 4 2.1 73.9316 9.3863 20.2196 0 0 0
1941 2 4 2.1 71.227 14.0225 20.2325 0 0 0
1944 2 4 2.1 73.9387 12.5028 20.2221 0 0 0
5581 1037 8 -0.8472 72.99772638474884 7.369903801069767 16.312238007231358 0 0 -1
4060 530 8 -0.8472 71.94536018916725 11.275046995669065 16.89896967253296 0 1 0
4061 530 7 0.4236 71.09953814169525 11.161323972552477 16.377767020765127 0 1 0
5583 1037 7 0.4236 72.15514161172871 7.0532118976732505 16.74784949094221 0 0 -1
2576 35 7 0.4236 66.32633682260034 3.6071345139070363 30.383456898597945 0 -1 -1
2577 35 7 0.4236 66.2083994786918 3.843111724000585 28.77192591951289 0 -1 -1
1240 2 5 1.36 64.0292 4.6979 22.9653 0 0 0
1246 2 5 1.36 69.4248 4.6879 22.9796 0 0 0
1249 2 5 1.36 66.7187 6.2699 22.9753 0 0 0
1262 2 2 -0.95 67.6338 4.6971 24.0275 0 0 0
1265 2 2 -1.1808 64.8949 6.2711 24.1107 0 0 0
1308 2 5 1.36 63.9748 1.5592000000000006 23.0046 0 1 0
1314 2 5 1.36 69.4125 1.5681000000000012 22.9902 0 1 0
1317 2 5 1.36 66.6864 3.171000000000003 22.9693 0 1 0
1332 2 2 -1.1808 67.6125 1.6055000000000028 24.0939 0 1 0
1335 2 2 -1.1808 64.8915 3.1325000000000003 24.1097 0 1 0
1778 2 6 0.425 67.6436 4.7055 24.997 0 0 0
1782 2 1 -1.1688 63.5287 6.9642 26.3241 0 0 0
1797 2 1 -1.1688 66.1932 6.9999 26.3836 0 0 0
1801 2 1 -1.1688 64.8759 4.6941 26.3029 0 0 0
1809 2 4 2.1 64.9062 6.2522 25.7493 0 0 0
1875 2 1 -1.1688 63.6488 2.3363000000000014 26.3908 0 1 0
1882 2 1 -1.1688 66.3098 2.4731000000000023 26.2965 0 1 0
1886 2 1 -1.1688 68.9374 2.4223999999999997 26.2997 0 1 0
1890 2 1 -1.1688 67.5831 0.12890000000000157 26.3681 0 1 0
1898 2 4 2.1 67.6084 1.6174 25.7355 0 1 0
1900 2 4 2.1 64.8988 3.138200000000001 25.7476 0 1 0
2575 35 8 -0.8472 65.97702594466196 4.21541698337001 29.670733547937093 0 -1 -1
5340 956 7 0.4236 69.54492355391096 5.689142391572583 29.464514211740827 0 0 0
5984 1171 7 0.4236 70.00606957339829 1.950192464442431 28.692072825099626 0 1 0
5338 956 8 -0.8472 70.44126689701875 5.478460672604422 29.85461908803148 0 0 0
5983 1171 8 -0.8472 70.62159791506873 1.5525476480054317 29.372516401294625 0 1 0
5339 956 7 0.4236 70.99266470465669 4.990029794209605 29.178308678836895 0 0 0
4154 561 7 0.4236 73.52720108176185 3.9352399871768484 28.177821737378665 0 1 0
4153 561 8 -0.8472 73.54914043828443 4.621628136242591 28.904726199980907 0 1 0
1339 2 5 1.36 74.8624 4.6979 22.9653 0 0 0
1342 2 5 1.36 72.1141 6.2656 22.9672 0 0 0
1355 2 2 -1.1808 70.3247 6.2244 24.107 0 0 0
1367 2 2 -1.1808 75.7281 6.2711 24.1107 0 0 0
1413 2 5 1.36 74.808 1.5592000000000006 23.0046 0 1 0
1416 2 5 1.36 72.1497 3.087200000000003 22.9996 0 1 0
1423 2 2 -0.95 70.3 0.01710000000000278 24.047 0 1 0
1424 2 2 -0.95 73.0352 4.686799999999998 23.993 0 1 0
1428 2 2 -1.1808 73.0305 1.538300000000003 24.0262 0 1 0
1431 2 2 -1.1808 70.3155 3.1376000000000026 24.1018 0 1 0
1443 2 2 -1.1808 75.7247 3.1325000000000003 24.1097 0 1 0
1915 2 1 -1.1688 74.3619 6.9642 26.3241 0 0 0
1919 2 1 -1.1688 71.7335 6.9042 26.2978 0 0 0
1935 2 1 -1.1688 75.7091 4.6941 26.3029 0 0 0
1939 2 4 2.1 70.3237 6.2399 25.7456 0 0 0
1945 2 4 2.1 75.7394 6.2522 25.7493 0 0 0
1999 2 4 2.1 73.0297 1.5273000000000003 25.7827 0 1 0
2003 2 6 0.425 73.038 4.679300000000005 24.9627 0 1 0
2004 2 6 0.425 70.2957 0.018900000000002137 25.0167 0 1 0
2012 2 1 -1.1688 71.5997 2.380200000000002 26.3764 0 1 0
2016 2 1 -1.1688 74.482 2.3363000000000014 26.3908 0 1 0
2019 2 1 -1.1688 70.2915 4.688500000000005 26.3147 0 1 0
2039 2 4 2.1 70.3192 3.137400000000003 25.7443 0 1 0
2044 2 4 2.1 75.732 3.138200000000001 25.7476 0 1 0
4155 561 7 0.4236 74.44394964633513 5.06796372055956 28.914799054130317 0 1 0
1912 2 6 0.425 75.7273 9.3647 24.9947 0 0 0
5985 1171 7 0.4236 71.56477446735008 1.6162332358053346 29.046384366981897 0 1 0
5496 1008 7 0.4236 66.50825566557553 13.597547064622052 29.996579925430105 0 1 -1
3501 343 7 0.4236 73.59019966594052 4.307947788571846 15.536457094572928 0 0 0
5494 1008 8 -0.8472 65.68159614155486 13.657321891758642 29.437061103471187 0 1 -1
5975 1168 7 0.4236 66.61508032276782 7.512121239027376 28.723127297392235 0 0 -2
5976 1168 7 0.4236 66.88309102037415 9.122958361448406 28.72384186182463 0 0 -2
1242 2 5 1.36 63.9748 10.9422 23.0046 0 0 0
1244 2 5 1.36 64.0024 7.8197 22.9845 0 0 0
1247 2 5 1.36 66.7232 9.3744 23.0012 0 0 0
1248 2 5 1.36 69.4125 10.9511 22.9902 0 0 0
1250 2 5 1.36 69.4193 7.8197 22.9842 0 0 0
1251 2 5 1.36 66.6864 12.554 22.9693 0 0 0
1261 2 2 -0.95 64.9019 9.3763 24.0248 0 0 0
1266 2 2 -1.1808 67.6125 10.9885 24.0939 0 0 0
1269 2 2 -1.1808 64.8915 12.5156 24.1097 0 0 0
1270 2 2 -1.1808 67.6139 7.8308 24.0094 0 0 0
1279 2 5 1.36 69.4248 14.0714 22.9796 0 0 0
1774 2 4 2.1 67.6174 7.8483 25.7665 0 0 0
1779 2 6 0.425 64.8941 9.3647 24.9947 0 0 0
1787 2 1 -1.1688 63.6488 11.7193 26.3908 0 0 0
1793 2 1 -1.1688 69.0734 7.0493 26.3773 0 0 0
1794 2 1 -1.1688 66.3098 11.8561 26.2965 0 0 0
1798 2 1 -1.1688 68.9374 11.8055 26.2997 0 0 0
1802 2 1 -1.1688 67.5831 9.512 26.3681 0 0 0
1810 2 4 2.1 67.6084 11.0005 25.7355 0 0 0
1812 2 4 2.1 64.8988 12.5213 25.7476 0 0 0
5974 1168 8 -0.8472 66.57924047355218 8.345554131190312 29.274584644259935 0 0 -2
5495 1008 7 0.4236 65.84185560637839 13.21061720466001 28.55684980663931 0 1 -1
1344 2 5 1.36 72.1497 12.4702 22.9996 0 0 0
1916 2 1 -1.1688 71.5997 11.7633 26.3764 0 0 0
1351 2 2 -0.95 70.3 9.4002 24.047 0 0 0
3029 186 7 0.4236 70.06200947059129 13.939999009355192 28.629101526082902 0 1 -1
1924 2 1 -1.1688 72.9984 9.2532 26.3991 0 0 0
1363 2 2 -0.95 75.7351 9.3763 24.0248 0 0 0
1341 2 5 1.36 74.808 10.9422 23.0046 0 0 0
1340 2 5 1.36 72.1192 9.3699 22.9913 0 0 0
3028 186 8 -0.8472 69.64643530806731 13.516577432976874 29.43409364038351 0 1 -1
1920 2 1 -1.1688 74.482 11.7193 26.3908 0 0 0
1371 2 2 -1.1808 75.7247 12.5156 24.1097 0 0 0
1907 2 6 0.425 73.038 14.0624 24.9627 0 0 0
1948 2 4 2.1 75.732 12.5213 25.7476 0 0 0
1942 2 4 2.1 73.0343 7.7692 25.7551 0 0 0
1359 2 2 -1.1808 70.3155 12.5207 24.1018 0 0 0
2840 123 7 0.4236 65.67533237617083 8.451575115981695 15.966553514261463 0 1 -1
1356 2 2 -1.1808 73.0305 10.9213 24.0262 0 0 0
1352 2 2 -0.95 73.0352 14.0699 23.993 0 0 0
2729 86 7 0.4236 71.23388174258831 7.37714911217132 29.660288804681368 0 0 -1
1903 2 4 2.1 73.0297 10.9104 25.7827 0 0 0
1923 2 1 -1.1688 70.2915 14.0715 26.3147 0 0 0
2728 86 8 -0.8472 71.79473155991033 8.185770273178793 29.482582743349425 0 0 -1
1943 2 4 2.1 70.3192 12.5204 25.7443 0 0 0
2730 86 7 0.4236 71.96980621650073 8.260798974760803 28.500890532975813 0 0 -1
1343 2 5 1.36 74.8356 7.8197 22.9845 0 0 0
1908 2 6 0.425 70.2957 9.402 25.0167 0 0 0
6431 1320 7 0.4236 73.4815692078039 2.5170713933644913 29.682934166483097 0 0 -1
5855 1128 7 0.4236 63.66967581805739 7.794422501353872 29.92610005863179 0 -1 -1
5582 1037 7 0.4236 73.28600794504018 6.706114463385549 15.622109147875998 0 0 -1
4361 630 7 0.4236 66.97877368798086 0.13313971765212132 17.55227554563475 -1 0 0
3064 198 8 -0.8472 74.80175150868456 9.42427249845881 30.35699339581563 0 0 -1
2709 79 7 0.4236 67.62781408593091 0.1175286746309554 30.3070322987185 0 2 -1
2496 8 7 0.4236 74.09291390987396 13.9434424177098 28.74793139031423 0 0 -1
57 1 2 -0.95 68.5399 15.6211 6.6206 0 0 0
58 1 2 -0.95 65.803 20.3372 6.6755 0 0 0
61 1 2 -1.1808 68.5124 18.7972 6.5642 0 0 0
62 1 2 -1.1808 65.8061 14.1023 6.6413 0 0 0
66 1 2 -1.1808 65.7886 17.2271 6.5514 0 0 0
578 1 4 2.1 65.8072 14.1116 4.8844 0 0 0
585 1 6 0.425 65.7995 20.3434 5.7059 0 0 0
586 1 6 0.425 68.5471 15.6216 5.6508 0 0 0
589 1 1 -1.1688 64.4816 18.0683 4.3452 0 0 0
600 1 1 -1.1688 69.767 17.9768 4.2937 0 0 0
604 1 1 -1.1688 67.1093 18.1097 4.371 0 0 0
608 1 1 -1.1688 68.5399 20.3337 4.3593 0 0 0
609 1 1 -1.1688 65.8306 15.7686 4.2672 0 0 0
616 1 4 2.1 68.5141 18.7808 4.9257 0 0 0
618 1 4 2.1 65.8034 17.2522 4.9126 0 0 0
6061 1197 8 -0.8472 69.16272028245236 17.34215485204024 1.2523022338836582 0 -2 1
6062 1197 7 0.4236 69.07804271232392 18.25692488132507 0.8573015442730393 0 -2 1
3050 193 7 0.4236 67.42597784586579 20.266218782305792 2.192505085751672 0 -1 0
3051 193 7 0.4236 66.23668271396102 19.382043171558347 1.5066210359749759 0 -1 0
3049 193 8 -0.8472 66.96180967848848 20.048644264320796 1.3338961170560513 0 -1 0
6818 1449 7 0.4236 69.52593958486976 21.462684085685652 1.136356448945337 0 0 1
3153 227 7 0.4236 67.99294928213146 17.081554144469365 14.437292906507794 0 0 0
4764 764 7 0.4236 71.62737264032798 27.35834045290357 0.5658133510458039 0 1 1
156 1 2 -1.1808 70.3155 21.9041 8.8018 0 0 0
6063 1197 7 0.4236 69.08925977833582 17.40087599773424 2.247870099258407 0 -2 1
6817 1449 8 -0.8472 70.41093043998883 21.84201537663474 1.406354593410951 0 0 1
6409 1313 8 -0.8472 74.94653621895401 17.568419568576918 1.2509530732555014 0 -1 0
150 1 2 -0.95 73.9348 15.6473 6.6441 0 0 0
151 1 2 -0.95 71.2019 20.3271 6.6399 0 0 0
154 1 2 -1.1808 73.9418 18.7497 6.5581 0 0 0
159 1 2 -1.1808 71.2239 17.1926 6.6565 0 0 0
713 1 4 2.1 71.2218 17.1738 4.899 0 0 0
718 1 6 0.425 71.1931 20.321 5.6705 0 0 0
719 1 6 0.425 73.9444 15.6567 5.6739 0 0 0
726 1 1 -1.1688 75.3148 18.0683 4.3452 0 0 0
730 1 1 -1.1688 72.6507 18.0145 4.282 0 0 0
734 1 1 -1.1688 73.9543 20.3289 4.3697 0 0 0
735 1 1 -1.1688 71.2469 15.5103 4.297 0 0 0
749 1 4 2.1 73.9316 18.7698 4.9196 0 0 0
6410 1313 7 0.4236 75.71708149180769 18.179082736706217 1.433574817530688 0 -1 0
6411 1313 7 0.4236 74.5680952754258 17.24118423176036 2.116805014163889 0 -1 0
173 1 5 1.36 72.1192 28.1369 7.6913 0 0 0
6728 1419 7 0.4236 74.80118914707059 22.065976291263173 1.6180644676196512 0 1 0
2603 44 7 0.4236 68.57018102875635 24.988413212472246 1.7705135797210887 0 0 0
65 1 2 -1.1808 68.5204 21.887 6.5694 0 0 0
90 1 2 -0.95 68.5399 25.0046 6.6206 0 0 0
95 1 2 -1.1808 65.8061 23.4858 6.6413 0 0 0
99 1 2 -1.1808 65.7886 26.6106 6.5514 0 0 0
594 1 1 -1.1688 64.3579 22.6822 4.277 0 0 0
601 1 1 -1.1688 67.24 22.6468 4.2916 0 0 0
619 1 4 2.1 68.5173 21.8856 4.9269 0 0 0
622 1 4 2.1 65.8072 23.4951 4.8844 0 0 0
630 1 6 0.425 68.5471 25.0051 5.6508 0 0 0
633 1 1 -1.1688 64.4816 27.4517 4.3452 0 0 0
644 1 1 -1.1688 69.767 27.3602 4.2937 0 0 0
648 1 1 -1.1688 67.1093 27.4932 4.371 0 0 0
653 1 1 -1.1688 65.8306 25.1521 4.2672 0 0 0
662 1 4 2.1 65.8034 26.6357 4.9126 0 0 0
2604 44 7 0.4236 66.9783911537806 25.26440599569713 2.0085460972720313 0 0 0
2602 44 8 -0.8472 67.6639547420902 24.95630855442438 1.3489412300177734 0 0 0
2501 10 7 0.4236 64.87483801271482 27.635323242897957 0.5382219821983557 0 0 0
6727 1419 8 -0.8472 75.4044525967406 21.9439351365113 0.8299152605786236 0 1 0
3362 297 7 0.4236 75.29733787429427 21.339074630054295 15.04459203284372 0 -1 0
6819 1449 7 0.4236 70.37672727062387 22.1164945016399 2.367339286176056 0 0 1
2757 95 7 0.4236 73.12699786130098 25.63561579514945 1.7411892869725525 0 0 0
2756 95 7 0.4236 73.46723364426009 24.259099289776625 2.5511697571341836 0 0 0
155 1 2 -1.1808 71.2233 23.4199 6.5742 0 0 0
158 1 2 -1.1808 73.9462 21.8919 6.56 0 0 0
186 1 2 -0.95 73.9348 25.0308 6.6441 0 0 0
190 1 2 -1.1808 73.9418 28.1332 6.5581 0 0 0
195 1 2 -1.1808 71.2239 26.5761 6.6565 0 0 0
605 1 1 -1.1688 69.9025 22.5927 4.3703 0 0 0
727 1 1 -1.1688 72.5298 22.5557 4.3738 0 0 0
731 1 1 -1.1688 75.1911 22.6822 4.277 0 0 0
750 1 4 2.1 71.227 23.406 4.9325 0 0 0
753 1 4 2.1 73.9387 21.8862 4.9221 0 0 0
761 1 4 2.1 71.2218 26.5573 4.899 0 0 0
767 1 6 0.425 73.9444 25.0402 5.6739 0 0 0
774 1 1 -1.1688 75.3148 27.4517 4.3452 0 0 0
778 1 1 -1.1688 72.6507 27.398 4.282 0 0 0
783 1 1 -1.1688 71.2469 24.8938 4.297 0 0 0
2755 95 8 -0.8472 73.599643462815 24.755663772303773 1.6933286568803854 0 0 0
4762 764 8 -0.8472 71.17059623278088 26.64607360790976 0.032867319559004515 0 1 1
4922 817 7 0.4236 64.34765887528299 15.852030507183994 14.797583863298227 0 -1 0
4921 817 8 -0.8472 63.64228469314382 15.50359987276903 14.180295834097942 0 -1 0
3493 341 8 -0.8472 63.67364082358028 18.82000057488782 13.928750337898416 0 0 0
3494 341 7 0.4236 64.0789753165984 19.222246992529527 13.107835133743082 0 0 0
34 1 5 1.36 64.0292 14.0814 7.6653 0 0 0
36 1 5 1.36 63.9748 20.3257 7.7046 0 0 0
38 1 5 1.36 64.0024 17.2032 7.6845 0 0 0
41 1 5 1.36 66.7232 18.7579 7.7012 0 0 0
42 1 5 1.36 69.4125 20.3346 7.6902 0 0 0
43 1 5 1.36 66.7187 15.6534 7.6753 0 0 0
44 1 5 1.36 69.4193 17.2032 7.6842 0 0 0
55 1 2 -0.95 64.9019 18.7598 8.7248 0 0 0
56 1 2 -0.95 67.6338 14.0806 8.7275 0 0 0
59 1 2 -1.1808 64.8949 15.6546 8.8107 0 0 0
60 1 2 -1.1808 67.6125 20.372 8.7939 0 0 0
64 1 2 -1.1808 67.6139 17.2143 8.7094 0 0 0
579 1 4 2.1 67.6174 17.2317 10.4665 0 0 0
583 1 6 0.425 67.6436 14.089 9.697 0 0 0
584 1 6 0.425 64.8941 18.7481 9.6947 0 0 0
587 1 1 -1.1688 63.5287 16.3477 11.0241 0 0 0
592 1 1 -1.1688 63.6488 21.1028 11.0908 0 0 0
598 1 1 -1.1688 69.0734 16.4327 11.0773 0 0 0
602 1 1 -1.1688 66.1932 16.3834 11.0836 0 0 0
606 1 1 -1.1688 64.8759 14.0776 11.0029 0 0 0
607 1 1 -1.1688 67.5831 18.8955 11.0681 0 0 0
614 1 4 2.1 64.9062 15.6357 10.4493 0 0 0
615 1 4 2.1 67.6084 20.384 10.4355 0 0 0
3416 315 7 0.4236 70.82925014689046 19.923352499901306 14.669036905895796 0 -2 0
3415 315 8 -0.8472 70.4541429200671 19.523243265725 13.832850755288428 0 -2 0
4923 817 7 0.4236 63.7435178701383 15.93242843208623 13.282599828758872 0 -1 0
5669 1066 7 0.4236 63.60727277205914 19.07701252117603 1.6516225983628499 0 0 0
3448 326 8 -0.8472 66.95903821297183 19.784791437825596 14.984698333982559 0 1 0
3437 322 7 0.4236 75.83431815324202 26.526403260430307 13.944108576605073 0 0 0
3151 227 8 -0.8472 68.93047008415988 16.808062453235053 14.222218635178127 0 0 0
3457 329 8 -0.8472 72.31909748256506 14.65457696494969 14.476046366895927 0 0 0
3270 266 7 0.4236 74.06383888054047 17.87859423399795 14.643330943444507 0 0 0
7034 1558 9 1 69.6734234511716 14.271215289069097 13.918550059749425 0 0 0
3363 297 7 0.4236 74.12063441746692 21.416285202422994 13.914975265809561 0 -1 0
3152 227 7 0.4236 69.39652282035277 17.5571679556802 13.751436382025513 0 0 0
3269 266 7 0.4236 74.21527981739465 18.054971067826873 13.026982169040801 0 0 0
136 1 5 1.36 74.8624 14.0814 7.6653 0 0 0
137 1 5 1.36 72.1192 18.7534 7.6913 0 0 0
138 1 5 1.36 74.808 20.3257 7.7046 0 0 0
139 1 5 1.36 72.1141 15.6491 7.6672 0 0 0
140 1 5 1.36 74.8356 17.2032 7.6845 0 0 0
148 1 2 -0.95 70.3 18.7837 8.747 0 0 0
152 1 2 -1.1808 70.3247 15.6079 8.807 0 0 0
153 1 2 -1.1808 73.0305 20.3048 8.7262 0 0 0
157 1 2 -1.1808 73.0492 17.1788 8.8163 0 0 0
160 1 2 -0.95 75.7351 18.7598 8.7248 0 0 0
164 1 2 -1.1808 75.7281 15.6546 8.8107 0 0 0
712 1 4 2.1 73.0297 20.2939 10.4827 0 0 0
717 1 6 0.425 70.2957 18.7854 9.7167 0 0 0
721 1 6 0.425 75.7273 18.7481 9.6947 0 0 0
724 1 1 -1.1688 74.3619 16.3477 11.0241 0 0 0
728 1 1 -1.1688 71.7335 16.2877 10.9978 0 0 0
729 1 1 -1.1688 74.482 21.1028 11.0908 0 0 0
733 1 1 -1.1688 72.9984 18.6367 11.0991 0 0 0
744 1 1 -1.1688 75.7091 14.0776 11.0029 0 0 0
748 1 4 2.1 70.3237 15.6234 10.4456 0 0 0
751 1 4 2.1 73.0343 17.1527 10.4551 0 0 0
754 1 4 2.1 75.7394 15.6357 10.4493 0 0 0
3417 315 7 0.4236 70.60953629452327 20.146406545543286 13.066351912391719 0 -2 0
3449 326 7 0.4236 67.24414388298918 19.462001031555715 14.082190166535273 0 1 0
3459 329 7 0.4236 73.0230649175538 15.354521325417783 14.355596864023147 0 0 0
3268 266 8 -0.8472 74.71303211385347 17.920981452443424 13.883889089204578 0 0 0
3254 261 7 0.4236 65.67143780037382 26.01017766293568 13.12801296661763 0 -1 0
7039 1563 9 1 69.41948035889254 25.075607959805797 14.33639388178918 0 -1 0
3253 261 8 -0.8472 65.77847344979048 26.337861864106056 14.066717760721685 0 -1 0
3147 225 7 0.4236 67.93475575694893 22.37493782968144 12.954752397196508 0 -1 0
3145 225 8 -0.8472 67.75817927933457 23.248074683875878 13.40912334188705 0 -1 0
3146 225 7 0.4236 66.95819498634765 23.68309133221459 12.995861114400796 0 -1 0
45 1 5 1.36 66.6864 21.9375 7.6693 0 0 0
63 1 2 -1.1808 64.8915 21.8991 8.8097 0 0 0
67 1 5 1.36 64.0292 23.4648 7.6653 0 0 0
71 1 5 1.36 64.0024 26.5867 7.6845 0 0 0
73 1 5 1.36 69.4248 23.4549 7.6796 0 0 0
74 1 5 1.36 66.7232 28.1414 7.7012 0 0 0
76 1 5 1.36 66.7187 25.0369 7.6753 0 0 0
77 1 5 1.36 69.4193 26.5866 7.6842 0 0 0
88 1 2 -0.95 64.9019 28.1432 8.7248 0 0 0
89 1 2 -0.95 67.6338 23.4641 8.7275 0 0 0
92 1 2 -1.1808 64.8949 25.0381 8.8107 0 0 0
97 1 2 -1.1808 67.6139 26.5978 8.7094 0 0 0
599 1 1 -1.1688 66.3098 21.2396 10.9965 0 0 0
603 1 1 -1.1688 68.9374 21.1889 10.9997 0 0 0
617 1 4 2.1 64.8988 21.9048 10.4476 0 0 0
623 1 4 2.1 67.6174 26.6152 10.4665 0 0 0
627 1 6 0.425 67.6436 23.4725 9.697 0 0 0
628 1 6 0.425 64.8941 28.1316 9.6947 0 0 0
631 1 1 -1.1688 63.5287 25.7311 11.0241 0 0 0
642 1 1 -1.1688 69.0734 25.8162 11.0773 0 0 0
646 1 1 -1.1688 66.1932 25.7669 11.0836 0 0 0
650 1 1 -1.1688 64.8759 23.4611 11.0029 0 0 0
658 1 4 2.1 64.9062 25.0192 10.4493 0 0 0
3255 261 7 0.4236 64.94723141008885 26.816473564322116 14.349503266672452 0 -1 0
725 1 1 -1.1688 71.5997 21.1468 11.0764 0 0 0
176 1 5 1.36 74.8356 26.5867 7.6845 0 0 0
3622 384 8 -0.8472 71.83199732580496 24.05192789452806 13.93013757857282 0 -1 0
776 1 1 -1.1688 71.7335 25.6711 10.9978 0 0 0
6154 1228 8 -0.8472 69.29813511412193 27.88819922520883 13.869458739593313 0 -1 0
3361 297 8 -0.8472 74.67385811813153 21.94898363987788 14.555425092218906 0 -1 0
193 1 2 -1.1808 73.0492 26.5623 8.8163 0 0 0
781 1 1 -1.1688 72.9984 28.0202 11.0991 0 0 0
200 1 2 -1.1808 75.7281 25.0381 8.8107 0 0 0
796 1 4 2.1 70.3237 25.0069 10.4456 0 0 0
732 1 1 -1.1688 70.2915 23.455 11.0147 0 0 0
168 1 2 -1.1808 75.7247 21.8991 8.8097 0 0 0
3623 384 7 0.4236 72.55007968907738 23.740155133194726 14.55235583050539 0 -1 0
716 1 6 0.425 73.038 23.4458 9.6627 0 0 0
172 1 5 1.36 74.8624 23.4648 7.6653 0 0 0
3624 384 7 0.4236 72.22787180356934 24.238208346115567 13.030925099210368 0 -1 0
196 1 2 -0.95 75.7351 28.1432 8.7248 0 0 0
802 1 4 2.1 75.7394 25.0192 10.4493 0 0 0
799 1 4 2.1 73.0343 26.5362 10.4551 0 0 0
772 1 1 -1.1688 74.3619 25.7311 11.0241 0 0 0
769 1 6 0.425 75.7273 28.1316 9.6947 0 0 0
149 1 2 -0.95 73.0352 23.4534 8.693 0 0 0
752 1 4 2.1 70.3192 21.9039 10.4443 0 0 0
141 1 5 1.36 72.1497 21.8537 7.6996 0 0 0
188 1 2 -1.1808 70.3247 24.9914 8.807 0 0 0
757 1 4 2.1 75.732 21.9048 10.4476 0 0 0
175 1 5 1.36 72.1141 25.0325 7.6672 0 0 0
792 1 1 -1.1688 75.7091 23.4611 11.0029 0 0 0
2742 90 7 0.4236 68.43480652050368 14.322421946182892 0.8897969110402804 0 1 0
2498 9 7 0.4236 72.28314705621744 20.324921232635656 0.0643314000602357 0 0 0
5076 868 7 0.4236 63.434114488228715 14.745178666358608 1.4006491773228793 0 -1 1
1296 2 2 -0.95 68.5399 15.6211 21.9206 0 0 0
1297 2 2 -0.95 65.803 20.3372 21.9755 0 0 0
1300 2 2 -1.1808 68.5124 18.7972 21.8642 0 0 0
1301 2 2 -1.1808 65.8061 14.1023 21.9413 0 0 0
1305 2 2 -1.1808 65.7886 17.2271 21.8514 0 0 0
1817 2 4 2.1 65.8072 14.1116 20.1844 0 0 0
1824 2 6 0.425 65.7995 20.3434 21.0059 0 0 0
1825 2 6 0.425 68.5471 15.6216 20.9508 0 0 0
1828 2 1 -1.1688 64.4816 18.0683 19.6452 0 0 0
1839 2 1 -1.1688 69.767 17.9768 19.5937 0 0 0
1843 2 1 -1.1688 67.1093 18.1097 19.671 0 0 0
1847 2 1 -1.1688 68.5399 20.3337 19.6593 0 0 0
1848 2 1 -1.1688 65.8306 15.7686 19.5672 0 0 0
1855 2 4 2.1 68.5141 18.7808 20.2257 0 0 0
1857 2 4 2.1 65.8034 17.2522 20.2126 0 0 0
4121 550 7 0.4236 65.03003707485664 16.84606366606718 17.198045702968606 0 2 0
4120 550 8 -0.8472 65.19198991108492 16.773843082544065 16.213893532015526 0 2 0
4122 550 7 0.4236 66.02635236750662 17.271093961552165 15.976026235233345 0 2 0
4763 764 7 0.4236 70.51123118767546 27.067049260884655 30.009956903024605 0 1 0
2838 122 7 0.4236 75.96017736649439 19.40820619823775 16.68066900412313 0 1 -1
3661 397 8 -0.8472 68.93029539378001 14.513942073557121 16.743628775971352 0 0 0
2708 79 7 0.4236 67.70211011626662 27.989191789978154 28.69966330759106 0 1 -1
1432 2 2 -1.1808 73.0492 26.5623 24.1163 0 0 0
3738 422 7 0.4236 69.85750313630109 21.17914861213609 16.57724615785601 0 -2 0
3736 422 8 -0.8472 70.85015601267172 21.29730429641176 16.603314496098122 0 -2 0
3158 229 7 0.4236 72.51204992659525 19.35216503022111 16.4842218133494 0 -1 0
3157 229 8 -0.8472 73.03967698567557 18.507832104298334 16.390885473291636 0 -1 0
3159 229 7 0.4236 73.22061241168814 18.125945094888827 17.297210359085575 0 -1 0
1389 2 2 -0.95 73.9348 15.6473 21.9441 0 0 0
1390 2 2 -0.95 71.2019 20.3271 21.9399 0 0 0
1393 2 2 -1.1808 73.9418 18.7497 21.8581 0 0 0
1398 2 2 -1.1808 71.2239 17.1926 21.9565 0 0 0
1952 2 4 2.1 71.2218 17.1738 20.199 0 0 0
1957 2 6 0.425 71.1931 20.321 20.9705 0 0 0
1958 2 6 0.425 73.9444 15.6567 20.9739 0 0 0
1965 2 1 -1.1688 75.3148 18.0683 19.6452 0 0 0
1969 2 1 -1.1688 72.6507 18.0145 19.582 0 0 0
1973 2 1 -1.1688 73.9543 20.3289 19.6697 0 0 0
1974 2 1 -1.1688 71.2469 15.5103 19.597 0 0 0
1988 2 4 2.1 73.9316 18.7698 20.2196 0 0 0
6617 1382 7 0.4236 75.20348291370186 14.957921337777345 16.372937510011617 0 0 -1
6616 1382 8 -0.8472 74.5058156128425 14.261522080717398 16.541129365276642 0 0 -1
2680 70 8 -0.8472 63.54683151051404 27.025749056130127 16.41416686485611 0 -1 1
2837 122 7 0.4236 75.19289924474886 20.460253801432803 17.66611633828925 0 1 -1
2682 70 7 0.4236 64.45340337641721 27.4150057739099 16.577282609365998 0 -1 1
3326 285 7 0.4236 66.03456494158046 24.56779582118051 17.20423390324935 0 0 0
4362 630 7 0.4236 67.39826195156442 27.993718260524588 16.000859709748383 -1 -1 0
3649 393 8 -0.8472 68.71172430836108 24.22565003860252 16.622524262456754 0 1 0
1304 2 2 -1.1808 68.5204 21.887 21.8694 0 0 0
1329 2 2 -0.95 68.5399 25.0046 21.9206 0 0 0
1334 2 2 -1.1808 65.8061 23.4858 21.9413 0 0 0
1338 2 2 -1.1808 65.7886 26.6106 21.8514 0 0 0
1833 2 1 -1.1688 64.3579 22.6822 19.577 0 0 0
1840 2 1 -1.1688 67.24 22.6468 19.5916 0 0 0
1858 2 4 2.1 68.5173 21.8856 20.2269 0 0 0
1861 2 4 2.1 65.8072 23.4951 20.1844 0 0 0
1869 2 6 0.425 68.5471 25.0051 20.9508 0 0 0
1872 2 1 -1.1688 64.4816 27.4517 19.6452 0 0 0
1883 2 1 -1.1688 69.767 27.3602 19.5937 0 0 0
1887 2 1 -1.1688 67.1093 27.4932 19.671 0 0 0
1892 2 1 -1.1688 65.8306 25.1521 19.5672 0 0 0
1901 2 4 2.1 65.8034 26.6357 20.2126 0 0 0
3650 393 7 0.4236 67.85178198285236 23.77662161262637 16.865161083293373 0 1 0
5933 1154 7 0.4236 64.28078187483125 22.35991829543861 16.048535649135456 0 1 -2
5932 1154 8 -0.8472 64.05453238356499 21.460427389138445 15.674734052129137 0 1 -2
3450 326 7 0.4236 67.58711905712315 19.432382693591226 15.678472422488756 0 1 0
3327 285 7 0.4236 65.5023525657332 24.963374864747717 15.711955921748732 0 0 0
3325 285 8 -0.8472 65.48087714635295 24.26583975007005 16.428184712186415 0 0 0
1388 2 2 -0.95 73.0352 23.4534 23.993 0 0 0
3737 422 7 0.4236 71.1173024928144 21.678659759208802 17.488300837872476 0 -2 0
2020 2 1 -1.1688 72.9984 28.0202 26.3991 0 0 0
3651 393 7 0.4236 69.3267470475945 24.21615547572409 17.410976499245496 0 1 0
3497 342 7 0.4236 71.15776334972236 27.21686766577385 15.588980413108475 0 1 0
3496 342 8 -0.8472 70.81281321881676 26.76550310946671 16.411950559439585 0 1 0
3306 278 7 0.4236 73.71639820489239 24.45286067031168 16.569229265771607 0 -1 0
3305 278 7 0.4236 72.95401623204042 25.894155122862177 16.659064588666617 0 -1 0
1394 2 2 -1.1808 71.2233 23.4199 21.8742 0 0 0
1397 2 2 -1.1808 73.9462 21.8919 21.86 0 0 0
1425 2 2 -0.95 73.9348 25.0308 21.9441 0 0 0
1429 2 2 -1.1808 73.9418 28.1332 21.8581 0 0 0
1434 2 2 -1.1808 71.2239 26.5761 21.9565 0 0 0
1844 2 1 -1.1688 69.9025 22.5927 19.6703 0 0 0
1966 2 1 -1.1688 72.5298 22.5557 19.6738 0 0 0
1970 2 1 -1.1688 75.1911 22.6822 19.577 0 0 0
1989 2 4 2.1 71.227 23.406 20.2325 0 0 0
1992 2 4 2.1 73.9387 21.8862 20.2221 0 0 0
2000 2 4 2.1 71.2218 26.5573 20.199 0 0 0
2006 2 6 0.425 73.9444 25.0402 20.9739 0 0 0
2013 2 1 -1.1688 75.3148 27.4517 19.6452 0 0 0
2017 2 1 -1.1688 72.6507 27.398 19.582 0 0 0
2022 2 1 -1.1688 71.2469 24.8938 19.597 0 0 0
3304 278 8 -0.8472 73.8420360499215 25.444903645498727 16.561115324334732 0 -1 0
3498 342 7 0.4236 70.4357089595258 27.45093449728603 17.03482837052603 0 1 0
6547 1359 8 -0.8472 66.26228461315323 17.572122637102833 29.619130827500065 0 1 -1
1955 2 6 0.425 73.038 23.4458 24.9627 0 0 0
6987 1511 9 1 63.63118292462287 15.59610838594829 28.91097044050853 0 -1 0
1273 2 5 1.36 64.0292 14.0814 22.9653 0 0 0
1275 2 5 1.36 63.9748 20.3257 23.0046 0 0 0
1277 2 5 1.36 64.0024 17.2032 22.9845 0 0 0
1280 2 5 1.36 66.7232 18.7579 23.0012 0 0 0
1281 2 5 1.36 69.4125 20.3346 22.9902 0 0 0
1282 2 5 1.36 66.7187 15.6534 22.9753 0 0 0
1283 2 5 1.36 69.4193 17.2032 22.9842 0 0 0
1294 2 2 -0.95 64.9019 18.7598 24.0248 0 0 0
1295 2 2 -0.95 67.6338 14.0806 24.0275 0 0 0
1298 2 2 -1.1808 64.8949 15.6546 24.1107 0 0 0
1299 2 2 -1.1808 67.6125 20.372 24.0939 0 0 0
1303 2 2 -1.1808 67.6139 17.2143 24.0094 0 0 0
1818 2 4 2.1 67.6174 17.2317 25.7665 0 0 0
1822 2 6 0.425 67.6436 14.089 24.997 0 0 0
1823 2 6 0.425 64.8941 18.7481 24.9947 0 0 0
1826 2 1 -1.1688 63.5287 16.3477 26.3241 0 0 0
1831 2 1 -1.1688 63.6488 21.1028 26.3908 0 0 0
1837 2 1 -1.1688 69.0734 16.4327 26.3773 0 0 0
1841 2 1 -1.1688 66.1932 16.3834 26.3836 0 0 0
1845 2 1 -1.1688 64.8759 14.0776 26.3029 0 0 0
1846 2 1 -1.1688 67.5831 18.8955 26.3681 0 0 0
1853 2 4 2.1 64.9062 15.6357 25.7493 0 0 0
1854 2 4 2.1 67.6084 20.384 25.7355 0 0 0
5321 950 7 0.4236 69.0643323137713 20.049695938132167 28.438975690901078 0 1 -1
5320 950 8 -0.8472 69.44594814748561 19.44041310647385 29.134061166867905 0 1 -1
5322 950 7 0.4236 70.3296131590723 19.795209331414632 29.439439300454655 0 1 -1
6548 1359 7 0.4236 66.6083812770673 18.509899730830856 29.59100145067606 0 1 -1
2820 116 7 0.4236 70.94858722127675 16.787528231512248 28.574314875743664 0 0 -1
7071 1595 9 1 74.0397505620527 17.34423226716224 28.97704558140733 0 1 0
2499 9 7 0.4236 72.43976983899783 21.12867188128463 29.251504263494933 0 0 -1
2818 116 8 -0.8472 71.37813761793694 16.933343386645713 29.46550755292579 0 0 -1
1375 2 5 1.36 74.8624 14.0814 22.9653 0 0 0
1376 2 5 1.36 72.1192 18.7534 22.9913 0 0 0
1377 2 5 1.36 74.808 20.3257 23.0046 0 0 0
1378 2 5 1.36 72.1141 15.6491 22.9672 0 0 0
1379 2 5 1.36 74.8356 17.2032 22.9845 0 0 0
1387 2 2 -0.95 70.3 18.7837 24.047 0 0 0
1391 2 2 -1.1808 70.3247 15.6079 24.107 0 0 0
1392 2 2 -1.1808 73.0305 20.3048 24.0262 0 0 0
1396 2 2 -1.1808 73.0492 17.1788 24.1163 0 0 0
1399 2 2 -0.95 75.7351 18.7598 24.0248 0 0 0
1403 2 2 -1.1808 75.7281 15.6546 24.1107 0 0 0
1951 2 4 2.1 73.0297 20.2939 25.7827 0 0 0
1956 2 6 0.425 70.2957 18.7854 25.0167 0 0 0
1960 2 6 0.425 75.7273 18.7481 24.9947 0 0 0
1963 2 1 -1.1688 74.3619 16.3477 26.3241 0 0 0
1967 2 1 -1.1688 71.7335 16.2877 26.2978 0 0 0
1968 2 1 -1.1688 74.482 21.1028 26.3908 0 0 0
1972 2 1 -1.1688 72.9984 18.6367 26.3991 0 0 0
1983 2 1 -1.1688 75.7091 14.0776 26.3029 0 0 0
1987 2 4 2.1 70.3237 15.6234 25.7456 0 0 0
1990 2 4 2.1 73.0343 17.1527 25.7551 0 0 0
1993 2 4 2.1 75.7394 15.6357 25.7493 0 0 0
2497 9 8 -0.8472 72.51277474259344 20.235459571895053 29.695173095000065 0 0 -1
2819 116 7 0.4236 70.66992084268507 17.042375965028373 30.16303257580889 0 0 -1
2616 48 7 0.4236 72.3320132083193 24.273381799591085 28.10438074309917 0 -2 -1
2494 8 8 -0.8472 73.95795144452596 14.721555579032014 29.361384774360086 0 0 -1
3458 329 7 0.4236 72.50078958611466 14.139825182119248 15.313912128948596 0 0 0
5934 1154 7 0.4236 64.89745474229817 20.96677991193238 15.460737679047115 0 1 -2
1380 2 5 1.36 72.1497 21.8537 22.9996 0 0 0
4845 791 7 0.4236 63.81943555027874 25.595179859253825 28.478841983790694 0 -1 -1
5160 896 7 0.4236 66.28003505190672 21.516813029338795 30.49585337853175 0 1 0
6549 1359 7 0.4236 67.02931698704306 16.936159569940664 29.70405646856805 0 1 -1
3806 445 7 0.4236 75.56866860192817 19.785810646850493 29.353556117571834 0 0 0
4843 791 8 -0.8472 64.2409723738198 25.571410305131103 29.385342017993764 0 -1 -1
5158 896 8 -0.8472 66.06203469301666 22.199994900985335 29.798903906967674 0 1 0
5159 896 7 0.4236 65.60850844747762 21.755250767674692 29.026559038046603 0 1 0
2707 79 8 -0.8472 67.81165230568634 27.57931460615641 29.605202537819395 0 1 -1
7011 1535 9 1 66.75315953436916 24.934208665179302 29.25402713820991 0 0 -1
2941 157 8 -0.8472 69.07661722082992 23.556919131044168 29.38118480391 0 -1 -1
1284 2 5 1.36 66.6864 21.9375 22.9693 0 0 0
1302 2 2 -1.1808 64.8915 21.8991 24.1097 0 0 0
1306 2 5 1.36 64.0292 23.4648 22.9653 0 0 0
1310 2 5 1.36 64.0024 26.5867 22.9845 0 0 0
1312 2 5 1.36 69.4248 23.4549 22.9796 0 0 0
1313 2 5 1.36 66.7232 28.1414 23.0012 0 0 0
1315 2 5 1.36 66.7187 25.0369 22.9753 0 0 0
1316 2 5 1.36 69.4193 26.5866 22.9842 0 0 0
1327 2 2 -0.95 64.9019 28.1432 24.0248 0 0 0
1328 2 2 -0.95 67.6338 23.4641 24.0275 0 0 0
1331 2 2 -1.1808 64.8949 25.0381 24.1107 0 0 0
1336 2 2 -1.1808 67.6139 26.5978 24.0094 0 0 0
1838 2 1 -1.1688 66.3098 21.2396 26.2965 0 0 0
1842 2 1 -1.1688 68.9374 21.1889 26.2997 0 0 0
1856 2 4 2.1 64.8988 21.9048 25.7476 0 0 0
1862 2 4 2.1 67.6174 26.6152 25.7665 0 0 0
1866 2 6 0.425 67.6436 23.4725 24.997 0 0 0
1867 2 6 0.425 64.8941 28.1316 24.9947 0 0 0
1870 2 1 -1.1688 63.5287 25.7311 26.3241 0 0 0
1881 2 1 -1.1688 69.0734 25.8162 26.3773 0 0 0
1885 2 1 -1.1688 66.1932 25.7669 26.3836 0 0 0
1889 2 1 -1.1688 64.8759 23.4611 26.3029 0 0 0
1897 2 4 2.1 64.9062 25.0192 25.7493 0 0 0
2943 157 7 0.4236 69.12076362790422 23.064744916554883 30.250561378410357 0 -1 -1
7074 1598 9 1 75.19713506277124 24.307996127747963 30.050978647978106 0 0 0
1412 2 5 1.36 72.1192 28.1369 22.9913 0 0 0
1414 2 5 1.36 72.1141 25.0325 22.9672 0 0 0
2942 157 7 0.4236 69.65503147287498 23.096524828837822 28.707779987479057 0 -1 -1
2615 48 7 0.4236 71.98855931832755 24.455836806141377 29.690374449361585 0 -2 -1
2860 130 8 -0.8472 74.41594384985659 26.782907690312104 29.30946746448612 0 0 -1
2008 2 6 0.425 75.7273 28.1316 24.9947 0 0 0
1411 2 5 1.36 74.8624 23.4648 22.9653 0 0 0
2614 48 8 -0.8472 72.6129290335957 24.033070378049977 29.033540040079192 0 -2 -1
1415 2 5 1.36 74.8356 26.5867 22.9845 0 0 0
1964 2 1 -1.1688 71.5997 21.1468 26.3764 0 0 0
2862 130 7 0.4236 74.16282412344853 26.894105640356788 28.348444270931132 0 0 -1
1407 2 2 -1.1808 75.7247 21.8991 24.1097 0 0 0
1439 2 2 -1.1808 75.7281 25.0381 24.1107 0 0 0
2861 130 7 0.4236 74.19757224441342 27.62021430356659 29.810697748617333 0 0 -1
2038 2 4 2.1 73.0343 26.5362 25.7551 0 0 0
1435 2 2 -0.95 75.7351 28.1432 24.0248 0 0 0
1427 2 2 -1.1808 70.3247 24.9914 24.107 0 0 0
1991 2 4 2.1 70.3192 21.9039 25.7443 0 0 0
1971 2 1 -1.1688 70.2915 23.455 26.3147 0 0 0
2015 2 1 -1.1688 71.7335 25.6711 26.2978 0 0 0
2011 2 1 -1.1688 74.3619 25.7311 26.3241 0 0 0
1996 2 4 2.1 75.732 21.9048 25.7476 0 0 0
1395 2 2 -1.1808 70.3155 21.9041 24.1018 0 0 0
2031 2 1 -1.1688 75.7091 23.4611 26.3029 0 0 0
2041 2 4 2.1 75.7394 25.0192 25.7493 0 0 0
2035 2 4 2.1 70.3237 25.0069 25.7456 0 0 0
3662 397 7 0.4236 69.55992181325162 14.337595501067682 17.500247903989145 0 0 0
2495 8 7 0.4236 73.546676036655 14.40475741618604 30.216072757307757 0 0 -1
4844 791 7 0.4236 63.532736222420056 25.43969093355779 30.078921161284775 0 -1 -1
2836 122 8 -0.8472 75.93364161033115 20.354565789717697 17.00269280354911 0 1 -1
3805 445 8 -0.8472 75.99589904691052 19.03002471423275 28.857308332894213 0 0 0
3663 397 7 0.4236 67.98854701494594 14.401347769684769 17.06053967540332 0 0 0
126 1 2 -0.95 79.3732 6.2376 6.6206 0 0 0
131 1 2 -1.1808 76.6394 4.7188 6.6413 0 0 0
199 1 2 -0.95 76.6362 1.5707000000000022 6.6755 0 1 0
202 1 2 -1.1808 79.3456 0.030700000000003058 6.5642 0 1 0
206 1 2 -1.1808 79.3537 3.1205 6.5694 0 1 0
295 1 2 -0.95 82.0352 1.5606000000000009 6.6399 0 1 0
299 1 2 -1.1808 82.0565 4.653400000000005 6.5742 0 1 0
666 1 4 2.1 76.6404 4.7281 4.8844 0 0 0
675 1 6 0.425 79.3803 6.2381 5.6508 0 0 0
699 1 1 -1.1688 76.6638 6.3851 4.2672 0 0 0
770 1 6 0.425 76.6327 1.5768000000000022 5.7059 0 1 0
787 1 1 -1.1688 78.0733 3.880200000000002 4.2916 0 1 0
791 1 1 -1.1688 80.7357 3.8262 4.3703 0 1 0
794 1 1 -1.1688 79.3731 1.5671999999999997 4.3593 0 1 0
804 1 4 2.1 79.3474 0.0143000000000022 4.9257 0 1 0
807 1 4 2.1 79.3505 3.119100000000003 4.9269 0 1 0
831 1 1 -1.1688 82.0802 6.1268 4.297 0 0 0
910 1 6 0.425 82.0263 1.5545000000000009 5.6705 0 1 0
942 1 4 2.1 82.0602 4.639499999999998 4.9325 0 1 0
2563 31 8 -0.8472 81.8413915005394 3.0926404433266153 1.508198408666752 0 0 0
2565 31 7 0.4236 81.12080623032134 3.152511741454216 2.1989750948852236 0 0 0
2875 135 8 -0.8472 79.30647198851125 7.563284512532211 1.4355170908051598 0 2 0
2877 135 7 0.4236 79.86345920221464 7.47808140121999 0.6093780601207902 0 2 0
2564 31 7 0.4236 82.71375088317862 3.368537028673551 1.9117704910291402 0 0 0
2688 72 7 0.4236 85.3076330123948 1.0170533560382142 0.04453506521551835 0 0 0
4184 571 7 0.4236 79.09254891504409 1.084564636649832 1.724241253431731 0 0 1
2999 176 7 0.4236 76.97920116074553 2.42056567347906 1.2586720407688368 0 -1 0
3265 265 8 -0.8472 86.04267822443416 0.07687662823695486 13.6823427794237 0 0 0
808 1 4 2.1 83.8629 10.9104 10.4827 0 0 0
812 1 6 0.425 83.8712 14.0624 9.6627 0 0 0
219 1 5 1.36 88.3529 12.554 7.6693 0 0 0
222 1 2 -0.95 84.768 6.2638 6.6441 0 0 0
239 1 2 -1.1808 87.4726 4.7188 6.6413 0 0 0
302 1 2 -1.1808 84.7794 3.1254000000000026 6.56 0 1 0
307 1 2 -0.95 87.4694 1.5707000000000022 6.6755 0 1 0
810 1 4 2.1 87.4737 4.7281 4.8844 0 0 0
815 1 6 0.425 84.7776 6.2733 5.6739 0 0 0
843 1 1 -1.1688 87.4971 6.3851 4.2672 0 0 0
914 1 6 0.425 87.4659 1.5768000000000022 5.7059 0 1 0
919 1 1 -1.1688 83.363 3.789200000000001 4.3738 0 1 0
923 1 1 -1.1688 86.0243 3.915700000000001 4.277 0 1 0
926 1 1 -1.1688 84.7875 1.5624000000000002 4.3697 0 1 0
941 1 4 2.1 84.7649 0.0033000000000029672 4.9196 0 1 0
945 1 4 2.1 84.7719 3.1197000000000017 4.9221 0 1 0
2890 140 8 -0.8472 87.72574803863111 1.2645728491354375 1.9459563184163462 0 0 0
2891 140 7 0.4236 87.01675797323774 0.5623958014582967 2.0113823873280485 0 0 0
2878 136 8 -0.8472 84.8426803643714 4.83927293827922 0.5302187226070533 0 1 0
2880 136 7 0.4236 85.58784202306003 5.486589958769771 0.6905769848873292 0 1 0
2686 72 8 -0.8472 84.99678128779131 0.16412096508420443 0.463913315609579 0 0 0
2705 78 7 0.4236 88.68096821472379 6.768400600213962 2.1019026250149007 0 0 0
225 1 2 -1.1808 83.8637 10.9213 8.7262 0 0 0
2876 135 7 0.4236 79.90080907880791 7.72791516924126 2.2227020328300666 0 2 0
2811 113 7 0.4236 77.99828683798029 10.851423746984606 2.71048030883494 0 1 0
127 1 2 -0.95 76.6362 10.9537 6.6755 0 0 0
130 1 2 -1.1808 79.3456 9.4137 6.5642 0 0 0
134 1 2 -1.1808 79.3537 12.5036 6.5694 0 0 0
135 1 2 -1.1808 76.6218 7.8436 6.5514 0 0 0
223 1 2 -0.95 82.0352 10.9436 6.6399 0 0 0
227 1 2 -1.1808 82.0565 14.0364 6.5742 0 0 0
231 1 2 -1.1808 82.0571 7.8091 6.6565 0 0 0
674 1 6 0.425 76.6327 10.9599 5.7059 0 0 0
690 1 1 -1.1688 80.6003 8.5933 4.2937 0 0 0
691 1 1 -1.1688 78.0733 13.2633 4.2916 0 0 0
694 1 1 -1.1688 77.9425 8.7262 4.371 0 0 0
695 1 1 -1.1688 80.7357 13.2092 4.3703 0 0 0
698 1 1 -1.1688 79.3731 10.9502 4.3593 0 0 0
708 1 4 2.1 79.3474 9.3973 4.9257 0 0 0
710 1 4 2.1 76.6367 7.8687 4.9126 0 0 0
711 1 4 2.1 79.3505 12.5021 4.9269 0 0 0
809 1 4 2.1 82.0551 7.7903 4.899 0 0 0
814 1 6 0.425 82.0263 10.9375 5.6705 0 0 0
846 1 4 2.1 82.0602 14.0225 4.9325 0 0 0
2809 113 8 -0.8472 77.4649533449684 10.843404243722244 1.8646132033310554 0 1 0
3257 262 7 0.4236 84.37533011786064 10.368774399871947 14.902465210409973 0 -1 0
2736 88 7 0.4236 81.25235798106269 12.090496907088491 1.9041917187753807 0 0 0
853 1 4 2.1 86.5652 12.5213 10.4476 0 0 0
2734 88 8 -0.8472 81.32823824748942 11.116252912329834 1.6918454735144812 0 0 0
2735 88 7 0.4236 80.85763845023729 10.584076133438947 2.3956379161125034 0 0 0
3256 262 8 -0.8472 84.02990042383536 11.239448046096689 14.55231406816725 0 -1 0
3693 407 7 0.4236 85.71124389927891 8.172202591536392 1.0537217689713032 0 0 0
3691 407 8 -0.8472 86.4834126954919 7.679955839501959 1.4555284006760045 0 0 0
3692 407 7 0.4236 86.47698048938811 7.802810341472905 2.4479323121322984 0 0 0
226 1 2 -1.1808 84.775 9.3662 6.5581 0 0 0
230 1 2 -1.1808 84.7794 12.5084 6.56 0 0 0
235 1 2 -0.95 87.4694 10.9537 6.6755 0 0 0
243 1 2 -1.1808 87.455 7.8436 6.5514 0 0 0
818 1 6 0.425 87.4659 10.9599 5.7059 0 0 0
822 1 1 -1.1688 86.148 8.6848 4.3452 0 0 0
823 1 1 -1.1688 83.363 13.1722 4.3738 0 0 0
826 1 1 -1.1688 83.4839 8.631 4.282 0 0 0
827 1 1 -1.1688 86.0243 13.2988 4.277 0 0 0
830 1 1 -1.1688 84.7875 10.9454 4.3697 0 0 0
838 1 1 -1.1688 88.7757 8.7262 4.371 0 0 0
845 1 4 2.1 84.7649 9.3863 4.9196 0 0 0
849 1 4 2.1 84.7719 12.5028 4.9221 0 0 0
854 1 4 2.1 87.4699 7.8687 4.9126 0 0 0
4183 571 8 -0.8472 79.73572772692978 0.6622458303470866 1.0855176209068031 0 0 1
2725 85 8 -0.8472 87.38687037188565 11.273395363826845 1.2483585008688298 0 0 0
2726 85 7 0.4236 86.51000093115327 11.374907584399057 1.7182469467773598 0 0 0
2892 140 7 0.4236 88.43148515929686 1.0906666700864847 2.632754480247154 0 0 0
2727 85 7 0.4236 88.10959185298853 11.11681365504894 1.9215270126757482 0 0 0
4089 539 7 0.4236 76.86810596284357 3.02851833619906 13.133421802724285 -1 2 0
4088 539 7 0.4236 77.11289078722568 3.657554369688705 14.620371918282803 -1 2 0
3414 314 7 0.4236 87.51714545019446 6.640719627603302 14.323152960464432 0 0 0
6144 1224 7 0.4236 79.79497518956943 4.97317340568125 13.065381743243144 -1 1 0
3274 268 8 -0.8472 79.98110385303038 1.4754458453734498 14.524749705221167 0 1 0
6142 1224 8 -0.8472 80.1521132458369 4.847381054385231 13.990924203506733 -1 1 0
106 1 5 1.36 80.258 4.6879 7.6796 0 0 0
109 1 5 1.36 77.5519 6.2699 7.6753 0 0 0
125 1 2 -0.95 78.4671 4.6971 8.7275 0 0 0
180 1 5 1.36 80.2458 1.5681000000000012 7.6902 0 1 0
183 1 5 1.36 77.5197 3.171000000000003 7.6693 0 1 0
201 1 2 -1.1808 78.4457 1.6055000000000028 8.7939 0 1 0
224 1 2 -1.1808 81.1579 6.2244 8.807 0 0 0
292 1 2 -0.95 81.1332 0.01710000000000278 8.747 0 1 0
300 1 2 -1.1808 81.1488 3.1376000000000026 8.8018 0 1 0
672 1 6 0.425 78.4768 4.7055 9.697 0 0 0
692 1 1 -1.1688 77.0264 6.9999 11.0836 0 0 0
785 1 1 -1.1688 77.143 2.4731000000000023 10.9965 0 1 0
789 1 1 -1.1688 79.7707 2.4223999999999997 10.9997 0 1 0
793 1 1 -1.1688 78.4164 0.12890000000000157 11.0681 0 1 0
803 1 4 2.1 78.4416 1.6174 10.4355 0 1 0
844 1 4 2.1 81.1569 6.2399 10.4456 0 0 0
909 1 6 0.425 81.1289 0.018900000000002137 9.7167 0 1 0
917 1 1 -1.1688 82.433 2.380200000000002 11.0764 0 1 0
924 1 1 -1.1688 81.1247 4.688500000000005 11.0147 0 1 0
944 1 4 2.1 81.1524 3.137400000000003 10.4443 0 1 0
6143 1224 7 0.4236 80.84383107795702 5.544653778238278 14.17890678417977 -1 1 0
5004 844 7 0.4236 82.40448938755138 7.77433418940838 13.977927050584979 -1 0 1
3276 268 7 0.4236 79.95707455688296 2.2509680099983838 13.893886766308132 0 1 0
4087 539 8 -0.8472 76.50024936118844 3.0996053150869654 14.060583191616828 -1 2 0
6994 1518 9 1 76.457974326782 8.278143674676125 1.724454448779205 0 1 1
5002 844 8 -0.8472 82.60860157224543 7.002035470735921 14.57950282400885 -1 0 1
3218 249 7 0.4236 83.08258396274196 3.8541911159825775 13.227568011823935 0 -2 0
3412 314 8 -0.8472 86.8005135843823 5.943517416007963 14.30449791650127 0 0 0
3413 314 7 0.4236 86.06211451063793 6.240620377610271 13.699108255216435 0 0 0
3219 249 7 0.4236 83.818806134039 5.2218069074320566 13.731780577349408 0 -2 0
6979 1503 9 1 86.1644784184596 3.0642651793743942 13.634312313434833 -1 0 0
3217 249 8 -0.8472 83.95966063189803 4.328140125617338 13.305728829557538 0 -2 0
208 1 5 1.36 85.6957 4.6979 7.6653 0 0 0
211 1 5 1.36 82.9473 6.2656 7.6672 0 0 0
217 1 5 1.36 88.3851 6.2699 7.6753 0 0 0
236 1 2 -1.1808 86.5613 6.2711 8.8107 0 0 0
282 1 5 1.36 85.6412 1.5592000000000006 7.7046 0 1 0
285 1 5 1.36 82.9829 3.087200000000003 7.6996 0 1 0
291 1 5 1.36 88.3529 3.171000000000003 7.6693 0 1 0
293 1 2 -0.95 83.8685 4.686799999999998 8.693 0 1 0
297 1 2 -1.1808 83.8637 1.538300000000003 8.7262 0 1 0
312 1 2 -1.1808 86.5579 3.1325000000000003 8.8097 0 1 0
820 1 1 -1.1688 85.1951 6.9642 11.0241 0 0 0
824 1 1 -1.1688 82.5667 6.9042 10.9978 0 0 0
836 1 1 -1.1688 87.8596 6.9999 11.0836 0 0 0
840 1 1 -1.1688 86.5423 4.6941 11.0029 0 0 0
850 1 4 2.1 86.5726 6.2522 10.4493 0 0 0
904 1 4 2.1 83.8629 1.5273000000000003 10.4827 0 1 0
908 1 6 0.425 83.8712 4.679300000000005 9.6627 0 1 0
921 1 1 -1.1688 85.3152 2.3363000000000014 11.0908 0 1 0
929 1 1 -1.1688 87.9763 2.4731000000000023 10.9965 0 1 0
949 1 4 2.1 86.5652 3.138200000000001 10.4476 0 1 0
6991 1515 9 1 82.3582788460208 0.42436773739396766 1.2317721290469257 0 0 0
847 1 4 2.1 83.8675 7.7692 10.4551 0 0 0
209 1 5 1.36 82.9524 9.3699 7.6913 0 0 0
3119 216 7 0.4236 77.35503718803612 11.736145656695863 13.262990821528572 0 0 0
3118 216 8 -0.8472 77.73308697935892 12.10663552643364 14.111410378773948 0 0 0
3389 306 7 0.4236 80.44434895482617 9.610189805663154 12.68953902609149 0 0 0
3390 306 7 0.4236 80.97639995446691 10.256768605671112 14.091496231071972 0 0 0
107 1 5 1.36 77.5564 9.3744 7.7012 0 0 0
108 1 5 1.36 80.2458 10.9511 7.6902 0 0 0
110 1 5 1.36 80.2525 7.8197 7.6842 0 0 0
111 1 5 1.36 77.5197 12.554 7.6693 0 0 0
129 1 2 -1.1808 78.4457 10.9885 8.7939 0 0 0
133 1 2 -1.1808 78.4471 7.8308 8.7094 0 0 0
142 1 5 1.36 80.258 14.0714 7.6796 0 0 0
220 1 2 -0.95 81.1332 9.4002 8.747 0 0 0
228 1 2 -1.1808 81.1488 12.5207 8.8018 0 0 0
667 1 4 2.1 78.4506 7.8483 10.4665 0 0 0
688 1 1 -1.1688 79.9066 7.0493 11.0773 0 0 0
689 1 1 -1.1688 77.143 11.8561 10.9965 0 0 0
693 1 1 -1.1688 79.7707 11.8055 10.9997 0 0 0
697 1 1 -1.1688 78.4164 9.512 11.0681 0 0 0
707 1 4 2.1 78.4416 11.0005 10.4355 0 0 0
813 1 6 0.425 81.1289 9.402 9.7167 0 0 0
821 1 1 -1.1688 82.433 11.7633 11.0764 0 0 0
828 1 1 -1.1688 81.1247 14.0715 11.0147 0 0 0
848 1 4 2.1 81.1524 12.5204 10.4443 0 0 0
3388 306 8 -0.8472 81.17085750197366 9.585491689781572 13.37625245569182 0 0 0
221 1 2 -0.95 83.8685 14.0699 8.693 0 0 0
215 1 5 1.36 88.3896 9.3744 7.7012 0 0 0
3120 216 7 0.4236 78.4520939577571 11.499209466670724 14.449141829280386 0 0 0
6290 1273 7 0.4236 79.52679975859269 13.68580228497919 14.164725335406496 -1 0 0
817 1 6 0.425 86.5606 9.3647 9.6947 0 0 0
3296 275 7 0.4236 87.92899314276944 11.00600676509907 13.02100935424143 0 1 0
3295 275 8 -0.8472 88.41272383639364 11.075896028156535 13.893431349736263 0 1 0
3297 275 7 0.4236 87.80799542044822 10.783428131149451 14.6342187899068 0 1 0
213 1 5 1.36 82.9829 12.4702 7.6996 0 0 0
3258 262 7 0.4236 83.63198930279393 11.099753530458504 13.645588008687456 0 -1 0
212 1 5 1.36 85.6689 7.8197 7.6845 0 0 0
833 1 1 -1.1688 87.9763 11.8561 10.9965 0 0 0
210 1 5 1.36 85.6412 10.9422 7.7046 0 0 0
229 1 2 -1.1808 83.8824 7.7953 8.8163 0 0 0
829 1 1 -1.1688 83.8316 9.2532 11.0991 0 0 0
232 1 2 -0.95 86.5683 9.3763 8.7248 0 0 0
825 1 1 -1.1688 85.3152 11.7193 11.0908 0 0 0
240 1 2 -1.1808 86.5579 12.5156 8.8097 0 0 0
4185 571 7 0.4236 79.22976393792341 0.13566803904423802 0.40235102424963776 0 0 1
2879 136 7 0.4236 84.03419321782161 5.3340082792752685 0.21149404539079275 0 1 0
2810 113 7 0.4236 77.42375144452777 11.768764370903884 1.4877695841696263 0 1 0
5003 844 7 0.4236 83.28748228171901 7.279424946654222 15.25933836604339 -1 0 1
1365 2 2 -0.95 79.3732 6.2376 21.9206 0 0 0
1370 2 2 -1.1808 76.6394 4.7188 21.9413 0 0 0
1438 2 2 -0.95 76.6362 1.5707000000000022 21.9755 0 1 0
1441 2 2 -1.1808 79.3456 0.030700000000003058 21.8642 0 1 0
1445 2 2 -1.1808 79.3537 3.1205 21.8694 0 1 0
1534 2 2 -0.95 82.0352 1.5606000000000009 21.9399 0 1 0
1538 2 2 -1.1808 82.0565 4.653400000000005 21.8742 0 1 0
1905 2 4 2.1 76.6404 4.7281 20.1844 0 0 0
1914 2 6 0.425 79.3803 6.2381 20.9508 0 0 0
1938 2 1 -1.1688 76.6638 6.3851 19.5672 0 0 0
2009 2 6 0.425 76.6327 1.5768000000000022 21.0059 0 1 0
2026 2 1 -1.1688 78.0733 3.880200000000002 19.5916 0 1 0
2030 2 1 -1.1688 80.7357 3.8262 19.6703 0 1 0
2033 2 1 -1.1688 79.3731 1.5671999999999997 19.6593 0 1 0
2043 2 4 2.1 79.3474 0.0143000000000022 20.2257 0 1 0
2046 2 4 2.1 79.3505 3.119100000000003 20.2269 0 1 0
2070 2 1 -1.1688 82.0802 6.1268 19.597 0 0 0
2149 2 6 0.425 82.0263 1.5545000000000009 20.9705 0 1 0
2181 2 4 2.1 82.0602 4.639499999999998 20.2325 0 1 0
3288 272 7 0.4236 78.71060734454412 3.376345653598512 17.329594402969814 0 1 0
3286 272 8 -0.8472 78.59207833233128 3.8754573540612545 16.47120149722707 0 1 0
3404 311 7 0.4236 83.37293485610165 2.746427661100199 16.493317339827588 0 -1 0
3403 311 8 -0.8472 82.4620880889251 2.527132213486535 16.842984985720122 0 -1 0
3405 311 7 0.4236 82.29287921932598 3.046058985527598 17.680889065097478 0 -1 0
3287 272 7 0.4236 79.48626850336736 4.038645374451965 16.054315844135253 0 1 0
4715 748 7 0.4236 79.35861301599498 13.125313566121832 28.76657657301505 -1 -1 0
4229 586 7 0.4236 80.11924743246351 7.256846658227228 16.12432240159962 0 -1 0
3393 307 7 0.4236 77.42602464479955 7.964767103881844 15.979017213223267 0 1 0
1461 2 2 -0.95 84.768 6.2638 21.9441 0 0 0
1478 2 2 -1.1808 87.4726 4.7188 21.9413 0 0 0
1541 2 2 -1.1808 84.7794 3.1254000000000026 21.86 0 1 0
1546 2 2 -0.95 87.4694 1.5707000000000022 21.9755 0 1 0
2049 2 4 2.1 87.4737 4.7281 20.1844 0 0 0
2054 2 6 0.425 84.7776 6.2733 20.9739 0 0 0
2082 2 1 -1.1688 87.4971 6.3851 19.5672 0 0 0
2153 2 6 0.425 87.4659 1.5768000000000022 21.0059 0 1 0
2158 2 1 -1.1688 83.363 3.789200000000001 19.6738 0 1 0
2162 2 1 -1.1688 86.0243 3.915700000000001 19.577 0 1 0
2165 2 1 -1.1688 84.7875 1.5624000000000002 19.6697 0 1 0
2180 2 4 2.1 84.7649 0.0033000000000029672 20.2196 0 1 0
2184 2 4 2.1 84.7719 3.1197000000000017 20.2221 0 1 0
3418 316 8 -0.8472 85.85330821402671 2.651386084527316 16.380074286084177 0 0 0
3420 316 7 0.4236 86.64095637274004 3.1906750016070187 16.67803053579083 0 0 0
3419 316 7 0.4236 85.33051482635915 2.3552347818392216 17.179437558289226 0 0 0
3368 299 7 0.4236 80.6998681747684 11.877246744680482 16.803795688403362 0 0 0
1366 2 2 -0.95 76.6362 10.9537 21.9755 0 0 0
1369 2 2 -1.1808 79.3456 9.4137 21.8642 0 0 0
1373 2 2 -1.1808 79.3537 12.5036 21.8694 0 0 0
1374 2 2 -1.1808 76.6218 7.8436 21.8514 0 0 0
1462 2 2 -0.95 82.0352 10.9436 21.9399 0 0 0
1466 2 2 -1.1808 82.0565 14.0364 21.8742 0 0 0
1470 2 2 -1.1808 82.0571 7.8091 21.9565 0 0 0
1913 2 6 0.425 76.6327 10.9599 21.0059 0 0 0
1929 2 1 -1.1688 80.6003 8.5933 19.5937 0 0 0
1930 2 1 -1.1688 78.0733 13.2633 19.5916 0 0 0
1933 2 1 -1.1688 77.9425 8.7262 19.671 0 0 0
1934 2 1 -1.1688 80.7357 13.2092 19.6703 0 0 0
1937 2 1 -1.1688 79.3731 10.9502 19.6593 0 0 0
1947 2 4 2.1 79.3474 9.3973 20.2257 0 0 0
1949 2 4 2.1 76.6367 7.8687 20.2126 0 0 0
1950 2 4 2.1 79.3505 12.5021 20.2269 0 0 0
2048 2 4 2.1 82.0551 7.7903 20.199 0 0 0
2053 2 6 0.425 82.0263 10.9375 20.9705 0 0 0
2085 2 4 2.1 82.0602 14.0225 20.2325 0 0 0
3367 299 8 -0.8472 80.41548197498942 11.370209970610063 15.990138389193623 0 0 0
3369 299 7 0.4236 80.29189207549021 10.405964063968165 16.224564183938014 0 0 0
4228 586 8 -0.8472 79.62201477535807 8.02180001056839 16.533719573834844 0 -1 0
3141 223 7 0.4236 77.90703831190679 11.601247820638466 17.662594675754647 0 0 -1
4230 586 7 0.4236 79.68937869982558 7.968114729534565 17.53000268274001 0 -1 0
3140 223 7 0.4236 77.13985929477101 11.731851354784233 16.226974430953263 0 0 -1
3139 223 8 -0.8472 77.0898343988391 11.343461022332331 17.147110625119343 0 0 -1
5400 976 7 0.4236 86.87677175779277 13.154594863470665 16.290452108495327 -1 0 0
3642 390 7 0.4236 87.7944652214047 9.083464612898513 17.554614908923924 0 0 0
3640 390 8 -0.8472 87.69626555546859 9.236053464676976 16.57121593111059 0 0 0
3364 298 8 -0.8472 84.53868683503161 8.721053047730523 16.484592573734464 0 0 0
3366 298 7 0.4236 84.03063779162471 8.805344828544014 17.34178635652656 0 0 0
3365 298 7 0.4236 85.51342251120255 8.61936478295925 16.683464709404323 0 0 0
1465 2 2 -1.1808 84.775 9.3662 21.8581 0 0 0
1469 2 2 -1.1808 84.7794 12.5084 21.86 0 0 0
1474 2 2 -0.95 87.4694 10.9537 21.9755 0 0 0
1482 2 2 -1.1808 87.455 7.8436 21.8514 0 0 0
2057 2 6 0.425 87.4659 10.9599 21.0059 0 0 0
2061 2 1 -1.1688 86.148 8.6848 19.6452 0 0 0
2062 2 1 -1.1688 83.363 13.1722 19.6738 0 0 0
2065 2 1 -1.1688 83.4839 8.631 19.582 0 0 0
2066 2 1 -1.1688 86.0243 13.2988 19.577 0 0 0
2069 2 1 -1.1688 84.7875 10.9454 19.6697 0 0 0
2077 2 1 -1.1688 88.7757 8.7262 19.671 0 0 0
2084 2 4 2.1 84.7649 9.3863 20.2196 0 0 0
2088 2 4 2.1 84.7719 12.5028 20.2221 0 0 0
2093 2 4 2.1 87.4699 7.8687 20.2126 0 0 0
3945 491 7 0.4236 83.54458896982041 12.476134035735297 15.93018257933592 0 0 0
3944 491 7 0.4236 83.41564834001261 13.00601460834119 17.469412311285595 0 0 0
3641 390 7 0.4236 88.59871514666834 9.376472635184074 16.163947883812178 0 0 0
3943 491 8 -0.8472 83.3215791729929 13.261784543375555 16.507262196938314 0 0 0
4585 705 8 -0.8472 76.49930583203724 5.7489360071809115 29.4426303302088 0 0 -1
3392 307 7 0.4236 76.12911658515632 7.243600130526549 16.660613948525977 0 1 0
2699 76 7 0.4236 81.09877631229392 5.588717655161014 29.092022700127487 0 0 -1
1345 2 5 1.36 80.258 4.6879 22.9796 0 0 0
1348 2 5 1.36 77.5519 6.2699 22.9753 0 0 0
1364 2 2 -0.95 78.4671 4.6971 24.0275 0 0 0
1419 2 5 1.36 80.2458 1.5681000000000012 22.9902 0 1 0
1422 2 5 1.36 77.5197 3.171000000000003 22.9693 0 1 0
1440 2 2 -1.1808 78.4457 1.6055000000000028 24.0939 0 1 0
1463 2 2 -1.1808 81.1579 6.2244 24.107 0 0 0
1531 2 2 -0.95 81.1332 0.01710000000000278 24.047 0 1 0
1539 2 2 -1.1808 81.1488 3.1376000000000026 24.1018 0 1 0
1911 2 6 0.425 78.4768 4.7055 24.997 0 0 0
1931 2 1 -1.1688 77.0264 6.9999 26.3836 0 0 0
2024 2 1 -1.1688 77.143 2.4731000000000023 26.2965 0 1 0
2028 2 1 -1.1688 79.7707 2.4223999999999997 26.2997 0 1 0
2032 2 1 -1.1688 78.4164 0.12890000000000157 26.3681 0 1 0
2042 2 4 2.1 78.4416 1.6174 25.7355 0 1 0
2083 2 4 2.1 81.1569 6.2399 25.7456 0 0 0
2148 2 6 0.425 81.1289 0.018900000000002137 25.0167 0 1 0
2156 2 1 -1.1688 82.433 2.380200000000002 26.3764 0 1 0
2163 2 1 -1.1688 81.1247 4.688500000000005 26.3147 0 1 0
2183 2 4 2.1 81.1524 3.137400000000003 25.7443 0 1 0
2508 12 7 0.4236 79.24651009158478 3.1553685606470907 29.01967594384326 0 -1 -1
2506 12 8 -0.8472 79.15736749240601 3.8379694517631395 29.745010115551022 0 -1 -1
2698 76 8 -0.8472 81.34393068064497 6.406301810101315 29.613036654116474 0 0 -1
2700 76 7 0.4236 81.19689168472995 7.218153413774629 29.047991003136225 0 0 -1
2545 25 8 -0.8472 77.40564355304456 0.480239159799058 29.514334486806863 0 -1 -1
2768 99 7 0.4236 76.31207763119129 12.612448396004378 28.614199650888583 0 0 -1
2825 118 7 0.4236 84.08159824551525 10.814034829727174 30.02972817435476 0 1 -1
2507 12 7 0.4236 79.85277439032104 3.6736979084361723 30.444598671766578 0 -1 -1
2824 118 8 -0.8472 84.53442037829912 11.695932919119455 29.898549314472167 0 1 -1
4586 705 7 0.4236 76.79262718262353 6.158427929400398 28.57875595399047 0 0 -1
2609 46 7 0.4236 84.03194965663343 8.084557164095711 28.996047372961133 0 0 -1
2608 46 8 -0.8472 83.95529658768403 8.519991706748852 29.892998427868964 0 0 -1
4236 588 7 0.4236 86.65238058368976 2.3422101038093 28.789996016076618 -1 1 -1
4234 588 8 -0.8472 86.71231735058099 2.83019338722892 29.660788678648323 -1 1 -1
1447 2 5 1.36 85.6957 4.6979 22.9653 0 0 0
1450 2 5 1.36 82.9473 6.2656 22.9672 0 0 0
1456 2 5 1.36 88.3851 6.2699 22.9753 0 0 0
1475 2 2 -1.1808 86.5613 6.2711 24.1107 0 0 0
1521 2 5 1.36 85.6412 1.5592000000000006 23.0046 0 1 0
1524 2 5 1.36 82.9829 3.087200000000003 22.9996 0 1 0
1530 2 5 1.36 88.3529 3.171000000000003 22.9693 0 1 0
1532 2 2 -0.95 83.8685 4.686799999999998 23.993 0 1 0
1536 2 2 -1.1808 83.8637 1.538300000000003 24.0262 0 1 0
1551 2 2 -1.1808 86.5579 3.1325000000000003 24.1097 0 1 0
2059 2 1 -1.1688 85.1951 6.9642 26.3241 0 0 0
2063 2 1 -1.1688 82.5667 6.9042 26.2978 0 0 0
2075 2 1 -1.1688 87.8596 6.9999 26.3836 0 0 0
2079 2 1 -1.1688 86.5423 4.6941 26.3029 0 0 0
2089 2 4 2.1 86.5726 6.2522 25.7493 0 0 0
2143 2 4 2.1 83.8629 1.5273000000000003 25.7827 0 1 0
2147 2 6 0.425 83.8712 4.679300000000005 24.9627 0 1 0
2160 2 1 -1.1688 85.3152 2.3363000000000014 26.3908 0 1 0
2168 2 1 -1.1688 87.9763 2.4731000000000023 26.2965 0 1 0
2188 2 4 2.1 86.5652 3.138200000000001 25.7476 0 1 0
4235 588 7 0.4236 85.86878446744012 3.345255677858637 29.812983430015134 -1 1 -1
2610 46 7 0.4236 82.99142716835514 8.582304002565799 30.15198307638774 0 0 -1
2826 118 7 0.4236 83.88322617756069 12.434321428461427 30.073845056616538 0 1 -1
3391 307 8 -0.8472 76.4313393893507 7.997115186767131 16.076767559989285 0 1 0
2769 99 7 0.4236 76.63798814524826 11.2747072330756 29.492184552159053 0 0 -1
4714 748 8 -0.8472 79.46390998757863 13.6059594248098 29.637146585836874 -1 -1 0
2749 93 8 -0.8472 78.13964166257092 9.777534336244752 29.26439833723609 0 1 -1
1346 2 5 1.36 77.5564 9.3744 23.0012 0 0 0
1347 2 5 1.36 80.2458 10.9511 22.9902 0 0 0
1349 2 5 1.36 80.2525 7.8197 22.9842 0 0 0
1350 2 5 1.36 77.5197 12.554 22.9693 0 0 0
1368 2 2 -1.1808 78.4457 10.9885 24.0939 0 0 0
1372 2 2 -1.1808 78.4471 7.8308 24.0094 0 0 0
1381 2 5 1.36 80.258 14.0714 22.9796 0 0 0
1459 2 2 -0.95 81.1332 9.4002 24.047 0 0 0
1467 2 2 -1.1808 81.1488 12.5207 24.1018 0 0 0
1906 2 4 2.1 78.4506 7.8483 25.7665 0 0 0
1927 2 1 -1.1688 79.9066 7.0493 26.3773 0 0 0
1928 2 1 -1.1688 77.143 11.8561 26.2965 0 0 0
1932 2 1 -1.1688 79.7707 11.8055 26.2997 0 0 0
1936 2 1 -1.1688 78.4164 9.512 26.3681 0 0 0
1946 2 4 2.1 78.4416 11.0005 25.7355 0 0 0
2052 2 6 0.425 81.1289 9.402 25.0167 0 0 0
2060 2 1 -1.1688 82.433 11.7633 26.3764 0 0 0
2067 2 1 -1.1688 81.1247 14.0715 26.3147 0 0 0
2087 2 4 2.1 81.1524 12.5204 25.7443 0 0 0
2529 19 7 0.4236 81.25982066221368 10.85216892370046 28.764755673027857 0 1 -1
2527 19 8 -0.8472 81.27360629263177 9.957564200172147 29.211401483381806 0 1 -1
2750 93 7 0.4236 78.11702274460015 9.68454792021083 28.268987631724215 0 1 -1
2751 93 7 0.4236 78.99385154049156 9.394194144712996 29.615647383156897 0 1 -1
3048 192 7 0.4236 87.73342340970335 5.026145821974975 28.56245350892959 0 0 -1
2528 19 7 0.4236 81.19600796826698 10.077908201150873 30.20109641885606 0 1 -1
2547 25 7 0.4236 78.09753806691145 0.4265797966829083 28.794332591616033 0 -1 -1
2072 2 1 -1.1688 87.9763 11.8561 26.2965 0 0 0
1458 2 5 1.36 88.3529 12.554 22.9693 0 0 0
2056 2 6 0.425 86.5606 9.3647 24.9947 0 0 0
1451 2 5 1.36 85.6689 7.8197 22.9845 0 0 0
1464 2 2 -1.1808 83.8637 10.9213 24.0262 0 0 0
2816 115 7 0.4236 85.93183572161566 9.736048007148081 28.7205448362418 0 -2 -1
2092 2 4 2.1 86.5652 12.5213 25.7476 0 0 0
7023 1547 9 1 87.08808107010599 12.371113616869417 29.157037554350055 -1 0 -1
2817 115 7 0.4236 86.97596878572912 8.681679394474651 29.402248138452777 0 -2 -1
2815 115 8 -0.8472 86.8765208666337 9.408073456429658 28.72220264578044 0 -2 -1
1471 2 2 -0.95 86.5683 9.3763 24.0248 0 0 0
1460 2 2 -0.95 83.8685 14.0699 23.993 0 0 0
1479 2 2 -1.1808 86.5579 12.5156 24.1097 0 0 0
1468 2 2 -1.1808 83.8824 7.7953 24.1163 0 0 0
1449 2 5 1.36 85.6412 10.9422 23.0046 0 0 0
1452 2 5 1.36 82.9829 12.4702 22.9996 0 0 0
2086 2 4 2.1 83.8675 7.7692 25.7551 0 0 0
2051 2 6 0.425 83.8712 14.0624 24.9627 0 0 0
2064 2 1 -1.1688 85.3152 11.7193 26.3908 0 0 0
2047 2 4 2.1 83.8629 10.9104 25.7827 0 0 0
2068 2 1 -1.1688 83.8316 9.2532 26.3991 0 0 0
1454 2 5 1.36 88.3896 9.3744 23.0012 0 0 0
1448 2 5 1.36 82.9524 9.3699 22.9913 0 0 0
4587 705 7 0.4236 77.20875322526733 5.127308107391415 29.77468965357909 0 0 -1
2546 25 7 0.4236 76.78664626450609 1.2426224405202053 29.325617347662696 0 -1 -1
3046 192 8 -0.8472 88.60682555951792 5.293135117671955 28.969743918864175 0 0 -1
2767 99 8 -0.8472 76.23535259872631 12.189725845085315 29.51720519741796 0 0 -1
4716 748 7 0.4236 78.85030578199571 13.203442416408938 30.316462422139058 -1 -1 0
3275 268 7 0.4236 79.87422157234 1.8053347760608698 15.462699275273229 0 1 0
162 1 2 -0.95 79.3732 15.6211 6.6206 0 0 0
163 1 2 -0.95 76.6362 20.3372 6.6755 0 0 0
166 1 2 -1.1808 79.3456 18.7972 6.5642 0 0 0
167 1 2 -1.1808 76.6394 14.1023 6.6413 0 0 0
171 1 2 -1.1808 76.6218 17.2271 6.5514 0 0 0
259 1 2 -0.95 82.0352 20.3271 6.6399 0 0 0
267 1 2 -1.1808 82.0571 17.1926 6.6565 0 0 0
714 1 4 2.1 76.6404 14.1116 4.8844 0 0 0
722 1 6 0.425 76.6327 20.3434 5.7059 0 0 0
723 1 6 0.425 79.3803 15.6216 5.6508 0 0 0
738 1 1 -1.1688 80.6003 17.9768 4.2937 0 0 0
742 1 1 -1.1688 77.9425 18.1097 4.371 0 0 0
746 1 1 -1.1688 79.3731 20.3337 4.3593 0 0 0
747 1 1 -1.1688 76.6638 15.7686 4.2672 0 0 0
756 1 4 2.1 79.3474 18.7808 4.9257 0 0 0
758 1 4 2.1 76.6367 17.2522 4.9126 0 0 0
857 1 4 2.1 82.0551 17.1738 4.899 0 0 0
862 1 6 0.425 82.0263 20.321 5.6705 0 0 0
879 1 1 -1.1688 82.0802 15.5103 4.297 0 0 0
5874 1134 7 0.4236 80.95134422644112 16.09091067612833 1.4016356116976525 0 -1 1
5872 1134 8 -0.8472 81.38236604116831 15.285556067214191 0.9946661215976063 0 -1 1
2611 47 8 -0.8472 78.13933485072424 19.16699775380102 1.3439256880069648 0 -1 0
2612 47 7 0.4236 78.38045332291465 18.9921118134948 2.2985338360318717 0 -1 0
2613 47 7 0.4236 78.93061850724995 18.98225591906079 0.761052936316095 0 -1 0
5873 1134 7 0.4236 80.75512498846561 14.868305898762024 0.33704079457080754 0 -1 1
2797 109 8 -0.8472 77.06023300012833 14.47451840197246 1.353374078599645 0 -1 0
3267 265 7 0.4236 86.73210339551996 27.520293264115917 13.841819610393873 0 -1 0
3032 187 7 0.4236 87.55004138593 20.787380564602014 0.33669487700681167 0 0 0
2893 141 8 -0.8472 84.70584675150617 15.538435406104059 1.718221971023348 0 0 0
3447 325 7 0.4236 76.16737178232273 16.225754493148894 14.334297910359783 0 -1 0
258 1 2 -0.95 84.768 15.6473 6.6441 0 0 0
262 1 2 -1.1808 84.775 18.7497 6.5581 0 0 0
271 1 2 -0.95 87.4694 20.3372 6.6755 0 0 0
275 1 2 -1.1808 87.4726 14.1023 6.6413 0 0 0
279 1 2 -1.1808 87.455 17.2271 6.5514 0 0 0
858 1 4 2.1 87.4737 14.1116 4.8844 0 0 0
863 1 6 0.425 84.7776 15.6567 5.6739 0 0 0
866 1 6 0.425 87.4659 20.3434 5.7059 0 0 0
870 1 1 -1.1688 86.148 18.0683 4.3452 0 0 0
874 1 1 -1.1688 83.4839 18.0145 4.282 0 0 0
878 1 1 -1.1688 84.7875 20.3289 4.3697 0 0 0
886 1 1 -1.1688 88.7757 18.1097 4.371 0 0 0
891 1 1 -1.1688 87.4971 15.7686 4.2672 0 0 0
893 1 4 2.1 84.7649 18.7698 4.9196 0 0 0
902 1 4 2.1 87.4699 17.2522 4.9126 0 0 0
5713 1081 8 -0.8472 88.25538103186761 16.762739961445355 0.8864971612411534 -1 0 -1
4868 799 7 0.4236 83.29403607082227 18.60638713652263 1.148539817021957 0 0 1
3031 187 8 -0.8472 87.52736354308652 21.333879583001416 1.173847569800586 0 0 0
2895 141 7 0.4236 83.71905455384724 15.647769338067468 1.5986925614453857 0 0 0
5715 1081 7 0.4236 87.70636763677298 16.182673289159922 1.4882505147126583 -1 0 -1
2996 175 7 0.4236 81.81322894334676 25.519605613374683 1.0599465272705566 0 -1 0
170 1 2 -1.1808 79.3537 21.887 6.5694 0 0 0
198 1 2 -0.95 79.3732 25.0046 6.6206 0 0 0
203 1 2 -1.1808 76.6394 23.4858 6.6413 0 0 0
207 1 2 -1.1808 76.6218 26.6106 6.5514 0 0 0
263 1 2 -1.1808 82.0565 23.4199 6.5742 0 0 0
303 1 2 -1.1808 82.0571 26.5761 6.6565 0 0 0
739 1 1 -1.1688 78.0733 22.6468 4.2916 0 0 0
743 1 1 -1.1688 80.7357 22.5927 4.3703 0 0 0
759 1 4 2.1 79.3505 21.8856 4.9269 0 0 0
762 1 4 2.1 76.6404 23.4951 4.8844 0 0 0
771 1 6 0.425 79.3803 25.0051 5.6508 0 0 0
786 1 1 -1.1688 80.6003 27.3602 4.2937 0 0 0
790 1 1 -1.1688 77.9425 27.4932 4.371 0 0 0
795 1 1 -1.1688 76.6638 25.1521 4.2672 0 0 0
806 1 4 2.1 76.6367 26.6357 4.9126 0 0 0
894 1 4 2.1 82.0602 23.406 4.9325 0 0 0
905 1 4 2.1 82.0551 26.5573 4.899 0 0 0
927 1 1 -1.1688 82.0802 24.8938 4.297 0 0 0
2995 175 8 -0.8472 82.72902545884259 25.79425632595198 1.3530060304443976 0 -1 0
2788 106 8 -0.8472 77.10562587638474 25.91562057139729 0.7885179725946916 0 1 0
2789 106 7 0.4236 76.99470931923244 26.86020518396382 0.47955598207244315 0 1 0
3013 181 8 -0.8472 81.78957857509147 21.37829983421011 1.6709031533340764 0 0 0
3014 181 7 0.4236 81.40096506585243 21.78465704628034 2.497857494275446 0 0 0
2790 106 7 0.4236 76.89994111548494 25.85814220710308 1.765446848399817 0 1 0
3303 277 7 0.4236 85.06814802954145 14.888830111726584 14.307073352872674 0 0 0
946 1 4 2.1 86.5726 25.0192 10.4493 0 0 0
3033 187 7 0.4236 88.40092721287182 21.24656607628098 1.6526615255119206 0 0 0
5876 1135 7 0.4236 85.57427317150963 25.02444778307089 0.6506467135187323 0 1 1
266 1 2 -1.1808 84.7794 21.8919 6.56 0 0 0
294 1 2 -0.95 84.768 25.0308 6.6441 0 0 0
298 1 2 -1.1808 84.775 28.1332 6.5581 0 0 0
311 1 2 -1.1808 87.4726 23.4858 6.6413 0 0 0
315 1 2 -1.1808 87.455 26.6106 6.5514 0 0 0
871 1 1 -1.1688 83.363 22.5557 4.3738 0 0 0
875 1 1 -1.1688 86.0243 22.6822 4.277 0 0 0
897 1 4 2.1 84.7719 21.8862 4.9221 0 0 0
906 1 4 2.1 87.4737 23.4951 4.8844 0 0 0
911 1 6 0.425 84.7776 25.0402 5.6739 0 0 0
918 1 1 -1.1688 86.148 27.4517 4.3452 0 0 0
922 1 1 -1.1688 83.4839 27.398 4.282 0 0 0
934 1 1 -1.1688 88.7757 27.4932 4.371 0 0 0
939 1 1 -1.1688 87.4971 25.1521 4.2672 0 0 0
950 1 4 2.1 87.4699 26.6357 4.9126 0 0 0
5875 1135 8 -0.8472 85.82800209464556 24.35171067202963 1.3456621427032007 0 1 1
5877 1135 7 0.4236 86.65484038234922 24.656471321559096 1.8183771008223866 0 1 1
7037 1561 9 1 84.7790222682772 21.688291586465482 1.2344147493117863 -1 -1 0
289 1 5 1.36 88.3851 25.0369 7.6753 0 0 0
2997 175 7 0.4236 82.96739197759331 25.312966842861794 2.196535414709042 0 -1 0
7054 1578 9 1 88.60751992718818 19.3649633442114 14.851299360579796 -1 0 0
3446 325 7 0.4236 77.00822875297347 14.836901126362015 14.50943332305549 0 -1 0
913 1 6 0.425 86.5606 28.1316 9.6947 0 0 0
3445 325 8 -0.8472 76.73925727981941 15.690357567688661 14.955826054975889 0 -1 0
6291 1273 7 0.4236 80.53735184794284 14.137340216192248 12.964090404786527 -1 0 0
143 1 5 1.36 77.5564 18.7579 7.7012 0 0 0
144 1 5 1.36 80.2458 20.3346 7.6902 0 0 0
145 1 5 1.36 77.5519 15.6534 7.6753 0 0 0
146 1 5 1.36 80.2525 17.2032 7.6842 0 0 0
161 1 2 -0.95 78.4671 14.0806 8.7275 0 0 0
165 1 2 -1.1808 78.4457 20.372 8.7939 0 0 0
169 1 2 -1.1808 78.4471 17.2143 8.7094 0 0 0
256 1 2 -0.95 81.1332 18.7837 8.747 0 0 0
260 1 2 -1.1808 81.1579 15.6079 8.807 0 0 0
715 1 4 2.1 78.4506 17.2317 10.4665 0 0 0
720 1 6 0.425 78.4768 14.089 9.697 0 0 0
736 1 1 -1.1688 79.9066 16.4327 11.0773 0 0 0
740 1 1 -1.1688 77.0264 16.3834 11.0836 0 0 0
745 1 1 -1.1688 78.4164 18.8955 11.0681 0 0 0
755 1 4 2.1 78.4416 20.384 10.4355 0 0 0
861 1 6 0.425 81.1289 18.7854 9.7167 0 0 0
892 1 4 2.1 81.1569 15.6234 10.4456 0 0 0
3514 348 8 -0.8472 80.97590598905111 17.514345761945002 13.798575307500876 0 -1 0
3516 348 7 0.4236 81.53654466092604 17.043708229598522 13.117264374467192 0 -1 0
3180 236 7 0.4236 76.76137996572959 18.64753188316973 14.356451860592296 0 0 0
3178 236 8 -0.8472 77.53746347996014 19.27806154424526 14.345189674988859 0 0 0
3179 236 7 0.4236 77.88520487598032 19.36199072771165 13.411363271715095 0 0 0
2799 109 7 0.4236 76.22691077717637 14.407651543863127 0.8046456357940315 0 -1 0
2894 141 7 0.4236 84.95328841517487 14.57859569426137 1.5860084935038885 0 0 0
3549 359 7 0.4236 85.76603415211169 19.343608884252955 13.553484028269557 0 0 0
3302 277 7 0.4236 84.67703444201449 15.451545203532223 12.824842523420907 0 0 0
249 1 5 1.36 82.9829 21.8537 7.6996 0 0 0
3266 265 7 0.4236 85.35846655837271 27.885546162704056 13.037867842018128 0 -1 0
3340 290 8 -0.8472 83.61448602593201 20.193124656885157 14.453101250385279 0 0 0
3548 359 7 0.4236 85.83191841141428 17.72073498975175 13.384469375361627 0 0 0
244 1 5 1.36 85.6957 14.0814 7.6653 0 0 0
245 1 5 1.36 82.9524 18.7534 7.6913 0 0 0
246 1 5 1.36 85.6412 20.3257 7.7046 0 0 0
247 1 5 1.36 82.9473 15.6491 7.6672 0 0 0
248 1 5 1.36 85.6689 17.2032 7.6845 0 0 0
251 1 5 1.36 88.3896 18.7579 7.7012 0 0 0
253 1 5 1.36 88.3851 15.6534 7.6753 0 0 0
261 1 2 -1.1808 83.8637 20.3048 8.7262 0 0 0
265 1 2 -1.1808 83.8824 17.1788 8.8163 0 0 0
268 1 2 -0.95 86.5683 18.7598 8.7248 0 0 0
272 1 2 -1.1808 86.5613 15.6546 8.8107 0 0 0
856 1 4 2.1 83.8629 20.2939 10.4827 0 0 0
865 1 6 0.425 86.5606 18.7481 9.6947 0 0 0
868 1 1 -1.1688 85.1951 16.3477 11.0241 0 0 0
872 1 1 -1.1688 82.5667 16.2877 10.9978 0 0 0
873 1 1 -1.1688 85.3152 21.1028 11.0908 0 0 0
877 1 1 -1.1688 83.8316 18.6367 11.0991 0 0 0
884 1 1 -1.1688 87.8596 16.3834 11.0836 0 0 0
888 1 1 -1.1688 86.5423 14.0776 11.0029 0 0 0
895 1 4 2.1 83.8675 17.1527 10.4551 0 0 0
898 1 4 2.1 86.5726 15.6357 10.4493 0 0 0
3547 359 8 -0.8472 86.36611994299969 18.565895671168466 13.366242718130987 0 0 0
3301 277 8 -0.8472 84.38934754031894 15.401415951012225 13.781254324639113 0 0 0
3341 290 7 0.4236 82.67839948613025 19.941114821895674 14.207676775336937 0 0 0
257 1 2 -0.95 83.8685 23.4534 8.693 0 0 0
6289 1273 8 -0.8472 80.33709721145722 14.226908540278787 13.93973170352328 -1 0 0
3353 294 7 0.4236 81.53056039096279 26.785095495719304 13.42550643042481 0 -1 0
3354 294 7 0.4236 81.97288628261919 28.032522442155123 14.382010629410404 0 -1 0
3352 294 8 -0.8472 82.11488874134992 27.06177474704098 14.188401626618415 0 -1 0
6520 1350 8 -0.8472 80.172932158261 24.06597244749145 14.955751482703437 -1 0 0
147 1 5 1.36 77.5197 21.9375 7.6693 0 0 0
178 1 5 1.36 80.258 23.4549 7.6796 0 0 0
179 1 5 1.36 77.5564 28.1414 7.7012 0 0 0
181 1 5 1.36 77.5519 25.0369 7.6753 0 0 0
182 1 5 1.36 80.2525 26.5866 7.6842 0 0 0
197 1 2 -0.95 78.4671 23.4641 8.7275 0 0 0
205 1 2 -1.1808 78.4471 26.5978 8.7094 0 0 0
264 1 2 -1.1808 81.1488 21.9041 8.8018 0 0 0
296 1 2 -1.1808 81.1579 24.9914 8.807 0 0 0
737 1 1 -1.1688 77.143 21.2396 10.9965 0 0 0
741 1 1 -1.1688 79.7707 21.1889 10.9997 0 0 0
763 1 4 2.1 78.4506 26.6152 10.4665 0 0 0
768 1 6 0.425 78.4768 23.4725 9.697 0 0 0
784 1 1 -1.1688 79.9066 25.8162 11.0773 0 0 0
788 1 1 -1.1688 77.0264 25.7669 11.0836 0 0 0
869 1 1 -1.1688 82.433 21.1468 11.0764 0 0 0
876 1 1 -1.1688 81.1247 23.455 11.0147 0 0 0
896 1 4 2.1 81.1524 21.9039 10.4443 0 0 0
940 1 4 2.1 81.1569 25.0069 10.4456 0 0 0
6522 1350 7 0.4236 79.80208941745143 23.696543732985454 14.10369625651395 -1 0 0
916 1 1 -1.1688 85.1951 25.7311 11.0241 0 0 0
304 1 2 -0.95 86.5683 28.1432 8.7248 0 0 0
925 1 1 -1.1688 83.8316 28.0202 11.0991 0 0 0
881 1 1 -1.1688 87.9763 21.2396 10.9965 0 0 0
287 1 5 1.36 88.3896 28.1414 7.7012 0 0 0
3192 240 7 0.4236 85.59810663310148 23.515512321673466 14.503348987384232 0 0 0
3190 240 8 -0.8472 84.8184222325665 23.335893235707044 13.903491078631307 0 0 0
283 1 5 1.36 82.9473 25.0325 7.6672 0 0 0
3436 322 8 -0.8472 76.75080875826752 26.242613980842787 14.226081468469035 0 0 0
943 1 4 2.1 83.8675 26.5362 10.4551 0 0 0
3342 290 7 0.4236 83.78400032840386 21.1427571947546 14.189542820851608 0 0 0
932 1 1 -1.1688 87.8596 25.7669 11.0836 0 0 0
860 1 6 0.425 83.8712 23.4458 9.6627 0 0 0
920 1 1 -1.1688 82.5667 25.6711 10.9978 0 0 0
281 1 5 1.36 82.9524 28.1369 7.6913 0 0 0
3191 240 7 0.4236 85.14721818370748 22.997447686690887 13.021817638339318 0 0 0
901 1 4 2.1 86.5652 21.9048 10.4476 0 0 0
308 1 2 -1.1808 86.5613 25.0381 8.8107 0 0 0
936 1 1 -1.1688 86.5423 23.4611 11.0029 0 0 0
255 1 5 1.36 88.3529 21.9375 7.6693 0 0 0
284 1 5 1.36 85.6689 26.5867 7.6845 0 0 0
276 1 2 -1.1808 86.5579 21.8991 8.8097 0 0 0
280 1 5 1.36 85.6957 23.4648 7.6653 0 0 0
301 1 2 -1.1808 83.8824 26.5623 8.8163 0 0 0
3015 181 7 0.4236 81.13247388390658 21.455573623342552 0.9210751356209836 0 0 0
3438 322 7 0.4236 77.23481501273822 25.852774936232837 13.442650817741637 0 0 0
3515 348 7 0.4236 80.01308994042063 17.458162750464403 13.534324405221417 0 -1 0
4869 799 7 0.4236 84.508921215579 18.4056546140805 2.2211007518849044 0 0 1
4867 799 8 -0.8472 84.16173928263369 18.97824943070338 1.4784029640072753 0 0 1
2798 109 7 0.4236 76.87455535959504 15.009487162208266 2.17759017372616 0 -1 0
6729 1419 7 0.4236 76.33768479531138 21.775709572689284 1.14737054441757 0 1 0
7076 1600 9 1 82.71685989652546 24.707178025890048 14.984252980300287 -1 0 0
2687 72 7 0.4236 85.60605875237455 27.568538848233782 0.1939335504554226 0 -1 0
3240 256 7 0.4236 88.5670437003202 14.225567276013551 14.094233056964148 0 0 0
1401 2 2 -0.95 79.3732 15.6211 21.9206 0 0 0
1402 2 2 -0.95 76.6362 20.3372 21.9755 0 0 0
1405 2 2 -1.1808 79.3456 18.7972 21.8642 0 0 0
1406 2 2 -1.1808 76.6394 14.1023 21.9413 0 0 0
1410 2 2 -1.1808 76.6218 17.2271 21.8514 0 0 0
1498 2 2 -0.95 82.0352 20.3271 21.9399 0 0 0
1506 2 2 -1.1808 82.0571 17.1926 21.9565 0 0 0
1953 2 4 2.1 76.6404 14.1116 20.1844 0 0 0
1961 2 6 0.425 76.6327 20.3434 21.0059 0 0 0
1962 2 6 0.425 79.3803 15.6216 20.9508 0 0 0
1977 2 1 -1.1688 80.6003 17.9768 19.5937 0 0 0
1981 2 1 -1.1688 77.9425 18.1097 19.671 0 0 0
1985 2 1 -1.1688 79.3731 20.3337 19.6593 0 0 0
1986 2 1 -1.1688 76.6638 15.7686 19.5672 0 0 0
1995 2 4 2.1 79.3474 18.7808 20.2257 0 0 0
1997 2 4 2.1 76.6367 17.2522 20.2126 0 0 0
2096 2 4 2.1 82.0551 17.1738 20.199 0 0 0
2101 2 6 0.425 82.0263 20.321 20.9705 0 0 0
2118 2 1 -1.1688 82.0802 15.5103 19.597 0 0 0
4344 624 7 0.4236 79.41908446558291 20.652536122842555 17.37700956536483 0 0 1
3337 289 8 -0.8472 79.56645614595054 15.913344382087189 17.032110239936138 0 0 0
3339 289 7 0.4236 78.62919287089285 15.568391668443487 17.082560652756282 0 0 0
4343 624 7 0.4236 79.10098294898648 20.41638007346824 15.792816416889556 0 0 1
4342 624 8 -0.8472 79.82340176854679 20.575984227924856 16.465600004433135 0 0 1
3338 289 7 0.4236 79.5978915454851 16.84654499065707 17.390088634300945 0 0 0
2520 16 7 0.4236 87.71156107754189 18.151108317582146 29.89573426988466 0 -1 -1
1496 2 2 -0.95 83.8685 23.4534 23.993 0 0 0
1497 2 2 -0.95 84.768 15.6473 21.9441 0 0 0
1501 2 2 -1.1808 84.775 18.7497 21.8581 0 0 0
1510 2 2 -0.95 87.4694 20.3372 21.9755 0 0 0
1514 2 2 -1.1808 87.4726 14.1023 21.9413 0 0 0
1518 2 2 -1.1808 87.455 17.2271 21.8514 0 0 0
2097 2 4 2.1 87.4737 14.1116 20.1844 0 0 0
2102 2 6 0.425 84.7776 15.6567 20.9739 0 0 0
2105 2 6 0.425 87.4659 20.3434 21.0059 0 0 0
2109 2 1 -1.1688 86.148 18.0683 19.6452 0 0 0
2113 2 1 -1.1688 83.4839 18.0145 19.582 0 0 0
2117 2 1 -1.1688 84.7875 20.3289 19.6697 0 0 0
2125 2 1 -1.1688 88.7757 18.1097 19.671 0 0 0
2130 2 1 -1.1688 87.4971 15.7686 19.5672 0 0 0
2132 2 4 2.1 84.7649 18.7698 20.2196 0 0 0
2141 2 4 2.1 87.4699 17.2522 20.2126 0 0 0
3610 380 8 -0.8472 83.59580197939644 17.35173000619467 16.529632511779845 0 0 0
3611 380 7 0.4236 83.69126650430191 18.12480364569151 17.156723981412256 0 0 0
3211 247 8 -0.8472 86.40318635964877 19.762175540822284 16.49460642351034 0 -1 0
3213 247 7 0.4236 85.61002606266084 19.44814080115245 15.972802876272922 0 -1 0
3212 247 7 0.4236 86.22596861236777 19.647076547109187 17.472024504426926 0 -1 0
3347 292 7 0.4236 88.42223695905145 16.11009364372152 16.2815565854296 0 0 0
3348 292 7 0.4236 88.50794508792376 17.292524361202727 17.404560632054153 0 0 0
5398 976 8 -0.8472 86.78922336359707 14.141891021548695 16.423047664931683 -1 0 0
7012 1536 9 1 76.60074289736521 26.470602549032964 16.86041157027321 -1 -1 0
3379 303 8 -0.8472 79.28672304325775 26.71632117652416 16.558384271348274 0 0 0
1409 2 2 -1.1808 79.3537 21.887 21.8694 0 0 0
1437 2 2 -0.95 79.3732 25.0046 21.9206 0 0 0
1442 2 2 -1.1808 76.6394 23.4858 21.9413 0 0 0
1446 2 2 -1.1808 76.6218 26.6106 21.8514 0 0 0
1502 2 2 -1.1808 82.0565 23.4199 21.8742 0 0 0
1542 2 2 -1.1808 82.0571 26.5761 21.9565 0 0 0
1978 2 1 -1.1688 78.0733 22.6468 19.5916 0 0 0
1982 2 1 -1.1688 80.7357 22.5927 19.6703 0 0 0
1998 2 4 2.1 79.3505 21.8856 20.2269 0 0 0
2001 2 4 2.1 76.6404 23.4951 20.1844 0 0 0
2010 2 6 0.425 79.3803 25.0051 20.9508 0 0 0
2025 2 1 -1.1688 80.6003 27.3602 19.5937 0 0 0
2029 2 1 -1.1688 77.9425 27.4932 19.671 0 0 0
2034 2 1 -1.1688 76.6638 25.1521 19.5672 0 0 0
2045 2 4 2.1 76.6367 26.6357 20.2126 0 0 0
2133 2 4 2.1 82.0602 23.406 20.2325 0 0 0
2144 2 4 2.1 82.0551 26.5573 20.199 0 0 0
2166 2 1 -1.1688 82.0802 24.8938 19.597 0 0 0
3381 303 7 0.4236 79.72731177016966 26.938218843509016 17.4282366429773 0 0 0
3380 303 7 0.4236 79.60634448859072 27.34805206513735 15.852156013855694 0 0 0
3016 182 8 -0.8472 76.7738497583691 23.74607421802916 16.037660002643705 0 -1 -1
3017 182 7 0.4236 76.93013086103709 23.053083505078867 16.741464063363114 0 -1 -1
3522 350 7 0.4236 85.45334601277854 25.051668619566257 16.674196965406377 0 0 0
3422 317 7 0.4236 81.46359505687782 22.227251447444907 16.242798955146792 0 1 0
2515 15 8 -0.8472 81.45806807367855 27.8957341524122 29.153116464341792 0 -1 -1
3421 317 8 -0.8472 82.37732154784005 22.586359106130097 16.432920247104363 0 1 0
3423 317 7 0.4236 82.69349704085175 22.242023988215323 17.316926254699357 0 1 0
1505 2 2 -1.1808 84.7794 21.8919 21.86 0 0 0
1533 2 2 -0.95 84.768 25.0308 21.9441 0 0 0
1537 2 2 -1.1808 84.775 28.1332 21.8581 0 0 0
1550 2 2 -1.1808 87.4726 23.4858 21.9413 0 0 0
1554 2 2 -1.1808 87.455 26.6106 21.8514 0 0 0
2110 2 1 -1.1688 83.363 22.5557 19.6738 0 0 0
2114 2 1 -1.1688 86.0243 22.6822 19.577 0 0 0
2136 2 4 2.1 84.7719 21.8862 20.2221 0 0 0
2145 2 4 2.1 87.4737 23.4951 20.1844 0 0 0
2150 2 6 0.425 84.7776 25.0402 20.9739 0 0 0
2157 2 1 -1.1688 86.148 27.4517 19.6452 0 0 0
2161 2 1 -1.1688 83.4839 27.398 19.582 0 0 0
2173 2 1 -1.1688 88.7757 27.4932 19.671 0 0 0
2178 2 1 -1.1688 87.4971 25.1521 19.5672 0 0 0
2189 2 4 2.1 87.4699 26.6357 20.2126 0 0 0
3358 296 8 -0.8472 86.92766186985295 23.5641320470726 16.55222737198878 0 -1 0
3360 296 7 0.4236 86.72948229690329 22.69320031127698 17.001897075437764 0 -1 0
3521 350 7 0.4236 85.05334315729566 26.567348285719607 17.131733191036393 0 0 0
3520 350 8 -0.8472 84.77913873779875 25.783470601469308 16.574644551321203 0 0 0
3359 296 7 0.4236 87.69637951491508 24.00911875925407 17.011640148895438 0 -1 0
2851 127 8 -0.8472 80.01682510491096 21.04699854116812 29.628122337647238 0 0 -1
3807 445 7 0.4236 76.99033323585326 19.130661203465493 28.88850249706316 0 0 0
2823 117 7 0.4236 79.3752987555729 16.38860951464104 29.778967697965605 0 0 -1
2822 117 7 0.4236 78.14232169273797 16.900801882761872 28.838727233981484 0 0 -1
2821 117 8 -0.8472 78.87036301973303 17.19065630342998 29.459968047405763 0 0 -1
2517 15 7 0.4236 80.86989967261405 27.08709437101244 29.16575474765529 0 -1 -1
1382 2 5 1.36 77.5564 18.7579 23.0012 0 0 0
1383 2 5 1.36 80.2458 20.3346 22.9902 0 0 0
1384 2 5 1.36 77.5519 15.6534 22.9753 0 0 0
1385 2 5 1.36 80.2525 17.2032 22.9842 0 0 0
1400 2 2 -0.95 78.4671 14.0806 24.0275 0 0 0
1404 2 2 -1.1808 78.4457 20.372 24.0939 0 0 0
1408 2 2 -1.1808 78.4471 17.2143 24.0094 0 0 0
1495 2 2 -0.95 81.1332 18.7837 24.047 0 0 0
1499 2 2 -1.1808 81.1579 15.6079 24.107 0 0 0
1954 2 4 2.1 78.4506 17.2317 25.7665 0 0 0
1959 2 6 0.425 78.4768 14.089 24.997 0 0 0
1975 2 1 -1.1688 79.9066 16.4327 26.3773 0 0 0
1979 2 1 -1.1688 77.0264 16.3834 26.3836 0 0 0
1984 2 1 -1.1688 78.4164 18.8955 26.3681 0 0 0
1994 2 4 2.1 78.4416 20.384 25.7355 0 0 0
2100 2 6 0.425 81.1289 18.7854 25.0167 0 0 0
2131 2 4 2.1 81.1569 15.6234 25.7456 0 0 0
3061 197 8 -0.8472 81.58657110420235 18.652375657538936 30.104851850304705 0 1 -1
3063 197 7 0.4236 80.75780978924011 18.245688235778246 29.72045593859277 0 1 -1
2852 127 7 0.4236 80.67520519712089 20.329370273737897 29.85515961034864 0 0 -1
2853 127 7 0.4236 79.79024972244575 20.99587475070217 28.65547125771047 0 0 -1
2889 139 7 0.4236 87.08431392776484 15.634836942801886 30.133486421391005 0 1 -1
2516 15 7 0.4236 82.2951786192023 27.69111816869324 28.64579175610882 0 -1 -1
2888 139 7 0.4236 85.87039381303688 15.33494719297083 29.083205224755332 0 1 -1
3062 197 7 0.4236 82.32060510688574 18.61714163278584 29.42665378850255 0 1 -1
6316 1282 8 -0.8472 83.32826198213145 14.527753857829216 29.24677561917564 0 1 0
6317 1282 7 0.4236 82.49203759614352 14.559479635332249 29.794244580806875 0 1 0
1483 2 5 1.36 85.6957 14.0814 22.9653 0 0 0
1484 2 5 1.36 82.9524 18.7534 22.9913 0 0 0
1485 2 5 1.36 85.6412 20.3257 23.0046 0 0 0
1486 2 5 1.36 82.9473 15.6491 22.9672 0 0 0
1487 2 5 1.36 85.6689 17.2032 22.9845 0 0 0
1490 2 5 1.36 88.3896 18.7579 23.0012 0 0 0
1492 2 5 1.36 88.3851 15.6534 22.9753 0 0 0
1500 2 2 -1.1808 83.8637 20.3048 24.0262 0 0 0
1504 2 2 -1.1808 83.8824 17.1788 24.1163 0 0 0
1507 2 2 -0.95 86.5683 18.7598 24.0248 0 0 0
1511 2 2 -1.1808 86.5613 15.6546 24.1107 0 0 0
2095 2 4 2.1 83.8629 20.2939 25.7827 0 0 0
2104 2 6 0.425 86.5606 18.7481 24.9947 0 0 0
2107 2 1 -1.1688 85.1951 16.3477 26.3241 0 0 0
2111 2 1 -1.1688 82.5667 16.2877 26.2978 0 0 0
2112 2 1 -1.1688 85.3152 21.1028 26.3908 0 0 0
2116 2 1 -1.1688 83.8316 18.6367 26.3991 0 0 0
2123 2 1 -1.1688 87.8596 16.3834 26.3836 0 0 0
2127 2 1 -1.1688 86.5423 14.0776 26.3029 0 0 0
2134 2 4 2.1 83.8675 17.1527 25.7551 0 0 0
2137 2 4 2.1 86.5726 15.6357 25.7493 0 0 0
3346 292 8 -0.8472 88.68569257811704 17.060246821313648 16.448290262894414 0 0 0
5399 976 7 0.4236 86.10025964473279 14.324187072163978 17.12454402198389 -1 0 0
2598 42 7 0.4236 79.42197819719154 24.842697286986606 29.771217083316195 0 -1 -1
2596 42 8 -0.8472 80.38380880900158 24.660305606257545 29.975215171899222 0 -1 -1
3005 178 7 0.4236 77.32839885172642 23.20747534937277 28.35284016140463 0 0 -1
3006 178 7 0.4236 78.12370341365119 22.59924393766539 29.642867901001033 0 0 -1
1386 2 5 1.36 77.5197 21.9375 22.9693 0 0 0
1417 2 5 1.36 80.258 23.4549 22.9796 0 0 0
1418 2 5 1.36 77.5564 28.1414 23.0012 0 0 0
1420 2 5 1.36 77.5519 25.0369 22.9753 0 0 0
1421 2 5 1.36 80.2525 26.5866 22.9842 0 0 0
1436 2 2 -0.95 78.4671 23.4641 24.0275 0 0 0
1444 2 2 -1.1808 78.4471 26.5978 24.0094 0 0 0
1503 2 2 -1.1808 81.1488 21.9041 24.1018 0 0 0
1535 2 2 -1.1808 81.1579 24.9914 24.107 0 0 0
1976 2 1 -1.1688 77.143 21.2396 26.2965 0 0 0
1980 2 1 -1.1688 79.7707 21.1889 26.2997 0 0 0
2002 2 4 2.1 78.4506 26.6152 25.7665 0 0 0
2007 2 6 0.425 78.4768 23.4725 24.997 0 0 0
2023 2 1 -1.1688 79.9066 25.8162 26.3773 0 0 0
2027 2 1 -1.1688 77.0264 25.7669 26.3836 0 0 0
2108 2 1 -1.1688 82.433 21.1468 26.3764 0 0 0
2115 2 1 -1.1688 81.1247 23.455 26.3147 0 0 0
2135 2 4 2.1 81.1524 21.9039 25.7443 0 0 0
2179 2 4 2.1 81.1569 25.0069 25.7456 0 0 0
3004 178 8 -0.8472 77.41068442812335 23.235853748220954 29.349044814425397 0 0 -1
2597 42 7 0.4236 80.63269001172117 23.756355987224513 29.627460577969895 0 -1 -1
2519 16 7 0.4236 87.81091425054984 18.768006982135578 28.38702904694877 0 -1 -1
1494 2 5 1.36 88.3529 21.9375 22.9693 0 0 0
1543 2 2 -0.95 86.5683 28.1432 24.0248 0 0 0
1540 2 2 -1.1808 83.8824 26.5623 24.1163 0 0 0
2643 57 7 0.4236 84.42024438423205 23.163425073233984 28.668639239259647 0 0 -1
2120 2 1 -1.1688 87.9763 21.2396 26.2965 0 0 0
3900 476 7 0.4236 87.74862546214108 26.68062628792626 28.860987893841124 0 1 0
1488 2 5 1.36 82.9829 21.8537 22.9996 0 0 0
2099 2 6 0.425 83.8712 23.4458 24.9627 0 0 0
2164 2 1 -1.1688 83.8316 28.0202 26.3991 0 0 0
3899 476 7 0.4236 88.23769965619519 26.629677689256706 30.418176783067448 0 1 0
2182 2 4 2.1 83.8675 26.5362 25.7551 0 0 0
1528 2 5 1.36 88.3851 25.0369 22.9753 0 0 0
2641 57 8 -0.8472 84.27296988916353 22.266116964036495 29.08475040843769 0 0 -1
2185 2 4 2.1 86.5726 25.0192 25.7493 0 0 0
2159 2 1 -1.1688 82.5667 25.6711 26.2978 0 0 0
3898 476 8 -0.8472 87.47867085905588 26.85605902031226 29.807744513441882 0 1 0
2171 2 1 -1.1688 87.8596 25.7669 26.3836 0 0 0
1519 2 5 1.36 85.6957 23.4648 22.9653 0 0 0
2152 2 6 0.425 86.5606 28.1316 24.9947 0 0 0
2155 2 1 -1.1688 85.1951 25.7311 26.3241 0 0 0
1520 2 5 1.36 82.9524 28.1369 22.9913 0 0 0
2175 2 1 -1.1688 86.5423 23.4611 26.3029 0 0 0
1515 2 2 -1.1808 86.5579 21.8991 24.1097 0 0 0
1523 2 5 1.36 85.6689 26.5867 22.9845 0 0 0
1526 2 5 1.36 88.3896 28.1414 23.0012 0 0 0
2642 57 7 0.4236 84.67737137141613 21.559192275044303 28.50447708073741 0 0 -1
2140 2 4 2.1 86.5652 21.9048 25.7476 0 0 0
1522 2 5 1.36 82.9473 25.0325 22.9672 0 0 0
1547 2 2 -1.1808 86.5613 25.0381 24.1107 0 0 0
6318 1282 7 0.4236 83.26120592462428 15.186443583781054 28.49735501584503 0 1 0
2887 139 8 -0.8472 86.69660415400425 14.960968727782111 29.50453251410405 0 1 -1
6521 1350 7 0.4236 79.44165842049904 24.511918591372638 15.47186285317381 -1 0 0
3612 380 7 0.4236 83.50306948253503 17.69128348142128 15.593628163466724 0 0 0
2518 16 8 -0.8472 87.4873574796263 18.936077822842872 29.31819135011794 0 -1 -1
7035 1559 9 1 82.07894940232259 15.328706748524539 15.465461638378082 0 -1 0
3018 182 7 0.4236 76.11426977545376 23.400439289773743 15.370208782352776 0 -1 -1
234 1 2 -0.95 90.2064 6.2376 6.6206 0 0 0
310 1 2 -1.1808 90.1788 0.030700000000003058 6.5642 0 1 0
314 1 2 -1.1808 90.1869 3.1205 6.5694 0 1 0
403 1 2 -0.95 92.8684 1.5606000000000009 6.6399 0 1 0
407 1 2 -1.1808 92.8897 4.653400000000005 6.5742 0 1 0
819 1 6 0.425 90.2135 6.2381 5.6508 0 0 0
931 1 1 -1.1688 88.9065 3.880200000000002 4.2916 0 1 0
935 1 1 -1.1688 91.569 3.8262 4.3703 0 1 0
938 1 1 -1.1688 90.2064 1.5671999999999997 4.3593 0 1 0
948 1 4 2.1 90.1806 0.0143000000000022 4.9257 0 1 0
951 1 4 2.1 90.1838 3.119100000000003 4.9269 0 1 0
975 1 1 -1.1688 92.9134 6.1268 4.297 0 0 0
1054 1 6 0.425 92.8595 1.5545000000000009 5.6705 0 1 0
1063 1 1 -1.1688 94.1963 3.789200000000001 4.3738 0 1 0
1086 1 4 2.1 92.8934 4.639499999999998 4.9325 0 1 0
2485 5 8 -0.8472 91.69379765951943 4.111948802239062 1.093574718180278 0 0 0
2963 164 7 0.4236 93.76773744569701 1.5263137999529683 2.4831933056029603 0 1 0
2962 164 8 -0.8472 93.70936030073652 1.5086380911101454 1.4850551476455731 0 1 0
2964 164 7 0.4236 93.29612512572625 2.3593563548670433 1.16022378674174 0 1 0
2486 5 7 0.4236 91.66492932684511 4.261551011650986 2.0818995857263873 0 0 0
4470 666 7 0.4236 94.69311687049783 6.282928181307037 1.8359808095368022 0 1 1
2487 5 7 0.4236 91.91052918798688 4.972387876829735 0.6324106415418524 0 0 0
985 1 1 -1.1688 100.0828 9.512 11.0681 0 0 0
2704 78 8 -0.8472 89.57285457371594 6.434665267668463 1.7966821359474943 0 0 0
5331 953 7 0.4236 97.48555599528845 4.413346227300535 0.5798673236077706 -1 1 0
5330 953 7 0.4236 96.89390812059794 3.864132792709459 1.999354525778433 -1 1 0
330 1 2 -0.95 95.6012 6.2638 6.6441 0 0 0
342 1 2 -0.95 101.0396 6.2376 6.6206 0 0 0
347 1 2 -1.1808 98.3058 4.7188 6.6413 0 0 0
410 1 2 -1.1808 95.6127 3.1254000000000026 6.56 0 1 0
415 1 2 -0.95 98.3026 1.5707000000000022 6.6755 0 1 0
418 1 2 -1.1808 101.012 0.030700000000003058 6.5642 0 1 0
422 1 2 -1.1808 101.0201 3.1205 6.5694 0 1 0
954 1 4 2.1 98.3069 4.7281 4.8844 0 0 0
959 1 6 0.425 95.6108 6.2733 5.6739 0 0 0
963 1 6 0.425 101.0467 6.2381 5.6508 0 0 0
987 1 1 -1.1688 98.3303 6.3851 4.2672 0 0 0
1058 1 6 0.425 98.2991 1.5768000000000022 5.7059 0 1 0
1067 1 1 -1.1688 96.8575 3.915700000000001 4.277 0 1 0
1070 1 1 -1.1688 95.6208 1.5624000000000002 4.3697 0 1 0
1075 1 1 -1.1688 99.7397 3.880200000000002 4.2916 0 1 0
1082 1 1 -1.1688 101.0396 1.5671999999999997 4.3593 0 1 0
1085 1 4 2.1 95.5981 0.0033000000000029672 4.9196 0 1 0
1089 1 4 2.1 95.6051 3.1197000000000017 4.9221 0 1 0
1092 1 4 2.1 101.0138 0.0143000000000022 4.9257 0 1 0
1095 1 4 2.1 101.017 3.119100000000003 4.9269 0 1 0
5329 953 8 -0.8472 96.67411600902378 4.365189339887441 1.162315787722066 -1 1 0
2658 62 7 0.4236 98.64404133005729 6.542735872988025 1.9077254414994702 0 -1 0
2701 77 8 -0.8472 98.38759349430511 1.4915636207691076 1.6319158867642116 0 1 0
3672 400 7 0.4236 99.96177519573654 6.614326962340657 15.103001154158722 0 0 0
2657 62 7 0.4236 100.04894201095426 6.364499425778256 1.094637329583882 0 -1 0
2703 77 7 0.4236 99.24780144322203 1.3796987984877447 1.134393199535964 0 1 0
3538 356 8 -0.8472 100.43808430488792 12.360340571392967 14.534551691694771 0 1 0
2702 77 7 0.4236 98.41470968185324 0.9481330481041088 2.4709319073162526 0 1 0
2574 34 7 0.4236 92.24849895747143 10.83660405241217 1.6812671917884576 0 0 0
2572 34 8 -0.8472 92.08138424985576 9.907667554167288 1.3508890101745414 0 0 0
2573 34 7 0.4236 91.91104541729418 9.302831248603576 2.128807880680372 0 0 0
238 1 2 -1.1808 90.1788 9.4137 6.5642 0 0 0
242 1 2 -1.1808 90.1869 12.5036 6.5694 0 0 0
331 1 2 -0.95 92.8684 10.9436 6.6399 0 0 0
335 1 2 -1.1808 92.8897 14.0364 6.5742 0 0 0
339 1 2 -1.1808 92.8903 7.8091 6.6565 0 0 0
834 1 1 -1.1688 91.4335 8.5933 4.2937 0 0 0
835 1 1 -1.1688 88.9065 13.2633 4.2916 0 0 0
839 1 1 -1.1688 91.569 13.2092 4.3703 0 0 0
842 1 1 -1.1688 90.2064 10.9502 4.3593 0 0 0
852 1 4 2.1 90.1806 9.3973 4.9257 0 0 0
855 1 4 2.1 90.1838 12.5021 4.9269 0 0 0
953 1 4 2.1 92.8883 7.7903 4.899 0 0 0
958 1 6 0.425 92.8595 10.9375 5.6705 0 0 0
967 1 1 -1.1688 94.1963 13.1722 4.3738 0 0 0
970 1 1 -1.1688 94.3171 8.631 4.282 0 0 0
990 1 4 2.1 92.8934 14.0225 4.9325 0 0 0
6808 1446 8 -0.8472 92.58611094510866 13.157215430571176 1.3346956963771015 -1 3 2
6809 1446 7 0.4236 92.51647455003182 13.257664775103471 2.3271979287120645 -1 3 2
6810 1446 7 0.4236 92.18603653659655 13.958417658870465 0.8897062177324984 -1 3 2
4468 666 8 -0.8472 94.80769073161092 7.165875793776959 1.38070467045277 0 1 1
4469 666 7 0.4236 94.84878988639565 7.891960606014014 2.06708047402609 0 1 1
2656 62 8 -0.8472 99.28697698543378 6.984425321030814 1.2819905114717933 0 -1 0
3073 201 8 -0.8472 95.90778405043724 11.981550185773168 0.9935980650735117 0 0 0
3074 201 7 0.4236 95.41169324026723 12.18069685380652 1.8387220748804989 0 0 0
3075 201 7 0.4236 96.87533356461863 11.837397110271361 1.2011260690175323 0 0 0
2848 126 8 -0.8472 98.94585070025208 10.8667158797013 1.2192422035246553 0 -1 0
334 1 2 -1.1808 95.6082 9.3662 6.5581 0 0 0
338 1 2 -1.1808 95.6127 12.5084 6.56 0 0 0
343 1 2 -0.95 98.3026 10.9537 6.6755 0 0 0
346 1 2 -1.1808 101.012 9.4137 6.5642 0 0 0
350 1 2 -1.1808 101.0201 12.5036 6.5694 0 0 0
351 1 2 -1.1808 98.2883 7.8436 6.5514 0 0 0
962 1 6 0.425 98.2991 10.9599 5.7059 0 0 0
966 1 1 -1.1688 96.9812 8.6848 4.3452 0 0 0
971 1 1 -1.1688 96.8575 13.2988 4.277 0 0 0
974 1 1 -1.1688 95.6208 10.9454 4.3697 0 0 0
979 1 1 -1.1688 99.7397 13.2633 4.2916 0 0 0
982 1 1 -1.1688 99.6089 8.7262 4.371 0 0 0
986 1 1 -1.1688 101.0396 10.9502 4.3593 0 0 0
989 1 4 2.1 95.5981 9.3863 4.9196 0 0 0
993 1 4 2.1 95.6051 12.5028 4.9221 0 0 0
996 1 4 2.1 101.0138 9.3973 4.9257 0 0 0
998 1 4 2.1 98.3031 7.8687 4.9126 0 0 0
999 1 4 2.1 101.017 12.5021 4.9269 0 0 0
2849 126 7 0.4236 98.37585073275355 10.076384951638518 0.9945711050762674 0 -1 0
2850 126 7 0.4236 99.50577471140389 10.656779966280212 2.0207483671237783 0 -1 0
3786 438 7 0.4236 97.37479461615835 0.9296457935591282 0.1477817078350546 -1 0 0
4138 556 8 -0.8472 92.36916221737349 3.614076920833681 14.80895763582709 0 -1 -1
7040 1564 9 1 89.18158080626372 3.3328854434300115 0.23927191087983737 -1 0 1
214 1 5 1.36 91.0912 4.6879 7.6796 0 0 0
233 1 2 -0.95 89.3003 4.6971 8.7275 0 0 0
288 1 5 1.36 91.079 1.5681000000000012 7.6902 0 1 0
309 1 2 -1.1808 89.279 1.6055000000000028 8.7939 0 1 0
319 1 5 1.36 93.7805 6.2656 7.6672 0 0 0
332 1 2 -1.1808 91.9912 6.2244 8.807 0 0 0
393 1 5 1.36 93.8161 3.087200000000003 7.6996 0 1 0
400 1 2 -0.95 91.9664 0.01710000000000278 8.747 0 1 0
401 1 2 -0.95 94.7017 4.686799999999998 8.693 0 1 0
405 1 2 -1.1808 94.6969 1.538300000000003 8.7262 0 1 0
408 1 2 -1.1808 91.982 3.1376000000000026 8.8018 0 1 0
816 1 6 0.425 89.31 4.7055 9.697 0 0 0
933 1 1 -1.1688 90.6039 2.4223999999999997 10.9997 0 1 0
937 1 1 -1.1688 89.2496 0.12890000000000157 11.0681 0 1 0
947 1 4 2.1 89.2748 1.6174 10.4355 0 1 0
968 1 1 -1.1688 93.4 6.9042 10.9978 0 0 0
988 1 4 2.1 91.9902 6.2399 10.4456 0 0 0
1048 1 4 2.1 94.6961 1.5273000000000003 10.4827 0 1 0
1052 1 6 0.425 94.7044 4.679300000000005 9.6627 0 1 0
1053 1 6 0.425 91.9621 0.018900000000002137 9.7167 0 1 0
1061 1 1 -1.1688 93.2662 2.380200000000002 11.0764 0 1 0
1068 1 1 -1.1688 91.9579 4.688500000000005 11.0147 0 1 0
1088 1 4 2.1 91.9856 3.137400000000003 10.4443 0 1 0
5549 1026 7 0.4236 100.33478468303215 0.916267676763973 13.233902550181723 -1 1 0
3108 212 7 0.4236 91.20413698165252 0.16570978924744265 14.382811121211255 0 0 0
5014 848 8 -0.8472 88.97057050669466 2.774318512265617 14.422051175771589 -1 1 0
3609 379 7 0.4236 93.9171740348066 6.8618847889425645 13.260761934174147 0 0 0
977 1 1 -1.1688 98.8095 11.8561 10.9965 0 0 0
4140 556 7 0.4236 92.57156341835284 3.8116000957403764 13.849781942284846 0 -1 -1
3671 400 7 0.4236 100.04056711624419 5.384912699236018 14.031106188369709 0 0 0
3918 482 7 0.4236 96.96614786010493 3.869222554721352 13.36681001394935 -1 0 -1
[truncated: 529,443 more chars]
