# Supplementary material for: Unlocking osmotic energy harvesting potential in challenging real-world hypersaline environments through vermiculite-based hetero-nanochannels
Source: Nat Commun. 2024 Jan 19;15:608. doi: 10.1038/s41467-023-44434-1 (PMC10799064; doi:10.1038/s41467-023-44434-1)
Supplement: Supplementary file 6 — Supplementary Data 1 [file 41467_2023_44434_MOESM6_ESM.zip › ClassicalMD/ClassicalMD-H15.3_initial.data]

#Data file for MXene + 1500 water 

        7165 atoms
        3000 bonds
        1500 angles

          10 atom types
           1 bond types
           1 angle types

       0.000      114.166 xlo xhi
       0.000       28.150 ylo yhi
       0.000       30.600 zlo zhi

Masses

1 16.000000 #
2 16.000000 #
3 26.982000 #
4 28.085000 #
5 24.305000 #
6 1.008000 #
7 1.007940 #
8 15.999400 #
9 22.990000 #
10 35.450000 #

 Atoms

       1       1     5      1.3600     64.0292      4.6979      7.6653
       2       1     5      1.3600     61.2860      9.3699      7.6913
       3       1     5      1.3600     63.9748     10.9422      7.7046
       4       1     5      1.3600     61.2809      6.2656      7.6672
       5       1     5      1.3600     64.0024      7.8197      7.6845
       6       1     5      1.3600     61.3165     12.4702      7.6996
       7       1     5      1.3600     69.4248      4.6879      7.6796
       8       1     5      1.3600     66.7232      9.3744      7.7012
       9       1     5      1.3600     69.4125     10.9511      7.6902
      10       1     5      1.3600     66.7187      6.2699      7.6753
      11       1     5      1.3600     69.4193      7.8197      7.6842
      12       1     5      1.3600     66.6864     12.5540      7.6693
      13       1     2     -0.9500     62.2020     14.0699      8.6930
      14       1     2     -0.9500     63.1015      6.2638      6.6441
      15       1     2     -0.9500     60.3687     10.9436      6.6399
      16       1     2     -1.1808     62.1973     10.9213      8.7262
      17       1     2     -1.1808     63.1086      9.3662      6.5581
      18       1     2     -1.1808     60.3900     14.0364      6.5742
      19       1     2     -1.1808     62.2160      7.7953      8.8163
      20       1     2     -1.1808     63.1130     12.5084      6.5600
      21       1     2     -1.1808     60.3906      7.8091      6.6565
      22       1     2     -0.9500     64.9019      9.3763      8.7248
      23       1     2     -0.9500     67.6338      4.6971      8.7275
      24       1     2     -0.9500     68.5399      6.2376      6.6206
      25       1     2     -0.9500     65.8030     10.9537      6.6755
      26       1     2     -1.1808     64.8949      6.2711      8.8107
      27       1     2     -1.1808     67.6125     10.9885      8.7939
      28       1     2     -1.1808     68.5124      9.4137      6.5642
      29       1     2     -1.1808     65.8061      4.7188      6.6413
      30       1     2     -1.1808     64.8915     12.5156      8.8097
      31       1     2     -1.1808     67.6139      7.8308      8.7094
      32       1     2     -1.1808     68.5204     12.5036      6.5694
      33       1     2     -1.1808     65.7886      7.8436      6.5514
      34       1     5      1.3600     64.0292     14.0814      7.6653
      35       1     5      1.3600     61.2860     18.7534      7.6913
      36       1     5      1.3600     63.9748     20.3257      7.7046
      37       1     5      1.3600     61.2809     15.6491      7.6672
      38       1     5      1.3600     64.0024     17.2032      7.6845
      39       1     5      1.3600     61.3165     21.8537      7.6996
      40       1     5      1.3600     69.4248     14.0714      7.6796
      41       1     5      1.3600     66.7232     18.7579      7.7012
      42       1     5      1.3600     69.4125     20.3346      7.6902
      43       1     5      1.3600     66.7187     15.6534      7.6753
      44       1     5      1.3600     69.4193     17.2032      7.6842
      45       1     5      1.3600     66.6864     21.9375      7.6693
      46       1     2     -0.9500     62.2020     23.4534      8.6930
      47       1     2     -0.9500     63.1015     15.6473      6.6441
      48       1     2     -0.9500     60.3687     20.3271      6.6399
      49       1     2     -1.1808     62.1973     20.3048      8.7262
      50       1     2     -1.1808     63.1086     18.7497      6.5581
      51       1     2     -1.1808     60.3900     23.4199      6.5742
      52       1     2     -1.1808     62.2160     17.1788      8.8163
      53       1     2     -1.1808     63.1130     21.8919      6.5600
      54       1     2     -1.1808     60.3906     17.1926      6.6565
      55       1     2     -0.9500     64.9019     18.7598      8.7248
      56       1     2     -0.9500     67.6338     14.0806      8.7275
      57       1     2     -0.9500     68.5399     15.6211      6.6206
      58       1     2     -0.9500     65.8030     20.3372      6.6755
      59       1     2     -1.1808     64.8949     15.6546      8.8107
      60       1     2     -1.1808     67.6125     20.3720      8.7939
      61       1     2     -1.1808     68.5124     18.7972      6.5642
      62       1     2     -1.1808     65.8061     14.1023      6.6413
      63       1     2     -1.1808     64.8915     21.8991      8.8097
      64       1     2     -1.1808     67.6139     17.2143      8.7094
      65       1     2     -1.1808     68.5204     21.8870      6.5694
      66       1     2     -1.1808     65.7886     17.2271      6.5514
      67       1     5      1.3600     64.0292     23.4648      7.6653
      68       1     5      1.3600     61.2860     28.1369      7.6913
      69       1     5      1.3600     63.9748     29.7092      7.7046
      70       1     5      1.3600     61.2809     25.0325      7.6672
      71       1     5      1.3600     64.0024     26.5867      7.6845
      72       1     5      1.3600     61.3165     31.2372      7.6996
      73       1     5      1.3600     69.4248     23.4549      7.6796
      74       1     5      1.3600     66.7232     28.1414      7.7012
      75       1     5      1.3600     69.4125     29.7181      7.6902
      76       1     5      1.3600     66.7187     25.0369      7.6753
      77       1     5      1.3600     69.4193     26.5866      7.6842
      78       1     5      1.3600     66.6864     31.3210      7.6693
      79       1     2     -0.9500     62.2020     32.8368      8.6930
      80       1     2     -0.9500     63.1015     25.0308      6.6441
      81       1     2     -0.9500     60.3687     29.7106      6.6399
      82       1     2     -1.1808     62.1973     29.6883      8.7262
      83       1     2     -1.1808     63.1086     28.1332      6.5581
      84       1     2     -1.1808     60.3900     32.8034      6.5742
      85       1     2     -1.1808     62.2160     26.5623      8.8163
      86       1     2     -1.1808     63.1130     31.2754      6.5600
      87       1     2     -1.1808     60.3906     26.5761      6.6565
      88       1     2     -0.9500     64.9019     28.1432      8.7248
      89       1     2     -0.9500     67.6338     23.4641      8.7275
      90       1     2     -0.9500     68.5399     25.0046      6.6206
      91       1     2     -0.9500     65.8030     29.7207      6.6755
      92       1     2     -1.1808     64.8949     25.0381      8.8107
      93       1     2     -1.1808     67.6125     29.7555      8.7939
      94       1     2     -1.1808     68.5124     28.1807      6.5642
      95       1     2     -1.1808     65.8061     23.4858      6.6413
      96       1     2     -1.1808     64.8915     31.2825      8.8097
      97       1     2     -1.1808     67.6139     26.5978      8.7094
      98       1     2     -1.1808     68.5204     31.2705      6.5694
      99       1     2     -1.1808     65.7886     26.6106      6.5514
     100       1     5      1.3600     74.8624      4.6979      7.6653
     101       1     5      1.3600     72.1192      9.3699      7.6913
     102       1     5      1.3600     74.8080     10.9422      7.7046
     103       1     5      1.3600     72.1141      6.2656      7.6672
     104       1     5      1.3600     74.8356      7.8197      7.6845
     105       1     5      1.3600     72.1497     12.4702      7.6996
     106       1     5      1.3600     80.2580      4.6879      7.6796
     107       1     5      1.3600     77.5564      9.3744      7.7012
     108       1     5      1.3600     80.2458     10.9511      7.6902
     109       1     5      1.3600     77.5519      6.2699      7.6753
     110       1     5      1.3600     80.2525      7.8197      7.6842
     111       1     5      1.3600     77.5197     12.5540      7.6693
     112       1     2     -0.9500     70.3000      9.4002      8.7470
     113       1     2     -0.9500     73.0352     14.0699      8.6930
     114       1     2     -0.9500     73.9348      6.2638      6.6441
     115       1     2     -0.9500     71.2019     10.9436      6.6399
     116       1     2     -1.1808     70.3247      6.2244      8.8070
     117       1     2     -1.1808     73.0305     10.9213      8.7262
     118       1     2     -1.1808     73.9418      9.3662      6.5581
     119       1     2     -1.1808     71.2233     14.0364      6.5742
     120       1     2     -1.1808     70.3155     12.5207      8.8018
     121       1     2     -1.1808     73.0492      7.7953      8.8163
     122       1     2     -1.1808     73.9462     12.5084      6.5600
     123       1     2     -1.1808     71.2239      7.8091      6.6565
     124       1     2     -0.9500     75.7351      9.3763      8.7248
     125       1     2     -0.9500     78.4671      4.6971      8.7275
     126       1     2     -0.9500     79.3732      6.2376      6.6206
     127       1     2     -0.9500     76.6362     10.9537      6.6755
     128       1     2     -1.1808     75.7281      6.2711      8.8107
     129       1     2     -1.1808     78.4457     10.9885      8.7939
     130       1     2     -1.1808     79.3456      9.4137      6.5642
     131       1     2     -1.1808     76.6394      4.7188      6.6413
     132       1     2     -1.1808     75.7247     12.5156      8.8097
     133       1     2     -1.1808     78.4471      7.8308      8.7094
     134       1     2     -1.1808     79.3537     12.5036      6.5694
     135       1     2     -1.1808     76.6218      7.8436      6.5514
     136       1     5      1.3600     74.8624     14.0814      7.6653
     137       1     5      1.3600     72.1192     18.7534      7.6913
     138       1     5      1.3600     74.8080     20.3257      7.7046
     139       1     5      1.3600     72.1141     15.6491      7.6672
     140       1     5      1.3600     74.8356     17.2032      7.6845
     141       1     5      1.3600     72.1497     21.8537      7.6996
     142       1     5      1.3600     80.2580     14.0714      7.6796
     143       1     5      1.3600     77.5564     18.7579      7.7012
     144       1     5      1.3600     80.2458     20.3346      7.6902
     145       1     5      1.3600     77.5519     15.6534      7.6753
     146       1     5      1.3600     80.2525     17.2032      7.6842
     147       1     5      1.3600     77.5197     21.9375      7.6693
     148       1     2     -0.9500     70.3000     18.7837      8.7470
     149       1     2     -0.9500     73.0352     23.4534      8.6930
     150       1     2     -0.9500     73.9348     15.6473      6.6441
     151       1     2     -0.9500     71.2019     20.3271      6.6399
     152       1     2     -1.1808     70.3247     15.6079      8.8070
     153       1     2     -1.1808     73.0305     20.3048      8.7262
     154       1     2     -1.1808     73.9418     18.7497      6.5581
     155       1     2     -1.1808     71.2233     23.4199      6.5742
     156       1     2     -1.1808     70.3155     21.9041      8.8018
     157       1     2     -1.1808     73.0492     17.1788      8.8163
     158       1     2     -1.1808     73.9462     21.8919      6.5600
     159       1     2     -1.1808     71.2239     17.1926      6.6565
     160       1     2     -0.9500     75.7351     18.7598      8.7248
     161       1     2     -0.9500     78.4671     14.0806      8.7275
     162       1     2     -0.9500     79.3732     15.6211      6.6206
     163       1     2     -0.9500     76.6362     20.3372      6.6755
     164       1     2     -1.1808     75.7281     15.6546      8.8107
     165       1     2     -1.1808     78.4457     20.3720      8.7939
     166       1     2     -1.1808     79.3456     18.7972      6.5642
     167       1     2     -1.1808     76.6394     14.1023      6.6413
     168       1     2     -1.1808     75.7247     21.8991      8.8097
     169       1     2     -1.1808     78.4471     17.2143      8.7094
     170       1     2     -1.1808     79.3537     21.8870      6.5694
     171       1     2     -1.1808     76.6218     17.2271      6.5514
     172       1     5      1.3600     74.8624     23.4648      7.6653
     173       1     5      1.3600     72.1192     28.1369      7.6913
     174       1     5      1.3600     74.8080     29.7092      7.7046
     175       1     5      1.3600     72.1141     25.0325      7.6672
     176       1     5      1.3600     74.8356     26.5867      7.6845
     177       1     5      1.3600     72.1497     31.2372      7.6996
     178       1     5      1.3600     80.2580     23.4549      7.6796
     179       1     5      1.3600     77.5564     28.1414      7.7012
     180       1     5      1.3600     80.2458     29.7181      7.6902
     181       1     5      1.3600     77.5519     25.0369      7.6753
     182       1     5      1.3600     80.2525     26.5866      7.6842
     183       1     5      1.3600     77.5197     31.3210      7.6693
     184       1     2     -0.9500     70.3000     28.1671      8.7470
     185       1     2     -0.9500     73.0352     32.8368      8.6930
     186       1     2     -0.9500     73.9348     25.0308      6.6441
     187       1     2     -0.9500     71.2019     29.7106      6.6399
     188       1     2     -1.1808     70.3247     24.9914      8.8070
     189       1     2     -1.1808     73.0305     29.6883      8.7262
     190       1     2     -1.1808     73.9418     28.1332      6.5581
     191       1     2     -1.1808     71.2233     32.8034      6.5742
     192       1     2     -1.1808     70.3155     31.2876      8.8018
     193       1     2     -1.1808     73.0492     26.5623      8.8163
     194       1     2     -1.1808     73.9462     31.2754      6.5600
     195       1     2     -1.1808     71.2239     26.5761      6.6565
     196       1     2     -0.9500     75.7351     28.1432      8.7248
     197       1     2     -0.9500     78.4671     23.4641      8.7275
     198       1     2     -0.9500     79.3732     25.0046      6.6206
     199       1     2     -0.9500     76.6362     29.7207      6.6755
     200       1     2     -1.1808     75.7281     25.0381      8.8107
     201       1     2     -1.1808     78.4457     29.7555      8.7939
     202       1     2     -1.1808     79.3456     28.1807      6.5642
     203       1     2     -1.1808     76.6394     23.4858      6.6413
     204       1     2     -1.1808     75.7247     31.2825      8.8097
     205       1     2     -1.1808     78.4471     26.5978      8.7094
     206       1     2     -1.1808     79.3537     31.2705      6.5694
     207       1     2     -1.1808     76.6218     26.6106      6.5514
     208       1     5      1.3600     85.6957      4.6979      7.6653
     209       1     5      1.3600     82.9524      9.3699      7.6913
     210       1     5      1.3600     85.6412     10.9422      7.7046
     211       1     5      1.3600     82.9473      6.2656      7.6672
     212       1     5      1.3600     85.6689      7.8197      7.6845
     213       1     5      1.3600     82.9829     12.4702      7.6996
     214       1     5      1.3600     91.0912      4.6879      7.6796
     215       1     5      1.3600     88.3896      9.3744      7.7012
     216       1     5      1.3600     91.0790     10.9511      7.6902
     217       1     5      1.3600     88.3851      6.2699      7.6753
     218       1     5      1.3600     91.0858      7.8197      7.6842
     219       1     5      1.3600     88.3529     12.5540      7.6693
     220       1     2     -0.9500     81.1332      9.4002      8.7470
     221       1     2     -0.9500     83.8685     14.0699      8.6930
     222       1     2     -0.9500     84.7680      6.2638      6.6441
     223       1     2     -0.9500     82.0352     10.9436      6.6399
     224       1     2     -1.1808     81.1579      6.2244      8.8070
     225       1     2     -1.1808     83.8637     10.9213      8.7262
     226       1     2     -1.1808     84.7750      9.3662      6.5581
     227       1     2     -1.1808     82.0565     14.0364      6.5742
     228       1     2     -1.1808     81.1488     12.5207      8.8018
     229       1     2     -1.1808     83.8824      7.7953      8.8163
     230       1     2     -1.1808     84.7794     12.5084      6.5600
     231       1     2     -1.1808     82.0571      7.8091      6.6565
     232       1     2     -0.9500     86.5683      9.3763      8.7248
     233       1     2     -0.9500     89.3003      4.6971      8.7275
     234       1     2     -0.9500     90.2064      6.2376      6.6206
     235       1     2     -0.9500     87.4694     10.9537      6.6755
     236       1     2     -1.1808     86.5613      6.2711      8.8107
     237       1     2     -1.1808     89.2790     10.9885      8.7939
     238       1     2     -1.1808     90.1788      9.4137      6.5642
     239       1     2     -1.1808     87.4726      4.7188      6.6413
     240       1     2     -1.1808     86.5579     12.5156      8.8097
     241       1     2     -1.1808     89.2803      7.8308      8.7094
     242       1     2     -1.1808     90.1869     12.5036      6.5694
     243       1     2     -1.1808     87.4550      7.8436      6.5514
     244       1     5      1.3600     85.6957     14.0814      7.6653
     245       1     5      1.3600     82.9524     18.7534      7.6913
     246       1     5      1.3600     85.6412     20.3257      7.7046
     247       1     5      1.3600     82.9473     15.6491      7.6672
     248       1     5      1.3600     85.6689     17.2032      7.6845
     249       1     5      1.3600     82.9829     21.8537      7.6996
     250       1     5      1.3600     91.0912     14.0714      7.6796
     251       1     5      1.3600     88.3896     18.7579      7.7012
     252       1     5      1.3600     91.0790     20.3346      7.6902
     253       1     5      1.3600     88.3851     15.6534      7.6753
     254       1     5      1.3600     91.0858     17.2032      7.6842
     255       1     5      1.3600     88.3529     21.9375      7.6693
     256       1     2     -0.9500     81.1332     18.7837      8.7470
     257       1     2     -0.9500     83.8685     23.4534      8.6930
     258       1     2     -0.9500     84.7680     15.6473      6.6441
     259       1     2     -0.9500     82.0352     20.3271      6.6399
     260       1     2     -1.1808     81.1579     15.6079      8.8070
     261       1     2     -1.1808     83.8637     20.3048      8.7262
     262       1     2     -1.1808     84.7750     18.7497      6.5581
     263       1     2     -1.1808     82.0565     23.4199      6.5742
     264       1     2     -1.1808     81.1488     21.9041      8.8018
     265       1     2     -1.1808     83.8824     17.1788      8.8163
     266       1     2     -1.1808     84.7794     21.8919      6.5600
     267       1     2     -1.1808     82.0571     17.1926      6.6565
     268       1     2     -0.9500     86.5683     18.7598      8.7248
     269       1     2     -0.9500     89.3003     14.0806      8.7275
     270       1     2     -0.9500     90.2064     15.6211      6.6206
     271       1     2     -0.9500     87.4694     20.3372      6.6755
     272       1     2     -1.1808     86.5613     15.6546      8.8107
     273       1     2     -1.1808     89.2790     20.3720      8.7939
     274       1     2     -1.1808     90.1788     18.7972      6.5642
     275       1     2     -1.1808     87.4726     14.1023      6.6413
     276       1     2     -1.1808     86.5579     21.8991      8.8097
     277       1     2     -1.1808     89.2803     17.2143      8.7094
     278       1     2     -1.1808     90.1869     21.8870      6.5694
     279       1     2     -1.1808     87.4550     17.2271      6.5514
     280       1     5      1.3600     85.6957     23.4648      7.6653
     281       1     5      1.3600     82.9524     28.1369      7.6913
     282       1     5      1.3600     85.6412     29.7092      7.7046
     283       1     5      1.3600     82.9473     25.0325      7.6672
     284       1     5      1.3600     85.6689     26.5867      7.6845
     285       1     5      1.3600     82.9829     31.2372      7.6996
     286       1     5      1.3600     91.0912     23.4549      7.6796
     287       1     5      1.3600     88.3896     28.1414      7.7012
     288       1     5      1.3600     91.0790     29.7181      7.6902
     289       1     5      1.3600     88.3851     25.0369      7.6753
     290       1     5      1.3600     91.0858     26.5866      7.6842
     291       1     5      1.3600     88.3529     31.3210      7.6693
     292       1     2     -0.9500     81.1332     28.1671      8.7470
     293       1     2     -0.9500     83.8685     32.8368      8.6930
     294       1     2     -0.9500     84.7680     25.0308      6.6441
     295       1     2     -0.9500     82.0352     29.7106      6.6399
     296       1     2     -1.1808     81.1579     24.9914      8.8070
     297       1     2     -1.1808     83.8637     29.6883      8.7262
     298       1     2     -1.1808     84.7750     28.1332      6.5581
     299       1     2     -1.1808     82.0565     32.8034      6.5742
     300       1     2     -1.1808     81.1488     31.2876      8.8018
     301       1     2     -1.1808     83.8824     26.5623      8.8163
     302       1     2     -1.1808     84.7794     31.2754      6.5600
     303       1     2     -1.1808     82.0571     26.5761      6.6565
     304       1     2     -0.9500     86.5683     28.1432      8.7248
     305       1     2     -0.9500     89.3003     23.4641      8.7275
     306       1     2     -0.9500     90.2064     25.0046      6.6206
     307       1     2     -0.9500     87.4694     29.7207      6.6755
     308       1     2     -1.1808     86.5613     25.0381      8.8107
     309       1     2     -1.1808     89.2790     29.7555      8.7939
     310       1     2     -1.1808     90.1788     28.1807      6.5642
     311       1     2     -1.1808     87.4726     23.4858      6.6413
     312       1     2     -1.1808     86.5579     31.2825      8.8097
     313       1     2     -1.1808     89.2803     26.5978      8.7094
     314       1     2     -1.1808     90.1869     31.2705      6.5694
     315       1     2     -1.1808     87.4550     26.6106      6.5514
     316       1     5      1.3600     96.5289      4.6979      7.6653
     317       1     5      1.3600     93.7856      9.3699      7.6913
     318       1     5      1.3600     96.4744     10.9422      7.7046
     319       1     5      1.3600     93.7805      6.2656      7.6672
     320       1     5      1.3600     96.5021      7.8197      7.6845
     321       1     5      1.3600     93.8161     12.4702      7.6996
     322       1     5      1.3600    101.9244      4.6879      7.6796
     323       1     5      1.3600     99.2228      9.3744      7.7012
     324       1     5      1.3600    101.9122     10.9511      7.6902
     325       1     5      1.3600     99.2184      6.2699      7.6753
     326       1     5      1.3600    101.9190      7.8197      7.6842
     327       1     5      1.3600     99.1861     12.5540      7.6693
     328       1     2     -0.9500     91.9664      9.4002      8.7470
     329       1     2     -0.9500     94.7017     14.0699      8.6930
     330       1     2     -0.9500     95.6012      6.2638      6.6441
     331       1     2     -0.9500     92.8684     10.9436      6.6399
     332       1     2     -1.1808     91.9912      6.2244      8.8070
     333       1     2     -1.1808     94.6969     10.9213      8.7262
     334       1     2     -1.1808     95.6082      9.3662      6.5581
     335       1     2     -1.1808     92.8897     14.0364      6.5742
     336       1     2     -1.1808     91.9820     12.5207      8.8018
     337       1     2     -1.1808     94.7156      7.7953      8.8163
     338       1     2     -1.1808     95.6127     12.5084      6.5600
     339       1     2     -1.1808     92.8903      7.8091      6.6565
     340       1     2     -0.9500     97.4016      9.3763      8.7248
     341       1     2     -0.9500    100.1335      4.6971      8.7275
     342       1     2     -0.9500    101.0396      6.2376      6.6206
     343       1     2     -0.9500     98.3026     10.9537      6.6755
     344       1     2     -1.1808     97.3945      6.2711      8.8107
     345       1     2     -1.1808    100.1122     10.9885      8.7939
     346       1     2     -1.1808    101.0120      9.4137      6.5642
     347       1     2     -1.1808     98.3058      4.7188      6.6413
     348       1     2     -1.1808     97.3911     12.5156      8.8097
     349       1     2     -1.1808    100.1136      7.8308      8.7094
     350       1     2     -1.1808    101.0201     12.5036      6.5694
     351       1     2     -1.1808     98.2883      7.8436      6.5514
     352       1     5      1.3600     96.5289     14.0814      7.6653
     353       1     5      1.3600     93.7856     18.7534      7.6913
     354       1     5      1.3600     96.4744     20.3257      7.7046
     355       1     5      1.3600     93.7805     15.6491      7.6672
     356       1     5      1.3600     96.5021     17.2032      7.6845
     357       1     5      1.3600     93.8161     21.8537      7.6996
     358       1     5      1.3600    101.9244     14.0714      7.6796
     359       1     5      1.3600     99.2228     18.7579      7.7012
     360       1     5      1.3600    101.9122     20.3346      7.6902
     361       1     5      1.3600     99.2184     15.6534      7.6753
     362       1     5      1.3600    101.9190     17.2032      7.6842
     363       1     5      1.3600     99.1861     21.9375      7.6693
     364       1     2     -0.9500     91.9664     18.7837      8.7470
     365       1     2     -0.9500     94.7017     23.4534      8.6930
     366       1     2     -0.9500     95.6012     15.6473      6.6441
     367       1     2     -0.9500     92.8684     20.3271      6.6399
     368       1     2     -1.1808     91.9912     15.6079      8.8070
     369       1     2     -1.1808     94.6969     20.3048      8.7262
     370       1     2     -1.1808     95.6082     18.7497      6.5581
     371       1     2     -1.1808     92.8897     23.4199      6.5742
     372       1     2     -1.1808     91.9820     21.9041      8.8018
     373       1     2     -1.1808     94.7156     17.1788      8.8163
     374       1     2     -1.1808     95.6127     21.8919      6.5600
     375       1     2     -1.1808     92.8903     17.1926      6.6565
     376       1     2     -0.9500     97.4016     18.7598      8.7248
     377       1     2     -0.9500    100.1335     14.0806      8.7275
     378       1     2     -0.9500    101.0396     15.6211      6.6206
     379       1     2     -0.9500     98.3026     20.3372      6.6755
     380       1     2     -1.1808     97.3945     15.6546      8.8107
     381       1     2     -1.1808    100.1122     20.3720      8.7939
     382       1     2     -1.1808    101.0120     18.7972      6.5642
     383       1     2     -1.1808     98.3058     14.1023      6.6413
     384       1     2     -1.1808     97.3911     21.8991      8.8097
     385       1     2     -1.1808    100.1136     17.2143      8.7094
     386       1     2     -1.1808    101.0201     21.8870      6.5694
     387       1     2     -1.1808     98.2883     17.2271      6.5514
     388       1     5      1.3600     96.5289     23.4648      7.6653
     389       1     5      1.3600     93.7856     28.1369      7.6913
     390       1     5      1.3600     96.4744     29.7092      7.7046
     391       1     5      1.3600     93.7805     25.0325      7.6672
     392       1     5      1.3600     96.5021     26.5867      7.6845
     393       1     5      1.3600     93.8161     31.2372      7.6996
     394       1     5      1.3600    101.9244     23.4549      7.6796
     395       1     5      1.3600     99.2228     28.1414      7.7012
     396       1     5      1.3600    101.9122     29.7181      7.6902
     397       1     5      1.3600     99.2184     25.0369      7.6753
     398       1     5      1.3600    101.9190     26.5866      7.6842
     399       1     5      1.3600     99.1861     31.3210      7.6693
     400       1     2     -0.9500     91.9664     28.1671      8.7470
     401       1     2     -0.9500     94.7017     32.8368      8.6930
     402       1     2     -0.9500     95.6012     25.0308      6.6441
     403       1     2     -0.9500     92.8684     29.7106      6.6399
     404       1     2     -1.1808     91.9912     24.9914      8.8070
     405       1     2     -1.1808     94.6969     29.6883      8.7262
     406       1     2     -1.1808     95.6082     28.1332      6.5581
     407       1     2     -1.1808     92.8897     32.8034      6.5742
     408       1     2     -1.1808     91.9820     31.2876      8.8018
     409       1     2     -1.1808     94.7156     26.5623      8.8163
     410       1     2     -1.1808     95.6127     31.2754      6.5600
     411       1     2     -1.1808     92.8903     26.5761      6.6565
     412       1     2     -0.9500     97.4016     28.1432      8.7248
     413       1     2     -0.9500    100.1335     23.4641      8.7275
     414       1     2     -0.9500    101.0396     25.0046      6.6206
     415       1     2     -0.9500     98.3026     29.7207      6.6755
     416       1     2     -1.1808     97.3945     25.0381      8.8107
     417       1     2     -1.1808    100.1122     29.7555      8.7939
     418       1     2     -1.1808    101.0120     28.1807      6.5642
     419       1     2     -1.1808     98.3058     23.4858      6.6413
     420       1     2     -1.1808     97.3911     31.2825      8.8097
     421       1     2     -1.1808    100.1136     26.5978      8.7094
     422       1     2     -1.1808    101.0201     31.2705      6.5694
     423       1     2     -1.1808     98.2883     26.6106      6.5514
     424       1     5      1.3600    107.3621      4.6979      7.6653
     425       1     5      1.3600    104.6189      9.3699      7.6913
     426       1     5      1.3600    107.3076     10.9422      7.7046
     427       1     5      1.3600    104.6137      6.2656      7.6672
     428       1     5      1.3600    107.3353      7.8197      7.6845
     429       1     5      1.3600    104.6494     12.4702      7.6996
     430       1     5      1.3600    112.7576      4.6879      7.6796
     431       1     5      1.3600    110.0560      9.3744      7.7012
     432       1     5      1.3600    112.7454     10.9511      7.6902
     433       1     5      1.3600    110.0516      6.2699      7.6753
     434       1     5      1.3600    112.7522      7.8197      7.6842
     435       1     5      1.3600    110.0193     12.5540      7.6693
     436       1     2     -0.9500    102.7997      9.4002      8.7470
     437       1     2     -0.9500    105.5349     14.0699      8.6930
     438       1     2     -0.9500    106.4344      6.2638      6.6441
     439       1     2     -0.9500    103.7016     10.9436      6.6399
     440       1     2     -1.1808    102.8244      6.2244      8.8070
     441       1     2     -1.1808    105.5301     10.9213      8.7262
     442       1     2     -1.1808    106.4414      9.3662      6.5581
     443       1     2     -1.1808    103.7229     14.0364      6.5742
     444       1     2     -1.1808    102.8152     12.5207      8.8018
     445       1     2     -1.1808    105.5489      7.7953      8.8163
     446       1     2     -1.1808    106.4459     12.5084      6.5600
     447       1     2     -1.1808    103.7235      7.8091      6.6565
     448       1     2     -0.9500    108.2348      9.3763      8.7248
     449       1     2     -0.9500    110.9667      4.6971      8.7275
     450       1     2     -0.9500    111.8728      6.2376      6.6206
     451       1     2     -0.9500    109.1358     10.9537      6.6755
     452       1     2     -1.1808    108.2278      6.2711      8.8107
     453       1     2     -1.1808    110.9454     10.9885      8.7939
     454       1     2     -1.1808    111.8453      9.4137      6.5642
     455       1     2     -1.1808    109.1390      4.7188      6.6413
     456       1     2     -1.1808    108.2243     12.5156      8.8097
     457       1     2     -1.1808    110.9468      7.8308      8.7094
     458       1     2     -1.1808    111.8533     12.5036      6.5694
     459       1     2     -1.1808    109.1215      7.8436      6.5514
     460       1     5      1.3600    107.3621     14.0814      7.6653
     461       1     5      1.3600    104.6189     18.7534      7.6913
     462       1     5      1.3600    107.3076     20.3257      7.7046
     463       1     5      1.3600    104.6137     15.6491      7.6672
     464       1     5      1.3600    107.3353     17.2032      7.6845
     465       1     5      1.3600    104.6494     21.8537      7.6996
     466       1     5      1.3600    112.7576     14.0714      7.6796
     467       1     5      1.3600    110.0560     18.7579      7.7012
     468       1     5      1.3600    112.7454     20.3346      7.6902
     469       1     5      1.3600    110.0516     15.6534      7.6753
     470       1     5      1.3600    112.7522     17.2032      7.6842
     471       1     5      1.3600    110.0193     21.9375      7.6693
     472       1     2     -0.9500    102.7997     18.7837      8.7470
     473       1     2     -0.9500    105.5349     23.4534      8.6930
     474       1     2     -0.9500    106.4344     15.6473      6.6441
     475       1     2     -0.9500    103.7016     20.3271      6.6399
     476       1     2     -1.1808    102.8244     15.6079      8.8070
     477       1     2     -1.1808    105.5301     20.3048      8.7262
     478       1     2     -1.1808    106.4414     18.7497      6.5581
     479       1     2     -1.1808    103.7229     23.4199      6.5742
     480       1     2     -1.1808    102.8152     21.9041      8.8018
     481       1     2     -1.1808    105.5489     17.1788      8.8163
     482       1     2     -1.1808    106.4459     21.8919      6.5600
     483       1     2     -1.1808    103.7235     17.1926      6.6565
     484       1     2     -0.9500    108.2348     18.7598      8.7248
     485       1     2     -0.9500    110.9667     14.0806      8.7275
     486       1     2     -0.9500    111.8728     15.6211      6.6206
     487       1     2     -0.9500    109.1358     20.3372      6.6755
     488       1     2     -1.1808    108.2278     15.6546      8.8107
     489       1     2     -1.1808    110.9454     20.3720      8.7939
     490       1     2     -1.1808    111.8453     18.7972      6.5642
     491       1     2     -1.1808    109.1390     14.1023      6.6413
     492       1     2     -1.1808    108.2243     21.8991      8.8097
     493       1     2     -1.1808    110.9468     17.2143      8.7094
     494       1     2     -1.1808    111.8533     21.8870      6.5694
     495       1     2     -1.1808    109.1215     17.2271      6.5514
     496       1     5      1.3600    107.3621     23.4648      7.6653
     497       1     5      1.3600    104.6189     28.1369      7.6913
     498       1     5      1.3600    107.3076     29.7092      7.7046
     499       1     5      1.3600    104.6137     25.0325      7.6672
     500       1     5      1.3600    107.3353     26.5867      7.6845
     501       1     5      1.3600    104.6494     31.2372      7.6996
     502       1     5      1.3600    112.7576     23.4549      7.6796
     503       1     5      1.3600    110.0560     28.1414      7.7012
     504       1     5      1.3600    112.7454     29.7181      7.6902
     505       1     5      1.3600    110.0516     25.0369      7.6753
     506       1     5      1.3600    112.7522     26.5866      7.6842
     507       1     5      1.3600    110.0193     31.3210      7.6693
     508       1     2     -0.9500    102.7997     28.1671      8.7470
     509       1     2     -0.9500    105.5349     32.8368      8.6930
     510       1     2     -0.9500    106.4344     25.0308      6.6441
     511       1     2     -0.9500    103.7016     29.7106      6.6399
     512       1     2     -1.1808    102.8244     24.9914      8.8070
     513       1     2     -1.1808    105.5301     29.6883      8.7262
     514       1     2     -1.1808    106.4414     28.1332      6.5581
     515       1     2     -1.1808    103.7229     32.8034      6.5742
     516       1     2     -1.1808    102.8152     31.2876      8.8018
     517       1     2     -1.1808    105.5489     26.5623      8.8163
     518       1     2     -1.1808    106.4459     31.2754      6.5600
     519       1     2     -1.1808    103.7235     26.5761      6.6565
     520       1     2     -0.9500    108.2348     28.1432      8.7248
     521       1     2     -0.9500    110.9667     23.4641      8.7275
     522       1     2     -0.9500    111.8728     25.0046      6.6206
     523       1     2     -0.9500    109.1358     29.7207      6.6755
     524       1     2     -1.1808    108.2278     25.0381      8.8107
     525       1     2     -1.1808    110.9454     29.7555      8.7939
     526       1     2     -1.1808    111.8453     28.1807      6.5642
     527       1     2     -1.1808    109.1390     23.4858      6.6413
     528       1     2     -1.1808    108.2243     31.2825      8.8097
     529       1     2     -1.1808    110.9468     26.5978      8.7094
     530       1     2     -1.1808    111.8533     31.2705      6.5694
     531       1     2     -1.1808    109.1215     26.6106      6.5514
     532       1     4      2.1000     62.1964     10.9104     10.4827
     533       1     4      2.1000     60.3886      7.7903      4.8990
     534       1     4      2.1000     65.8072      4.7281      4.8844
     535       1     4      2.1000     67.6174      7.8483     10.4665
     536       1     6      0.4250     62.2048     14.0624      9.6627
     537       1     6      0.4250     60.3599     10.9375      5.6705
     538       1     6      0.4250     63.1112      6.2733      5.6739
     539       1     6      0.4250     67.6436      4.7055      9.6970
     540       1     6      0.4250     64.8941      9.3647      9.6947
     541       1     6      0.4250     65.7995     10.9599      5.7059
     542       1     6      0.4250     68.5471      6.2381      5.6508
     543       1     1     -1.1688     63.5287      6.9642     11.0241
     544       1     1     -1.1688     60.7665     11.7633     11.0764
     545       1     1     -1.1688     64.4816      8.6848      4.3452
     546       1     1     -1.1688     61.6966     13.1722      4.3738
     547       1     1     -1.1688     60.9003      6.9042     10.9978
     548       1     1     -1.1688     63.6488     11.7193     11.0908
     549       1     1     -1.1688     61.8175      8.6310      4.2820
     550       1     1     -1.1688     64.3579     13.2988      4.2770
     551       1     1     -1.1688     62.1652      9.2532     11.0991
     552       1     1     -1.1688     63.1211     10.9454      4.3697
     553       1     1     -1.1688     60.4137      6.1268      4.2970
     554       1     1     -1.1688     69.0734      7.0493     11.0773
     555       1     1     -1.1688     66.3098     11.8561     10.9965
     556       1     1     -1.1688     69.7670      8.5933      4.2937
     557       1     1     -1.1688     67.2400     13.2633      4.2916
     558       1     1     -1.1688     66.1932      6.9999     11.0836
     559       1     1     -1.1688     68.9374     11.8055     10.9997
     560       1     1     -1.1688     67.1093      8.7262      4.3710
     561       1     1     -1.1688     69.9025     13.2092      4.3703
     562       1     1     -1.1688     64.8759      4.6941     11.0029
     563       1     1     -1.1688     67.5831      9.5120     11.0681
     564       1     1     -1.1688     68.5399     10.9502      4.3593
     565       1     1     -1.1688     65.8306      6.3851      4.2672
     566       1     4      2.1000     63.0984      9.3863      4.9196
     567       1     4      2.1000     60.3938     14.0225      4.9325
     568       1     4      2.1000     62.2011      7.7692     10.4551
     569       1     4      2.1000     63.1054     12.5028      4.9221
     570       1     4      2.1000     64.9062      6.2522     10.4493
     571       1     4      2.1000     67.6084     11.0005     10.4355
     572       1     4      2.1000     68.5141      9.3973      4.9257
     573       1     4      2.1000     64.8988     12.5213     10.4476
     574       1     4      2.1000     65.8034      7.8687      4.9126
     575       1     4      2.1000     68.5173     12.5021      4.9269
     576       1     4      2.1000     62.1964     20.2939     10.4827
     577       1     4      2.1000     60.3886     17.1738      4.8990
     578       1     4      2.1000     65.8072     14.1116      4.8844
     579       1     4      2.1000     67.6174     17.2317     10.4665
     580       1     6      0.4250     62.2048     23.4458      9.6627
     581       1     6      0.4250     60.3599     20.3210      5.6705
     582       1     6      0.4250     63.1112     15.6567      5.6739
     583       1     6      0.4250     67.6436     14.0890      9.6970
     584       1     6      0.4250     64.8941     18.7481      9.6947
     585       1     6      0.4250     65.7995     20.3434      5.7059
     586       1     6      0.4250     68.5471     15.6216      5.6508
     587       1     1     -1.1688     63.5287     16.3477     11.0241
     588       1     1     -1.1688     60.7665     21.1468     11.0764
     589       1     1     -1.1688     64.4816     18.0683      4.3452
     590       1     1     -1.1688     61.6966     22.5557      4.3738
     591       1     1     -1.1688     60.9003     16.2877     10.9978
     592       1     1     -1.1688     63.6488     21.1028     11.0908
     593       1     1     -1.1688     61.8175     18.0145      4.2820
     594       1     1     -1.1688     64.3579     22.6822      4.2770
     595       1     1     -1.1688     62.1652     18.6367     11.0991
     596       1     1     -1.1688     63.1211     20.3289      4.3697
     597       1     1     -1.1688     60.4137     15.5103      4.2970
     598       1     1     -1.1688     69.0734     16.4327     11.0773
     599       1     1     -1.1688     66.3098     21.2396     10.9965
     600       1     1     -1.1688     69.7670     17.9768      4.2937
     601       1     1     -1.1688     67.2400     22.6468      4.2916
     602       1     1     -1.1688     66.1932     16.3834     11.0836
     603       1     1     -1.1688     68.9374     21.1889     10.9997
     604       1     1     -1.1688     67.1093     18.1097      4.3710
     605       1     1     -1.1688     69.9025     22.5927      4.3703
     606       1     1     -1.1688     64.8759     14.0776     11.0029
     607       1     1     -1.1688     67.5831     18.8955     11.0681
     608       1     1     -1.1688     68.5399     20.3337      4.3593
     609       1     1     -1.1688     65.8306     15.7686      4.2672
     610       1     4      2.1000     63.0984     18.7698      4.9196
     611       1     4      2.1000     60.3938     23.4060      4.9325
     612       1     4      2.1000     62.2011     17.1527     10.4551
     613       1     4      2.1000     63.1054     21.8862      4.9221
     614       1     4      2.1000     64.9062     15.6357     10.4493
     615       1     4      2.1000     67.6084     20.3840     10.4355
     616       1     4      2.1000     68.5141     18.7808      4.9257
     617       1     4      2.1000     64.8988     21.9048     10.4476
     618       1     4      2.1000     65.8034     17.2522      4.9126
     619       1     4      2.1000     68.5173     21.8856      4.9269
     620       1     4      2.1000     62.1964     29.6773     10.4827
     621       1     4      2.1000     60.3886     26.5573      4.8990
     622       1     4      2.1000     65.8072     23.4951      4.8844
     623       1     4      2.1000     67.6174     26.6152     10.4665
     624       1     6      0.4250     62.2048     32.8293      9.6627
     625       1     6      0.4250     60.3599     29.7045      5.6705
     626       1     6      0.4250     63.1112     25.0402      5.6739
     627       1     6      0.4250     67.6436     23.4725      9.6970
     628       1     6      0.4250     64.8941     28.1316      9.6947
     629       1     6      0.4250     65.7995     29.7268      5.7059
     630       1     6      0.4250     68.5471     25.0051      5.6508
     631       1     1     -1.1688     63.5287     25.7311     11.0241
     632       1     1     -1.1688     60.7665     30.5302     11.0764
     633       1     1     -1.1688     64.4816     27.4517      4.3452
     634       1     1     -1.1688     61.6966     31.9392      4.3738
     635       1     1     -1.1688     60.9003     25.6711     10.9978
     636       1     1     -1.1688     63.6488     30.4863     11.0908
     637       1     1     -1.1688     61.8175     27.3980      4.2820
     638       1     1     -1.1688     64.3579     32.0657      4.2770
     639       1     1     -1.1688     62.1652     28.0202     11.0991
     640       1     1     -1.1688     63.1211     29.7124      4.3697
     641       1     1     -1.1688     60.4137     24.8938      4.2970
     642       1     1     -1.1688     69.0734     25.8162     11.0773
     643       1     1     -1.1688     66.3098     30.6231     10.9965
     644       1     1     -1.1688     69.7670     27.3602      4.2937
     645       1     1     -1.1688     67.2400     32.0302      4.2916
     646       1     1     -1.1688     66.1932     25.7669     11.0836
     647       1     1     -1.1688     68.9374     30.5724     10.9997
     648       1     1     -1.1688     67.1093     27.4932      4.3710
     649       1     1     -1.1688     69.9025     31.9762      4.3703
     650       1     1     -1.1688     64.8759     23.4611     11.0029
     651       1     1     -1.1688     67.5831     28.2789     11.0681
     652       1     1     -1.1688     68.5399     29.7172      4.3593
     653       1     1     -1.1688     65.8306     25.1521      4.2672
     654       1     4      2.1000     63.0984     28.1533      4.9196
     655       1     4      2.1000     60.3938     32.7895      4.9325
     656       1     4      2.1000     62.2011     26.5362     10.4551
     657       1     4      2.1000     63.1054     31.2697      4.9221
     658       1     4      2.1000     64.9062     25.0192     10.4493
     659       1     4      2.1000     67.6084     29.7674     10.4355
     660       1     4      2.1000     68.5141     28.1643      4.9257
     661       1     4      2.1000     64.8988     31.2882     10.4476
     662       1     4      2.1000     65.8034     26.6357      4.9126
     663       1     4      2.1000     68.5173     31.2691      4.9269
     664       1     4      2.1000     73.0297     10.9104     10.4827
     665       1     4      2.1000     71.2218      7.7903      4.8990
     666       1     4      2.1000     76.6404      4.7281      4.8844
     667       1     4      2.1000     78.4506      7.8483     10.4665
     668       1     6      0.4250     73.0380     14.0624      9.6627
     669       1     6      0.4250     70.2957      9.4020      9.7167
     670       1     6      0.4250     71.1931     10.9375      5.6705
     671       1     6      0.4250     73.9444      6.2733      5.6739
     672       1     6      0.4250     78.4768      4.7055      9.6970
     673       1     6      0.4250     75.7273      9.3647      9.6947
     674       1     6      0.4250     76.6327     10.9599      5.7059
     675       1     6      0.4250     79.3803      6.2381      5.6508
     676       1     1     -1.1688     74.3619      6.9642     11.0241
     677       1     1     -1.1688     71.5997     11.7633     11.0764
     678       1     1     -1.1688     75.3148      8.6848      4.3452
     679       1     1     -1.1688     72.5298     13.1722      4.3738
     680       1     1     -1.1688     71.7335      6.9042     10.9978
     681       1     1     -1.1688     74.4820     11.7193     11.0908
     682       1     1     -1.1688     72.6507      8.6310      4.2820
     683       1     1     -1.1688     75.1911     13.2988      4.2770
     684       1     1     -1.1688     70.2915     14.0715     11.0147
     685       1     1     -1.1688     72.9984      9.2532     11.0991
     686       1     1     -1.1688     73.9543     10.9454      4.3697
     687       1     1     -1.1688     71.2469      6.1268      4.2970
     688       1     1     -1.1688     79.9066      7.0493     11.0773
     689       1     1     -1.1688     77.1430     11.8561     10.9965
     690       1     1     -1.1688     80.6003      8.5933      4.2937
     691       1     1     -1.1688     78.0733     13.2633      4.2916
     692       1     1     -1.1688     77.0264      6.9999     11.0836
     693       1     1     -1.1688     79.7707     11.8055     10.9997
     694       1     1     -1.1688     77.9425      8.7262      4.3710
     695       1     1     -1.1688     80.7357     13.2092      4.3703
     696       1     1     -1.1688     75.7091      4.6941     11.0029
     697       1     1     -1.1688     78.4164      9.5120     11.0681
     698       1     1     -1.1688     79.3731     10.9502      4.3593
     699       1     1     -1.1688     76.6638      6.3851      4.2672
     700       1     4      2.1000     70.3237      6.2399     10.4456
     701       1     4      2.1000     73.9316      9.3863      4.9196
     702       1     4      2.1000     71.2270     14.0225      4.9325
     703       1     4      2.1000     73.0343      7.7692     10.4551
     704       1     4      2.1000     70.3192     12.5204     10.4443
     705       1     4      2.1000     73.9387     12.5028      4.9221
     706       1     4      2.1000     75.7394      6.2522     10.4493
     707       1     4      2.1000     78.4416     11.0005     10.4355
     708       1     4      2.1000     79.3474      9.3973      4.9257
     709       1     4      2.1000     75.7320     12.5213     10.4476
     710       1     4      2.1000     76.6367      7.8687      4.9126
     711       1     4      2.1000     79.3505     12.5021      4.9269
     712       1     4      2.1000     73.0297     20.2939     10.4827
     713       1     4      2.1000     71.2218     17.1738      4.8990
     714       1     4      2.1000     76.6404     14.1116      4.8844
     715       1     4      2.1000     78.4506     17.2317     10.4665
     716       1     6      0.4250     73.0380     23.4458      9.6627
     717       1     6      0.4250     70.2957     18.7854      9.7167
     718       1     6      0.4250     71.1931     20.3210      5.6705
     719       1     6      0.4250     73.9444     15.6567      5.6739
     720       1     6      0.4250     78.4768     14.0890      9.6970
     721       1     6      0.4250     75.7273     18.7481      9.6947
     722       1     6      0.4250     76.6327     20.3434      5.7059
     723       1     6      0.4250     79.3803     15.6216      5.6508
     724       1     1     -1.1688     74.3619     16.3477     11.0241
     725       1     1     -1.1688     71.5997     21.1468     11.0764
     726       1     1     -1.1688     75.3148     18.0683      4.3452
     727       1     1     -1.1688     72.5298     22.5557      4.3738
     728       1     1     -1.1688     71.7335     16.2877     10.9978
     729       1     1     -1.1688     74.4820     21.1028     11.0908
     730       1     1     -1.1688     72.6507     18.0145      4.2820
     731       1     1     -1.1688     75.1911     22.6822      4.2770
     732       1     1     -1.1688     70.2915     23.4550     11.0147
     733       1     1     -1.1688     72.9984     18.6367     11.0991
     734       1     1     -1.1688     73.9543     20.3289      4.3697
     735       1     1     -1.1688     71.2469     15.5103      4.2970
     736       1     1     -1.1688     79.9066     16.4327     11.0773
     737       1     1     -1.1688     77.1430     21.2396     10.9965
     738       1     1     -1.1688     80.6003     17.9768      4.2937
     739       1     1     -1.1688     78.0733     22.6468      4.2916
     740       1     1     -1.1688     77.0264     16.3834     11.0836
     741       1     1     -1.1688     79.7707     21.1889     10.9997
     742       1     1     -1.1688     77.9425     18.1097      4.3710
     743       1     1     -1.1688     80.7357     22.5927      4.3703
     744       1     1     -1.1688     75.7091     14.0776     11.0029
     745       1     1     -1.1688     78.4164     18.8955     11.0681
     746       1     1     -1.1688     79.3731     20.3337      4.3593
     747       1     1     -1.1688     76.6638     15.7686      4.2672
     748       1     4      2.1000     70.3237     15.6234     10.4456
     749       1     4      2.1000     73.9316     18.7698      4.9196
     750       1     4      2.1000     71.2270     23.4060      4.9325
     751       1     4      2.1000     73.0343     17.1527     10.4551
     752       1     4      2.1000     70.3192     21.9039     10.4443
     753       1     4      2.1000     73.9387     21.8862      4.9221
     754       1     4      2.1000     75.7394     15.6357     10.4493
     755       1     4      2.1000     78.4416     20.3840     10.4355
     756       1     4      2.1000     79.3474     18.7808      4.9257
     757       1     4      2.1000     75.7320     21.9048     10.4476
     758       1     4      2.1000     76.6367     17.2522      4.9126
     759       1     4      2.1000     79.3505     21.8856      4.9269
     760       1     4      2.1000     73.0297     29.6773     10.4827
     761       1     4      2.1000     71.2218     26.5573      4.8990
     762       1     4      2.1000     76.6404     23.4951      4.8844
     763       1     4      2.1000     78.4506     26.6152     10.4665
     764       1     6      0.4250     73.0380     32.8293      9.6627
     765       1     6      0.4250     70.2957     28.1689      9.7167
     766       1     6      0.4250     71.1931     29.7045      5.6705
     767       1     6      0.4250     73.9444     25.0402      5.6739
     768       1     6      0.4250     78.4768     23.4725      9.6970
     769       1     6      0.4250     75.7273     28.1316      9.6947
     770       1     6      0.4250     76.6327     29.7268      5.7059
     771       1     6      0.4250     79.3803     25.0051      5.6508
     772       1     1     -1.1688     74.3619     25.7311     11.0241
     773       1     1     -1.1688     71.5997     30.5302     11.0764
     774       1     1     -1.1688     75.3148     27.4517      4.3452
     775       1     1     -1.1688     72.5298     31.9392      4.3738
     776       1     1     -1.1688     71.7335     25.6711     10.9978
     777       1     1     -1.1688     74.4820     30.4863     11.0908
     778       1     1     -1.1688     72.6507     27.3980      4.2820
     779       1     1     -1.1688     75.1911     32.0657      4.2770
     780       1     1     -1.1688     70.2915     32.8385     11.0147
     781       1     1     -1.1688     72.9984     28.0202     11.0991
     782       1     1     -1.1688     73.9543     29.7124      4.3697
     783       1     1     -1.1688     71.2469     24.8938      4.2970
     784       1     1     -1.1688     79.9066     25.8162     11.0773
     785       1     1     -1.1688     77.1430     30.6231     10.9965
     786       1     1     -1.1688     80.6003     27.3602      4.2937
     787       1     1     -1.1688     78.0733     32.0302      4.2916
     788       1     1     -1.1688     77.0264     25.7669     11.0836
     789       1     1     -1.1688     79.7707     30.5724     10.9997
     790       1     1     -1.1688     77.9425     27.4932      4.3710
     791       1     1     -1.1688     80.7357     31.9762      4.3703
     792       1     1     -1.1688     75.7091     23.4611     11.0029
     793       1     1     -1.1688     78.4164     28.2789     11.0681
     794       1     1     -1.1688     79.3731     29.7172      4.3593
     795       1     1     -1.1688     76.6638     25.1521      4.2672
     796       1     4      2.1000     70.3237     25.0069     10.4456
     797       1     4      2.1000     73.9316     28.1533      4.9196
     798       1     4      2.1000     71.2270     32.7895      4.9325
     799       1     4      2.1000     73.0343     26.5362     10.4551
     800       1     4      2.1000     70.3192     31.2874     10.4443
     801       1     4      2.1000     73.9387     31.2697      4.9221
     802       1     4      2.1000     75.7394     25.0192     10.4493
     803       1     4      2.1000     78.4416     29.7674     10.4355
     804       1     4      2.1000     79.3474     28.1643      4.9257
     805       1     4      2.1000     75.7320     31.2882     10.4476
     806       1     4      2.1000     76.6367     26.6357      4.9126
     807       1     4      2.1000     79.3505     31.2691      4.9269
     808       1     4      2.1000     83.8629     10.9104     10.4827
     809       1     4      2.1000     82.0551      7.7903      4.8990
     810       1     4      2.1000     87.4737      4.7281      4.8844
     811       1     4      2.1000     89.2839      7.8483     10.4665
     812       1     6      0.4250     83.8712     14.0624      9.6627
     813       1     6      0.4250     81.1289      9.4020      9.7167
     814       1     6      0.4250     82.0263     10.9375      5.6705
     815       1     6      0.4250     84.7776      6.2733      5.6739
     816       1     6      0.4250     89.3100      4.7055      9.6970
     817       1     6      0.4250     86.5606      9.3647      9.6947
     818       1     6      0.4250     87.4659     10.9599      5.7059
     819       1     6      0.4250     90.2135      6.2381      5.6508
     820       1     1     -1.1688     85.1951      6.9642     11.0241
     821       1     1     -1.1688     82.4330     11.7633     11.0764
     822       1     1     -1.1688     86.1480      8.6848      4.3452
     823       1     1     -1.1688     83.3630     13.1722      4.3738
     824       1     1     -1.1688     82.5667      6.9042     10.9978
     825       1     1     -1.1688     85.3152     11.7193     11.0908
     826       1     1     -1.1688     83.4839      8.6310      4.2820
     827       1     1     -1.1688     86.0243     13.2988      4.2770
     828       1     1     -1.1688     81.1247     14.0715     11.0147
     829       1     1     -1.1688     83.8316      9.2532     11.0991
     830       1     1     -1.1688     84.7875     10.9454      4.3697
     831       1     1     -1.1688     82.0802      6.1268      4.2970
     832       1     1     -1.1688     90.7399      7.0493     11.0773
     833       1     1     -1.1688     87.9763     11.8561     10.9965
     834       1     1     -1.1688     91.4335      8.5933      4.2937
     835       1     1     -1.1688     88.9065     13.2633      4.2916
     836       1     1     -1.1688     87.8596      6.9999     11.0836
     837       1     1     -1.1688     90.6039     11.8055     10.9997
     838       1     1     -1.1688     88.7757      8.7262      4.3710
     839       1     1     -1.1688     91.5690     13.2092      4.3703
     840       1     1     -1.1688     86.5423      4.6941     11.0029
     841       1     1     -1.1688     89.2496      9.5120     11.0681
     842       1     1     -1.1688     90.2064     10.9502      4.3593
     843       1     1     -1.1688     87.4971      6.3851      4.2672
     844       1     4      2.1000     81.1569      6.2399     10.4456
     845       1     4      2.1000     84.7649      9.3863      4.9196
     846       1     4      2.1000     82.0602     14.0225      4.9325
     847       1     4      2.1000     83.8675      7.7692     10.4551
     848       1     4      2.1000     81.1524     12.5204     10.4443
     849       1     4      2.1000     84.7719     12.5028      4.9221
     850       1     4      2.1000     86.5726      6.2522     10.4493
     851       1     4      2.1000     89.2748     11.0005     10.4355
     852       1     4      2.1000     90.1806      9.3973      4.9257
     853       1     4      2.1000     86.5652     12.5213     10.4476
     854       1     4      2.1000     87.4699      7.8687      4.9126
     855       1     4      2.1000     90.1838     12.5021      4.9269
     856       1     4      2.1000     83.8629     20.2939     10.4827
     857       1     4      2.1000     82.0551     17.1738      4.8990
     858       1     4      2.1000     87.4737     14.1116      4.8844
     859       1     4      2.1000     89.2839     17.2317     10.4665
     860       1     6      0.4250     83.8712     23.4458      9.6627
     861       1     6      0.4250     81.1289     18.7854      9.7167
     862       1     6      0.4250     82.0263     20.3210      5.6705
     863       1     6      0.4250     84.7776     15.6567      5.6739
     864       1     6      0.4250     89.3100     14.0890      9.6970
     865       1     6      0.4250     86.5606     18.7481      9.6947
     866       1     6      0.4250     87.4659     20.3434      5.7059
     867       1     6      0.4250     90.2135     15.6216      5.6508
     868       1     1     -1.1688     85.1951     16.3477     11.0241
     869       1     1     -1.1688     82.4330     21.1468     11.0764
     870       1     1     -1.1688     86.1480     18.0683      4.3452
     871       1     1     -1.1688     83.3630     22.5557      4.3738
     872       1     1     -1.1688     82.5667     16.2877     10.9978
     873       1     1     -1.1688     85.3152     21.1028     11.0908
     874       1     1     -1.1688     83.4839     18.0145      4.2820
     875       1     1     -1.1688     86.0243     22.6822      4.2770
     876       1     1     -1.1688     81.1247     23.4550     11.0147
     877       1     1     -1.1688     83.8316     18.6367     11.0991
     878       1     1     -1.1688     84.7875     20.3289      4.3697
     879       1     1     -1.1688     82.0802     15.5103      4.2970
     880       1     1     -1.1688     90.7399     16.4327     11.0773
     881       1     1     -1.1688     87.9763     21.2396     10.9965
     882       1     1     -1.1688     91.4335     17.9768      4.2937
     883       1     1     -1.1688     88.9065     22.6468      4.2916
     884       1     1     -1.1688     87.8596     16.3834     11.0836
     885       1     1     -1.1688     90.6039     21.1889     10.9997
     886       1     1     -1.1688     88.7757     18.1097      4.3710
     887       1     1     -1.1688     91.5690     22.5927      4.3703
     888       1     1     -1.1688     86.5423     14.0776     11.0029
     889       1     1     -1.1688     89.2496     18.8955     11.0681
     890       1     1     -1.1688     90.2064     20.3337      4.3593
     891       1     1     -1.1688     87.4971     15.7686      4.2672
     892       1     4      2.1000     81.1569     15.6234     10.4456
     893       1     4      2.1000     84.7649     18.7698      4.9196
     894       1     4      2.1000     82.0602     23.4060      4.9325
     895       1     4      2.1000     83.8675     17.1527     10.4551
     896       1     4      2.1000     81.1524     21.9039     10.4443
     897       1     4      2.1000     84.7719     21.8862      4.9221
     898       1     4      2.1000     86.5726     15.6357     10.4493
     899       1     4      2.1000     89.2748     20.3840     10.4355
     900       1     4      2.1000     90.1806     18.7808      4.9257
     901       1     4      2.1000     86.5652     21.9048     10.4476
     902       1     4      2.1000     87.4699     17.2522      4.9126
     903       1     4      2.1000     90.1838     21.8856      4.9269
     904       1     4      2.1000     83.8629     29.6773     10.4827
     905       1     4      2.1000     82.0551     26.5573      4.8990
     906       1     4      2.1000     87.4737     23.4951      4.8844
     907       1     4      2.1000     89.2839     26.6152     10.4665
     908       1     6      0.4250     83.8712     32.8293      9.6627
     909       1     6      0.4250     81.1289     28.1689      9.7167
     910       1     6      0.4250     82.0263     29.7045      5.6705
     911       1     6      0.4250     84.7776     25.0402      5.6739
     912       1     6      0.4250     89.3100     23.4725      9.6970
     913       1     6      0.4250     86.5606     28.1316      9.6947
     914       1     6      0.4250     87.4659     29.7268      5.7059
     915       1     6      0.4250     90.2135     25.0051      5.6508
     916       1     1     -1.1688     85.1951     25.7311     11.0241
     917       1     1     -1.1688     82.4330     30.5302     11.0764
     918       1     1     -1.1688     86.1480     27.4517      4.3452
     919       1     1     -1.1688     83.3630     31.9392      4.3738
     920       1     1     -1.1688     82.5667     25.6711     10.9978
     921       1     1     -1.1688     85.3152     30.4863     11.0908
     922       1     1     -1.1688     83.4839     27.3980      4.2820
     923       1     1     -1.1688     86.0243     32.0657      4.2770
     924       1     1     -1.1688     81.1247     32.8385     11.0147
     925       1     1     -1.1688     83.8316     28.0202     11.0991
     926       1     1     -1.1688     84.7875     29.7124      4.3697
     927       1     1     -1.1688     82.0802     24.8938      4.2970
     928       1     1     -1.1688     90.7399     25.8162     11.0773
     929       1     1     -1.1688     87.9763     30.6231     10.9965
     930       1     1     -1.1688     91.4335     27.3602      4.2937
     931       1     1     -1.1688     88.9065     32.0302      4.2916
     932       1     1     -1.1688     87.8596     25.7669     11.0836
     933       1     1     -1.1688     90.6039     30.5724     10.9997
     934       1     1     -1.1688     88.7757     27.4932      4.3710
     935       1     1     -1.1688     91.5690     31.9762      4.3703
     936       1     1     -1.1688     86.5423     23.4611     11.0029
     937       1     1     -1.1688     89.2496     28.2789     11.0681
     938       1     1     -1.1688     90.2064     29.7172      4.3593
     939       1     1     -1.1688     87.4971     25.1521      4.2672
     940       1     4      2.1000     81.1569     25.0069     10.4456
     941       1     4      2.1000     84.7649     28.1533      4.9196
     942       1     4      2.1000     82.0602     32.7895      4.9325
     943       1     4      2.1000     83.8675     26.5362     10.4551
     944       1     4      2.1000     81.1524     31.2874     10.4443
     945       1     4      2.1000     84.7719     31.2697      4.9221
     946       1     4      2.1000     86.5726     25.0192     10.4493
     947       1     4      2.1000     89.2748     29.7674     10.4355
     948       1     4      2.1000     90.1806     28.1643      4.9257
     949       1     4      2.1000     86.5652     31.2882     10.4476
     950       1     4      2.1000     87.4699     26.6357      4.9126
     951       1     4      2.1000     90.1838     31.2691      4.9269
     952       1     4      2.1000     94.6961     10.9104     10.4827
     953       1     4      2.1000     92.8883      7.7903      4.8990
     954       1     4      2.1000     98.3069      4.7281      4.8844
     955       1     4      2.1000    100.1171      7.8483     10.4665
     956       1     6      0.4250     94.7044     14.0624      9.6627
     957       1     6      0.4250     91.9621      9.4020      9.7167
     958       1     6      0.4250     92.8595     10.9375      5.6705
     959       1     6      0.4250     95.6108      6.2733      5.6739
     960       1     6      0.4250    100.1432      4.7055      9.6970
     961       1     6      0.4250     97.3938      9.3647      9.6947
     962       1     6      0.4250     98.2991     10.9599      5.7059
     963       1     6      0.4250    101.0467      6.2381      5.6508
     964       1     1     -1.1688     96.0283      6.9642     11.0241
     965       1     1     -1.1688     93.2662     11.7633     11.0764
     966       1     1     -1.1688     96.9812      8.6848      4.3452
     967       1     1     -1.1688     94.1963     13.1722      4.3738
     968       1     1     -1.1688     93.4000      6.9042     10.9978
     969       1     1     -1.1688     96.1484     11.7193     11.0908
     970       1     1     -1.1688     94.3171      8.6310      4.2820
     971       1     1     -1.1688     96.8575     13.2988      4.2770
     972       1     1     -1.1688     91.9579     14.0715     11.0147
     973       1     1     -1.1688     94.6648      9.2532     11.0991
     974       1     1     -1.1688     95.6208     10.9454      4.3697
     975       1     1     -1.1688     92.9134      6.1268      4.2970
     976       1     1     -1.1688    101.5731      7.0493     11.0773
     977       1     1     -1.1688     98.8095     11.8561     10.9965
     978       1     1     -1.1688    102.2667      8.5933      4.2937
     979       1     1     -1.1688     99.7397     13.2633      4.2916
     980       1     1     -1.1688     98.6928      6.9999     11.0836
     981       1     1     -1.1688    101.4371     11.8055     10.9997
     982       1     1     -1.1688     99.6089      8.7262      4.3710
     983       1     1     -1.1688    102.4022     13.2092      4.3703
     984       1     1     -1.1688     97.3755      4.6941     11.0029
     985       1     1     -1.1688    100.0828      9.5120     11.0681
     986       1     1     -1.1688    101.0396     10.9502      4.3593
     987       1     1     -1.1688     98.3303      6.3851      4.2672
     988       1     4      2.1000     91.9902      6.2399     10.4456
     989       1     4      2.1000     95.5981      9.3863      4.9196
     990       1     4      2.1000     92.8934     14.0225      4.9325
     991       1     4      2.1000     94.7007      7.7692     10.4551
     992       1     4      2.1000     91.9856     12.5204     10.4443
     993       1     4      2.1000     95.6051     12.5028      4.9221
     994       1     4      2.1000     97.4058      6.2522     10.4493
     995       1     4      2.1000    100.1080     11.0005     10.4355
     996       1     4      2.1000    101.0138      9.3973      4.9257
     997       1     4      2.1000     97.3984     12.5213     10.4476
     998       1     4      2.1000     98.3031      7.8687      4.9126
     999       1     4      2.1000    101.0170     12.5021      4.9269
    1000       1     4      2.1000     94.6961     20.2939     10.4827
    1001       1     4      2.1000     92.8883     17.1738      4.8990
    1002       1     4      2.1000     98.3069     14.1116      4.8844
    1003       1     4      2.1000    100.1171     17.2317     10.4665
    1004       1     6      0.4250     94.7044     23.4458      9.6627
    1005       1     6      0.4250     91.9621     18.7854      9.7167
    1006       1     6      0.4250     92.8595     20.3210      5.6705
    1007       1     6      0.4250     95.6108     15.6567      5.6739
    1008       1     6      0.4250    100.1432     14.0890      9.6970
    1009       1     6      0.4250     97.3938     18.7481      9.6947
    1010       1     6      0.4250     98.2991     20.3434      5.7059
    1011       1     6      0.4250    101.0467     15.6216      5.6508
    1012       1     1     -1.1688     96.0283     16.3477     11.0241
    1013       1     1     -1.1688     93.2662     21.1468     11.0764
    1014       1     1     -1.1688     96.9812     18.0683      4.3452
    1015       1     1     -1.1688     94.1963     22.5557      4.3738
    1016       1     1     -1.1688     93.4000     16.2877     10.9978
    1017       1     1     -1.1688     96.1484     21.1028     11.0908
    1018       1     1     -1.1688     94.3171     18.0145      4.2820
    1019       1     1     -1.1688     96.8575     22.6822      4.2770
    1020       1     1     -1.1688     91.9579     23.4550     11.0147
    1021       1     1     -1.1688     94.6648     18.6367     11.0991
    1022       1     1     -1.1688     95.6208     20.3289      4.3697
    1023       1     1     -1.1688     92.9134     15.5103      4.2970
    1024       1     1     -1.1688    101.5731     16.4327     11.0773
    1025       1     1     -1.1688     98.8095     21.2396     10.9965
    1026       1     1     -1.1688    102.2667     17.9768      4.2937
    1027       1     1     -1.1688     99.7397     22.6468      4.2916
    1028       1     1     -1.1688     98.6928     16.3834     11.0836
    1029       1     1     -1.1688    101.4371     21.1889     10.9997
    1030       1     1     -1.1688     99.6089     18.1097      4.3710
    1031       1     1     -1.1688    102.4022     22.5927      4.3703
    1032       1     1     -1.1688     97.3755     14.0776     11.0029
    1033       1     1     -1.1688    100.0828     18.8955     11.0681
    1034       1     1     -1.1688    101.0396     20.3337      4.3593
    1035       1     1     -1.1688     98.3303     15.7686      4.2672
    1036       1     4      2.1000     91.9902     15.6234     10.4456
    1037       1     4      2.1000     95.5981     18.7698      4.9196
    1038       1     4      2.1000     92.8934     23.4060      4.9325
    1039       1     4      2.1000     94.7007     17.1527     10.4551
    1040       1     4      2.1000     91.9856     21.9039     10.4443
    1041       1     4      2.1000     95.6051     21.8862      4.9221
    1042       1     4      2.1000     97.4058     15.6357     10.4493
    1043       1     4      2.1000    100.1080     20.3840     10.4355
    1044       1     4      2.1000    101.0138     18.7808      4.9257
    1045       1     4      2.1000     97.3984     21.9048     10.4476
    1046       1     4      2.1000     98.3031     17.2522      4.9126
    1047       1     4      2.1000    101.0170     21.8856      4.9269
    1048       1     4      2.1000     94.6961     29.6773     10.4827
    1049       1     4      2.1000     92.8883     26.5573      4.8990
    1050       1     4      2.1000     98.3069     23.4951      4.8844
    1051       1     4      2.1000    100.1171     26.6152     10.4665
    1052       1     6      0.4250     94.7044     32.8293      9.6627
    1053       1     6      0.4250     91.9621     28.1689      9.7167
    1054       1     6      0.4250     92.8595     29.7045      5.6705
    1055       1     6      0.4250     95.6108     25.0402      5.6739
    1056       1     6      0.4250    100.1432     23.4725      9.6970
    1057       1     6      0.4250     97.3938     28.1316      9.6947
    1058       1     6      0.4250     98.2991     29.7268      5.7059
    1059       1     6      0.4250    101.0467     25.0051      5.6508
    1060       1     1     -1.1688     96.0283     25.7311     11.0241
    1061       1     1     -1.1688     93.2662     30.5302     11.0764
    1062       1     1     -1.1688     96.9812     27.4517      4.3452
    1063       1     1     -1.1688     94.1963     31.9392      4.3738
    1064       1     1     -1.1688     93.4000     25.6711     10.9978
    1065       1     1     -1.1688     96.1484     30.4863     11.0908
    1066       1     1     -1.1688     94.3171     27.3980      4.2820
    1067       1     1     -1.1688     96.8575     32.0657      4.2770
    1068       1     1     -1.1688     91.9579     32.8385     11.0147
    1069       1     1     -1.1688     94.6648     28.0202     11.0991
    1070       1     1     -1.1688     95.6208     29.7124      4.3697
    1071       1     1     -1.1688     92.9134     24.8938      4.2970
    1072       1     1     -1.1688    101.5731     25.8162     11.0773
    1073       1     1     -1.1688     98.8095     30.6231     10.9965
    1074       1     1     -1.1688    102.2667     27.3602      4.2937
    1075       1     1     -1.1688     99.7397     32.0302      4.2916
    1076       1     1     -1.1688     98.6928     25.7669     11.0836
    1077       1     1     -1.1688    101.4371     30.5724     10.9997
    1078       1     1     -1.1688     99.6089     27.4932      4.3710
    1079       1     1     -1.1688    102.4022     31.9762      4.3703
    1080       1     1     -1.1688     97.3755     23.4611     11.0029
    1081       1     1     -1.1688    100.0828     28.2789     11.0681
    1082       1     1     -1.1688    101.0396     29.7172      4.3593
    1083       1     1     -1.1688     98.3303     25.1521      4.2672
    1084       1     4      2.1000     91.9902     25.0069     10.4456
    1085       1     4      2.1000     95.5981     28.1533      4.9196
    1086       1     4      2.1000     92.8934     32.7895      4.9325
    1087       1     4      2.1000     94.7007     26.5362     10.4551
    1088       1     4      2.1000     91.9856     31.2874     10.4443
    1089       1     4      2.1000     95.6051     31.2697      4.9221
    1090       1     4      2.1000     97.4058     25.0192     10.4493
    1091       1     4      2.1000    100.1080     29.7674     10.4355
    1092       1     4      2.1000    101.0138     28.1643      4.9257
    1093       1     4      2.1000     97.3984     31.2882     10.4476
    1094       1     4      2.1000     98.3031     26.6357      4.9126
    1095       1     4      2.1000    101.0170     31.2691      4.9269
    1096       1     4      2.1000    105.5293     10.9104     10.4827
    1097       1     4      2.1000    103.7215      7.7903      4.8990
    1098       1     4      2.1000    109.1401      4.7281      4.8844
    1099       1     4      2.1000    110.9503      7.8483     10.4665
    1100       1     6      0.4250    105.5376     14.0624      9.6627
    1101       1     6      0.4250    102.7953      9.4020      9.7167
    1102       1     6      0.4250    103.6928     10.9375      5.6705
    1103       1     6      0.4250    106.4440      6.2733      5.6739
    1104       1     6      0.4250    110.9764      4.7055      9.6970
    1105       1     6      0.4250    108.2270      9.3647      9.6947
    1106       1     6      0.4250    109.1324     10.9599      5.7059
    1107       1     6      0.4250    111.8799      6.2381      5.6508
    1108       1     1     -1.1688    106.8615      6.9642     11.0241
    1109       1     1     -1.1688    104.0994     11.7633     11.0764
    1110       1     1     -1.1688    107.8144      8.6848      4.3452
    1111       1     1     -1.1688    105.0295     13.1722      4.3738
    1112       1     1     -1.1688    104.2332      6.9042     10.9978
    1113       1     1     -1.1688    106.9816     11.7193     11.0908
    1114       1     1     -1.1688    105.1504      8.6310      4.2820
    1115       1     1     -1.1688    107.6908     13.2988      4.2770
    1116       1     1     -1.1688    102.7911     14.0715     11.0147
    1117       1     1     -1.1688    105.4981      9.2532     11.0991
    1118       1     1     -1.1688    106.4540     10.9454      4.3697
    1119       1     1     -1.1688    103.7466      6.1268      4.2970
    1120       1     1     -1.1688    112.4063      7.0493     11.0773
    1121       1     1     -1.1688    109.6427     11.8561     10.9965
    1122       1     1     -1.1688    113.0999      8.5933      4.2937
    1123       1     1     -1.1688    110.5729     13.2633      4.2916
    1124       1     1     -1.1688    109.5261      6.9999     11.0836
    1125       1     1     -1.1688    112.2703     11.8055     10.9997
    1126       1     1     -1.1688    110.4421      8.7262      4.3710
    1127       1     1     -1.1688    113.2354     13.2092      4.3703
    1128       1     1     -1.1688    108.2087      4.6941     11.0029
    1129       1     1     -1.1688    110.9160      9.5120     11.0681
    1130       1     1     -1.1688    111.8728     10.9502      4.3593
    1131       1     1     -1.1688    109.1635      6.3851      4.2672
    1132       1     4      2.1000    102.8234      6.2399     10.4456
    1133       1     4      2.1000    106.4313      9.3863      4.9196
    1134       1     4      2.1000    103.7267     14.0225      4.9325
    1135       1     4      2.1000    105.5339      7.7692     10.4551
    1136       1     4      2.1000    102.8189     12.5204     10.4443
    1137       1     4      2.1000    106.4383     12.5028      4.9221
    1138       1     4      2.1000    108.2391      6.2522     10.4493
    1139       1     4      2.1000    110.9413     11.0005     10.4355
    1140       1     4      2.1000    111.8470      9.3973      4.9257
    1141       1     4      2.1000    108.2316     12.5213     10.4476
    1142       1     4      2.1000    109.1363      7.8687      4.9126
    1143       1     4      2.1000    111.8502     12.5021      4.9269
    1144       1     4      2.1000    105.5293     20.2939     10.4827
    1145       1     4      2.1000    103.7215     17.1738      4.8990
    1146       1     4      2.1000    109.1401     14.1116      4.8844
    1147       1     4      2.1000    110.9503     17.2317     10.4665
    1148       1     6      0.4250    105.5376     23.4458      9.6627
    1149       1     6      0.4250    102.7953     18.7854      9.7167
    1150       1     6      0.4250    103.6928     20.3210      5.6705
    1151       1     6      0.4250    106.4440     15.6567      5.6739
    1152       1     6      0.4250    110.9764     14.0890      9.6970
    1153       1     6      0.4250    108.2270     18.7481      9.6947
    1154       1     6      0.4250    109.1324     20.3434      5.7059
    1155       1     6      0.4250    111.8799     15.6216      5.6508
    1156       1     1     -1.1688    106.8615     16.3477     11.0241
    1157       1     1     -1.1688    104.0994     21.1468     11.0764
    1158       1     1     -1.1688    107.8144     18.0683      4.3452
    1159       1     1     -1.1688    105.0295     22.5557      4.3738
    1160       1     1     -1.1688    104.2332     16.2877     10.9978
    1161       1     1     -1.1688    106.9816     21.1028     11.0908
    1162       1     1     -1.1688    105.1504     18.0145      4.2820
    1163       1     1     -1.1688    107.6908     22.6822      4.2770
    1164       1     1     -1.1688    102.7911     23.4550     11.0147
    1165       1     1     -1.1688    105.4981     18.6367     11.0991
    1166       1     1     -1.1688    106.4540     20.3289      4.3697
    1167       1     1     -1.1688    103.7466     15.5103      4.2970
    1168       1     1     -1.1688    112.4063     16.4327     11.0773
    1169       1     1     -1.1688    109.6427     21.2396     10.9965
    1170       1     1     -1.1688    113.0999     17.9768      4.2937
    1171       1     1     -1.1688    110.5729     22.6468      4.2916
    1172       1     1     -1.1688    109.5261     16.3834     11.0836
    1173       1     1     -1.1688    112.2703     21.1889     10.9997
    1174       1     1     -1.1688    110.4421     18.1097      4.3710
    1175       1     1     -1.1688    113.2354     22.5927      4.3703
    1176       1     1     -1.1688    108.2087     14.0776     11.0029
    1177       1     1     -1.1688    110.9160     18.8955     11.0681
    1178       1     1     -1.1688    111.8728     20.3337      4.3593
    1179       1     1     -1.1688    109.1635     15.7686      4.2672
    1180       1     4      2.1000    102.8234     15.6234     10.4456
    1181       1     4      2.1000    106.4313     18.7698      4.9196
    1182       1     4      2.1000    103.7267     23.4060      4.9325
    1183       1     4      2.1000    105.5339     17.1527     10.4551
    1184       1     4      2.1000    102.8189     21.9039     10.4443
    1185       1     4      2.1000    106.4383     21.8862      4.9221
    1186       1     4      2.1000    108.2391     15.6357     10.4493
    1187       1     4      2.1000    110.9413     20.3840     10.4355
    1188       1     4      2.1000    111.8470     18.7808      4.9257
    1189       1     4      2.1000    108.2316     21.9048     10.4476
    1190       1     4      2.1000    109.1363     17.2522      4.9126
    1191       1     4      2.1000    111.8502     21.8856      4.9269
    1192       1     4      2.1000    105.5293     29.6773     10.4827
    1193       1     4      2.1000    103.7215     26.5573      4.8990
    1194       1     4      2.1000    109.1401     23.4951      4.8844
    1195       1     4      2.1000    110.9503     26.6152     10.4665
    1196       1     6      0.4250    105.5376     32.8293      9.6627
    1197       1     6      0.4250    102.7953     28.1689      9.7167
    1198       1     6      0.4250    103.6928     29.7045      5.6705
    1199       1     6      0.4250    106.4440     25.0402      5.6739
    1200       1     6      0.4250    110.9764     23.4725      9.6970
    1201       1     6      0.4250    108.2270     28.1316      9.6947
    1202       1     6      0.4250    109.1324     29.7268      5.7059
    1203       1     6      0.4250    111.8799     25.0051      5.6508
    1204       1     1     -1.1688    106.8615     25.7311     11.0241
    1205       1     1     -1.1688    104.0994     30.5302     11.0764
    1206       1     1     -1.1688    107.8144     27.4517      4.3452
    1207       1     1     -1.1688    105.0295     31.9392      4.3738
    1208       1     1     -1.1688    104.2332     25.6711     10.9978
    1209       1     1     -1.1688    106.9816     30.4863     11.0908
    1210       1     1     -1.1688    105.1504     27.3980      4.2820
    1211       1     1     -1.1688    107.6908     32.0657      4.2770
    1212       1     1     -1.1688    102.7911     32.8385     11.0147
    1213       1     1     -1.1688    105.4981     28.0202     11.0991
    1214       1     1     -1.1688    106.4540     29.7124      4.3697
    1215       1     1     -1.1688    103.7466     24.8938      4.2970
    1216       1     1     -1.1688    112.4063     25.8162     11.0773
    1217       1     1     -1.1688    109.6427     30.6231     10.9965
    1218       1     1     -1.1688    113.0999     27.3602      4.2937
    1219       1     1     -1.1688    110.5729     32.0302      4.2916
    1220       1     1     -1.1688    109.5261     25.7669     11.0836
    1221       1     1     -1.1688    112.2703     30.5724     10.9997
    1222       1     1     -1.1688    110.4421     27.4932      4.3710
    1223       1     1     -1.1688    113.2354     31.9762      4.3703
    1224       1     1     -1.1688    108.2087     23.4611     11.0029
    1225       1     1     -1.1688    110.9160     28.2789     11.0681
    1226       1     1     -1.1688    111.8728     29.7172      4.3593
    1227       1     1     -1.1688    109.1635     25.1521      4.2672
    1228       1     4      2.1000    102.8234     25.0069     10.4456
    1229       1     4      2.1000    106.4313     28.1533      4.9196
    1230       1     4      2.1000    103.7267     32.7895      4.9325
    1231       1     4      2.1000    105.5339     26.5362     10.4551
    1232       1     4      2.1000    102.8189     31.2874     10.4443
    1233       1     4      2.1000    106.4383     31.2697      4.9221
    1234       1     4      2.1000    108.2391     25.0192     10.4493
    1235       1     4      2.1000    110.9413     29.7674     10.4355
    1236       1     4      2.1000    111.8470     28.1643      4.9257
    1237       1     4      2.1000    108.2316     31.2882     10.4476
    1238       1     4      2.1000    109.1363     26.6357      4.9126
    1239       1     4      2.1000    111.8502     31.2691      4.9269
    1240       2     5      1.3600     64.0292      4.6979     22.9653
    1241       2     5      1.3600     61.2860      9.3699     22.9913
    1242       2     5      1.3600     63.9748     10.9422     23.0046
    1243       2     5      1.3600     61.2809      6.2656     22.9672
    1244       2     5      1.3600     64.0024      7.8197     22.9845
    1245       2     5      1.3600     61.3165     12.4702     22.9996
    1246       2     5      1.3600     69.4248      4.6879     22.9796
    1247       2     5      1.3600     66.7232      9.3744     23.0012
    1248       2     5      1.3600     69.4125     10.9511     22.9902
    1249       2     5      1.3600     66.7187      6.2699     22.9753
    1250       2     5      1.3600     69.4193      7.8197     22.9842
    1251       2     5      1.3600     66.6864     12.5540     22.9693
    1252       2     2     -0.9500     62.2020     14.0699     23.9930
    1253       2     2     -0.9500     63.1015      6.2638     21.9441
    1254       2     2     -0.9500     60.3687     10.9436     21.9399
    1255       2     2     -1.1808     62.1973     10.9213     24.0262
    1256       2     2     -1.1808     63.1086      9.3662     21.8581
    1257       2     2     -1.1808     60.3900     14.0364     21.8742
    1258       2     2     -1.1808     62.2160      7.7953     24.1163
    1259       2     2     -1.1808     63.1130     12.5084     21.8600
    1260       2     2     -1.1808     60.3906      7.8091     21.9565
    1261       2     2     -0.9500     64.9019      9.3763     24.0248
    1262       2     2     -0.9500     67.6338      4.6971     24.0275
    1263       2     2     -0.9500     68.5399      6.2376     21.9206
    1264       2     2     -0.9500     65.8030     10.9537     21.9755
    1265       2     2     -1.1808     64.8949      6.2711     24.1107
    1266       2     2     -1.1808     67.6125     10.9885     24.0939
    1267       2     2     -1.1808     68.5124      9.4137     21.8642
    1268       2     2     -1.1808     65.8061      4.7188     21.9413
    1269       2     2     -1.1808     64.8915     12.5156     24.1097
    1270       2     2     -1.1808     67.6139      7.8308     24.0094
    1271       2     2     -1.1808     68.5204     12.5036     21.8694
    1272       2     2     -1.1808     65.7886      7.8436     21.8514
    1273       2     5      1.3600     64.0292     14.0814     22.9653
    1274       2     5      1.3600     61.2860     18.7534     22.9913
    1275       2     5      1.3600     63.9748     20.3257     23.0046
    1276       2     5      1.3600     61.2809     15.6491     22.9672
    1277       2     5      1.3600     64.0024     17.2032     22.9845
    1278       2     5      1.3600     61.3165     21.8537     22.9996
    1279       2     5      1.3600     69.4248     14.0714     22.9796
    1280       2     5      1.3600     66.7232     18.7579     23.0012
    1281       2     5      1.3600     69.4125     20.3346     22.9902
    1282       2     5      1.3600     66.7187     15.6534     22.9753
    1283       2     5      1.3600     69.4193     17.2032     22.9842
    1284       2     5      1.3600     66.6864     21.9375     22.9693
    1285       2     2     -0.9500     62.2020     23.4534     23.9930
    1286       2     2     -0.9500     63.1015     15.6473     21.9441
    1287       2     2     -0.9500     60.3687     20.3271     21.9399
    1288       2     2     -1.1808     62.1973     20.3048     24.0262
    1289       2     2     -1.1808     63.1086     18.7497     21.8581
    1290       2     2     -1.1808     60.3900     23.4199     21.8742
    1291       2     2     -1.1808     62.2160     17.1788     24.1163
    1292       2     2     -1.1808     63.1130     21.8919     21.8600
    1293       2     2     -1.1808     60.3906     17.1926     21.9565
    1294       2     2     -0.9500     64.9019     18.7598     24.0248
    1295       2     2     -0.9500     67.6338     14.0806     24.0275
    1296       2     2     -0.9500     68.5399     15.6211     21.9206
    1297       2     2     -0.9500     65.8030     20.3372     21.9755
    1298       2     2     -1.1808     64.8949     15.6546     24.1107
    1299       2     2     -1.1808     67.6125     20.3720     24.0939
    1300       2     2     -1.1808     68.5124     18.7972     21.8642
    1301       2     2     -1.1808     65.8061     14.1023     21.9413
    1302       2     2     -1.1808     64.8915     21.8991     24.1097
    1303       2     2     -1.1808     67.6139     17.2143     24.0094
    1304       2     2     -1.1808     68.5204     21.8870     21.8694
    1305       2     2     -1.1808     65.7886     17.2271     21.8514
    1306       2     5      1.3600     64.0292     23.4648     22.9653
    1307       2     5      1.3600     61.2860     28.1369     22.9913
    1308       2     5      1.3600     63.9748     29.7092     23.0046
    1309       2     5      1.3600     61.2809     25.0325     22.9672
    1310       2     5      1.3600     64.0024     26.5867     22.9845
    1311       2     5      1.3600     61.3165     31.2372     22.9996
    1312       2     5      1.3600     69.4248     23.4549     22.9796
    1313       2     5      1.3600     66.7232     28.1414     23.0012
    1314       2     5      1.3600     69.4125     29.7181     22.9902
    1315       2     5      1.3600     66.7187     25.0369     22.9753
    1316       2     5      1.3600     69.4193     26.5866     22.9842
    1317       2     5      1.3600     66.6864     31.3210     22.9693
    1318       2     2     -0.9500     62.2020     32.8368     23.9930
    1319       2     2     -0.9500     63.1015     25.0308     21.9441
    1320       2     2     -0.9500     60.3687     29.7106     21.9399
    1321       2     2     -1.1808     62.1973     29.6883     24.0262
    1322       2     2     -1.1808     63.1086     28.1332     21.8581
    1323       2     2     -1.1808     60.3900     32.8034     21.8742
    1324       2     2     -1.1808     62.2160     26.5623     24.1163
    1325       2     2     -1.1808     63.1130     31.2754     21.8600
    1326       2     2     -1.1808     60.3906     26.5761     21.9565
    1327       2     2     -0.9500     64.9019     28.1432     24.0248
    1328       2     2     -0.9500     67.6338     23.4641     24.0275
    1329       2     2     -0.9500     68.5399     25.0046     21.9206
    1330       2     2     -0.9500     65.8030     29.7207     21.9755
    1331       2     2     -1.1808     64.8949     25.0381     24.1107
    1332       2     2     -1.1808     67.6125     29.7555     24.0939
    1333       2     2     -1.1808     68.5124     28.1807     21.8642
    1334       2     2     -1.1808     65.8061     23.4858     21.9413
    1335       2     2     -1.1808     64.8915     31.2825     24.1097
    1336       2     2     -1.1808     67.6139     26.5978     24.0094
    1337       2     2     -1.1808     68.5204     31.2705     21.8694
    1338       2     2     -1.1808     65.7886     26.6106     21.8514
    1339       2     5      1.3600     74.8624      4.6979     22.9653
    1340       2     5      1.3600     72.1192      9.3699     22.9913
    1341       2     5      1.3600     74.8080     10.9422     23.0046
    1342       2     5      1.3600     72.1141      6.2656     22.9672
    1343       2     5      1.3600     74.8356      7.8197     22.9845
    1344       2     5      1.3600     72.1497     12.4702     22.9996
    1345       2     5      1.3600     80.2580      4.6879     22.9796
    1346       2     5      1.3600     77.5564      9.3744     23.0012
    1347       2     5      1.3600     80.2458     10.9511     22.9902
    1348       2     5      1.3600     77.5519      6.2699     22.9753
    1349       2     5      1.3600     80.2525      7.8197     22.9842
    1350       2     5      1.3600     77.5197     12.5540     22.9693
    1351       2     2     -0.9500     70.3000      9.4002     24.0470
    1352       2     2     -0.9500     73.0352     14.0699     23.9930
    1353       2     2     -0.9500     73.9348      6.2638     21.9441
    1354       2     2     -0.9500     71.2019     10.9436     21.9399
    1355       2     2     -1.1808     70.3247      6.2244     24.1070
    1356       2     2     -1.1808     73.0305     10.9213     24.0262
    1357       2     2     -1.1808     73.9418      9.3662     21.8581
    1358       2     2     -1.1808     71.2233     14.0364     21.8742
    1359       2     2     -1.1808     70.3155     12.5207     24.1018
    1360       2     2     -1.1808     73.0492      7.7953     24.1163
    1361       2     2     -1.1808     73.9462     12.5084     21.8600
    1362       2     2     -1.1808     71.2239      7.8091     21.9565
    1363       2     2     -0.9500     75.7351      9.3763     24.0248
    1364       2     2     -0.9500     78.4671      4.6971     24.0275
    1365       2     2     -0.9500     79.3732      6.2376     21.9206
    1366       2     2     -0.9500     76.6362     10.9537     21.9755
    1367       2     2     -1.1808     75.7281      6.2711     24.1107
    1368       2     2     -1.1808     78.4457     10.9885     24.0939
    1369       2     2     -1.1808     79.3456      9.4137     21.8642
    1370       2     2     -1.1808     76.6394      4.7188     21.9413
    1371       2     2     -1.1808     75.7247     12.5156     24.1097
    1372       2     2     -1.1808     78.4471      7.8308     24.0094
    1373       2     2     -1.1808     79.3537     12.5036     21.8694
    1374       2     2     -1.1808     76.6218      7.8436     21.8514
    1375       2     5      1.3600     74.8624     14.0814     22.9653
    1376       2     5      1.3600     72.1192     18.7534     22.9913
    1377       2     5      1.3600     74.8080     20.3257     23.0046
    1378       2     5      1.3600     72.1141     15.6491     22.9672
    1379       2     5      1.3600     74.8356     17.2032     22.9845
    1380       2     5      1.3600     72.1497     21.8537     22.9996
    1381       2     5      1.3600     80.2580     14.0714     22.9796
    1382       2     5      1.3600     77.5564     18.7579     23.0012
    1383       2     5      1.3600     80.2458     20.3346     22.9902
    1384       2     5      1.3600     77.5519     15.6534     22.9753
    1385       2     5      1.3600     80.2525     17.2032     22.9842
    1386       2     5      1.3600     77.5197     21.9375     22.9693
    1387       2     2     -0.9500     70.3000     18.7837     24.0470
    1388       2     2     -0.9500     73.0352     23.4534     23.9930
    1389       2     2     -0.9500     73.9348     15.6473     21.9441
    1390       2     2     -0.9500     71.2019     20.3271     21.9399
    1391       2     2     -1.1808     70.3247     15.6079     24.1070
    1392       2     2     -1.1808     73.0305     20.3048     24.0262
    1393       2     2     -1.1808     73.9418     18.7497     21.8581
    1394       2     2     -1.1808     71.2233     23.4199     21.8742
    1395       2     2     -1.1808     70.3155     21.9041     24.1018
    1396       2     2     -1.1808     73.0492     17.1788     24.1163
    1397       2     2     -1.1808     73.9462     21.8919     21.8600
    1398       2     2     -1.1808     71.2239     17.1926     21.9565
    1399       2     2     -0.9500     75.7351     18.7598     24.0248
    1400       2     2     -0.9500     78.4671     14.0806     24.0275
    1401       2     2     -0.9500     79.3732     15.6211     21.9206
    1402       2     2     -0.9500     76.6362     20.3372     21.9755
    1403       2     2     -1.1808     75.7281     15.6546     24.1107
    1404       2     2     -1.1808     78.4457     20.3720     24.0939
    1405       2     2     -1.1808     79.3456     18.7972     21.8642
    1406       2     2     -1.1808     76.6394     14.1023     21.9413
    1407       2     2     -1.1808     75.7247     21.8991     24.1097
    1408       2     2     -1.1808     78.4471     17.2143     24.0094
    1409       2     2     -1.1808     79.3537     21.8870     21.8694
    1410       2     2     -1.1808     76.6218     17.2271     21.8514
    1411       2     5      1.3600     74.8624     23.4648     22.9653
    1412       2     5      1.3600     72.1192     28.1369     22.9913
    1413       2     5      1.3600     74.8080     29.7092     23.0046
    1414       2     5      1.3600     72.1141     25.0325     22.9672
    1415       2     5      1.3600     74.8356     26.5867     22.9845
    1416       2     5      1.3600     72.1497     31.2372     22.9996
    1417       2     5      1.3600     80.2580     23.4549     22.9796
    1418       2     5      1.3600     77.5564     28.1414     23.0012
    1419       2     5      1.3600     80.2458     29.7181     22.9902
    1420       2     5      1.3600     77.5519     25.0369     22.9753
    1421       2     5      1.3600     80.2525     26.5866     22.9842
    1422       2     5      1.3600     77.5197     31.3210     22.9693
    1423       2     2     -0.9500     70.3000     28.1671     24.0470
    1424       2     2     -0.9500     73.0352     32.8368     23.9930
    1425       2     2     -0.9500     73.9348     25.0308     21.9441
    1426       2     2     -0.9500     71.2019     29.7106     21.9399
    1427       2     2     -1.1808     70.3247     24.9914     24.1070
    1428       2     2     -1.1808     73.0305     29.6883     24.0262
    1429       2     2     -1.1808     73.9418     28.1332     21.8581
    1430       2     2     -1.1808     71.2233     32.8034     21.8742
    1431       2     2     -1.1808     70.3155     31.2876     24.1018
    1432       2     2     -1.1808     73.0492     26.5623     24.1163
    1433       2     2     -1.1808     73.9462     31.2754     21.8600
    1434       2     2     -1.1808     71.2239     26.5761     21.9565
    1435       2     2     -0.9500     75.7351     28.1432     24.0248
    1436       2     2     -0.9500     78.4671     23.4641     24.0275
    1437       2     2     -0.9500     79.3732     25.0046     21.9206
    1438       2     2     -0.9500     76.6362     29.7207     21.9755
    1439       2     2     -1.1808     75.7281     25.0381     24.1107
    1440       2     2     -1.1808     78.4457     29.7555     24.0939
    1441       2     2     -1.1808     79.3456     28.1807     21.8642
    1442       2     2     -1.1808     76.6394     23.4858     21.9413
    1443       2     2     -1.1808     75.7247     31.2825     24.1097
    1444       2     2     -1.1808     78.4471     26.5978     24.0094
    1445       2     2     -1.1808     79.3537     31.2705     21.8694
    1446       2     2     -1.1808     76.6218     26.6106     21.8514
    1447       2     5      1.3600     85.6957      4.6979     22.9653
    1448       2     5      1.3600     82.9524      9.3699     22.9913
    1449       2     5      1.3600     85.6412     10.9422     23.0046
    1450       2     5      1.3600     82.9473      6.2656     22.9672
    1451       2     5      1.3600     85.6689      7.8197     22.9845
    1452       2     5      1.3600     82.9829     12.4702     22.9996
    1453       2     5      1.3600     91.0912      4.6879     22.9796
    1454       2     5      1.3600     88.3896      9.3744     23.0012
    1455       2     5      1.3600     91.0790     10.9511     22.9902
    1456       2     5      1.3600     88.3851      6.2699     22.9753
    1457       2     5      1.3600     91.0858      7.8197     22.9842
    1458       2     5      1.3600     88.3529     12.5540     22.9693
    1459       2     2     -0.9500     81.1332      9.4002     24.0470
    1460       2     2     -0.9500     83.8685     14.0699     23.9930
    1461       2     2     -0.9500     84.7680      6.2638     21.9441
    1462       2     2     -0.9500     82.0352     10.9436     21.9399
    1463       2     2     -1.1808     81.1579      6.2244     24.1070
    1464       2     2     -1.1808     83.8637     10.9213     24.0262
    1465       2     2     -1.1808     84.7750      9.3662     21.8581
    1466       2     2     -1.1808     82.0565     14.0364     21.8742
    1467       2     2     -1.1808     81.1488     12.5207     24.1018
    1468       2     2     -1.1808     83.8824      7.7953     24.1163
    1469       2     2     -1.1808     84.7794     12.5084     21.8600
    1470       2     2     -1.1808     82.0571      7.8091     21.9565
    1471       2     2     -0.9500     86.5683      9.3763     24.0248
    1472       2     2     -0.9500     89.3003      4.6971     24.0275
    1473       2     2     -0.9500     90.2064      6.2376     21.9206
    1474       2     2     -0.9500     87.4694     10.9537     21.9755
    1475       2     2     -1.1808     86.5613      6.2711     24.1107
    1476       2     2     -1.1808     89.2790     10.9885     24.0939
    1477       2     2     -1.1808     90.1788      9.4137     21.8642
    1478       2     2     -1.1808     87.4726      4.7188     21.9413
    1479       2     2     -1.1808     86.5579     12.5156     24.1097
    1480       2     2     -1.1808     89.2803      7.8308     24.0094
    1481       2     2     -1.1808     90.1869     12.5036     21.8694
    1482       2     2     -1.1808     87.4550      7.8436     21.8514
    1483       2     5      1.3600     85.6957     14.0814     22.9653
    1484       2     5      1.3600     82.9524     18.7534     22.9913
    1485       2     5      1.3600     85.6412     20.3257     23.0046
    1486       2     5      1.3600     82.9473     15.6491     22.9672
    1487       2     5      1.3600     85.6689     17.2032     22.9845
    1488       2     5      1.3600     82.9829     21.8537     22.9996
    1489       2     5      1.3600     91.0912     14.0714     22.9796
    1490       2     5      1.3600     88.3896     18.7579     23.0012
    1491       2     5      1.3600     91.0790     20.3346     22.9902
    1492       2     5      1.3600     88.3851     15.6534     22.9753
    1493       2     5      1.3600     91.0858     17.2032     22.9842
    1494       2     5      1.3600     88.3529     21.9375     22.9693
    1495       2     2     -0.9500     81.1332     18.7837     24.0470
    1496       2     2     -0.9500     83.8685     23.4534     23.9930
    1497       2     2     -0.9500     84.7680     15.6473     21.9441
    1498       2     2     -0.9500     82.0352     20.3271     21.9399
    1499       2     2     -1.1808     81.1579     15.6079     24.1070
    1500       2     2     -1.1808     83.8637     20.3048     24.0262
    1501       2     2     -1.1808     84.7750     18.7497     21.8581
    1502       2     2     -1.1808     82.0565     23.4199     21.8742
    1503       2     2     -1.1808     81.1488     21.9041     24.1018
    1504       2     2     -1.1808     83.8824     17.1788     24.1163
    1505       2     2     -1.1808     84.7794     21.8919     21.8600
    1506       2     2     -1.1808     82.0571     17.1926     21.9565
    1507       2     2     -0.9500     86.5683     18.7598     24.0248
    1508       2     2     -0.9500     89.3003     14.0806     24.0275
    1509       2     2     -0.9500     90.2064     15.6211     21.9206
    1510       2     2     -0.9500     87.4694     20.3372     21.9755
    1511       2     2     -1.1808     86.5613     15.6546     24.1107
    1512       2     2     -1.1808     89.2790     20.3720     24.0939
    1513       2     2     -1.1808     90.1788     18.7972     21.8642
    1514       2     2     -1.1808     87.4726     14.1023     21.9413
    1515       2     2     -1.1808     86.5579     21.8991     24.1097
    1516       2     2     -1.1808     89.2803     17.2143     24.0094
    1517       2     2     -1.1808     90.1869     21.8870     21.8694
    1518       2     2     -1.1808     87.4550     17.2271     21.8514
    1519       2     5      1.3600     85.6957     23.4648     22.9653
    1520       2     5      1.3600     82.9524     28.1369     22.9913
    1521       2     5      1.3600     85.6412     29.7092     23.0046
    1522       2     5      1.3600     82.9473     25.0325     22.9672
    1523       2     5      1.3600     85.6689     26.5867     22.9845
    1524       2     5      1.3600     82.9829     31.2372     22.9996
    1525       2     5      1.3600     91.0912     23.4549     22.9796
    1526       2     5      1.3600     88.3896     28.1414     23.0012
    1527       2     5      1.3600     91.0790     29.7181     22.9902
    1528       2     5      1.3600     88.3851     25.0369     22.9753
    1529       2     5      1.3600     91.0858     26.5866     22.9842
    1530       2     5      1.3600     88.3529     31.3210     22.9693
    1531       2     2     -0.9500     81.1332     28.1671     24.0470
    1532       2     2     -0.9500     83.8685     32.8368     23.9930
    1533       2     2     -0.9500     84.7680     25.0308     21.9441
    1534       2     2     -0.9500     82.0352     29.7106     21.9399
    1535       2     2     -1.1808     81.1579     24.9914     24.1070
    1536       2     2     -1.1808     83.8637     29.6883     24.0262
    1537       2     2     -1.1808     84.7750     28.1332     21.8581
    1538       2     2     -1.1808     82.0565     32.8034     21.8742
    1539       2     2     -1.1808     81.1488     31.2876     24.1018
    1540       2     2     -1.1808     83.8824     26.5623     24.1163
    1541       2     2     -1.1808     84.7794     31.2754     21.8600
    1542       2     2     -1.1808     82.0571     26.5761     21.9565
    1543       2     2     -0.9500     86.5683     28.1432     24.0248
    1544       2     2     -0.9500     89.3003     23.4641     24.0275
    1545       2     2     -0.9500     90.2064     25.0046     21.9206
    1546       2     2     -0.9500     87.4694     29.7207     21.9755
    1547       2     2     -1.1808     86.5613     25.0381     24.1107
    1548       2     2     -1.1808     89.2790     29.7555     24.0939
    1549       2     2     -1.1808     90.1788     28.1807     21.8642
    1550       2     2     -1.1808     87.4726     23.4858     21.9413
    1551       2     2     -1.1808     86.5579     31.2825     24.1097
    1552       2     2     -1.1808     89.2803     26.5978     24.0094
    1553       2     2     -1.1808     90.1869     31.2705     21.8694
    1554       2     2     -1.1808     87.4550     26.6106     21.8514
    1555       2     5      1.3600     96.5289      4.6979     22.9653
    1556       2     5      1.3600     93.7856      9.3699     22.9913
    1557       2     5      1.3600     96.4744     10.9422     23.0046
    1558       2     5      1.3600     93.7805      6.2656     22.9672
    1559       2     5      1.3600     96.5021      7.8197     22.9845
    1560       2     5      1.3600     93.8161     12.4702     22.9996
    1561       2     5      1.3600    101.9244      4.6879     22.9796
    1562       2     5      1.3600     99.2228      9.3744     23.0012
    1563       2     5      1.3600    101.9122     10.9511     22.9902
    1564       2     5      1.3600     99.2184      6.2699     22.9753
    1565       2     5      1.3600    101.9190      7.8197     22.9842
    1566       2     5      1.3600     99.1861     12.5540     22.9693
    1567       2     2     -0.9500     91.9664      9.4002     24.0470
    1568       2     2     -0.9500     94.7017     14.0699     23.9930
    1569       2     2     -0.9500     95.6012      6.2638     21.9441
    1570       2     2     -0.9500     92.8684     10.9436     21.9399
    1571       2     2     -1.1808     91.9912      6.2244     24.1070
    1572       2     2     -1.1808     94.6969     10.9213     24.0262
    1573       2     2     -1.1808     95.6082      9.3662     21.8581
    1574       2     2     -1.1808     92.8897     14.0364     21.8742
    1575       2     2     -1.1808     91.9820     12.5207     24.1018
    1576       2     2     -1.1808     94.7156      7.7953     24.1163
    1577       2     2     -1.1808     95.6127     12.5084     21.8600
    1578       2     2     -1.1808     92.8903      7.8091     21.9565
    1579       2     2     -0.9500     97.4016      9.3763     24.0248
    1580       2     2     -0.9500    100.1335      4.6971     24.0275
    1581       2     2     -0.9500    101.0396      6.2376     21.9206
    1582       2     2     -0.9500     98.3026     10.9537     21.9755
    1583       2     2     -1.1808     97.3945      6.2711     24.1107
    1584       2     2     -1.1808    100.1122     10.9885     24.0939
    1585       2     2     -1.1808    101.0120      9.4137     21.8642
    1586       2     2     -1.1808     98.3058      4.7188     21.9413
    1587       2     2     -1.1808     97.3911     12.5156     24.1097
    1588       2     2     -1.1808    100.1136      7.8308     24.0094
    1589       2     2     -1.1808    101.0201     12.5036     21.8694
    1590       2     2     -1.1808     98.2883      7.8436     21.8514
    1591       2     5      1.3600     96.5289     14.0814     22.9653
    1592       2     5      1.3600     93.7856     18.7534     22.9913
    1593       2     5      1.3600     96.4744     20.3257     23.0046
    1594       2     5      1.3600     93.7805     15.6491     22.9672
    1595       2     5      1.3600     96.5021     17.2032     22.9845
    1596       2     5      1.3600     93.8161     21.8537     22.9996
    1597       2     5      1.3600    101.9244     14.0714     22.9796
    1598       2     5      1.3600     99.2228     18.7579     23.0012
    1599       2     5      1.3600    101.9122     20.3346     22.9902
    1600       2     5      1.3600     99.2184     15.6534     22.9753
    1601       2     5      1.3600    101.9190     17.2032     22.9842
    1602       2     5      1.3600     99.1861     21.9375     22.9693
    1603       2     2     -0.9500     91.9664     18.7837     24.0470
    1604       2     2     -0.9500     94.7017     23.4534     23.9930
    1605       2     2     -0.9500     95.6012     15.6473     21.9441
    1606       2     2     -0.9500     92.8684     20.3271     21.9399
    1607       2     2     -1.1808     91.9912     15.6079     24.1070
    1608       2     2     -1.1808     94.6969     20.3048     24.0262
    1609       2     2     -1.1808     95.6082     18.7497     21.8581
    1610       2     2     -1.1808     92.8897     23.4199     21.8742
    1611       2     2     -1.1808     91.9820     21.9041     24.1018
    1612       2     2     -1.1808     94.7156     17.1788     24.1163
    1613       2     2     -1.1808     95.6127     21.8919     21.8600
    1614       2     2     -1.1808     92.8903     17.1926     21.9565
    1615       2     2     -0.9500     97.4016     18.7598     24.0248
    1616       2     2     -0.9500    100.1335     14.0806     24.0275
    1617       2     2     -0.9500    101.0396     15.6211     21.9206
    1618       2     2     -0.9500     98.3026     20.3372     21.9755
    1619       2     2     -1.1808     97.3945     15.6546     24.1107
    1620       2     2     -1.1808    100.1122     20.3720     24.0939
    1621       2     2     -1.1808    101.0120     18.7972     21.8642
    1622       2     2     -1.1808     98.3058     14.1023     21.9413
    1623       2     2     -1.1808     97.3911     21.8991     24.1097
    1624       2     2     -1.1808    100.1136     17.2143     24.0094
    1625       2     2     -1.1808    101.0201     21.8870     21.8694
    1626       2     2     -1.1808     98.2883     17.2271     21.8514
    1627       2     5      1.3600     96.5289     23.4648     22.9653
    1628       2     5      1.3600     93.7856     28.1369     22.9913
    1629       2     5      1.3600     96.4744     29.7092     23.0046
    1630       2     5      1.3600     93.7805     25.0325     22.9672
    1631       2     5      1.3600     96.5021     26.5867     22.9845
    1632       2     5      1.3600     93.8161     31.2372     22.9996
    1633       2     5      1.3600    101.9244     23.4549     22.9796
    1634       2     5      1.3600     99.2228     28.1414     23.0012
    1635       2     5      1.3600    101.9122     29.7181     22.9902
    1636       2     5      1.3600     99.2184     25.0369     22.9753
    1637       2     5      1.3600    101.9190     26.5866     22.9842
    1638       2     5      1.3600     99.1861     31.3210     22.9693
    1639       2     2     -0.9500     91.9664     28.1671     24.0470
    1640       2     2     -0.9500     94.7017     32.8368     23.9930
    1641       2     2     -0.9500     95.6012     25.0308     21.9441
    1642       2     2     -0.9500     92.8684     29.7106     21.9399
    1643       2     2     -1.1808     91.9912     24.9914     24.1070
    1644       2     2     -1.1808     94.6969     29.6883     24.0262
    1645       2     2     -1.1808     95.6082     28.1332     21.8581
    1646       2     2     -1.1808     92.8897     32.8034     21.8742
    1647       2     2     -1.1808     91.9820     31.2876     24.1018
    1648       2     2     -1.1808     94.7156     26.5623     24.1163
    1649       2     2     -1.1808     95.6127     31.2754     21.8600
    1650       2     2     -1.1808     92.8903     26.5761     21.9565
    1651       2     2     -0.9500     97.4016     28.1432     24.0248
    1652       2     2     -0.9500    100.1335     23.4641     24.0275
    1653       2     2     -0.9500    101.0396     25.0046     21.9206
    1654       2     2     -0.9500     98.3026     29.7207     21.9755
    1655       2     2     -1.1808     97.3945     25.0381     24.1107
    1656       2     2     -1.1808    100.1122     29.7555     24.0939
    1657       2     2     -1.1808    101.0120     28.1807     21.8642
    1658       2     2     -1.1808     98.3058     23.4858     21.9413
    1659       2     2     -1.1808     97.3911     31.2825     24.1097
    1660       2     2     -1.1808    100.1136     26.5978     24.0094
    1661       2     2     -1.1808    101.0201     31.2705     21.8694
    1662       2     2     -1.1808     98.2883     26.6106     21.8514
    1663       2     5      1.3600    107.3621      4.6979     22.9653
    1664       2     5      1.3600    104.6189      9.3699     22.9913
    1665       2     5      1.3600    107.3076     10.9422     23.0046
    1666       2     5      1.3600    104.6137      6.2656     22.9672
    1667       2     5      1.3600    107.3353      7.8197     22.9845
    1668       2     5      1.3600    104.6494     12.4702     22.9996
    1669       2     5      1.3600    112.7576      4.6879     22.9796
    1670       2     5      1.3600    110.0560      9.3744     23.0012
    1671       2     5      1.3600    112.7454     10.9511     22.9902
    1672       2     5      1.3600    110.0516      6.2699     22.9753
    1673       2     5      1.3600    112.7522      7.8197     22.9842
    1674       2     5      1.3600    110.0193     12.5540     22.9693
    1675       2     2     -0.9500    102.7997      9.4002     24.0470
    1676       2     2     -0.9500    105.5349     14.0699     23.9930
    1677       2     2     -0.9500    106.4344      6.2638     21.9441
    1678       2     2     -0.9500    103.7016     10.9436     21.9399
    1679       2     2     -1.1808    102.8244      6.2244     24.1070
    1680       2     2     -1.1808    105.5301     10.9213     24.0262
    1681       2     2     -1.1808    106.4414      9.3662     21.8581
    1682       2     2     -1.1808    103.7229     14.0364     21.8742
    1683       2     2     -1.1808    102.8152     12.5207     24.1018
    1684       2     2     -1.1808    105.5489      7.7953     24.1163
    1685       2     2     -1.1808    106.4459     12.5084     21.8600
    1686       2     2     -1.1808    103.7235      7.8091     21.9565
    1687       2     2     -0.9500    108.2348      9.3763     24.0248
    1688       2     2     -0.9500    110.9667      4.6971     24.0275
    1689       2     2     -0.9500    111.8728      6.2376     21.9206
    1690       2     2     -0.9500    109.1358     10.9537     21.9755
    1691       2     2     -1.1808    108.2278      6.2711     24.1107
    1692       2     2     -1.1808    110.9454     10.9885     24.0939
    1693       2     2     -1.1808    111.8453      9.4137     21.8642
    1694       2     2     -1.1808    109.1390      4.7188     21.9413
    1695       2     2     -1.1808    108.2243     12.5156     24.1097
    1696       2     2     -1.1808    110.9468      7.8308     24.0094
    1697       2     2     -1.1808    111.8533     12.5036     21.8694
    1698       2     2     -1.1808    109.1215      7.8436     21.8514
    1699       2     5      1.3600    107.3621     14.0814     22.9653
    1700       2     5      1.3600    104.6189     18.7534     22.9913
    1701       2     5      1.3600    107.3076     20.3257     23.0046
    1702       2     5      1.3600    104.6137     15.6491     22.9672
    1703       2     5      1.3600    107.3353     17.2032     22.9845
    1704       2     5      1.3600    104.6494     21.8537     22.9996
    1705       2     5      1.3600    112.7576     14.0714     22.9796
    1706       2     5      1.3600    110.0560     18.7579     23.0012
    1707       2     5      1.3600    112.7454     20.3346     22.9902
    1708       2     5      1.3600    110.0516     15.6534     22.9753
    1709       2     5      1.3600    112.7522     17.2032     22.9842
    1710       2     5      1.3600    110.0193     21.9375     22.9693
    1711       2     2     -0.9500    102.7997     18.7837     24.0470
    1712       2     2     -0.9500    105.5349     23.4534     23.9930
    1713       2     2     -0.9500    106.4344     15.6473     21.9441
    1714       2     2     -0.9500    103.7016     20.3271     21.9399
    1715       2     2     -1.1808    102.8244     15.6079     24.1070
    1716       2     2     -1.1808    105.5301     20.3048     24.0262
    1717       2     2     -1.1808    106.4414     18.7497     21.8581
    1718       2     2     -1.1808    103.7229     23.4199     21.8742
    1719       2     2     -1.1808    102.8152     21.9041     24.1018
    1720       2     2     -1.1808    105.5489     17.1788     24.1163
    1721       2     2     -1.1808    106.4459     21.8919     21.8600
    1722       2     2     -1.1808    103.7235     17.1926     21.9565
    1723       2     2     -0.9500    108.2348     18.7598     24.0248
    1724       2     2     -0.9500    110.9667     14.0806     24.0275
    1725       2     2     -0.9500    111.8728     15.6211     21.9206
    1726       2     2     -0.9500    109.1358     20.3372     21.9755
    1727       2     2     -1.1808    108.2278     15.6546     24.1107
    1728       2     2     -1.1808    110.9454     20.3720     24.0939
    1729       2     2     -1.1808    111.8453     18.7972     21.8642
    1730       2     2     -1.1808    109.1390     14.1023     21.9413
    1731       2     2     -1.1808    108.2243     21.8991     24.1097
    1732       2     2     -1.1808    110.9468     17.2143     24.0094
    1733       2     2     -1.1808    111.8533     21.8870     21.8694
    1734       2     2     -1.1808    109.1215     17.2271     21.8514
    1735       2     5      1.3600    107.3621     23.4648     22.9653
    1736       2     5      1.3600    104.6189     28.1369     22.9913
    1737       2     5      1.3600    107.3076     29.7092     23.0046
    1738       2     5      1.3600    104.6137     25.0325     22.9672
    1739       2     5      1.3600    107.3353     26.5867     22.9845
    1740       2     5      1.3600    104.6494     31.2372     22.9996
    1741       2     5      1.3600    112.7576     23.4549     22.9796
    1742       2     5      1.3600    110.0560     28.1414     23.0012
    1743       2     5      1.3600    112.7454     29.7181     22.9902
    1744       2     5      1.3600    110.0516     25.0369     22.9753
    1745       2     5      1.3600    112.7522     26.5866     22.9842
    1746       2     5      1.3600    110.0193     31.3210     22.9693
    1747       2     2     -0.9500    102.7997     28.1671     24.0470
    1748       2     2     -0.9500    105.5349     32.8368     23.9930
    1749       2     2     -0.9500    106.4344     25.0308     21.9441
    1750       2     2     -0.9500    103.7016     29.7106     21.9399
    1751       2     2     -1.1808    102.8244     24.9914     24.1070
    1752       2     2     -1.1808    105.5301     29.6883     24.0262
    1753       2     2     -1.1808    106.4414     28.1332     21.8581
    1754       2     2     -1.1808    103.7229     32.8034     21.8742
    1755       2     2     -1.1808    102.8152     31.2876     24.1018
    1756       2     2     -1.1808    105.5489     26.5623     24.1163
    1757       2     2     -1.1808    106.4459     31.2754     21.8600
    1758       2     2     -1.1808    103.7235     26.5761     21.9565
    1759       2     2     -0.9500    108.2348     28.1432     24.0248
    1760       2     2     -0.9500    110.9667     23.4641     24.0275
    1761       2     2     -0.9500    111.8728     25.0046     21.9206
    1762       2     2     -0.9500    109.1358     29.7207     21.9755
    1763       2     2     -1.1808    108.2278     25.0381     24.1107
    1764       2     2     -1.1808    110.9454     29.7555     24.0939
    1765       2     2     -1.1808    111.8453     28.1807     21.8642
    1766       2     2     -1.1808    109.1390     23.4858     21.9413
    1767       2     2     -1.1808    108.2243     31.2825     24.1097
    1768       2     2     -1.1808    110.9468     26.5978     24.0094
    1769       2     2     -1.1808    111.8533     31.2705     21.8694
    1770       2     2     -1.1808    109.1215     26.6106     21.8514
    1771       2     4      2.1000     62.1964     10.9104     25.7827
    1772       2     4      2.1000     60.3886      7.7903     20.1990
    1773       2     4      2.1000     65.8072      4.7281     20.1844
    1774       2     4      2.1000     67.6174      7.8483     25.7665
    1775       2     6      0.4250     62.2048     14.0624     24.9627
    1776       2     6      0.4250     60.3599     10.9375     20.9705
    1777       2     6      0.4250     63.1112      6.2733     20.9739
    1778       2     6      0.4250     67.6436      4.7055     24.9970
    1779       2     6      0.4250     64.8941      9.3647     24.9947
    1780       2     6      0.4250     65.7995     10.9599     21.0059
    1781       2     6      0.4250     68.5471      6.2381     20.9508
    1782       2     1     -1.1688     63.5287      6.9642     26.3241
    1783       2     1     -1.1688     60.7665     11.7633     26.3764
    1784       2     1     -1.1688     64.4816      8.6848     19.6452
    1785       2     1     -1.1688     61.6966     13.1722     19.6738
    1786       2     1     -1.1688     60.9003      6.9042     26.2978
    1787       2     1     -1.1688     63.6488     11.7193     26.3908
    1788       2     1     -1.1688     61.8175      8.6310     19.5820
    1789       2     1     -1.1688     64.3579     13.2988     19.5770
    1790       2     1     -1.1688     62.1652      9.2532     26.3991
    1791       2     1     -1.1688     63.1211     10.9454     19.6697
    1792       2     1     -1.1688     60.4137      6.1268     19.5970
    1793       2     1     -1.1688     69.0734      7.0493     26.3773
    1794       2     1     -1.1688     66.3098     11.8561     26.2965
    1795       2     1     -1.1688     69.7670      8.5933     19.5937
    1796       2     1     -1.1688     67.2400     13.2633     19.5916
    1797       2     1     -1.1688     66.1932      6.9999     26.3836
    1798       2     1     -1.1688     68.9374     11.8055     26.2997
    1799       2     1     -1.1688     67.1093      8.7262     19.6710
    1800       2     1     -1.1688     69.9025     13.2092     19.6703
    1801       2     1     -1.1688     64.8759      4.6941     26.3029
    1802       2     1     -1.1688     67.5831      9.5120     26.3681
    1803       2     1     -1.1688     68.5399     10.9502     19.6593
    1804       2     1     -1.1688     65.8306      6.3851     19.5672
    1805       2     4      2.1000     63.0984      9.3863     20.2196
    1806       2     4      2.1000     60.3938     14.0225     20.2325
    1807       2     4      2.1000     62.2011      7.7692     25.7551
    1808       2     4      2.1000     63.1054     12.5028     20.2221
    1809       2     4      2.1000     64.9062      6.2522     25.7493
    1810       2     4      2.1000     67.6084     11.0005     25.7355
    1811       2     4      2.1000     68.5141      9.3973     20.2257
    1812       2     4      2.1000     64.8988     12.5213     25.7476
    1813       2     4      2.1000     65.8034      7.8687     20.2126
    1814       2     4      2.1000     68.5173     12.5021     20.2269
    1815       2     4      2.1000     62.1964     20.2939     25.7827
    1816       2     4      2.1000     60.3886     17.1738     20.1990
    1817       2     4      2.1000     65.8072     14.1116     20.1844
    1818       2     4      2.1000     67.6174     17.2317     25.7665
    1819       2     6      0.4250     62.2048     23.4458     24.9627
    1820       2     6      0.4250     60.3599     20.3210     20.9705
    1821       2     6      0.4250     63.1112     15.6567     20.9739
    1822       2     6      0.4250     67.6436     14.0890     24.9970
    1823       2     6      0.4250     64.8941     18.7481     24.9947
    1824       2     6      0.4250     65.7995     20.3434     21.0059
    1825       2     6      0.4250     68.5471     15.6216     20.9508
    1826       2     1     -1.1688     63.5287     16.3477     26.3241
    1827       2     1     -1.1688     60.7665     21.1468     26.3764
    1828       2     1     -1.1688     64.4816     18.0683     19.6452
    1829       2     1     -1.1688     61.6966     22.5557     19.6738
    1830       2     1     -1.1688     60.9003     16.2877     26.2978
    1831       2     1     -1.1688     63.6488     21.1028     26.3908
    1832       2     1     -1.1688     61.8175     18.0145     19.5820
    1833       2     1     -1.1688     64.3579     22.6822     19.5770
    1834       2     1     -1.1688     62.1652     18.6367     26.3991
    1835       2     1     -1.1688     63.1211     20.3289     19.6697
    1836       2     1     -1.1688     60.4137     15.5103     19.5970
    1837       2     1     -1.1688     69.0734     16.4327     26.3773
    1838       2     1     -1.1688     66.3098     21.2396     26.2965
    1839       2     1     -1.1688     69.7670     17.9768     19.5937
    1840       2     1     -1.1688     67.2400     22.6468     19.5916
    1841       2     1     -1.1688     66.1932     16.3834     26.3836
    1842       2     1     -1.1688     68.9374     21.1889     26.2997
    1843       2     1     -1.1688     67.1093     18.1097     19.6710
    1844       2     1     -1.1688     69.9025     22.5927     19.6703
    1845       2     1     -1.1688     64.8759     14.0776     26.3029
    1846       2     1     -1.1688     67.5831     18.8955     26.3681
    1847       2     1     -1.1688     68.5399     20.3337     19.6593
    1848       2     1     -1.1688     65.8306     15.7686     19.5672
    1849       2     4      2.1000     63.0984     18.7698     20.2196
    1850       2     4      2.1000     60.3938     23.4060     20.2325
    1851       2     4      2.1000     62.2011     17.1527     25.7551
    1852       2     4      2.1000     63.1054     21.8862     20.2221
    1853       2     4      2.1000     64.9062     15.6357     25.7493
    1854       2     4      2.1000     67.6084     20.3840     25.7355
    1855       2     4      2.1000     68.5141     18.7808     20.2257
    1856       2     4      2.1000     64.8988     21.9048     25.7476
    1857       2     4      2.1000     65.8034     17.2522     20.2126
    1858       2     4      2.1000     68.5173     21.8856     20.2269
    1859       2     4      2.1000     62.1964     29.6773     25.7827
    1860       2     4      2.1000     60.3886     26.5573     20.1990
    1861       2     4      2.1000     65.8072     23.4951     20.1844
    1862       2     4      2.1000     67.6174     26.6152     25.7665
    1863       2     6      0.4250     62.2048     32.8293     24.9627
    1864       2     6      0.4250     60.3599     29.7045     20.9705
    1865       2     6      0.4250     63.1112     25.0402     20.9739
    1866       2     6      0.4250     67.6436     23.4725     24.9970
    1867       2     6      0.4250     64.8941     28.1316     24.9947
    1868       2     6      0.4250     65.7995     29.7268     21.0059
    1869       2     6      0.4250     68.5471     25.0051     20.9508
    1870       2     1     -1.1688     63.5287     25.7311     26.3241
    1871       2     1     -1.1688     60.7665     30.5302     26.3764
    1872       2     1     -1.1688     64.4816     27.4517     19.6452
    1873       2     1     -1.1688     61.6966     31.9392     19.6738
    1874       2     1     -1.1688     60.9003     25.6711     26.2978
    1875       2     1     -1.1688     63.6488     30.4863     26.3908
    1876       2     1     -1.1688     61.8175     27.3980     19.5820
    1877       2     1     -1.1688     64.3579     32.0657     19.5770
    1878       2     1     -1.1688     62.1652     28.0202     26.3991
    1879       2     1     -1.1688     63.1211     29.7124     19.6697
    1880       2     1     -1.1688     60.4137     24.8938     19.5970
    1881       2     1     -1.1688     69.0734     25.8162     26.3773
    1882       2     1     -1.1688     66.3098     30.6231     26.2965
    1883       2     1     -1.1688     69.7670     27.3602     19.5937
    1884       2     1     -1.1688     67.2400     32.0302     19.5916
    1885       2     1     -1.1688     66.1932     25.7669     26.3836
    1886       2     1     -1.1688     68.9374     30.5724     26.2997
    1887       2     1     -1.1688     67.1093     27.4932     19.6710
    1888       2     1     -1.1688     69.9025     31.9762     19.6703
    1889       2     1     -1.1688     64.8759     23.4611     26.3029
    1890       2     1     -1.1688     67.5831     28.2789     26.3681
    1891       2     1     -1.1688     68.5399     29.7172     19.6593
    1892       2     1     -1.1688     65.8306     25.1521     19.5672
    1893       2     4      2.1000     63.0984     28.1533     20.2196
    1894       2     4      2.1000     60.3938     32.7895     20.2325
    1895       2     4      2.1000     62.2011     26.5362     25.7551
    1896       2     4      2.1000     63.1054     31.2697     20.2221
    1897       2     4      2.1000     64.9062     25.0192     25.7493
    1898       2     4      2.1000     67.6084     29.7674     25.7355
    1899       2     4      2.1000     68.5141     28.1643     20.2257
    1900       2     4      2.1000     64.8988     31.2882     25.7476
    1901       2     4      2.1000     65.8034     26.6357     20.2126
    1902       2     4      2.1000     68.5173     31.2691     20.2269
    1903       2     4      2.1000     73.0297     10.9104     25.7827
    1904       2     4      2.1000     71.2218      7.7903     20.1990
    1905       2     4      2.1000     76.6404      4.7281     20.1844
    1906       2     4      2.1000     78.4506      7.8483     25.7665
    1907       2     6      0.4250     73.0380     14.0624     24.9627
    1908       2     6      0.4250     70.2957      9.4020     25.0167
    1909       2     6      0.4250     71.1931     10.9375     20.9705
    1910       2     6      0.4250     73.9444      6.2733     20.9739
    1911       2     6      0.4250     78.4768      4.7055     24.9970
    1912       2     6      0.4250     75.7273      9.3647     24.9947
    1913       2     6      0.4250     76.6327     10.9599     21.0059
    1914       2     6      0.4250     79.3803      6.2381     20.9508
    1915       2     1     -1.1688     74.3619      6.9642     26.3241
    1916       2     1     -1.1688     71.5997     11.7633     26.3764
    1917       2     1     -1.1688     75.3148      8.6848     19.6452
    1918       2     1     -1.1688     72.5298     13.1722     19.6738
    1919       2     1     -1.1688     71.7335      6.9042     26.2978
    1920       2     1     -1.1688     74.4820     11.7193     26.3908
    1921       2     1     -1.1688     72.6507      8.6310     19.5820
    1922       2     1     -1.1688     75.1911     13.2988     19.5770
    1923       2     1     -1.1688     70.2915     14.0715     26.3147
    1924       2     1     -1.1688     72.9984      9.2532     26.3991
    1925       2     1     -1.1688     73.9543     10.9454     19.6697
    1926       2     1     -1.1688     71.2469      6.1268     19.5970
    1927       2     1     -1.1688     79.9066      7.0493     26.3773
    1928       2     1     -1.1688     77.1430     11.8561     26.2965
    1929       2     1     -1.1688     80.6003      8.5933     19.5937
    1930       2     1     -1.1688     78.0733     13.2633     19.5916
    1931       2     1     -1.1688     77.0264      6.9999     26.3836
    1932       2     1     -1.1688     79.7707     11.8055     26.2997
    1933       2     1     -1.1688     77.9425      8.7262     19.6710
    1934       2     1     -1.1688     80.7357     13.2092     19.6703
    1935       2     1     -1.1688     75.7091      4.6941     26.3029
    1936       2     1     -1.1688     78.4164      9.5120     26.3681
    1937       2     1     -1.1688     79.3731     10.9502     19.6593
    1938       2     1     -1.1688     76.6638      6.3851     19.5672
    1939       2     4      2.1000     70.3237      6.2399     25.7456
    1940       2     4      2.1000     73.9316      9.3863     20.2196
    1941       2     4      2.1000     71.2270     14.0225     20.2325
    1942       2     4      2.1000     73.0343      7.7692     25.7551
    1943       2     4      2.1000     70.3192     12.5204     25.7443
    1944       2     4      2.1000     73.9387     12.5028     20.2221
    1945       2     4      2.1000     75.7394      6.2522     25.7493
    1946       2     4      2.1000     78.4416     11.0005     25.7355
    1947       2     4      2.1000     79.3474      9.3973     20.2257
    1948       2     4      2.1000     75.7320     12.5213     25.7476
    1949       2     4      2.1000     76.6367      7.8687     20.2126
    1950       2     4      2.1000     79.3505     12.5021     20.2269
    1951       2     4      2.1000     73.0297     20.2939     25.7827
    1952       2     4      2.1000     71.2218     17.1738     20.1990
    1953       2     4      2.1000     76.6404     14.1116     20.1844
    1954       2     4      2.1000     78.4506     17.2317     25.7665
    1955       2     6      0.4250     73.0380     23.4458     24.9627
    1956       2     6      0.4250     70.2957     18.7854     25.0167
    1957       2     6      0.4250     71.1931     20.3210     20.9705
    1958       2     6      0.4250     73.9444     15.6567     20.9739
    1959       2     6      0.4250     78.4768     14.0890     24.9970
    1960       2     6      0.4250     75.7273     18.7481     24.9947
    1961       2     6      0.4250     76.6327     20.3434     21.0059
    1962       2     6      0.4250     79.3803     15.6216     20.9508
    1963       2     1     -1.1688     74.3619     16.3477     26.3241
    1964       2     1     -1.1688     71.5997     21.1468     26.3764
    1965       2     1     -1.1688     75.3148     18.0683     19.6452
    1966       2     1     -1.1688     72.5298     22.5557     19.6738
    1967       2     1     -1.1688     71.7335     16.2877     26.2978
    1968       2     1     -1.1688     74.4820     21.1028     26.3908
    1969       2     1     -1.1688     72.6507     18.0145     19.5820
    1970       2     1     -1.1688     75.1911     22.6822     19.5770
    1971       2     1     -1.1688     70.2915     23.4550     26.3147
    1972       2     1     -1.1688     72.9984     18.6367     26.3991
    1973       2     1     -1.1688     73.9543     20.3289     19.6697
    1974       2     1     -1.1688     71.2469     15.5103     19.5970
    1975       2     1     -1.1688     79.9066     16.4327     26.3773
    1976       2     1     -1.1688     77.1430     21.2396     26.2965
    1977       2     1     -1.1688     80.6003     17.9768     19.5937
    1978       2     1     -1.1688     78.0733     22.6468     19.5916
    1979       2     1     -1.1688     77.0264     16.3834     26.3836
    1980       2     1     -1.1688     79.7707     21.1889     26.2997
    1981       2     1     -1.1688     77.9425     18.1097     19.6710
    1982       2     1     -1.1688     80.7357     22.5927     19.6703
    1983       2     1     -1.1688     75.7091     14.0776     26.3029
    1984       2     1     -1.1688     78.4164     18.8955     26.3681
    1985       2     1     -1.1688     79.3731     20.3337     19.6593
    1986       2     1     -1.1688     76.6638     15.7686     19.5672
    1987       2     4      2.1000     70.3237     15.6234     25.7456
    1988       2     4      2.1000     73.9316     18.7698     20.2196
    1989       2     4      2.1000     71.2270     23.4060     20.2325
    1990       2     4      2.1000     73.0343     17.1527     25.7551
    1991       2     4      2.1000     70.3192     21.9039     25.7443
    1992       2     4      2.1000     73.9387     21.8862     20.2221
    1993       2     4      2.1000     75.7394     15.6357     25.7493
    1994       2     4      2.1000     78.4416     20.3840     25.7355
    1995       2     4      2.1000     79.3474     18.7808     20.2257
    1996       2     4      2.1000     75.7320     21.9048     25.7476
    1997       2     4      2.1000     76.6367     17.2522     20.2126
    1998       2     4      2.1000     79.3505     21.8856     20.2269
    1999       2     4      2.1000     73.0297     29.6773     25.7827
    2000       2     4      2.1000     71.2218     26.5573     20.1990
    2001       2     4      2.1000     76.6404     23.4951     20.1844
    2002       2     4      2.1000     78.4506     26.6152     25.7665
    2003       2     6      0.4250     73.0380     32.8293     24.9627
    2004       2     6      0.4250     70.2957     28.1689     25.0167
    2005       2     6      0.4250     71.1931     29.7045     20.9705
    2006       2     6      0.4250     73.9444     25.0402     20.9739
    2007       2     6      0.4250     78.4768     23.4725     24.9970
    2008       2     6      0.4250     75.7273     28.1316     24.9947
    2009       2     6      0.4250     76.6327     29.7268     21.0059
    2010       2     6      0.4250     79.3803     25.0051     20.9508
    2011       2     1     -1.1688     74.3619     25.7311     26.3241
    2012       2     1     -1.1688     71.5997     30.5302     26.3764
    2013       2     1     -1.1688     75.3148     27.4517     19.6452
    2014       2     1     -1.1688     72.5298     31.9392     19.6738
    2015       2     1     -1.1688     71.7335     25.6711     26.2978
    2016       2     1     -1.1688     74.4820     30.4863     26.3908
    2017       2     1     -1.1688     72.6507     27.3980     19.5820
    2018       2     1     -1.1688     75.1911     32.0657     19.5770
    2019       2     1     -1.1688     70.2915     32.8385     26.3147
    2020       2     1     -1.1688     72.9984     28.0202     26.3991
    2021       2     1     -1.1688     73.9543     29.7124     19.6697
    2022       2     1     -1.1688     71.2469     24.8938     19.5970
    2023       2     1     -1.1688     79.9066     25.8162     26.3773
    2024       2     1     -1.1688     77.1430     30.6231     26.2965
    2025       2     1     -1.1688     80.6003     27.3602     19.5937
    2026       2     1     -1.1688     78.0733     32.0302     19.5916
    2027       2     1     -1.1688     77.0264     25.7669     26.3836
    2028       2     1     -1.1688     79.7707     30.5724     26.2997
    2029       2     1     -1.1688     77.9425     27.4932     19.6710
    2030       2     1     -1.1688     80.7357     31.9762     19.6703
    2031       2     1     -1.1688     75.7091     23.4611     26.3029
    2032       2     1     -1.1688     78.4164     28.2789     26.3681
    2033       2     1     -1.1688     79.3731     29.7172     19.6593
    2034       2     1     -1.1688     76.6638     25.1521     19.5672
    2035       2     4      2.1000     70.3237     25.0069     25.7456
    2036       2     4      2.1000     73.9316     28.1533     20.2196
    2037       2     4      2.1000     71.2270     32.7895     20.2325
    2038       2     4      2.1000     73.0343     26.5362     25.7551
    2039       2     4      2.1000     70.3192     31.2874     25.7443
    2040       2     4      2.1000     73.9387     31.2697     20.2221
    2041       2     4      2.1000     75.7394     25.0192     25.7493
    2042       2     4      2.1000     78.4416     29.7674     25.7355
    2043       2     4      2.1000     79.3474     28.1643     20.2257
    2044       2     4      2.1000     75.7320     31.2882     25.7476
    2045       2     4      2.1000     76.6367     26.6357     20.2126
    2046       2     4      2.1000     79.3505     31.2691     20.2269
    2047       2     4      2.1000     83.8629     10.9104     25.7827
    2048       2     4      2.1000     82.0551      7.7903     20.1990
    2049       2     4      2.1000     87.4737      4.7281     20.1844
    2050       2     4      2.1000     89.2839      7.8483     25.7665
    2051       2     6      0.4250     83.8712     14.0624     24.9627
    2052       2     6      0.4250     81.1289      9.4020     25.0167
    2053       2     6      0.4250     82.0263     10.9375     20.9705
    2054       2     6      0.4250     84.7776      6.2733     20.9739
    2055       2     6      0.4250     89.3100      4.7055     24.9970
    2056       2     6      0.4250     86.5606      9.3647     24.9947
    2057       2     6      0.4250     87.4659     10.9599     21.0059
    2058       2     6      0.4250     90.2135      6.2381     20.9508
    2059       2     1     -1.1688     85.1951      6.9642     26.3241
    2060       2     1     -1.1688     82.4330     11.7633     26.3764
    2061       2     1     -1.1688     86.1480      8.6848     19.6452
    2062       2     1     -1.1688     83.3630     13.1722     19.6738
    2063       2     1     -1.1688     82.5667      6.9042     26.2978
    2064       2     1     -1.1688     85.3152     11.7193     26.3908
    2065       2     1     -1.1688     83.4839      8.6310     19.5820
    2066       2     1     -1.1688     86.0243     13.2988     19.5770
    2067       2     1     -1.1688     81.1247     14.0715     26.3147
    2068       2     1     -1.1688     83.8316      9.2532     26.3991
    2069       2     1     -1.1688     84.7875     10.9454     19.6697
    2070       2     1     -1.1688     82.0802      6.1268     19.5970
    2071       2     1     -1.1688     90.7399      7.0493     26.3773
    2072       2     1     -1.1688     87.9763     11.8561     26.2965
    2073       2     1     -1.1688     91.4335      8.5933     19.5937
    2074       2     1     -1.1688     88.9065     13.2633     19.5916
    2075       2     1     -1.1688     87.8596      6.9999     26.3836
    2076       2     1     -1.1688     90.6039     11.8055     26.2997
    2077       2     1     -1.1688     88.7757      8.7262     19.6710
    2078       2     1     -1.1688     91.5690     13.2092     19.6703
    2079       2     1     -1.1688     86.5423      4.6941     26.3029
    2080       2     1     -1.1688     89.2496      9.5120     26.3681
    2081       2     1     -1.1688     90.2064     10.9502     19.6593
    2082       2     1     -1.1688     87.4971      6.3851     19.5672
    2083       2     4      2.1000     81.1569      6.2399     25.7456
    2084       2     4      2.1000     84.7649      9.3863     20.2196
    2085       2     4      2.1000     82.0602     14.0225     20.2325
    2086       2     4      2.1000     83.8675      7.7692     25.7551
    2087       2     4      2.1000     81.1524     12.5204     25.7443
    2088       2     4      2.1000     84.7719     12.5028     20.2221
    2089       2     4      2.1000     86.5726      6.2522     25.7493
    2090       2     4      2.1000     89.2748     11.0005     25.7355
    2091       2     4      2.1000     90.1806      9.3973     20.2257
    2092       2     4      2.1000     86.5652     12.5213     25.7476
    2093       2     4      2.1000     87.4699      7.8687     20.2126
    2094       2     4      2.1000     90.1838     12.5021     20.2269
    2095       2     4      2.1000     83.8629     20.2939     25.7827
    2096       2     4      2.1000     82.0551     17.1738     20.1990
    2097       2     4      2.1000     87.4737     14.1116     20.1844
    2098       2     4      2.1000     89.2839     17.2317     25.7665
    2099       2     6      0.4250     83.8712     23.4458     24.9627
    2100       2     6      0.4250     81.1289     18.7854     25.0167
    2101       2     6      0.4250     82.0263     20.3210     20.9705
    2102       2     6      0.4250     84.7776     15.6567     20.9739
    2103       2     6      0.4250     89.3100     14.0890     24.9970
    2104       2     6      0.4250     86.5606     18.7481     24.9947
    2105       2     6      0.4250     87.4659     20.3434     21.0059
    2106       2     6      0.4250     90.2135     15.6216     20.9508
    2107       2     1     -1.1688     85.1951     16.3477     26.3241
    2108       2     1     -1.1688     82.4330     21.1468     26.3764
    2109       2     1     -1.1688     86.1480     18.0683     19.6452
    2110       2     1     -1.1688     83.3630     22.5557     19.6738
    2111       2     1     -1.1688     82.5667     16.2877     26.2978
    2112       2     1     -1.1688     85.3152     21.1028     26.3908
    2113       2     1     -1.1688     83.4839     18.0145     19.5820
    2114       2     1     -1.1688     86.0243     22.6822     19.5770
    2115       2     1     -1.1688     81.1247     23.4550     26.3147
    2116       2     1     -1.1688     83.8316     18.6367     26.3991
    2117       2     1     -1.1688     84.7875     20.3289     19.6697
    2118       2     1     -1.1688     82.0802     15.5103     19.5970
    2119       2     1     -1.1688     90.7399     16.4327     26.3773
    2120       2     1     -1.1688     87.9763     21.2396     26.2965
    2121       2     1     -1.1688     91.4335     17.9768     19.5937
    2122       2     1     -1.1688     88.9065     22.6468     19.5916
    2123       2     1     -1.1688     87.8596     16.3834     26.3836
    2124       2     1     -1.1688     90.6039     21.1889     26.2997
    2125       2     1     -1.1688     88.7757     18.1097     19.6710
    2126       2     1     -1.1688     91.5690     22.5927     19.6703
    2127       2     1     -1.1688     86.5423     14.0776     26.3029
    2128       2     1     -1.1688     89.2496     18.8955     26.3681
    2129       2     1     -1.1688     90.2064     20.3337     19.6593
    2130       2     1     -1.1688     87.4971     15.7686     19.5672
    2131       2     4      2.1000     81.1569     15.6234     25.7456
    2132       2     4      2.1000     84.7649     18.7698     20.2196
    2133       2     4      2.1000     82.0602     23.4060     20.2325
    2134       2     4      2.1000     83.8675     17.1527     25.7551
    2135       2     4      2.1000     81.1524     21.9039     25.7443
    2136       2     4      2.1000     84.7719     21.8862     20.2221
    2137       2     4      2.1000     86.5726     15.6357     25.7493
    2138       2     4      2.1000     89.2748     20.3840     25.7355
    2139       2     4      2.1000     90.1806     18.7808     20.2257
    2140       2     4      2.1000     86.5652     21.9048     25.7476
    2141       2     4      2.1000     87.4699     17.2522     20.2126
    2142       2     4      2.1000     90.1838     21.8856     20.2269
    2143       2     4      2.1000     83.8629     29.6773     25.7827
    2144       2     4      2.1000     82.0551     26.5573     20.1990
    2145       2     4      2.1000     87.4737     23.4951     20.1844
    2146       2     4      2.1000     89.2839     26.6152     25.7665
    2147       2     6      0.4250     83.8712     32.8293     24.9627
    2148       2     6      0.4250     81.1289     28.1689     25.0167
    2149       2     6      0.4250     82.0263     29.7045     20.9705
    2150       2     6      0.4250     84.7776     25.0402     20.9739
    2151       2     6      0.4250     89.3100     23.4725     24.9970
    2152       2     6      0.4250     86.5606     28.1316     24.9947
    2153       2     6      0.4250     87.4659     29.7268     21.0059
    2154       2     6      0.4250     90.2135     25.0051     20.9508
    2155       2     1     -1.1688     85.1951     25.7311     26.3241
    2156       2     1     -1.1688     82.4330     30.5302     26.3764
    2157       2     1     -1.1688     86.1480     27.4517     19.6452
    2158       2     1     -1.1688     83.3630     31.9392     19.6738
    2159       2     1     -1.1688     82.5667     25.6711     26.2978
    2160       2     1     -1.1688     85.3152     30.4863     26.3908
    2161       2     1     -1.1688     83.4839     27.3980     19.5820
    2162       2     1     -1.1688     86.0243     32.0657     19.5770
    2163       2     1     -1.1688     81.1247     32.8385     26.3147
    2164       2     1     -1.1688     83.8316     28.0202     26.3991
    2165       2     1     -1.1688     84.7875     29.7124     19.6697
    2166       2     1     -1.1688     82.0802     24.8938     19.5970
    2167       2     1     -1.1688     90.7399     25.8162     26.3773
    2168       2     1     -1.1688     87.9763     30.6231     26.2965
    2169       2     1     -1.1688     91.4335     27.3602     19.5937
    2170       2     1     -1.1688     88.9065     32.0302     19.5916
    2171       2     1     -1.1688     87.8596     25.7669     26.3836
    2172       2     1     -1.1688     90.6039     30.5724     26.2997
    2173       2     1     -1.1688     88.7757     27.4932     19.6710
    2174       2     1     -1.1688     91.5690     31.9762     19.6703
    2175       2     1     -1.1688     86.5423     23.4611     26.3029
    2176       2     1     -1.1688     89.2496     28.2789     26.3681
    2177       2     1     -1.1688     90.2064     29.7172     19.6593
    2178       2     1     -1.1688     87.4971     25.1521     19.5672
    2179       2     4      2.1000     81.1569     25.0069     25.7456
    2180       2     4      2.1000     84.7649     28.1533     20.2196
    2181       2     4      2.1000     82.0602     32.7895     20.2325
    2182       2     4      2.1000     83.8675     26.5362     25.7551
    2183       2     4      2.1000     81.1524     31.2874     25.7443
    2184       2     4      2.1000     84.7719     31.2697     20.2221
    2185       2     4      2.1000     86.5726     25.0192     25.7493
    2186       2     4      2.1000     89.2748     29.7674     25.7355
    2187       2     4      2.1000     90.1806     28.1643     20.2257
    2188       2     4      2.1000     86.5652     31.2882     25.7476
    2189       2     4      2.1000     87.4699     26.6357     20.2126
    2190       2     4      2.1000     90.1838     31.2691     20.2269
    2191       2     4      2.1000     94.6961     10.9104     25.7827
    2192       2     4      2.1000     92.8883      7.7903     20.1990
    2193       2     4      2.1000     98.3069      4.7281     20.1844
    2194       2     4      2.1000    100.1171      7.8483     25.7665
    2195       2     6      0.4250     94.7044     14.0624     24.9627
    2196       2     6      0.4250     91.9621      9.4020     25.0167
    2197       2     6      0.4250     92.8595     10.9375     20.9705
    2198       2     6      0.4250     95.6108      6.2733     20.9739
    2199       2     6      0.4250    100.1432      4.7055     24.9970
    2200       2     6      0.4250     97.3938      9.3647     24.9947
    2201       2     6      0.4250     98.2991     10.9599     21.0059
    2202       2     6      0.4250    101.0467      6.2381     20.9508
    2203       2     1     -1.1688     96.0283      6.9642     26.3241
    2204       2     1     -1.1688     93.2662     11.7633     26.3764
    2205       2     1     -1.1688     96.9812      8.6848     19.6452
    2206       2     1     -1.1688     94.1963     13.1722     19.6738
    2207       2     1     -1.1688     93.4000      6.9042     26.2978
    2208       2     1     -1.1688     96.1484     11.7193     26.3908
    2209       2     1     -1.1688     94.3171      8.6310     19.5820
    2210       2     1     -1.1688     96.8575     13.2988     19.5770
    2211       2     1     -1.1688     91.9579     14.0715     26.3147
    2212       2     1     -1.1688     94.6648      9.2532     26.3991
    2213       2     1     -1.1688     95.6208     10.9454     19.6697
    2214       2     1     -1.1688     92.9134      6.1268     19.5970
    2215       2     1     -1.1688    101.5731      7.0493     26.3773
    2216       2     1     -1.1688     98.8095     11.8561     26.2965
    2217       2     1     -1.1688    102.2667      8.5933     19.5937
    2218       2     1     -1.1688     99.7397     13.2633     19.5916
    2219       2     1     -1.1688     98.6928      6.9999     26.3836
    2220       2     1     -1.1688    101.4371     11.8055     26.2997
    2221       2     1     -1.1688     99.6089      8.7262     19.6710
    2222       2     1     -1.1688    102.4022     13.2092     19.6703
    2223       2     1     -1.1688     97.3755      4.6941     26.3029
    2224       2     1     -1.1688    100.0828      9.5120     26.3681
    2225       2     1     -1.1688    101.0396     10.9502     19.6593
    2226       2     1     -1.1688     98.3303      6.3851     19.5672
    2227       2     4      2.1000     91.9902      6.2399     25.7456
    2228       2     4      2.1000     95.5981      9.3863     20.2196
    2229       2     4      2.1000     92.8934     14.0225     20.2325
    2230       2     4      2.1000     94.7007      7.7692     25.7551
    2231       2     4      2.1000     91.9856     12.5204     25.7443
    2232       2     4      2.1000     95.6051     12.5028     20.2221
    2233       2     4      2.1000     97.4058      6.2522     25.7493
    2234       2     4      2.1000    100.1080     11.0005     25.7355
    2235       2     4      2.1000    101.0138      9.3973     20.2257
    2236       2     4      2.1000     97.3984     12.5213     25.7476
    2237       2     4      2.1000     98.3031      7.8687     20.2126
    2238       2     4      2.1000    101.0170     12.5021     20.2269
    2239       2     4      2.1000     94.6961     20.2939     25.7827
    2240       2     4      2.1000     92.8883     17.1738     20.1990
    2241       2     4      2.1000     98.3069     14.1116     20.1844
    2242       2     4      2.1000    100.1171     17.2317     25.7665
    2243       2     6      0.4250     94.7044     23.4458     24.9627
    2244       2     6      0.4250     91.9621     18.7854     25.0167
    2245       2     6      0.4250     92.8595     20.3210     20.9705
    2246       2     6      0.4250     95.6108     15.6567     20.9739
    2247       2     6      0.4250    100.1432     14.0890     24.9970
    2248       2     6      0.4250     97.3938     18.7481     24.9947
    2249       2     6      0.4250     98.2991     20.3434     21.0059
    2250       2     6      0.4250    101.0467     15.6216     20.9508
    2251       2     1     -1.1688     96.0283     16.3477     26.3241
    2252       2     1     -1.1688     93.2662     21.1468     26.3764
    2253       2     1     -1.1688     96.9812     18.0683     19.6452
    2254       2     1     -1.1688     94.1963     22.5557     19.6738
    2255       2     1     -1.1688     93.4000     16.2877     26.2978
    2256       2     1     -1.1688     96.1484     21.1028     26.3908
    2257       2     1     -1.1688     94.3171     18.0145     19.5820
    2258       2     1     -1.1688     96.8575     22.6822     19.5770
    2259       2     1     -1.1688     91.9579     23.4550     26.3147
    2260       2     1     -1.1688     94.6648     18.6367     26.3991
    2261       2     1     -1.1688     95.6208     20.3289     19.6697
    2262       2     1     -1.1688     92.9134     15.5103     19.5970
    2263       2     1     -1.1688    101.5731     16.4327     26.3773
    2264       2     1     -1.1688     98.8095     21.2396     26.2965
    2265       2     1     -1.1688    102.2667     17.9768     19.5937
    2266       2     1     -1.1688     99.7397     22.6468     19.5916
    2267       2     1     -1.1688     98.6928     16.3834     26.3836
    2268       2     1     -1.1688    101.4371     21.1889     26.2997
    2269       2     1     -1.1688     99.6089     18.1097     19.6710
    2270       2     1     -1.1688    102.4022     22.5927     19.6703
    2271       2     1     -1.1688     97.3755     14.0776     26.3029
    2272       2     1     -1.1688    100.0828     18.8955     26.3681
    2273       2     1     -1.1688    101.0396     20.3337     19.6593
    2274       2     1     -1.1688     98.3303     15.7686     19.5672
    2275       2     4      2.1000     91.9902     15.6234     25.7456
    2276       2     4      2.1000     95.5981     18.7698     20.2196
    2277       2     4      2.1000     92.8934     23.4060     20.2325
    2278       2     4      2.1000     94.7007     17.1527     25.7551
    2279       2     4      2.1000     91.9856     21.9039     25.7443
    2280       2     4      2.1000     95.6051     21.8862     20.2221
    2281       2     4      2.1000     97.4058     15.6357     25.7493
    2282       2     4      2.1000    100.1080     20.3840     25.7355
    2283       2     4      2.1000    101.0138     18.7808     20.2257
    2284       2     4      2.1000     97.3984     21.9048     25.7476
    2285       2     4      2.1000     98.3031     17.2522     20.2126
    2286       2     4      2.1000    101.0170     21.8856     20.2269
    2287       2     4      2.1000     94.6961     29.6773     25.7827
    2288       2     4      2.1000     92.8883     26.5573     20.1990
    2289       2     4      2.1000     98.3069     23.4951     20.1844
    2290       2     4      2.1000    100.1171     26.6152     25.7665
    2291       2     6      0.4250     94.7044     32.8293     24.9627
    2292       2     6      0.4250     91.9621     28.1689     25.0167
    2293       2     6      0.4250     92.8595     29.7045     20.9705
    2294       2     6      0.4250     95.6108     25.0402     20.9739
    2295       2     6      0.4250    100.1432     23.4725     24.9970
    2296       2     6      0.4250     97.3938     28.1316     24.9947
    2297       2     6      0.4250     98.2991     29.7268     21.0059
    2298       2     6      0.4250    101.0467     25.0051     20.9508
    2299       2     1     -1.1688     96.0283     25.7311     26.3241
    2300       2     1     -1.1688     93.2662     30.5302     26.3764
    2301       2     1     -1.1688     96.9812     27.4517     19.6452
    2302       2     1     -1.1688     94.1963     31.9392     19.6738
    2303       2     1     -1.1688     93.4000     25.6711     26.2978
    2304       2     1     -1.1688     96.1484     30.4863     26.3908
    2305       2     1     -1.1688     94.3171     27.3980     19.5820
    2306       2     1     -1.1688     96.8575     32.0657     19.5770
    2307       2     1     -1.1688     91.9579     32.8385     26.3147
    2308       2     1     -1.1688     94.6648     28.0202     26.3991
    2309       2     1     -1.1688     95.6208     29.7124     19.6697
    2310       2     1     -1.1688     92.9134     24.8938     19.5970
    2311       2     1     -1.1688    101.5731     25.8162     26.3773
    2312       2     1     -1.1688     98.8095     30.6231     26.2965
    2313       2     1     -1.1688    102.2667     27.3602     19.5937
    2314       2     1     -1.1688     99.7397     32.0302     19.5916
    2315       2     1     -1.1688     98.6928     25.7669     26.3836
    2316       2     1     -1.1688    101.4371     30.5724     26.2997
    2317       2     1     -1.1688     99.6089     27.4932     19.6710
    2318       2     1     -1.1688    102.4022     31.9762     19.6703
    2319       2     1     -1.1688     97.3755     23.4611     26.3029
    2320       2     1     -1.1688    100.0828     28.2789     26.3681
    2321       2     1     -1.1688    101.0396     29.7172     19.6593
    2322       2     1     -1.1688     98.3303     25.1521     19.5672
    2323       2     4      2.1000     91.9902     25.0069     25.7456
    2324       2     4      2.1000     95.5981     28.1533     20.2196
    2325       2     4      2.1000     92.8934     32.7895     20.2325
    2326       2     4      2.1000     94.7007     26.5362     25.7551
    2327       2     4      2.1000     91.9856     31.2874     25.7443
    2328       2     4      2.1000     95.6051     31.2697     20.2221
    2329       2     4      2.1000     97.4058     25.0192     25.7493
    2330       2     4      2.1000    100.1080     29.7674     25.7355
    2331       2     4      2.1000    101.0138     28.1643     20.2257
    2332       2     4      2.1000     97.3984     31.2882     25.7476
    2333       2     4      2.1000     98.3031     26.6357     20.2126
    2334       2     4      2.1000    101.0170     31.2691     20.2269
    2335       2     4      2.1000    105.5293     10.9104     25.7827
    2336       2     4      2.1000    103.7215      7.7903     20.1990
    2337       2     4      2.1000    109.1401      4.7281     20.1844
    2338       2     4      2.1000    110.9503      7.8483     25.7665
    2339       2     6      0.4250    105.5376     14.0624     24.9627
    2340       2     6      0.4250    102.7953      9.4020     25.0167
    2341       2     6      0.4250    103.6928     10.9375     20.9705
    2342       2     6      0.4250    106.4440      6.2733     20.9739
    2343       2     6      0.4250    110.9764      4.7055     24.9970
    2344       2     6      0.4250    108.2270      9.3647     24.9947
    2345       2     6      0.4250    109.1324     10.9599     21.0059
    2346       2     6      0.4250    111.8799      6.2381     20.9508
    2347       2     1     -1.1688    106.8615      6.9642     26.3241
    2348       2     1     -1.1688    104.0994     11.7633     26.3764
    2349       2     1     -1.1688    107.8144      8.6848     19.6452
    2350       2     1     -1.1688    105.0295     13.1722     19.6738
    2351       2     1     -1.1688    104.2332      6.9042     26.2978
    2352       2     1     -1.1688    106.9816     11.7193     26.3908
    2353       2     1     -1.1688    105.1504      8.6310     19.5820
    2354       2     1     -1.1688    107.6908     13.2988     19.5770
    2355       2     1     -1.1688    102.7911     14.0715     26.3147
    2356       2     1     -1.1688    105.4981      9.2532     26.3991
    2357       2     1     -1.1688    106.4540     10.9454     19.6697
    2358       2     1     -1.1688    103.7466      6.1268     19.5970
    2359       2     1     -1.1688    112.4063      7.0493     26.3773
    2360       2     1     -1.1688    109.6427     11.8561     26.2965
    2361       2     1     -1.1688    113.0999      8.5933     19.5937
    2362       2     1     -1.1688    110.5729     13.2633     19.5916
    2363       2     1     -1.1688    109.5261      6.9999     26.3836
    2364       2     1     -1.1688    112.2703     11.8055     26.2997
    2365       2     1     -1.1688    110.4421      8.7262     19.6710
    2366       2     1     -1.1688    113.2354     13.2092     19.6703
    2367       2     1     -1.1688    108.2087      4.6941     26.3029
    2368       2     1     -1.1688    110.9160      9.5120     26.3681
    2369       2     1     -1.1688    111.8728     10.9502     19.6593
    2370       2     1     -1.1688    109.1635      6.3851     19.5672
    2371       2     4      2.1000    102.8234      6.2399     25.7456
    2372       2     4      2.1000    106.4313      9.3863     20.2196
    2373       2     4      2.1000    103.7267     14.0225     20.2325
    2374       2     4      2.1000    105.5339      7.7692     25.7551
    2375       2     4      2.1000    102.8189     12.5204     25.7443
    2376       2     4      2.1000    106.4383     12.5028     20.2221
    2377       2     4      2.1000    108.2391      6.2522     25.7493
    2378       2     4      2.1000    110.9413     11.0005     25.7355
    2379       2     4      2.1000    111.8470      9.3973     20.2257
    2380       2     4      2.1000    108.2316     12.5213     25.7476
    2381       2     4      2.1000    109.1363      7.8687     20.2126
    2382       2     4      2.1000    111.8502     12.5021     20.2269
    2383       2     4      2.1000    105.5293     20.2939     25.7827
    2384       2     4      2.1000    103.7215     17.1738     20.1990
    2385       2     4      2.1000    109.1401     14.1116     20.1844
    2386       2     4      2.1000    110.9503     17.2317     25.7665
    2387       2     6      0.4250    105.5376     23.4458     24.9627
    2388       2     6      0.4250    102.7953     18.7854     25.0167
    2389       2     6      0.4250    103.6928     20.3210     20.9705
    2390       2     6      0.4250    106.4440     15.6567     20.9739
    2391       2     6      0.4250    110.9764     14.0890     24.9970
    2392       2     6      0.4250    108.2270     18.7481     24.9947
    2393       2     6      0.4250    109.1324     20.3434     21.0059
    2394       2     6      0.4250    111.8799     15.6216     20.9508
    2395       2     1     -1.1688    106.8615     16.3477     26.3241
    2396       2     1     -1.1688    104.0994     21.1468     26.3764
    2397       2     1     -1.1688    107.8144     18.0683     19.6452
    2398       2     1     -1.1688    105.0295     22.5557     19.6738
    2399       2     1     -1.1688    104.2332     16.2877     26.2978
    2400       2     1     -1.1688    106.9816     21.1028     26.3908
    2401       2     1     -1.1688    105.1504     18.0145     19.5820
    2402       2     1     -1.1688    107.6908     22.6822     19.5770
    2403       2     1     -1.1688    102.7911     23.4550     26.3147
    2404       2     1     -1.1688    105.4981     18.6367     26.3991
    2405       2     1     -1.1688    106.4540     20.3289     19.6697
    2406       2     1     -1.1688    103.7466     15.5103     19.5970
    2407       2     1     -1.1688    112.4063     16.4327     26.3773
    2408       2     1     -1.1688    109.6427     21.2396     26.2965
    2409       2     1     -1.1688    113.0999     17.9768     19.5937
    2410       2     1     -1.1688    110.5729     22.6468     19.5916
    2411       2     1     -1.1688    109.5261     16.3834     26.3836
    2412       2     1     -1.1688    112.2703     21.1889     26.2997
    2413       2     1     -1.1688    110.4421     18.1097     19.6710
    2414       2     1     -1.1688    113.2354     22.5927     19.6703
    2415       2     1     -1.1688    108.2087     14.0776     26.3029
    2416       2     1     -1.1688    110.9160     18.8955     26.3681
    2417       2     1     -1.1688    111.8728     20.3337     19.6593
    2418       2     1     -1.1688    109.1635     15.7686     19.5672
    2419       2     4      2.1000    102.8234     15.6234     25.7456
    2420       2     4      2.1000    106.4313     18.7698     20.2196
    2421       2     4      2.1000    103.7267     23.4060     20.2325
    2422       2     4      2.1000    105.5339     17.1527     25.7551
    2423       2     4      2.1000    102.8189     21.9039     25.7443
    2424       2     4      2.1000    106.4383     21.8862     20.2221
    2425       2     4      2.1000    108.2391     15.6357     25.7493
    2426       2     4      2.1000    110.9413     20.3840     25.7355
    2427       2     4      2.1000    111.8470     18.7808     20.2257
    2428       2     4      2.1000    108.2316     21.9048     25.7476
    2429       2     4      2.1000    109.1363     17.2522     20.2126
    2430       2     4      2.1000    111.8502     21.8856     20.2269
    2431       2     4      2.1000    105.5293     29.6773     25.7827
    2432       2     4      2.1000    103.7215     26.5573     20.1990
    2433       2     4      2.1000    109.1401     23.4951     20.1844
    2434       2     4      2.1000    110.9503     26.6152     25.7665
    2435       2     6      0.4250    105.5376     32.8293     24.9627
    2436       2     6      0.4250    102.7953     28.1689     25.0167
    2437       2     6      0.4250    103.6928     29.7045     20.9705
    2438       2     6      0.4250    106.4440     25.0402     20.9739
    2439       2     6      0.4250    110.9764     23.4725     24.9970
    2440       2     6      0.4250    108.2270     28.1316     24.9947
    2441       2     6      0.4250    109.1324     29.7268     21.0059
    2442       2     6      0.4250    111.8799     25.0051     20.9508
    2443       2     1     -1.1688    106.8615     25.7311     26.3241
    2444       2     1     -1.1688    104.0994     30.5302     26.3764
    2445       2     1     -1.1688    107.8144     27.4517     19.6452
    2446       2     1     -1.1688    105.0295     31.9392     19.6738
    2447       2     1     -1.1688    104.2332     25.6711     26.2978
    2448       2     1     -1.1688    106.9816     30.4863     26.3908
    2449       2     1     -1.1688    105.1504     27.3980     19.5820
    2450       2     1     -1.1688    107.6908     32.0657     19.5770
    2451       2     1     -1.1688    102.7911     32.8385     26.3147
    2452       2     1     -1.1688    105.4981     28.0202     26.3991
    2453       2     1     -1.1688    106.4540     29.7124     19.6697
    2454       2     1     -1.1688    103.7466     24.8938     19.5970
    2455       2     1     -1.1688    112.4063     25.8162     26.3773
    2456       2     1     -1.1688    109.6427     30.6231     26.2965
    2457       2     1     -1.1688    113.0999     27.3602     19.5937
    2458       2     1     -1.1688    110.5729     32.0302     19.5916
    2459       2     1     -1.1688    109.5261     25.7669     26.3836
    2460       2     1     -1.1688    112.2703     30.5724     26.2997
    2461       2     1     -1.1688    110.4421     27.4932     19.6710
    2462       2     1     -1.1688    113.2354     31.9762     19.6703
    2463       2     1     -1.1688    108.2087     23.4611     26.3029
    2464       2     1     -1.1688    110.9160     28.2789     26.3681
    2465       2     1     -1.1688    111.8728     29.7172     19.6593
    2466       2     1     -1.1688    109.1635     25.1521     19.5672
    2467       2     4      2.1000    102.8234     25.0069     25.7456
    2468       2     4      2.1000    106.4313     28.1533     20.2196
    2469       2     4      2.1000    103.7267     32.7895     20.2325
    2470       2     4      2.1000    105.5339     26.5362     25.7551
    2471       2     4      2.1000    102.8189     31.2874     25.7443
    2472       2     4      2.1000    106.4383     31.2697     20.2221
    2473       2     4      2.1000    108.2391     25.0192     25.7493
    2474       2     4      2.1000    110.9413     29.7674     25.7355
    2475       2     4      2.1000    111.8470     28.1643     20.2257
    2476       2     4      2.1000    108.2316     31.2882     25.7476
    2477       2     4      2.1000    109.1363     26.6357     20.2126
    2478       2     4      2.1000    111.8502     31.2691     20.2269
    2479       3     8     -0.8472     81.3286     11.3936      1.3038
    2480       3     7      0.4236     81.2094     10.4844      1.5782
    2481       3     7      0.4236     80.8674     11.9070      1.9670
    2482       4     8     -0.8472     71.3579      3.9926     -1.9275
    2483       4     7      0.4236     71.2533      4.9436     -1.8998
    2484       4     7      0.4236     71.2488      3.7126     -1.0187
    2485       5     8     -0.8472     83.4595      9.1862      0.2572
    2486       5     7      0.4236     84.0629      9.0473      0.9872
    2487       5     7      0.4236     82.5949      8.9948      0.6208
    2488       6     8     -0.8472    100.8314      9.0573     -1.9257
    2489       6     7      0.4236    101.4294      8.3136     -1.9997
    2490       6     7      0.4236     99.9752      8.6615     -1.7627
    2491       7     8     -0.8472     64.9733     13.9302      1.4692
    2492       7     7      0.4236     65.4225     13.6812      0.6614
    2493       7     7      0.4236     64.0838     13.5929      1.3630
    2494       8     8     -0.8472     93.5033      4.8725      1.6215
    2495       8     7      0.4236     93.6269      4.6602      0.6964
    2496       8     7      0.4236     94.3807      4.8162      2.0000
    2497       9     8     -0.8472    100.5730     19.9664     -0.6268
    2498       9     7      0.4236    100.3721     19.8705      0.3042
    2499       9     7      0.4236    100.9255     19.1148     -0.8852
    2500      10     8     -0.8472     81.2930     18.9323     -0.7061
    2501      10     7      0.4236     80.5112     19.3557     -0.3516
    2502      10     7      0.4236     81.1728     18.9625     -1.6553
    2503      11     8     -0.8472     67.9280     18.5906     -1.1949
    2504      11     7      0.4236     68.3693     18.3903     -2.0203
    2505      11     7      0.4236     67.9578     19.5453     -1.1324
    2506      12     8     -0.8472     71.8215     14.8402     -0.8912
    2507      12     7      0.4236     71.2331     15.4368     -1.3539
    2508      12     7      0.4236     71.5583     14.9075      0.0266
    2509      13     8     -0.8472     67.6505      0.6541     -0.1292
    2510      13     7      0.4236     67.2588      0.4229     -0.9715
    2511      13     7      0.4236     66.9311      0.5817      0.4979
    2512      14     8     -0.8472     72.1027     12.3818     -0.2390
    2513      14     7      0.4236     72.4809     11.5093     -0.1298
    2514      14     7      0.4236     71.5837     12.5193      0.5535
    2515      15     8     -0.8472     95.2467     17.4546      0.5352
    2516      15     7      0.4236     94.4369     16.9444      0.5329
    2517      15     7      0.4236     95.0032     18.2896      0.9348
    2518      16     8     -0.8472     92.3241      3.6128     -0.7339
    2519      16     7      0.4236     91.9468      3.4045     -1.5886
    2520      16     7      0.4236     91.6656      3.3215     -0.1033
    2521      17     8     -0.8472     89.0943     24.3627      1.0905
    2522      17     7      0.4236     88.3288     24.0493      0.6086
    2523      17     7      0.4236     88.7316     24.9064      1.7898
    2524      18     8     -0.8472    101.1727      8.5639      1.4354
    2525      18     7      0.4236    100.4196      8.3877      1.9994
    2526      18     7      0.4236    101.0308      9.4554      1.1171
    2527      19     8     -0.8472     76.1241      3.4265     -0.8277
    2528      19     7      0.4236     76.1323      4.3297     -0.5108
    2529      19     7      0.4236     76.7317      3.4262     -1.5673
    2530      20     8     -0.8472     90.0704     23.0294     -1.2848
    2531      20     7      0.4236     90.6025     22.6797     -1.9996
    2532      20     7      0.4236     90.2739     22.4675     -0.5371
    2533      21     8     -0.8472     82.4368      6.9220     -0.6763
    2534      21     7      0.4236     81.6605      7.1680     -0.1733
    2535      21     7      0.4236     82.6617      7.7098     -1.1712
    2536      22     8     -0.8472     98.1770     22.1629      1.8948
    2537      22     7      0.4236     98.6672     22.9806      1.8105
    2538      22     7      0.4236     98.8494     21.4893      1.9963
    2539      23     8     -0.8472     66.2462      2.8620     -0.7578
    2540      23     7      0.4236     65.7793      2.0289     -0.6941
    2541      23     7      0.4236     67.1361      2.6195     -1.0137
    2542      24     8     -0.8472     65.3385     27.2000     -1.4753
    2543      24     7      0.4236     65.1712     27.1483     -0.5342
    2544      24     7      0.4236     65.4678     26.2911     -1.7464
    2545      25     8     -0.8472     90.5149     15.9019     -0.9783
    2546      25     7      0.4236     90.1580     15.8526     -1.8651
    2547      25     7      0.4236     89.7499     16.0362     -0.4188
    2548      26     8     -0.8472     61.0044     15.1272     -0.5255
    2549      26     7      0.4236     61.5271     15.0364      0.2712
    2550      26     7      0.4236     61.6049     14.8963     -1.2342
    2551      27     8     -0.8472     69.9764      6.8238     -0.7239
    2552      27     7      0.4236     69.4426      7.2918     -1.3660
    2553      27     7      0.4236     69.5129      6.9419      0.1052
    2554      28     8     -0.8472     76.0576      1.0659      1.1962
    2555      28     7      0.4236     76.2067      1.6403      1.9472
    2556      28     7      0.4236     76.2025      1.6256      0.4334
    2557      29     8     -0.8472     87.0513      6.1865     -1.1632
    2558      29     7      0.4236     87.4517      6.5342     -0.3663
    2559      29     7      0.4236     86.6846      5.3427     -0.8991
    2560      30     8     -0.8472     82.8462     17.1407      1.9211
    2561      30     7      0.4236     83.4647     17.8397      1.7090
    2562      30     7      0.4236     83.3881     16.3551      1.9953
    2563      31     8     -0.8472     78.5335      1.1647     -0.2921
    2564      31     7      0.4236     78.1608      0.6298     -0.9929
    2565      31     7      0.4236     78.2212      0.7549      0.5146
    2566      32     8     -0.8472     91.7575     12.0535      1.6698
    2567      32     7      0.4236     92.6478     12.1750      1.9996
    2568      32     7      0.4236     91.4784     12.9296      1.4040
    2569      33     8     -0.8472     73.3366      8.6944     -1.5280
    2570      33     7      0.4236     73.6867      7.9387     -1.9998
    2571      33     7      0.4236     72.8411      8.3156     -0.8019
    2572      34     8     -0.8472     91.7467      7.8741     -1.4349
    2573      34     7      0.4236     91.2604      7.2259     -0.9254
    2574      34     7      0.4236     91.0883      8.2783     -2.0000
    2575      35     8     -0.8472     93.6436      8.5075      0.1510
    2576      35     7      0.4236     93.8633      8.7744      1.0436
    2577      35     7      0.4236     93.1398      7.7008      0.2590
    2578      36     8     -0.8472     98.0052      2.8945      1.5775
    2579      36     7      0.4236     97.2578      3.3360      1.9807
    2580      36     7      0.4236     98.7713      3.3022      1.9814
    2581      37     8     -0.8472     93.5109     22.8880      0.4594
    2582      37     7      0.4236     93.1567     22.3212     -0.2259
    2583      37     7      0.4236     93.0843     22.5890      1.2624
    2584      38     8     -0.8472     85.2110     16.8779      0.6545
    2585      38     7      0.4236     85.0081     15.9718      0.4221
    2586      38     7      0.4236     85.4925     16.8340      1.5683
    2587      39     8     -0.8472     77.3706     20.3404     -1.1970
    2588      39     7      0.4236     77.4284     20.9905     -0.4968
    2589      39     7      0.4236     77.5251     20.8380     -1.9999
    2590      40     8     -0.8472     80.8879     16.6788      0.0969
    2591      40     7      0.4236     80.1033     17.2162     -0.0120
    2592      40     7      0.4236     81.3322     16.7285     -0.7495
    2593      41     8     -0.8472     93.5927     12.8886     -0.5908
    2594      41     7      0.4236     93.3444     12.4597     -1.4097
    2595      41     7      0.4236     93.6572     12.1749      0.0439
    2596      42     8     -0.8472     69.8697      2.7783      1.3598
    2597      42     7      0.4236     69.7905      2.6973      0.4093
    2598      42     7      0.4236     70.4325      2.0480      1.6169
    2599      43     8     -0.8472     85.9019     10.4346      1.8721
    2600      43     7      0.4236     85.7089     10.5061      0.9372
    2601      43     7      0.4236     86.6758     10.9832      2.0000
    2602      44     8     -0.8472     67.3690      9.5461     -0.2922
    2603      44     7      0.4236     67.3380     10.0238     -1.1211
    2604      44     7      0.4236     66.6203      9.8774      0.2038
    2605      45     8     -0.8472     61.5268     22.3333     -1.4778
    2606      45     7      0.4236     60.9944     23.1230     -1.3817
    2607      45     7      0.4236     61.2251     21.7539     -0.7781
    2608      46     8     -0.8472     86.9558      8.1024      1.0948
    2609      46     7      0.4236     86.8833      8.4051      2.0000
    2610      46     7      0.4236     87.1629      8.8912      0.5938
    2611      47     8     -0.8472     79.6552      8.1677     -0.9467
    2612      47     7      0.4236     79.1871      7.6077     -0.3275
    2613      47     7      0.4236     80.0226      7.5606     -1.5891
    2614      48     8     -0.8472     89.1862      3.9739     -0.9864
    2615      48     7      0.4236     89.8451      4.6570     -0.8620
    2616      48     7      0.4236     89.0351      3.9554     -1.9314
    2617      49     8     -0.8472     68.5267     11.7540     -0.3078
    2618      49     7      0.4236     68.9996     11.3584      0.4243
    2619      49     7      0.4236     69.0033     11.4646     -1.0859
    2620      50     8     -0.8472    100.9111     26.4167      1.2355
    2621      50     7      0.4236    100.5241     25.9901      2.0000
    2622      50     7      0.4236    100.5052     25.9806      0.4862
    2623      51     8     -0.8472     61.2621     12.8841      0.9841
    2624      51     7      0.4236     60.6261     12.3593      1.4702
    2625      51     7      0.4236     60.9045     12.9341      0.0976
    2626      52     8     -0.8472     59.6814     19.5167      1.1431
    2627      52     7      0.4236     59.4743     20.4468      1.2333
    2628      52     7      0.4236     59.4832     19.1424      2.0015
    2629      53     8     -0.8472     82.6900      5.7771      1.1852
    2630      53     7      0.4236     81.9269      5.2677      0.9124
    2631      53     7      0.4236     82.9756      5.3639      2.0000
    2632      54     8     -0.8472     69.2985     24.2747     -0.9041
    2633      54     7      0.4236     69.0110     24.8121     -0.1660
    2634      54     7      0.4236     69.2242     23.3740     -0.5885
    2635      55     8     -0.8472     69.2010     14.4128     -1.1879
    2636      55     7      0.4236     68.7866     14.1213     -2.0000
    2637      55     7      0.4236     69.5847     13.6187     -0.8157
    2638      56     8     -0.8472    104.6018      8.7745      1.3771
    2639      56     7      0.4236    105.4234      9.1185      1.7277
    2640      56     7      0.4236    104.8414      8.3968      0.5309
    2641      57     8     -0.8472    101.7900     24.7729     -1.3962
    2642      57     7      0.4236    101.8479     24.3952     -0.5186
    2643      57     7      0.4236    101.3722     24.0920     -1.9234
    2644      58     8     -0.8472    106.6548     13.7304     -0.7105
    2645      58     7      0.4236    106.6684     13.0409     -0.0466
    2646      58     7      0.4236    105.7607     13.7172     -1.0519
    2647      59     8     -0.8472     79.0066     20.8624      1.8630
    2648      59     7      0.4236     78.1537     21.2752      1.9990
    2649      59     7      0.4236     79.6390     21.5680      1.9986
    2650      60     8     -0.8472     96.4660      9.3246      1.9998
    2651      60     7      0.4236     95.8399      8.6006      1.9999
    2652      60     7      0.4236     96.3635      9.7304      1.1389
    2653      61     8     -0.8472     67.9704     15.2762      1.2756
    2654      61     7      0.4236     67.4664     14.9055      2.0000
    2655      61     7      0.4236     67.6849     14.7823      0.5070
    2656      62     8     -0.8472     81.5353      9.5992     -1.2100
    2657      62     7      0.4236     80.9418      9.9211     -0.5315
    2658      62     7      0.4236     80.9964      9.5576     -2.0001
    2659      63     8     -0.8472     99.5848      6.0637      1.2885
    2660      63     7      0.4236     99.3256      5.5555      0.5199
    2661      63     7      0.4236     99.0510      5.7112      2.0005
    2662      64     8     -0.8472     92.5526     10.4217     -1.1550
    2663      64     7      0.4236     92.0910      9.9952     -0.4331
    2664      64     7      0.4236     91.9869     10.2860     -1.9152
    2665      65     8     -0.8472     65.7631     23.2790     -1.3742
    2666      65     7      0.4236     66.0478     24.1807     -1.5225
    2667      65     7      0.4236     64.9609     23.3623     -0.8586
    2668      66     8     -0.8472     99.5010     10.8087     -1.8735
    2669      66     7      0.4236     98.7925     11.4479     -1.9489
    2670      66     7      0.4236    100.3006     11.3221     -1.9887
    2671      67     8     -0.8472     70.2428     19.5569     -1.2123
    2672      67     7      0.4236     70.6192     20.0927     -0.5141
    2673      67     7      0.4236     70.5515     19.9654     -2.0211
    2674      68     8     -0.8472    103.3375     13.4979      0.7443
    2675      68     7      0.4236    103.8800     13.9388      0.0905
    2676      68     7      0.4236    103.8952     12.7999      1.0877
    2677      69     8     -0.8472     71.2149      4.9662      0.7907
    2678      69     7      0.4236     71.6927      4.2031      1.1155
    2679      69     7      0.4236     71.8590      5.4506      0.2741
    2680      70     8     -0.8472     62.2289     11.2251     -0.3128
    2681      70     7      0.4236     61.4612     11.0181     -0.8457
    2682      70     7      0.4236     62.0256     10.8657      0.5508
    2683      71     8     -0.8472     91.0360     15.0574      1.7858
    2684      71     7      0.4236     90.1340     15.3093      1.9838
    2685      71     7      0.4236     91.3056     15.6574      1.0904
    2686      72     8     -0.8472     84.8407     20.8778     -1.3013
    2687      72     7      0.4236     84.8695     20.3082     -0.5326
    2688      72     7      0.4236     84.4975     20.3208     -2.0000
    2689      73     8     -0.8472    100.3040     16.4356      1.0347
    2690      73     7      0.4236     99.7598     15.9573      1.6603
    2691      73     7      0.4236     99.9995     16.1402      0.1767
    2692      74     8     -0.8472    106.1417     24.9184     -0.8124
    2693      74     7      0.4236    106.4157     25.8335     -0.8743
    2694      74     7      0.4236    106.2166     24.7079      0.1184
    2695      75     8     -0.8472     84.3599     10.7737     -1.3645
    2696      75     7      0.4236     84.2094     11.1944     -0.5180
    2697      75     7      0.4236     83.9480     11.3592     -2.0000
    2698      76     8     -0.8472     96.5588      5.8300      0.4235
    2699      76     7      0.4236     95.6096      5.8949      0.5282
    2700      76     7      0.4236     96.6903      5.0274     -0.0813
    2701      77     8     -0.8472     90.9769     23.2034      1.4142
    2702      77     7      0.4236     90.6977     22.4993      1.9995
    2703      77     7      0.4236     91.2938     23.8910      1.9999
    2704      78     8     -0.8472     89.3909      7.3065      1.9672
    2705      78     7      0.4236     89.1586      8.2327      1.8999
    2706      78     7      0.4236     88.5519      6.8463      1.9441
    2707      79     8     -0.8472     71.0376     23.0506     -1.7941
    2708      79     7      0.4236     71.0035     22.1147     -1.9920
    2709      79     7      0.4236     71.9389     23.3051     -1.9916
    2710      80     8     -0.8472     64.4579      4.8673      0.5610
    2711      80     7      0.4236     65.4013      4.9822      0.4470
    2712      80     7      0.4236     64.0667      5.3735     -0.1510
    2713      81     8     -0.8472     80.6747      3.0702      1.6443
    2714      81     7      0.4236     81.5476      2.7456      1.8655
    2715      81     7      0.4236     80.7628      3.4078      0.7530
    2716      82     8     -0.8472     98.8802      3.5369     -0.5727
    2717      82     7      0.4236     98.9146      4.2542     -1.2055
    2718      82     7      0.4236     99.7550      3.5168     -0.1848
    2719      83     8     -0.8472    102.4014     11.7798     -1.0311
    2720      83     7      0.4236    102.6116     11.2440     -1.7959
    2721      83     7      0.4236    102.5128     12.6816     -1.3319
    2722      84     8     -0.8472     68.4153     12.8065      1.9998
    2723      84     7      0.4236     69.0450     13.3060      1.4800
    2724      84     7      0.4236     67.6319     12.7635      1.4514
    2725      85     8     -0.8472     90.8950      9.4759      1.3409
    2726      85     7      0.4236     91.5767      9.3454      2.0000
    2727      85     7      0.4236     90.4302     10.2616      1.6286
    2728      86     8     -0.8472     63.3932     15.9315     -0.4746
    2729      86     7      0.4236     63.3330     16.3574      0.3805
    2730      86     7      0.4236     64.3160     15.6915     -0.5588
    2731      87     8     -0.8472     71.8535     16.9745      1.2080
    2732      87     7      0.4236     72.7614     17.0151      0.9073
    2733      87     7      0.4236     71.8770     16.3876      1.9638
    2734      88     8     -0.8472     83.7358     12.6582      1.3175
    2735      88     7      0.4236     84.0123     13.2697      2.0000
    2736      88     7      0.4236     83.8272     13.1513      0.5021
    2737      89     8     -0.8472     73.5859      3.8503     -1.3557
    2738      89     7      0.4236     74.1095      4.6506     -1.3172
    2739      89     7      0.4236     73.8410      3.3587     -0.5750
    2740      90     8     -0.8472     87.8253     16.8734      1.3964
    2741      90     7      0.4236     88.7750     16.9657      1.3205
    2742      90     7      0.4236     87.7029     16.1379      1.9968
    2743      91     8     -0.8472     87.9796     22.4549     -0.9126
    2744      91     7      0.4236     88.2321     21.5599     -1.1392
    2745      91     7      0.4236     87.1585     22.5991     -1.3830
    2746      92     8     -0.8472     73.5179     21.6947      2.0028
    2747      92     7      0.4236     73.7942     20.8488      1.6500
    2748      92     7      0.4236     72.5842     21.7465      1.7985
    2749      93     8     -0.8472     74.3427      9.4462      0.8059
    2750      93     7      0.4236     74.0864     10.0049      0.0722
    2751      93     7      0.4236     73.9465      9.8602      1.5726
    2752      94     8     -0.8472    100.5580     12.2635      0.8166
    2753      94     7      0.4236    101.4313     12.4416      1.1655
    2754      94     7      0.4236    100.6643     11.4649      0.2997
    2755      95     8     -0.8472     63.3704      8.4884      0.1419
    2756      95     7      0.4236     63.7878      8.0651      0.8921
    2757      95     7      0.4236     64.0777      8.9719     -0.2850
    2758      96     8     -0.8472     70.1480      1.0324     -1.2294
    2759      96     7      0.4236     69.9453      1.8511     -1.6822
    2760      96     7      0.4236     69.4112      0.4565     -1.4334
    2761      97     8     -0.8472    106.4825      1.6823      1.0972
    2762      97     7      0.4236    106.2032      0.8771      0.6613
    2763      97     7      0.4236    106.1802      1.5837      2.0000
    2764      98     8     -0.8472    106.1523     20.9745     -1.5930
    2765      98     7      0.4236    105.7210     20.1306     -1.4585
    2766      98     7      0.4236    107.0838     20.7898     -1.4729
    2767      99     8     -0.8472     81.9195      3.1545     -1.1026
    2768      99     7      0.4236     81.5865      3.1587     -2.0000
    2769      99     7      0.4236     81.9692      2.2274     -0.8694
    2770     100     8     -0.8472     72.8044     18.7771     -0.8991
    2771     100     7      0.4236     72.6128     19.2503     -1.7088
    2772     100     7      0.4236     71.9858     18.3307     -0.6826
    2773     101     8     -0.8472     69.5648     16.5209     -0.4175
    2774     101     7      0.4236     68.6089     16.5637     -0.3942
    2775     101     7      0.4236     69.8102     16.1691      0.4383
    2776     102     8     -0.8472     64.9028     19.4908      0.2365
    2777     102     7      0.4236     64.8423     20.1910      0.8863
    2778     102     7      0.4236     65.4686     19.8472     -0.4484
    2779     103     8     -0.8472    106.1101      7.3779     -0.9504
    2780     103     7      0.4236    106.7657      7.1794     -0.2818
    2781     103     7      0.4236    106.5566      7.2128     -1.7808
    2782     104     8     -0.8472     63.0285      2.9953     -1.4924
    2783     104     7      0.4236     63.0087      2.0448     -1.6039
    2784     104     7      0.4236     63.8274      3.1616     -0.9920
    2785     105     8     -0.8472     72.7364     21.7292     -0.6790
    2786     105     7      0.4236     72.6436     20.8896     -0.2286
    2787     105     7      0.4236     73.5011     22.1365     -0.2721
    2788     106     8     -0.8472     74.6670     20.3047     -0.8613
    2789     106     7      0.4236     75.2712     20.6731     -0.2167
    2790     106     7      0.4236     75.1877     19.6563     -1.3353
    2791     107     8     -0.8472     97.7583     26.0146     -0.9838
    2792     107     7      0.4236     97.2049     26.0291     -1.7646
    2793     107     7      0.4236     97.6249     26.8718     -0.5792
    2794     108     8     -0.8472     79.2660     11.4932     -0.2154
    2795     108     7      0.4236     78.9650     10.9591     -0.9505
    2796     108     7      0.4236     79.2771     10.8921      0.5294
    2797     109     8     -0.8472     72.7903      2.0239      1.9989
    2798     109     7      0.4236     73.4498      1.3307      1.9715
    2799     109     7      0.4236     72.5778      2.1894      1.0803
    2800     110     8     -0.8472     76.4498     19.2812      1.3371
    2801     110     7      0.4236     75.8178     19.5593      2.0000
    2802     110     7      0.4236     76.4547     18.3258      1.3961
    2803     111     8     -0.8472     78.2561     18.4037      0.1091
    2804     111     7      0.4236     78.4566     19.2824      0.4315
    2805     111     7      0.4236     78.4572     18.4396     -0.8260
    2806     112     8     -0.8472     66.9775      6.9195      1.6619
    2807     112     7      0.4236     67.1768      6.7043      0.7508
    2808     112     7      0.4236     67.7816      7.3171      1.9960
    2809     113     8     -0.8472     95.4220     14.4012      0.7450
    2810     113     7      0.4236     95.0385     14.7434     -0.0625
    2811     113     7      0.4236     95.1233     15.0034      1.4265
    2812     114     8     -0.8472     92.4685      1.3521     -0.8105
    2813     114     7      0.4236     92.9514      0.5522     -0.6024
    2814     114     7      0.4236     92.1552      1.2174     -1.7049
    2815     115     8     -0.8472     89.9392      9.5711     -0.6404
    2816     115     7      0.4236     89.5631      9.7981     -1.4909
    2817     115     7      0.4236     89.1824      9.4642     -0.0642
    2818     116     8     -0.8472    102.7161      0.1109     -0.9087
    2819     116     7      0.4236    102.5280      0.3495     -0.0010
    2820     116     7      0.4236    101.8572      0.0705     -1.3292
    2821     117     8     -0.8472     85.6006      0.9481     -1.5023
    2822     117     7      0.4236     86.5351      0.9975     -1.7035
    2823     117     7      0.4236     85.5658      0.8085     -0.5560
    2824     118     8     -0.8472     81.2002     14.7001      1.3167
    2825     118     7      0.4236     80.6934     14.3520      0.5831
    2826     118     7      0.4236     82.0470     14.9315      0.9350
    2827     119     8     -0.8472     70.6875     27.0655     -0.1145
    2828     119     7      0.4236     70.2509     26.7766      0.6869
    2829     119     7      0.4236     69.9761     27.1968     -0.7413
    2830     120     8     -0.8472     61.2871     18.5527     -1.1205
    2831     120     7      0.4236     61.2705     18.9250     -2.0022
    2832     120     7      0.4236     61.0720     19.2873     -0.5458
    2833     121     8     -0.8472     66.1431     15.5487     -1.7767
    2834     121     7      0.4236     66.1318     16.4794     -2.0002
    2835     121     7      0.4236     67.0467     15.3764     -1.5122
    2836     122     8     -0.8472     62.5575     20.8921      1.6696
    2837     122     7      0.4236     62.0115     20.6179      0.9328
    2838     122     7      0.4236     62.9412     20.0795      1.9994
    2839     123     8     -0.8472     82.2123     12.5632     -1.3857
    2840     123     7      0.4236     81.5281     12.0470     -0.9595
    2841     123     7      0.4236     81.7371     13.2405     -1.8672
    2842     124     8     -0.8472     63.8899     21.3910     -1.1420
    2843     124     7      0.4236     63.3986     20.5984     -0.9257
    2844     124     7      0.4236     63.5541     21.6553     -1.9985
    2845     125     8     -0.8472     64.2689     17.7735     -1.2991
    2846     125     7      0.4236     63.4361     18.1108     -0.9691
    2847     125     7      0.4236     64.5108     18.3769     -2.0017
    2848     126     8     -0.8472     78.4811     15.3156     -1.4002
    2849     126     7      0.4236     79.2776     15.5032     -1.8969
    2850     126     7      0.4236     78.7782     15.2281     -0.4945
    2851     127     8     -0.8472     74.4726      7.0231      1.1757
    2852     127     7      0.4236     73.9847      6.7479      1.9518
    2853     127     7      0.4236     73.9503      6.7058      0.4389
    2854     128     8     -0.8472     76.6344     15.4151      1.4717
    2855     128     7      0.4236     77.1489     16.2158      1.3697
    2856     128     7      0.4236     75.7979     15.7113      1.8304
    2857     129     8     -0.8472     68.2203      4.5950     -1.1130
    2858     129     7      0.4236     69.1435      4.5145     -0.8732
    2859     129     7      0.4236     68.1626      5.4362     -1.5662
    2860     130     8     -0.8472     88.3116      4.4807      1.0799
    2861     130     7      0.4236     87.4348      4.4483      1.4625
    2862     130     7      0.4236     88.9005      4.5260      1.8331
    2863     131     8     -0.8472     86.3873     26.8997     -1.6977
    2864     131     7      0.4236     85.7464     26.1890     -1.6779
    2865     131     7      0.4236     86.4424     27.1985     -0.7900
    2866     132     8     -0.8472     75.8206     24.9484      1.2379
    2867     132     7      0.4236     75.6601     24.3919      2.0000
    2868     132     7      0.4236     76.0644     25.7971      1.6075
    2869     133     8     -0.8472    107.1584     18.6794      1.0561
    2870     133     7      0.4236    107.7351     19.2713      1.5392
    2871     133     7      0.4236    107.2719     18.9292      0.1391
    2872     134     8     -0.8472     74.0039     -0.0021     -0.8037
    2873     134     7      0.4236     74.8168      0.5010     -0.8529
    2874     134     7      0.4236     73.5988      0.2760      0.0178
    2875     135     8     -0.8472     80.3850     21.6596     -1.0431
    2876     135     7      0.4236     80.5818     21.8290     -1.9644
    2877     135     7      0.4236     79.5429     21.2047     -1.0573
    2878     136     8     -0.8472     90.1036     12.1233     -0.2259
    2879     136     7      0.4236     89.2800     11.6470     -0.3305
    2880     136     7      0.4236     90.6744     11.7684     -0.9074
    2881     137     8     -0.8472    104.2850      2.7599      0.5721
    2882     137     7      0.4236    104.5534      3.1060     -0.2791
    2883     137     7      0.4236    104.8733      3.1812      1.1987
    2884     138     8     -0.8472     59.6750     23.5992      1.1299
    2885     138     7      0.4236     59.8734     22.8441      0.5761
    2886     138     7      0.4236     59.9965     23.3520      1.9969
    2887     139     8     -0.8472    100.8519      6.4117     -0.9541
    2888     139     7      0.4236    100.6242      7.1121     -0.3426
    2889     139     7      0.4236    101.3060      5.7625     -0.4170
    2890     140     8     -0.8472     86.0901      3.0894     -1.0056
    2891     140     7      0.4236     86.5165      2.9119     -0.1672
    2892     140     7      0.4236     86.8128      3.2171     -1.6201
    2893     141     8     -0.8472     73.8205     16.5017     -1.7282
    2894     141     7      0.4236     72.9848     16.8813     -1.9996
    2895     141     7      0.4236     73.6335     16.0867     -0.8862
    2896     142     8     -0.8472     88.6074     25.4683     -1.0630
    2897     142     7      0.4236     87.9246     25.0684     -1.6017
    2898     142     7      0.4236     88.4844     26.4103     -1.1799
    2899     143     8     -0.8472     70.2244      9.0469     -0.2357
    2900     143     7      0.4236     70.9642      9.5164     -0.6210
    2901     143     7      0.4236     70.3997      9.0538      0.7053
    2902     144     8     -0.8472    106.4756      4.2662     -1.3180
    2903     144     7      0.4236    106.4992      4.1625     -0.3667
    2904     144     7      0.4236    107.0319      5.0258     -1.4905
    2905     145     8     -0.8472    106.3021      0.4313     -1.8899
    2906     145     7      0.4236    107.0642      0.6387     -1.3492
    2907     145     7      0.4236    105.6929      0.0000     -1.2907
    2908     146     8     -0.8472     74.0938      4.4392      1.3330
    2909     146     7      0.4236     74.1555      3.7552      1.9998
    2910     146     7      0.4236     74.9512      4.8645      1.3455
    2911     147     8     -0.8472     92.2550     24.6987     -1.0392
    2912     147     7      0.4236     92.1127     24.7235     -1.9855
    2913     147     7      0.4236     91.8327     25.4930     -0.7121
    2914     148     8     -0.8472     83.6925      3.9090      0.3516
    2915     148     7      0.4236     83.5198      4.4870     -0.3917
    2916     148     7      0.4236     83.8445      3.0501     -0.0426
    2917     149     8     -0.8472     72.4553     25.8007     -0.6556
    2918     149     7      0.4236     72.7403     26.3056      0.1061
    2919     149     7      0.4236     72.6128     26.3807     -1.4006
    2920     150     8     -0.8472     81.3563     19.1645      2.0000
    2921     150     7      0.4236     81.0251     18.3423      1.6386
    2922     150     7      0.4236     81.9337     19.5103      1.3194
    2923     151     8     -0.8472     98.6555     23.5393     -0.8086
    2924     151     7      0.4236     99.3238     22.8976     -1.0490
    2925     151     7      0.4236     98.0211     23.0430     -0.2916
    2926     152     8     -0.8472     80.4721      0.8938      1.3325
    2927     152     7      0.4236     80.2822     -0.0000      1.0474
    2928     152     7      0.4236     79.8114      1.0782      2.0001
    2929     153     8     -0.8472     88.0533     13.8148     -1.7451
    2930     153     7      0.4236     87.9854     13.8023     -0.7903
    2931     153     7      0.4236     88.3080     12.9223     -1.9792
    2932     154     8     -0.8472     76.3519     17.7103     -1.8693
    2933     154     7      0.4236     76.1278     17.7117     -0.9387
    2934     154     7      0.4236     76.8982     16.9325     -1.9834
    2935     155     8     -0.8472    104.8641     20.3751      1.5965
    2936     155     7      0.4236    104.8091     20.6506      0.6814
    2937     155     7      0.4236    104.5903     19.4580      1.5879
    2938     156     8     -0.8472     82.7875      0.0000      0.2544
    2939     156     7      0.4236     83.2945      0.5532     -0.3398
    2940     156     7      0.4236     82.6790      0.5314      1.0431
    2941     157     8     -0.8472    100.7839      1.6379      0.6966
    2942     157     7      0.4236    100.3064      1.3888     -0.0947
    2943     157     7      0.4236    100.2503      1.2993      1.4155
    2944     158     8     -0.8472     75.3888     22.5933     -1.3033
    2945     158     7      0.4236     76.0273     22.4512     -2.0022
    2946     158     7      0.4236     74.9633     23.4198     -1.5313
    2947     159     8     -0.8472     89.1732      7.2633     -1.6228
    2948     159     7      0.4236     89.0801      6.3846     -1.9910
    2949     159     7      0.4236     88.4062      7.7394     -1.9411
    2950     160     8     -0.8472     77.4431      8.1706     -2.0000
    2951     160     7      0.4236     76.7527      8.8040     -1.8039
    2952     160     7      0.4236     77.2753      7.4406     -1.4040
    2953     161     8     -0.8472     67.1711      3.8485      1.1483
    2954     161     7      0.4236     67.9826      4.3561      1.1409
    2955     161     7      0.4236     67.1699      3.4103      1.9993
    2956     162     8     -0.8472     96.8407      2.2582     -1.3621
    2957     162     7      0.4236     96.7044      2.2241     -0.4153
    2958     162     7      0.4236     96.2380      2.9364     -1.6671
    2959     163     8     -0.8472     65.7196     11.5840      1.2602
    2960     163     7      0.4236     65.1195     11.4914      2.0002
    2961     163     7      0.4236     65.1617     11.5001      0.4869
    2962     164     8     -0.8472     76.8035     10.7192     -0.6131
    2963     164     7      0.4236     76.4771     10.1820      0.1087
    2964     164     7      0.4236     76.9829     11.5714     -0.2160
    2965     165     8     -0.8472     69.5237     21.9387      1.1933
    2966     165     7      0.4236     69.1318     21.5435      1.9721
    2967     165     7      0.4236     69.1690     21.4321      0.4627
    2968     166     8     -0.8472     63.2788     23.8150      0.6034
    2969     166     7      0.4236     62.6233     23.3826      1.1508
    2970     166     7      0.4236     62.7759     24.1997     -0.1145
    2971     167     8     -0.8472     85.9502      8.1183     -1.2884
    2972     167     7      0.4236     85.3240      8.6178     -0.7643
    2973     167     7      0.4236     86.1937      8.7104     -2.0000
    2974     168     8     -0.8472     66.3966     17.3095      0.6339
    2975     168     7      0.4236     66.1665     17.7408     -0.1891
    2976     168     7      0.4236     65.7528     17.6346      1.2633
    2977     169     8     -0.8472     83.3559     21.6420      0.3448
    2978     169     7      0.4236     82.3988     21.6474      0.3549
    2979     169     7      0.4236     83.6069     22.1275      1.1306
    2980     170     8     -0.8472     92.1044     14.3953     -1.1866
    2981     170     7      0.4236     91.8015     13.9917     -2.0000
    2982     170     7      0.4236     91.5461     14.0159     -0.5080
    2983     171     8     -0.8472     60.5820      6.6586      0.6455
    2984     171     7      0.4236     60.6952      6.5757      1.5924
    2985     171     7      0.4236     59.8313      7.2438      0.5439
    2986     172     8     -0.8472     97.6204      7.6934      1.0799
    2987     172     7      0.4236     98.1181      7.3879      0.3216
    2988     172     7      0.4236     98.2865      7.9161      1.7303
    2989     173     8     -0.8472     85.7007      6.2981      0.9976
    2990     173     7      0.4236     85.0594      5.7710      0.5210
    2991     173     7      0.4236     85.2566      6.5392      1.8105
    2992     174     8     -0.8472     59.6919     14.6853      1.9999
    2993     174     7      0.4236     59.9934     15.5608      1.7573
    2994     174     7      0.4236     59.4751     14.2667      1.1668
    2995     175     8     -0.8472     82.1463     24.0160     -0.3580
    2996     175     7      0.4236     81.7952     23.3765     -0.9777
    2997     175     7      0.4236     83.0526     24.1475     -0.6365
    2998     176     8     -0.8472     69.6292      0.0000      1.6803
    2999     176     7      0.4236     68.8908      0.5228      1.9929
    3000     176     7      0.4236     69.6693      0.1790      0.7409
    3001     177     8     -0.8472     78.2674      4.4483      0.0087
    3002     177     7      0.4236     77.9962      4.1208      0.8662
    3003     177     7      0.4236     78.8232      3.7554     -0.3481
    3004     178     8     -0.8472     86.4528     12.5667      0.3177
    3005     178     7      0.4236     85.9746     12.8612      1.0928
    3006     178     7      0.4236     85.9858     12.9638     -0.4176
    3007     179     8     -0.8472     98.1621     10.9577      0.1639
    3008     179     7      0.4236     98.4800     10.2174      0.6807
    3009     179     7      0.4236     98.4088     11.7296      0.6735
    3010     180     8     -0.8472     75.6165     27.2000     -0.4976
    3011     180     7      0.4236     74.9244     26.7445     -0.0182
    3012     180     7      0.4236     75.5070     26.9157     -1.4050
    3013     181     8     -0.8472     77.1345      8.3133      1.8735
    3014     181     7      0.4236     76.5494      9.0603      2.0000
    3015     181     7      0.4236     76.7313      7.8098      1.1663
    3016     182     8     -0.8472     64.9924     12.7762     -1.2972
    3017     182     7      0.4236     64.1701     13.1838     -1.5688
    3018     182     7      0.4236     65.1985     12.1599     -2.0001
    3019     183     8     -0.8472     69.6771     18.2250      1.2067
    3020     183     7      0.4236     69.2223     18.7794      0.5727
    3021     183     7      0.4236     69.5681     18.6777      2.0430
    3022     184     8     -0.8472     66.7821     19.6525      1.7961
    3023     184     7      0.4236     67.1985     20.4923      1.9901
    3024     184     7      0.4236     67.1330     19.4025      0.9413
    3025     185     8     -0.8472    103.6051     26.8585      0.2926
    3026     185     7      0.4236    103.5690     26.1993     -0.4005
    3027     185     7      0.4236    104.0861     26.4339      1.0029
    3028     186     8     -0.8472     78.3990     23.2711      1.1007
    3029     186     7      0.4236     78.1224     24.0995      0.7088
    3030     186     7      0.4236     78.5390     22.6877      0.3548
    3031     187     8     -0.8472     86.8168     19.3192     -0.2675
    3032     187     7      0.4236     87.2677     19.8230      0.4101
    3033     187     7      0.4236     87.3641     19.4208     -1.0462
    3034     188     8     -0.8472     71.6702     19.2278      1.8834
    3035     188     7      0.4236     72.4322     19.1562      1.3086
    3036     188     7      0.4236     71.2274     20.0265      1.5965
    3037     189     8     -0.8472     75.4632     22.3475      1.2124
    3038     189     7      0.4236     76.2713     22.4241      0.7051
    3039     189     7      0.4236     75.7180     21.8638      1.9981
    3040     190     8     -0.8472     95.1927     26.1776     -0.7140
    3041     190     7      0.4236     94.6560     25.6239     -1.2810
    3042     190     7      0.4236     94.5952     26.4644     -0.0234
    3043     191     8     -0.8472     87.1226     16.7634     -1.6815
    3044     191     7      0.4236     87.0639     16.8170     -0.7276
    3045     191     7      0.4236     87.8355     16.1457     -1.8438
    3046     192     8     -0.8472     87.9488      0.4861     -0.0042
    3047     192     7      0.4236     87.5088      1.0358      0.6442
    3048     192     7      0.4236     88.7229      0.9882     -0.2590
    3049     193     8     -0.8472     72.4720      1.9459     -1.9161
    3050     193     7      0.4236     73.4035      1.7427     -2.0017
    3051     193     7      0.4236     72.2452      1.6639     -1.0300
    3052     194     8     -0.8472     98.0371      0.3946      1.2420
    3053     194     7      0.4236     97.3449      0.2196      0.6044
    3054     194     7      0.4236     97.5790      0.7576      2.0000
    3055     195     8     -0.8472     80.8742      5.3903     -1.2052
    3056     195     7      0.4236     80.2407      5.4439     -0.4896
    3057     195     7      0.4236     80.3418      5.4228     -2.0000
    3058     196     8     -0.8472     62.3537      2.3795      0.5507
    3059     196     7      0.4236     61.6248      2.1413      1.1236
    3060     196     7      0.4236     63.0109      2.7498      1.1399
    3061     197     8     -0.8472     90.0622     20.1235     -0.2081
    3062     197     7      0.4236     89.5409     19.5273     -0.7457
    3063     197     7      0.4236     90.8676     19.6397     -0.0253
    3064     198     8     -0.8472     96.4847     12.1801     -0.5880
    3065     198     7      0.4236     96.0344     11.4077     -0.2460
    3066     198     7      0.4236     95.7823     12.7996     -0.7855
    3067     199     8     -0.8472     97.7223     17.5881      0.1285
    3068     199     7      0.4236     98.2640     17.5838     -0.6607
    3069     199     7      0.4236     98.3445     17.4773      0.8473
    3070     200     8     -0.8472    102.5432      9.4610     -0.4806
    3071     200     7      0.4236    102.6544      8.5556     -0.1907
    3072     200     7      0.4236    102.9623      9.9849      0.2021
    3073     201     8     -0.8472     79.4006     25.0189     -0.9972
    3074     201     7      0.4236     79.9281     24.7339     -1.7434
    3075     201     7      0.4236     79.9584     24.8626     -0.2353
    3076     202     8     -0.8472     62.0415      4.8499      0.8169
    3077     202     7      0.4236     61.9809      4.5849     -0.1009
    3078     202     7      0.4236     61.3645      4.3382      1.2596
    3079     203     8     -0.8472    107.5663     21.2831     13.8280
    3080     203     7      0.4236    107.2176     21.6333     14.6478
    3081     203     7      0.4236    107.7613     22.0573     13.3001
    3082     204     8     -0.8472     98.8768     25.0967     16.0978
    3083     204     7      0.4236     99.4082     24.4455     15.6399
    3084     204     7      0.4236     99.2257     25.9391     15.8063
    3085     205     8     -0.8472    102.3462     14.0413     13.8834
    3086     205     7      0.4236    102.6858     13.3627     13.3001
    3087     205     7      0.4236    102.0592     13.5660     14.6631
    3088     206     8     -0.8472    105.1992     11.4445     16.6911
    3089     206     7      0.4236    105.8985     11.6827     17.2998
    3090     206     7      0.4236    105.3533     10.5196     16.4987
    3091     207     8     -0.8472     80.6590     10.0832     13.5492
    3092     207     7      0.4236     79.9949      9.4405     13.3002
    3093     207     7      0.4236     80.8750      9.8661     14.4561
    3094     208     8     -0.8472     87.9088     16.4151     14.0804
    3095     208     7      0.4236     88.4243     17.1739     13.8073
    3096     208     7      0.4236     87.8646     15.8618     13.3006
    3097     209     8     -0.8472     60.3762     12.6338     16.1354
    3098     209     7      0.4236     60.8764     13.4409     16.0145
    3099     209     7      0.4236     59.4756     12.8747     15.9184
    3100     210     8     -0.8472     95.9497      6.7793     14.5225
    3101     210     7      0.4236     95.5500      6.5790     15.3690
    3102     210     7      0.4236     95.7731      6.0071     13.9851
    3103     211     8     -0.8472    101.6763     19.1168     14.0045
    3104     211     7      0.4236    101.2182     19.5774     13.3015
    3105     211     7      0.4236    101.3950     19.5601     14.8049
    3106     212     8     -0.8472     91.5788     25.8064     15.6130
    3107     212     7      0.4236     92.4541     25.7427     15.2307
    3108     212     7      0.4236     91.7309     25.8329     16.5577
    3109     213     8     -0.8472    101.0101     16.4513     14.0945
    3110     213     7      0.4236    101.2770     17.0674     14.7767
    3111     213     7      0.4236    100.9538     16.9824     13.3002
    3112     214     8     -0.8472     61.2167      2.6087     14.7626
    3113     214     7      0.4236     60.6243      2.2120     15.4013
    3114     214     7      0.4236     61.8730      3.0610     15.2925
    3115     215     8     -0.8472     71.6742     22.6316     17.3003
    3116     215     7      0.4236     72.4352     22.9113     16.7916
    3117     215     7      0.4236     71.0567     23.3594     17.2284
    3118     216     8     -0.8472    105.6278      5.3053     16.9956
    3119     216     7      0.4236    104.7157      5.0161     16.9712
    3120     216     7      0.4236    106.0905      4.6883     16.4287
    3121     217     8     -0.8472     97.8543      0.5384     14.0499
    3122     217     7      0.4236     97.6294     -0.0011     13.2919
    3123     217     7      0.4236     97.6274     -0.0032     14.8058
    3124     218     8     -0.8472     95.9907      1.7061     14.3456
    3125     218     7      0.4236     95.4579      2.4291     14.6766
    3126     218     7      0.4236     95.8545      1.7217     13.3982
    3127     219     8     -0.8472     93.3136     10.6173     13.6762
    3128     219     7      0.4236     93.7562     10.3566     14.4838
    3129     219     7      0.4236     93.8776     11.2936     13.3010
    3130     220     8     -0.8472     81.3801     13.1556     15.8219
    3131     220     7      0.4236     81.2475     13.4659     14.9261
    3132     220     7      0.4236     80.9764     12.2879     15.8375
    3133     221     8     -0.8472     99.2921      1.1968     15.5971
    3134     221     7      0.4236     99.9465      0.7439     15.0653
    3135     221     7      0.4236     99.4111      0.8417     16.4780
    3136     222     8     -0.8472     66.8958      5.4264     14.0673
    3137     222     7      0.4236     66.0873      5.1303     14.4855
    3138     222     7      0.4236     66.9899      4.8618     13.3001
    3139     223     8     -0.8472     64.8834     25.3256     14.2450
    3140     223     7      0.4236     64.1879     25.5706     13.6348
    3141     223     7      0.4236     65.0461     26.1193     14.7547
    3142     224     8     -0.8472     72.1471     16.8288     17.0077
    3143     224     7      0.4236     71.5804     17.6002     17.0121
    3144     224     7      0.4236     71.8906     16.3470     16.2214
    3145     225     8     -0.8472     84.6291      3.8903     16.3956
    3146     225     7      0.4236     85.2207      4.3522     15.8015
    3147     225     7      0.4236     84.9314      4.1319     17.2711
    3148     226     8     -0.8472     75.3777      5.7694     16.0743
    3149     226     7      0.4236     75.4259      5.8935     17.0222
    3150     226     7      0.4236     74.8920      6.5308     15.7570
    3151     227     8     -0.8472     91.5042     12.6106     16.4963
    3152     227     7      0.4236     91.2344     13.1877     15.7818
    3153     227     7      0.4236     91.0894     12.9825     17.2747
    3154     228     8     -0.8472     71.3229      0.6425     16.0827
    3155     228     7      0.4236     71.6217      1.0391     15.2643
    3156     228     7      0.4236     71.5573      1.2795     16.7576
    3157     229     8     -0.8472     65.1520     12.1641     17.2980
    3158     229     7      0.4236     65.6412     12.8361     16.8233
    3159     229     7      0.4236     64.7245     11.6498     16.6132
    3160     230     8     -0.8472     68.6413      2.8244     14.1077
    3161     230     7      0.4236     69.5359      2.4840     14.1027
    3162     230     7      0.4236     68.5743      3.3349     13.3007
    3163     231     8     -0.8472    107.0865      7.5613     14.5746
    3164     231     7      0.4236    106.9542      8.4789     14.8126
    3165     231     7      0.4236    107.9993      7.5165     14.2897
    3166     232     8     -0.8472     93.2645      1.9561     16.9517
    3167     232     7      0.4236     93.6799      2.8142     16.8653
    3168     232     7      0.4236     93.5242      1.4831     16.1611
    3169     233     8     -0.8472     77.5749     27.1993     16.5846
    3170     233     7      0.4236     78.2233     27.1903     17.2887
    3171     233     7      0.4236     77.9836     26.7027     15.8756
    3172     234     8     -0.8472     72.9131     26.2580     16.6195
    3173     234     7      0.4236     73.0808     25.9329     15.7350
    3174     234     7      0.4236     73.3203     27.1240     16.6382
    3175     235     8     -0.8472    103.3534     16.4936     15.5942
    3176     235     7      0.4236    103.0725     15.7176     15.1093
    3177     235     7      0.4236    104.2152     16.2615     15.9402
    3178     236     8     -0.8472     74.6710     23.5451     15.9776
    3179     236     7      0.4236     74.8771     23.2040     16.8478
    3180     236     7      0.4236     74.2693     22.8070     15.5194
    3181     237     8     -0.8472     76.7542     17.0376     15.5805
    3182     237     7      0.4236     77.2062     17.2908     14.7756
    3183     237     7      0.4236     77.4106     17.1457     16.2686
    3184     238     8     -0.8472     77.3980     24.1327     16.0140
    3185     238     7      0.4236     77.6192     24.7136     16.7420
    3186     238     7      0.4236     77.6365     24.6283     15.2306
    3187     239     8     -0.8472     63.6121     13.6274     16.4918
    3188     239     7      0.4236     63.4166     14.2296     17.2097
    3189     239     7      0.4236     62.9472     12.9427     16.5652
    3190     240     8     -0.8472     85.9038     12.6080     13.3675
    3191     240     7      0.4236     86.5194     13.3386     13.3079
    3192     240     7      0.4236     86.4520     11.8262     13.3010
    3193     241     8     -0.8472     65.2104      2.8481     15.8061
    3194     241     7      0.4236     65.4022      2.9793     14.8775
    3195     241     7      0.4236     64.2821      3.0651     15.8924
    3196     242     8     -0.8472    107.5102     11.2195     14.8072
    3197     242     7      0.4236    107.9998     10.4370     15.0606
    3198     242     7      0.4236    107.4375     11.7290     15.6143
    3199     243     8     -0.8472     99.5248     12.2679     16.4945
    3200     243     7      0.4236     98.8384     12.3618     17.1550
    3201     243     7      0.4236     99.0825     11.8732     15.7430
    3202     244     8     -0.8472     60.5383     24.3043     16.3235
    3203     244     7      0.4236     60.4355     24.1717     17.2658
    3204     244     7      0.4236     60.8038     25.2199     16.2375
    3205     245     8     -0.8472     96.0576      1.5856     16.6162
    3206     245     7      0.4236     95.3985      1.5199     17.3072
    3207     245     7      0.4236     96.2174      0.6801     16.3502
    3208     246     8     -0.8472     74.8018      5.1000     13.3728
    3209     246     7      0.4236     74.5048      4.1940     13.4575
    3210     246     7      0.4236     75.5557      5.1612     13.9593
    3211     247     8     -0.8472    101.8650      3.2257     16.7433
    3212     247     7      0.4236    102.1750      3.0286     15.8594
    3213     247     7      0.4236    102.3008      2.5804     17.2999
    3214     248     8     -0.8472     79.7173     23.0619     16.4750
    3215     248     7      0.4236     79.4811     23.5115     15.6637
    3216     248     7      0.4236     79.7282     23.7525     17.1377
    3217     249     8     -0.8472    107.9937     14.8231     15.8615
    3218     249     7      0.4236    107.7450     13.9022     15.7814
    3219     249     7      0.4236    107.3593     15.2912     15.3188
    3220     250     8     -0.8472     61.9011     12.4053     13.3008
    3221     250     7      0.4236     62.3556     12.3715     14.1425
    3222     250     7      0.4236     61.2518     11.7038     13.3504
    3223     251     8     -0.8472     82.3773     20.1758     14.9378
    3224     251     7      0.4236     82.7087     19.3098     15.1757
    3225     251     7      0.4236     81.6973     20.3589     15.5860
    3226     252     8     -0.8472     70.9560      5.9108     15.7078
    3227     252     7      0.4236     71.7192      6.1984     15.2067
    3228     252     7      0.4236     70.2357      6.4477     15.3774
    3229     253     8     -0.8472     65.9910      8.8906     13.3026
    3230     253     7      0.4236     66.1667      8.5739     14.1886
    3231     253     7      0.4236     65.7705      9.8149     13.4174
    3232     254     8     -0.8472     68.2086     22.8460     14.0897
    3233     254     7      0.4236     68.5396     23.2748     13.3006
    3234     254     7      0.4236     68.5795     23.3530     14.8120
    3235     255     8     -0.8472     67.3356     16.8573     14.4495
    3236     255     7      0.4236     67.0904     16.6760     15.3568
    3237     255     7      0.4236     67.7266     16.0407     14.1388
    3238     256     8     -0.8472     79.2956      8.5452     17.0579
    3239     256     7      0.4236     79.1736      9.3118     16.4979
    3240     256     7      0.4236     80.2226      8.5664     17.2952
    3241     257     8     -0.8472    105.8535     13.7626     14.0183
    3242     257     7      0.4236    105.5091     14.1712     14.8124
    3243     257     7      0.4236    105.5374     14.3183     13.3060
    3244     258     8     -0.8472     65.6261     21.0660     16.0371
    3245     258     7      0.4236     65.4579     20.8889     15.1116
    3246     258     7      0.4236     64.7564     21.1641     16.4246
    3247     259     8     -0.8472     76.5075     12.2349     14.1266
    3248     259     7      0.4236     76.2921     11.6096     13.4346
    3249     259     7      0.4236     76.6316     11.6954     14.9075
    3250     260     8     -0.8472     79.6934      7.1213     15.3037
    3251     260     7      0.4236     80.2450      6.4085     15.6260
    3252     260     7      0.4236     80.2878      7.8673     15.2239
    3253     261     8     -0.8472     87.2186     22.6504     16.7045
    3254     261     7      0.4236     87.2642     23.0982     15.8598
    3255     261     7      0.4236     86.8253     23.2924     17.2956
    3256     262     8     -0.8472     97.1765     13.7122     14.7595
    3257     262     7      0.4236     97.0616     13.7790     13.8116
    3258     262     7      0.4236     96.7711     12.8768     14.9922
    3259     263     8     -0.8472    104.7322      2.8677     15.8916
    3260     263     7      0.4236    104.1723      2.1160     15.6974
    3261     263     7      0.4236    105.4669      2.4992     16.3822
    3262     264     8     -0.8472     82.0523     24.9028     17.2814
    3263     264     7      0.4236     82.1998     25.8486     17.2861
    3264     264     7      0.4236     82.2076     24.6402     16.3742
    3265     265     8     -0.8472     94.7821     26.8068     13.5344
    3266     265     7      0.4236     93.8925     26.7651     13.8852
    3267     265     7      0.4236     94.9907     25.9023     13.3010
    3268     266     8     -0.8472     68.4592      9.8169     13.8226
    3269     266     7      0.4236     69.0509     10.3593     13.3011
    3270     266     7      0.4236     68.4894      8.9571     13.4030
    3271     267     8     -0.8472     89.5082      4.3016     15.1619
    3272     267     7      0.4236     89.7606      4.6494     16.0172
    3273     267     7      0.4236     89.9319      4.8840     14.5314
    3274     268     8     -0.8472     86.9299     12.2220     15.7916
    3275     268     7      0.4236     87.5182     12.5175     15.0968
    3276     268     7      0.4236     87.1524     12.7704     16.5439
    3277     269     8     -0.8472     62.1857     16.6589     16.1598
    3278     269     7      0.4236     62.5220     16.2420     16.9531
    3279     269     7      0.4236     62.0571     15.9366     15.5451
    3280     270     8     -0.8472     97.5750     20.3890     14.1526
    3281     270     7      0.4236     97.2189     20.6173     13.2940
    3282     270     7      0.4236     97.0413     20.8851     14.7734
    3283     271     8     -0.8472    107.6466     17.5477     15.0914
    3284     271     7      0.4236    106.9906     17.7407     14.4216
    3285     271     7      0.4236    107.2552     17.8590     15.9075
    3286     272     8     -0.8472     78.2902      6.0328     16.6038
    3287     272     7      0.4236     78.1305      5.5437     15.7966
    3288     272     7      0.4236     77.9710      5.4581     17.2996
    3289     273     8     -0.8472     68.6171     26.1537     15.3721
    3290     273     7      0.4236     68.1388     26.5424     16.1044
    3291     273     7      0.4236     68.1773     26.4913     14.5918
    3292     274     8     -0.8472     64.2039     18.5119     15.7687
    3293     274     7      0.4236     63.7777     18.1399     14.9966
    3294     274     7      0.4236     63.9684     17.9188     16.4820
    3295     275     8     -0.8472     96.4643     26.1260     16.4862
    3296     275     7      0.4236     97.0959     25.8685     17.1578
    3297     275     7      0.4236     96.7104     25.6134     15.7162
    3298     276     8     -0.8472     98.1107     17.2084     13.9990
    3299     276     7      0.4236     97.2907     16.8346     13.6763
    3300     276     7      0.4236     98.7939     16.6774     13.5898
    3301     277     8     -0.8472    104.0872      2.7373     13.5874
    3302     277     7      0.4236    103.2136      2.3500     13.6430
    3303     277     7      0.4236    103.9326      3.6386     13.3047
    3304     278     8     -0.8472     66.1241     14.0121     15.0090
    3305     278     7      0.4236     66.9209     14.3732     15.3976
    3306     278     7      0.4236     66.3874     13.7413     14.1295
    3307     279     8     -0.8472     75.7551      2.4129     14.2328
    3308     279     7      0.4236     76.2708      2.6450     13.4606
    3309     279     7      0.4236     75.1384      1.7513     13.9196
    3310     280     8     -0.8472    100.1015     14.9510     16.3844
    3311     280     7      0.4236     99.9295     15.7941     15.9650
    3312     280     7      0.4236     99.8534     15.0832     17.2994
    3313     281     8     -0.8472     94.9363     17.6874     15.6933
    3314     281     7      0.4236     95.2040     17.7460     14.7761
    3315     281     7      0.4236     95.6952     17.3139     16.1414
    3316     282     8     -0.8472     65.8246     18.8131     17.3001
    3317     282     7      0.4236     66.1662     18.1226     16.7321
    3318     282     7      0.4236     66.5053     19.4861     17.2958
    3319     283     8     -0.8472     80.3453     18.0811     16.4213
    3320     283     7      0.4236     80.0410     18.6092     15.6832
    3321     283     7      0.4236     80.1776     17.1771     16.1548
    3322     284     8     -0.8472    104.8291     18.5860     14.6073
    3323     284     7      0.4236    104.5289     17.8099     14.1343
    3324     284     7      0.4236    105.0809     18.2585     15.4707
    3325     285     8     -0.8472     79.0093     26.3219     13.8372
    3326     285     7      0.4236     79.2958     25.5836     13.2995
    3327     285     7      0.4236     78.3568     26.7711     13.3000
    3328     286     8     -0.8472    105.5634     20.5394     16.3730
    3329     286     7      0.4236    104.6805     20.7122     16.6999
    3330     286     7      0.4236    105.4688     20.5282     15.4206
    3331     287     8     -0.8472     84.2264     26.9872     17.1199
    3332     287     7      0.4236     84.0191     27.1630     16.2021
    3333     287     7      0.4236     85.1565     27.1986     17.2006
    3334     288     8     -0.8472     76.0832     20.2179     15.6274
    3335     288     7      0.4236     76.6748     20.2866     16.3767
    3336     288     7      0.4236     75.9464     19.2772     15.5151
    3337     289     8     -0.8472     88.5081     16.9911     16.8937
    3338     289     7      0.4236     88.9453     17.7398     17.2992
    3339     289     7      0.4236     88.8590     16.9614     16.0036
    3340     290     8     -0.8472     96.7477     10.2390     16.7680
    3341     290     7      0.4236     95.9939     10.5358     16.2581
    3342     290     7      0.4236     97.5015     10.4085     16.2030
    3343     291     8     -0.8472     61.1386     10.5297     15.2841
    3344     291     7      0.4236     60.8515      9.7820     14.7600
    3345     291     7      0.4236     61.0280     10.2439     16.1909
    3346     292     8     -0.8472     88.8828      0.2796     15.0686
    3347     292     7      0.4236     88.3760      0.3942     14.2647
    3348     292     7      0.4236     88.2775      0.5195     15.7702
    3349     293     8     -0.8472     87.2347      9.9237     16.8948
    3350     293     7      0.4236     86.9750      9.6358     16.0196
    3351     293     7      0.4236     87.6236      9.1473     17.2973
    3352     294     8     -0.8472     81.7393     16.1579     14.0683
    3353     294     7      0.4236     82.2152     16.5766     13.3510
    3354     294     7      0.4236     80.9282     16.6606     14.1439
    3355     295     8     -0.8472     68.5391      8.7602     15.7505
    3356     295     7      0.4236     68.7154      8.8935     16.6819
    3357     295     7      0.4236     68.5020      7.8093     15.6471
    3358     296     8     -0.8472     86.0210     25.2796     16.5440
    3359     296     7      0.4236     86.5625     25.5100     17.2989
    3360     296     7      0.4236     86.6133     25.3449     15.7949
    3361     297     8     -0.8472     79.9027     21.7704     14.3857
    3362     297     7      0.4236     79.5535     22.3290     13.6913
    3363     297     7      0.4236     79.1404     21.2966     14.7186
    3364     298     8     -0.8472     88.6289      7.9013     15.7838
    3365     298     7      0.4236     88.9029      7.9199     14.8669
    3366     298     7      0.4236     88.5254      6.9712     15.9846
    3367     299     8     -0.8472     70.8384     12.2237     14.0264
    3368     299     7      0.4236     71.3806     12.3937     14.7967
    3369     299     7      0.4236     71.3230     12.6165     13.3004
    3370     300     8     -0.8472     94.5982     25.0956     15.3269
    3371     300     7      0.4236     94.1721     24.4514     14.7616
    3372     300     7      0.4236     94.3685     24.8242     16.2157
    3373     301     8     -0.8472     94.3827     19.9867     14.0470
    3374     301     7      0.4236     94.9558     20.1853     14.7875
    3375     301     7      0.4236     94.7976     20.4180     13.3000
    3376     302     8     -0.8472    105.8699     23.2103     15.7612
    3377     302     7      0.4236    105.0374     23.3515     16.2120
    3378     302     7      0.4236    106.4032     22.7229     16.3891
    3379     303     8     -0.8472     89.1855     21.3023     14.2720
    3380     303     7      0.4236     88.6065     21.5986     14.9744
    3381     303     7      0.4236     88.8149     20.4651     13.9928
    3382     304     8     -0.8472     69.1038      0.4197     15.8799
    3383     304     7      0.4236     68.6112      0.7520     15.1295
    3384     304     7      0.4236     68.5351      0.5842     16.6321
    3385     305     8     -0.8472     89.6115      2.2421     14.3890
    3386     305     7      0.4236     90.1127      2.1076     15.1933
    3387     305     7      0.4236     90.1996      1.9575     13.6894
    3388     306     8     -0.8472     70.9707      8.4914     14.0145
    3389     306     7      0.4236     71.6047      8.5545     13.3001
    3390     306     7      0.4236     71.4902      8.6187     14.8083
    3391     307     8     -0.8472    103.7046     20.7828     14.1249
    3392     307     7      0.4236    103.3788     21.2390     14.9007
    3393     307     7      0.4236    103.7099     21.4500     13.4386
    3394     308     8     -0.8472     59.8811      4.1431     13.8785
    3395     308     7      0.4236     59.4765      4.3130     14.7292
    3396     308     7      0.4236     59.5138      4.8116     13.3002
    3397     309     8     -0.8472     78.8098     11.6258     14.2757
    3398     309     7      0.4236     78.9428     11.1690     15.1062
    3399     309     7      0.4236     79.6662     11.9994     14.0675
    3400     310     8     -0.8472     82.8748     26.7738     14.0076
    3401     310     7      0.4236     82.4860     26.4244     14.8095
    3402     310     7      0.4236     82.4002     26.3368     13.3005
    3403     311     8     -0.8472     91.0778      7.4767     16.7483
    3404     311     7      0.4236     90.7422      7.1864     15.9002
    3405     311     7      0.4236     91.0461      6.6946     17.2994
    3406     312     8     -0.8472    103.0849     10.7183     13.7913
    3407     312     7      0.4236    103.1817     10.3885     14.6846
    3408     312     7      0.4236    102.7231      9.9803     13.3008
    3409     313     8     -0.8472     62.2675      7.3974     16.8641
    3410     313     7      0.4236     63.0647      7.0961     17.2998
    3411     313     7      0.4236     61.7390      6.6065     16.7570
    3412     314     8     -0.8472     82.3664     22.2982     17.2878
    3413     314     7      0.4236     82.6282     21.3776     17.2994
    3414     314     7      0.4236     81.8129     22.3806     16.5112
    3415     315     8     -0.8472    102.2807      5.0621     14.9954
    3416     315     7      0.4236    101.6641      5.1800     15.7179
    3417     315     7      0.4236    101.7515      5.1800     14.2066
    3418     316     8     -0.8472     99.5508     14.0283     13.5467
    3419     316     7      0.4236     99.3521     13.8672     14.4691
    3420     316     7      0.4236    100.2923     13.4535     13.3570
    3421     317     8     -0.8472     94.6210     22.3263     14.4017
    3422     317     7      0.4236     94.1610     22.2021     15.2319
    3423     317     7      0.4236     93.9241     22.3923     13.7488
    3424     318     8     -0.8472     63.7514     10.6715     13.9391
    3425     318     7      0.4236     63.1011     10.3773     13.3013
    3426     318     7      0.4236     63.7959      9.9626     14.5808
    3427     319     8     -0.8472     69.0070     14.1822     14.0292
    3428     319     7      0.4236     68.7632     13.4639     14.6130
    3429     319     7      0.4236     68.3895     14.1194     13.3006
    3430     320     8     -0.8472    105.8537     10.7763     13.4253
    3431     320     7      0.4236    105.3088     10.7413     14.2115
    3432     320     7      0.4236    106.1588      9.8771     13.3045
    3433     321     8     -0.8472     92.0571      3.9927     15.6257
    3434     321     7      0.4236     92.9387      4.3129     15.4346
    3435     321     7      0.4236     92.0794      3.0676     15.3808
    3436     322     8     -0.8472     72.1184     23.0637     13.8912
    3437     322     7      0.4236     71.5568     22.5627     13.2997
    3438     322     7      0.4236     72.2545     22.4844     14.6410
    3439     323     8     -0.8472     78.4935      6.6535     13.5039
    3440     323     7      0.4236     77.5555      6.7626     13.3473
    3441     323     7      0.4236     78.8716      7.5095     13.3024
    3442     324     8     -0.8472     93.5896      2.9232     13.4504
    3443     324     7      0.4236     92.7390      3.3355     13.3002
    3444     324     7      0.4236     94.2253      3.6229     13.3003
    3445     325     8     -0.8472     89.5297     11.0800     13.4259
    3446     325     7      0.4236     89.3725     10.1440     13.3019
    3447     325     7      0.4236     88.6551     11.4645     13.4845
    3448     326     8     -0.8472     73.3323     14.3164     17.2441
    3449     326     7      0.4236     74.2688     14.1255     17.2977
    3450     326     7      0.4236     73.1643     14.4332     16.3090
    3451     327     8     -0.8472     70.6554     25.3228     15.4141
    3452     327     7      0.4236     70.9212     25.3642     16.3327
    3453     327     7      0.4236     70.4645     24.3974     15.2610
    3454     328     8     -0.8472     71.0745     10.1490     17.1912
    3455     328     7      0.4236     71.7056      9.4375     17.2989
    3456     328     7      0.4236     70.7073     10.0139     16.3176
    3457     329     8     -0.8472     88.9750     11.1653     16.3754
    3458     329     7      0.4236     89.3896     12.0138     16.2188
    3459     329     7      0.4236     89.1500     10.9794     17.2979
    3460     330     8     -0.8472     80.5234     18.8355     13.4364
    3461     330     7      0.4236     80.5070     19.7225     13.7957
    3462     330     7      0.4236     81.4534     18.6406     13.3208
    3463     331     8     -0.8472     93.2517      6.7862     15.7475
    3464     331     7      0.4236     92.9075      7.6470     15.5091
    3465     331     7      0.4236     93.1621      6.7472     16.6997
    3466     332     8     -0.8472     67.2219     10.5680     15.6408
    3467     332     7      0.4236     66.8769     11.0546     16.3895
    3468     332     7      0.4236     67.0604     11.1380     14.8890
    3469     333     8     -0.8472    101.5901      0.5868     16.6405
    3470     333     7      0.4236    102.2821      0.3787     17.2683
    3471     333     7      0.4236    102.0125      0.5134     15.7847
    3472     334     8     -0.8472     91.2434      0.0001     15.6001
    3473     334     7      0.4236     91.8453      0.0672     16.3413
    3474     334     7      0.4236     91.7984      0.1166     14.8289
    3475     335     8     -0.8472     74.8873     13.7229     14.2128
    3476     335     7      0.4236     73.9567     13.6281     14.4157
    3477     335     7      0.4236     75.1816     14.4450     14.7680
    3478     336     8     -0.8472     86.4229     20.4066     13.5615
    3479     336     7      0.4236     86.3549     20.4379     14.5157
    3480     336     7      0.4236     85.9206     19.6314     13.3103
    3481     337     8     -0.8472     78.0022     12.5543     16.5332
    3482     337     7      0.4236     77.9196     13.2270     15.8573
    3483     337     7      0.4236     77.5662     12.9286     17.2988
    3484     338     8     -0.8472     86.3207      2.4541     16.2151
    3485     338     7      0.4236     85.7622      2.2312     15.4703
    3486     338     7      0.4236     85.8310      2.1538     16.9807
    3487     339     8     -0.8472     98.4490      6.2295     13.9826
    3488     339     7      0.4236     97.8645      5.8986     13.3006
    3489     339     7      0.4236     99.2953      5.8258     13.7899
    3490     340     8     -0.8472     68.8822     15.3465     16.7047
    3491     340     7      0.4236     69.3334     15.9452     17.2999
    3492     340     7      0.4236     68.4697     14.7020     17.2797
    3493     341     8     -0.8472     98.0633     20.7442     16.7165
    3494     341     7      0.4236     97.8399     20.0207     17.3021
    3495     341     7      0.4236     98.2746     21.4709     17.3025
    3496     342     8     -0.8472     69.6922     17.4090     14.5955
    3497     342     7      0.4236     69.2952     17.1153     15.4154
    3498     342     7      0.4236     69.1342     18.1297     14.3032
    3499     343     8     -0.8472     82.8622      1.6341     15.8852
    3500     343     7      0.4236     81.9050      1.6308     15.8850
    3501     343     7      0.4236     83.1001      2.1903     16.6270
    3502     344     8     -0.8472    107.4405      6.5897     16.7502
    3503     344     7      0.4236    107.9934      6.2030     16.0713
    3504     344     7      0.4236    107.6344      7.5263     16.7130
    3505     345     8     -0.8472     61.0096     16.2574     13.4558
    3506     345     7      0.4236     61.5137     15.4587     13.3002
    3507     345     7      0.4236     61.6705     16.9305     13.6182
    3508     346     8     -0.8472     80.4364      1.6001     14.0187
    3509     346     7      0.4236     80.4450      2.3975     13.4891
    3510     346     7      0.4236     81.2703      1.1730     13.8229
    3511     347     8     -0.8472     60.4526     18.6152     16.0777
    3512     347     7      0.4236     60.6232     18.0543     16.8344
    3513     347     7      0.4236     60.6252     18.0557     15.3205
    3514     348     8     -0.8472    101.9646     24.8409     15.7663
    3515     348     7      0.4236    101.3526     25.0840     16.4611
    3516     348     7      0.4236    101.4657     24.9529     14.9571
    3517     349     8     -0.8472     64.9625      9.3560     16.7076
    3518     349     7      0.4236     64.2325      9.1758     17.3000
    3519     349     7      0.4236     65.7426      9.2742     17.2563
    3520     350     8     -0.8472     69.3192     11.9049     16.0583
    3521     350     7      0.4236     69.0217     11.3621     16.7884
    3522     350     7      0.4236     69.2719     11.3282     15.2957
    3523     351     8     -0.8472     84.4555     25.0474     14.0499
    3524     351     7      0.4236     83.9428     24.7451     13.3002
    3525     351     7      0.4236     83.9454     24.7779     14.8137
    3526     352     8     -0.8472     74.5085     24.5294     13.9667
    3527     352     7      0.4236     75.1964     24.1709     13.4059
    3528     352     7      0.4236     73.9783     25.0695     13.3807
    3529     353     8     -0.8472     70.6037     14.6849     15.4737
    3530     353     7      0.4236     70.8541     14.0499     16.1448
    3531     353     7      0.4236     71.2738     14.5950     14.7962
    3532     354     8     -0.8472     84.9622     13.0328     16.4189
    3533     354     7      0.4236     84.3396     13.5438     15.9017
    3534     354     7      0.4236     84.9344     13.4304     17.2892
    3535     355     8     -0.8472     89.9711     27.2003     16.5641
    3536     355     7      0.4236     89.5785     26.7389     17.3052
    3537     355     7      0.4236     89.6023     26.7716     15.7918
    3538     356     8     -0.8472     80.4117     26.3260     15.5322
    3539     356     7      0.4236     79.9321     25.6570     16.0207
    3540     356     7      0.4236     80.6232     26.9939     16.1844
    3541     357     8     -0.8472     68.7024      4.3947     16.2313
    3542     357     7      0.4236     69.1579      4.5286     15.4002
    3543     357     7      0.4236     69.3682      4.5591     16.8991
    3544     358     8     -0.8472     65.2280     16.2502     13.8756
    3545     358     7      0.4236     65.7269     15.6696     13.3010
    3546     358     7      0.4236     64.9531     16.9708     13.3087
    3547     359     8     -0.8472     86.6846     17.7202     15.3663
    3548     359     7      0.4236     86.2546     18.5067     15.7021
    3549     359     7      0.4236     86.0367     17.0250     15.4811
    3550     360     8     -0.8472     95.9087     10.3279     13.3403
    3551     360     7      0.4236     96.4580     10.2344     14.1186
    3552     360     7      0.4236     95.4088      9.5126     13.3000
    3553     361     8     -0.8472     64.1560     14.3220     14.0692
    3554     361     7      0.4236     64.2199     13.4514     13.6766
    3555     361     7      0.4236     63.2729     14.3553     14.4368
    3556     362     8     -0.8472     96.7342     22.8119     15.7878
    3557     362     7      0.4236     96.4278     23.4295     15.1238
    3558     362     7      0.4236     97.5475     23.1958     16.1156
    3559     363     8     -0.8472     72.3688     19.8485     13.9053
    3560     363     7      0.4236     72.0696     19.6758     14.7980
    3561     363     7      0.4236     71.5637     19.9631     13.4003
    3562     364     8     -0.8472     86.3427      6.8952     16.8297
    3563     364     7      0.4236     85.7980      7.5637     16.4141
    3564     364     7      0.4236     85.7485      6.1594     16.9775
    3565     365     8     -0.8472     83.2619     10.5163     13.8344
    3566     365     7      0.4236     83.5683     10.2760     14.7088
    3567     365     7      0.4236     83.4276      9.7396     13.3002
    3568     366     8     -0.8472     85.9231      0.0019     16.5572
    3569     366     7      0.4236     85.3911      0.0823     15.7654
    3570     366     7      0.4236     85.2907      0.0311     17.2751
    3571     367     8     -0.8472     84.5424     21.9841     14.4659
    3572     367     7      0.4236     84.4401     21.4226     13.6975
    3573     367     7      0.4236     84.4587     21.3889     15.2109
    3574     368     8     -0.8472     81.8930      5.0347     16.1079
    3575     368     7      0.4236     81.5032      5.1890     16.9684
    3576     368     7      0.4236     82.4587      4.2729     16.2339
    3577     369     8     -0.8472     87.6805      4.1494     16.5442
    3578     369     7      0.4236     87.2288      4.5253     17.2998
    3579     369     7      0.4236     87.4529      4.7279     15.8163
    3580     370     8     -0.8472     76.3923      8.2775     16.1889
    3581     370     7      0.4236     77.0245      8.9957     16.1609
    3582     370     7      0.4236     76.8678      7.5253     15.8363
    3583     371     8     -0.8472     63.5271      6.5984     14.9457
    3584     371     7      0.4236     63.1591      7.1819     14.2821
    3585     371     7      0.4236     64.1768      7.1332     15.4019
    3586     372     8     -0.8472     99.8678      6.2465     16.4345
    3587     372     7      0.4236    100.0686      5.8349     17.2750
    3588     372     7      0.4236     99.0237      6.6761     16.5732
    3589     373     8     -0.8472     90.2353     24.3000     14.5089
    3590     373     7      0.4236     91.0515     24.1360     14.0366
    3591     373     7      0.4236     90.3528     23.8602     15.3509
    3592     374     8     -0.8472    104.7412      8.0629     14.9063
    3593     374     7      0.4236    104.5661      8.5735     15.6968
    3594     374     7      0.4236    104.3788      8.5905     14.1946
    3595     375     8     -0.8472     92.4654     16.7519     14.7832
    3596     375     7      0.4236     92.9342     16.3505     14.0515
    3597     375     7      0.4236     92.8083     16.3092     15.5596
    3598     376     8     -0.8472    102.6405      7.4227     16.1101
    3599     376     7      0.4236    102.5214      7.7163     15.2068
    3600     376     7      0.4236    103.3233      6.7540     16.0570
    3601     377     8     -0.8472     78.0015      2.5856     14.8237
    3602     377     7      0.4236     78.3106      1.7143     14.5758
    3603     377     7      0.4236     78.4114      3.1749     14.1906
    3604     378     8     -0.8472     88.3642     14.8305     15.7367
    3605     378     7      0.4236     88.6730     14.4039     16.5361
    3606     378     7      0.4236     89.0402     14.6398     15.0865
    3607     379     8     -0.8472     84.0811     16.3989     14.5184
    3608     379     7      0.4236     84.7081     16.4691     13.7985
    3609     379     7      0.4236     83.9563     17.2999     14.8166
    3610     380     8     -0.8472     87.7631     24.3617     14.0669
    3611     380     7      0.4236     86.8743     24.0818     13.8480
    3612     380     7      0.4236     88.3168     23.9362     13.4122
    3613     381     8     -0.8472     64.0395      4.2629     13.7047
    3614     381     7      0.4236     64.1060      5.1607     13.3797
    3615     381     7      0.4236     63.1546      3.9863     13.4663
    3616     382     8     -0.8472     73.5119     11.7950     16.5226
    3617     382     7      0.4236     72.6009     11.5251     16.4070
    3618     382     7      0.4236     73.8127     11.3036     17.2870
    3619     383     8     -0.8472     75.2549      9.8352     14.2201
    3620     383     7      0.4236     74.8873      9.4702     15.0250
    3621     383     7      0.4236     74.6386      9.5752     13.5354
    3622     384     8     -0.8472     99.6400      3.7283     14.8056
    3623     384     7      0.4236     99.4016      4.0527     15.6740
    3624     384     7      0.4236     98.9413      3.1146     14.5786
    3625     385     8     -0.8472    100.5167     21.5788     14.8739
    3626     385     7      0.4236    100.1663     22.4491     14.6837
    3627     385     7      0.4236    101.2879     21.7439     15.4164
    3628     386     8     -0.8472     87.1076      8.8322     13.9754
    3629     386     7      0.4236     86.5447      8.4585     13.2974
    3630     386     7      0.4236     87.0697      9.7768     13.8251
    3631     387     8     -0.8472     73.2989     20.5889     16.7513
    3632     387     7      0.4236     73.5997     19.8626     17.2974
    3633     387     7      0.4236     73.9854     20.6944     16.0928
    3634     388     8     -0.8472     75.6553     25.5057     16.1399
    3635     388     7      0.4236     75.7275     26.0537     16.9213
    3636     388     7      0.4236     75.2622     26.0779     15.4809
    3637     389     8     -0.8472     84.3923     23.2676     16.9081
    3638     389     7      0.4236     84.6341     22.4286     17.3003
    3639     389     7      0.4236     84.9605     23.3470     16.1419
    3640     390     8     -0.8472     97.7584     15.6831     16.4952
    3641     390     7      0.4236     97.6550     15.1749     17.2997
    3642     390     7      0.4236     96.9563     15.5154     16.0006
    3643     391     8     -0.8472     84.2740      6.4806     14.3385
    3644     391     7      0.4236     83.6444      6.6166     13.6305
    3645     391     7      0.4236     83.7394      6.4450     15.1316
    3646     392     8     -0.8472     94.2809     11.8229     16.8383
    3647     392     7      0.4236     93.5965     12.4135     17.1531
    3648     392     7      0.4236     94.3132     11.9749     15.8938
    3649     393     8     -0.8472     90.3634     27.2020     13.2934
    3650     393     7      0.4236     89.6723     26.6144     13.5987
    3651     393     7      0.4236     91.0208     27.1811     13.9888
    3652     394     8     -0.8472     76.4007     22.4597     14.7220
    3653     394     7      0.4236     76.7528     22.6836     13.8606
    3654     394     7      0.4236     77.1482     22.1022     15.2013
    3655     395     8     -0.8472     61.1551      6.1878     14.0980
    3656     395     7      0.4236     61.4477      5.6067     14.8001
    3657     395     7      0.4236     61.5160      5.8010     13.3003
    3658     396     8     -0.8472     99.0090     23.9328     13.5280
    3659     396     7      0.4236     98.0734     23.8854     13.7246
    3660     396     7      0.4236     99.1601     24.8501     13.3000
    3661     397     8     -0.8472     82.4038     11.2954     17.2998
    3662     397     7      0.4236     83.1879     11.8370     17.2103
    3663     397     7      0.4236     82.3975     10.7503     16.5129
    3664     398     8     -0.8472    105.7590     25.8709     16.6497
    3665     398     7      0.4236    105.6580     25.1745     17.2986
    3666     398     7      0.4236    105.9989     25.4145     15.8433
    3667     399     8     -0.8472     81.5966      4.7921     13.8376
    3668     399     7      0.4236     81.0806      5.3929     13.3000
    3669     399     7      0.4236     82.4096      4.6695     13.3474
    3670     400     8     -0.8472     90.6643     10.0307     15.0916
    3671     400     7      0.4236     91.4012     10.5623     14.7908
    3672     400     7      0.4236     90.8097      9.9291     16.0322
    3673     401     8     -0.8472     82.3736      8.6150     15.5410
    3674     401     7      0.4236     82.4328      8.1603     14.7008
    3675     401     7      0.4236     82.5138      7.9301     16.1949
    3676     402     8     -0.8472     87.2578      6.5981     14.2247
    3677     402     7      0.4236     86.4458      6.2584     14.6008
    3678     402     7      0.4236     87.2190      6.3457     13.3022
    3679     403     8     -0.8472     12.7220     24.6739     16.1130
    3680     403     7      0.4236     13.0491     24.5683     17.0063
    3681     403     7      0.4236     12.3636     25.5612     16.0920
    3682     404     8     -0.8472     19.6369     10.2105     16.2897
    3683     404     7      0.4236     20.5846     10.3425     16.3165
    3684     404     7      0.4236     19.3371     10.7681     15.5718
    3685     405     8     -0.8472     38.2431     20.8173      0.5640
    3686     405     7      0.4236     38.5832     20.7279      1.4543
    3687     405     7      0.4236     38.9763     20.5690      0.0010
    3688     406     8     -0.8472     45.9587      4.3941     19.8742
    3689     406     7      0.4236     46.1003      4.4015     20.8209
    3690     406     7      0.4236     46.4343      5.1607     19.5544
    3691     407     8     -0.8472     35.9992      3.7844     16.2545
    3692     407     7      0.4236     35.8573      4.6988     16.0094
    3693     407     7      0.4236     35.6975      3.2832     15.4969
    3694     408     8     -0.8472     23.5437      9.1739     14.5550
    3695     408     7      0.4236     23.2078      8.9866     15.4315
    3696     408     7      0.4236     22.7606      9.3140     14.0228
    3697     409     8     -0.8472     33.3810      6.9150     22.8300
    3698     409     7      0.4236     33.9123      6.8937     22.0340
    3699     409     7      0.4236     33.9907      6.6869     23.5317
    3700     410     8     -0.8472     42.7462     19.9828      7.3533
    3701     410     7      0.4236     42.9632     19.1203      6.9994
    3702     410     7      0.4236     42.4981     20.5008      6.5876
    3703     411     8     -0.8472     37.8934     23.5960      3.4551
    3704     411     7      0.4236     37.2827     23.2960      2.7818
    3705     411     7      0.4236     37.4002     24.2479      3.9532
    3706     412     8     -0.8472      7.7973      9.2407     14.1722
    3707     412     7      0.4236      8.0733      9.2968     13.2574
    3708     412     7      0.4236      8.5762      8.9393     14.6398
    3709     413     8     -0.8472      4.7098     17.9947     27.6438
    3710     413     7      0.4236      4.9972     18.8310     27.2774
    3711     413     7      0.4236      4.4623     18.2000     28.5453
    3712     414     8     -0.8472      4.5463      5.3591     22.9230
    3713     414     7      0.4236      4.3133      6.2458     22.6478
    3714     414     7      0.4236      3.7341      4.8599     22.8373
    3715     415     8     -0.8472     23.2110      6.1352     24.9629
    3716     415     7      0.4236     23.4765      6.7039     25.6856
    3717     415     7      0.4236     23.5152      6.5885     24.1766
    3718     416     8     -0.8472      0.6443      7.6415      3.1557
    3719     416     7      0.4236      0.0014      7.6719      3.8642
    3720     416     7      0.4236      0.1252      7.7317      2.3566
    3721     417     8     -0.8472     17.4586     12.8705      0.7460
    3722     417     7      0.4236     17.9681     12.5508      0.0014
    3723     417     7      0.4236     17.8299     13.7314      0.9389
    3724     418     8     -0.8472     13.5853     21.2643      4.6289
    3725     418     7      0.4236     13.6925     20.6922      3.8691
    3726     418     7      0.4236     13.4465     20.6654      5.3626
    3727     419     8     -0.8472      8.4625     19.9287     27.8349
    3728     419     7      0.4236      7.6785     20.2109     28.3061
    3729     419     7      0.4236      8.6338     20.6334     27.2102
    3730     420     8     -0.8472     19.9612     13.7893     12.3049
    3731     420     7      0.4236     20.5729     14.0497     11.6163
    3732     420     7      0.4236     20.4406     13.1393     12.8185
    3733     421     8     -0.8472     10.1070      1.9251     14.2834
    3734     421     7      0.4236     10.1703      1.2156     14.9229
    3735     421     7      0.4236     10.0781      1.4820     13.4355
    3736     422     8     -0.8472     53.2967     15.5319      9.3059
    3737     422     7      0.4236     53.0178     15.9320     10.1295
    3738     422     7      0.4236     54.1176     15.0888      9.5203
    3739     423     8     -0.8472     23.7840      7.5611      7.0313
    3740     423     7      0.4236     24.6009      7.3641      6.5730
    3741     423     7      0.4236     23.8510      8.4900      7.2526
    3742     424     8     -0.8472     20.5032     19.3199     20.0351
    3743     424     7      0.4236     20.6083     18.9944     19.1410
    3744     424     7      0.4236     19.6379     19.7292     20.0413
    3745     425     8     -0.8472     22.6393     15.8906      5.2646
    3746     425     7      0.4236     22.8450     16.4710      5.9974
    3747     425     7      0.4236     22.7490     16.4378      4.4869
    3748     426     8     -0.8472     28.1549      2.8217     16.6265
    3749     426     7      0.4236     27.9984      2.1036     16.0132
    3750     426     7      0.4236     28.1473      3.6086     16.0816
    3751     427     8     -0.8472      8.8427      1.6803     24.4824
    3752     427     7      0.4236      9.6049      1.4540     23.9494
    3753     427     7      0.4236      8.0925      1.3886     23.9644
    3754     428     8     -0.8472     22.3905     27.2000     27.8540
    3755     428     7      0.4236     22.0134     26.8945     27.0289
    3756     428     7      0.4236     21.8487     26.7937     28.5305
    3757     429     8     -0.8472     16.6793     21.3015      6.2020
    3758     429     7      0.4236     17.3285     20.6187      6.3707
    3759     429     7      0.4236     17.1649     22.1216      6.2906
    3760     430     8     -0.8472     53.1000     21.2386     22.5257
    3761     430     7      0.4236     53.0317     21.1175     21.5787
    3762     430     7      0.4236     53.8122     21.8685     22.6363
    3763     431     8     -0.8472      5.1091     18.3013     13.0342
    3764     431     7      0.4236      4.8130     17.8039     13.7965
    3765     431     7      0.4236      5.2337     17.6423     12.3513
    3766     432     8     -0.8472      8.8609     23.8371     26.3371
    3767     432     7      0.4236      9.0096     24.6040     25.7839
    3768     432     7      0.4236      8.8122     24.1884     27.2261
    3769     433     8     -0.8472     12.8206     16.9892     22.5573
    3770     433     7      0.4236     13.5052     17.1179     21.9009
    3771     433     7      0.4236     13.2881     16.9763     23.3924
    3772     434     8     -0.8472      9.5047     14.4669     26.9781
    3773     434     7      0.4236      8.9257     13.7048     26.9601
    3774     434     7      0.4236      9.7796     14.5378     27.8922
    3775     435     8     -0.8472     41.9111     12.1997      2.5162
    3776     435     7      0.4236     41.4699     11.7182      1.8164
    3777     435     7      0.4236     41.5687     13.0909      2.4471
    3778     436     8     -0.8472     10.2536      7.3188     18.8789
    3779     436     7      0.4236     10.8057      8.0650     18.6453
    3780     436     7      0.4236     10.8673      6.6562     19.1961
    3781     437     8     -0.8472     47.6228      3.8984      0.0000
    3782     437     7      0.4236     47.9243      3.0851      0.4048
    3783     437     7      0.4236     46.6684      3.8560      0.0581
    3784     438     8     -0.8472      1.5013     13.4757      3.0753
    3785     438     7      0.4236      1.7036     13.9230      3.8970
    3786     438     7      0.4236      1.9328     14.0025      2.4027
    3787     439     8     -0.8472     16.2842      3.6678     23.2977
    3788     439     7      0.4236     15.7108      3.1120     22.7699
    3789     439     7      0.4236     16.4374      3.1641     24.0971
    3790     440     8     -0.8472     25.0840     17.7083      3.7966
    3791     440     7      0.4236     25.8422     17.1512      3.6209
    3792     440     7      0.4236     24.6454     17.7908      2.9498
    3793     441     8     -0.8472     42.1098     12.4087      5.3093
    3794     441     7      0.4236     43.0204     12.5759      5.0661
    3795     441     7      0.4236     41.8073     11.7592      4.6746
    3796     442     8     -0.8472     30.4720     18.9550     18.1207
    3797     442     7      0.4236     31.0262     19.0851     18.8903
    3798     442     7      0.4236     30.1842     18.0442     18.1835
    3799     443     8     -0.8472     48.1249     19.3727      8.9930
    3800     443     7      0.4236     47.1747     19.3754      8.8773
    3801     443     7      0.4236     48.4741     19.5173      8.1136
    3802     444     8     -0.8472     26.5551     18.1507     23.8157
    3803     444     7      0.4236     27.1056     17.6287     23.2320
    3804     444     7      0.4236     26.6671     17.7467     24.6762
    3805     445     8     -0.8472     42.1461     16.4831      7.4500
    3806     445     7      0.4236     42.5686     16.4805      6.5910
    3807     445     7      0.4236     41.4129     17.0910      7.3549
    3808     446     8     -0.8472     42.5873      2.7881     13.9817
    3809     446     7      0.4236     41.7552      3.1490     13.6759
    3810     446     7      0.4236     42.6180      3.0110     14.9121
    3811     447     8     -0.8472     43.5627      6.0535      6.0837
    3812     447     7      0.4236     43.1935      5.1706      6.0632
    3813     447     7      0.4236     43.6400      6.2597      7.0153
    3814     448     8     -0.8472     42.8283      6.6196     10.0401
    3815     448     7      0.4236     42.8077      6.4775      9.0938
    3816     448     7      0.4236     42.6241      7.5485     10.1479
    3817     449     8     -0.8472     36.8513      5.7324      0.0867
    3818     449     7      0.4236     37.2780      5.6818      0.9421
    3819     449     7      0.4236     36.0425      5.2314      0.1919
    3820     450     8     -0.8472     41.1871      0.2421     19.6367
    3821     450     7      0.4236     41.0418      1.1791     19.7677
    3822     450     7      0.4236     41.8201      0.0005     20.3128
    3823     451     8     -0.8472     30.8274     18.9832     25.9114
    3824     451     7      0.4236     30.2112     19.1823     25.2066
    3825     451     7      0.4236     30.2867     18.5984     26.6013
    3826     452     8     -0.8472     46.6899     14.7758     27.7725
    3827     452     7      0.4236     46.0085     15.2150     28.2814
    3828     452     7      0.4236     46.2425     14.4756     26.9813
    3829     453     8     -0.8472     17.9127      7.7665     21.5835
    3830     453     7      0.4236     18.2788      8.2358     20.8339
    3831     453     7      0.4236     18.2626      8.2245     22.3476
    3832     454     8     -0.8472     13.1876      5.7357     10.6570
    3833     454     7      0.4236     12.5092      5.6794     11.3299
    3834     454     7      0.4236     12.7450      5.4792      9.8479
    3835     455     8     -0.8472      8.5838      8.8101     10.6924
    3836     455     7      0.4236      8.9227      8.2521      9.9924
    3837     455     7      0.4236      8.1026      8.2121     11.2642
    3838     456     8     -0.8472     47.0795     17.6750      7.4273
    3839     456     7      0.4236     46.7821     17.3404      6.5812
    3840     456     7      0.4236     46.5513     17.2029      8.0711
    3841     457     8     -0.8472     54.7719     20.3642     24.0567
    3842     457     7      0.4236     54.9992     19.7505     24.7553
    3843     457     7      0.4236     54.7315     19.8247     23.2671
    3844     458     8     -0.8472     42.0322      6.8855     25.1148
    3845     458     7      0.4236     41.3970      6.9453     24.4013
    3846     458     7      0.4236     41.4987      6.8469     25.9086
    3847     459     8     -0.8472     29.0520      4.3464     22.7236
    3848     459     7      0.4236     29.6126      4.4057     21.9500
    3849     459     7      0.4236     28.4480      3.6300     22.5279
    3850     460     8     -0.8472     42.5741     15.3674     24.3177
    3851     460     7      0.4236     43.4994     15.2726     24.5437
    3852     460     7      0.4236     42.1059     15.1243     25.1164
    3853     461     8     -0.8472     41.0076     22.8337      9.4916
    3854     461     7      0.4236     40.6013     22.0206      9.7919
    3855     461     7      0.4236     41.9367     22.6203      9.4059
    3856     462     8     -0.8472     33.6289     20.5661      6.6556
    3857     462     7      0.4236     33.8543     19.6965      6.9863
    3858     462     7      0.4236     34.4716     20.9693      6.4471
    3859     463     8     -0.8472     15.1879     15.8289     18.9040
    3860     463     7      0.4236     14.8988     16.5972     18.4117
    3861     463     7      0.4236     15.3862     16.1647     19.7781
    3862     464     8     -0.8472     15.3407      3.3040     17.6446
    3863     464     7      0.4236     15.0967      2.8638     18.4588
    3864     464     7      0.4236     14.9903      2.7420     16.9535
    3865     465     8     -0.8472      3.0313     11.7873     25.7941
    3866     465     7      0.4236      2.2957     11.4085     25.3128
    3867     465     7      0.4236      3.4598     12.3645     25.1621
    3868     466     8     -0.8472     19.0120      1.7649     21.8217
    3869     466     7      0.4236     18.8400      2.2360     21.0065
    3870     466     7      0.4236     18.5673      2.2800     22.4949
    3871     467     8     -0.8472     12.6254     19.9118     22.6786
    3872     467     7      0.4236     12.8957     20.3591     23.4805
    3873     467     7      0.4236     13.4379     19.5604     22.3143
    3874     468     8     -0.8472     30.4243      7.0157     23.7375
    3875     468     7      0.4236     30.1201      7.5727     23.0209
    3876     468     7      0.4236     29.7233      6.3751     23.8578
    3877     469     8     -0.8472     10.5788     16.5250      3.2853
    3878     469     7      0.4236     11.4179     16.1575      3.0078
    3879     469     7      0.4236     10.4442     16.1773      4.1669
    3880     470     8     -0.8472     11.8412      7.5012     22.7021
    3881     470     7      0.4236     12.2828      8.2455     23.1112
    3882     470     7      0.4236     10.9778      7.8372     22.4615
    3883     471     8     -0.8472     29.2203     13.0573     22.3794
    3884     471     7      0.4236     29.8714     12.4923     22.7953
    3885     471     7      0.4236     29.2716     12.8381     21.4490
    3886     472     8     -0.8472     26.1745      6.6320     21.0597
    3887     472     7      0.4236     25.4719      6.6550     20.4100
    3888     472     7      0.4236     26.9799      6.6463     20.5426
    3889     473     8     -0.8472     34.4325     25.8357     24.0611
    3890     473     7      0.4236     33.8539     25.7410     23.3044
    3891     473     7      0.4236     33.9454     25.4443     24.7861
    3892     474     8     -0.8472      4.7814     20.2035      2.5064
    3893     474     7      0.4236      4.0153     19.6805      2.2702
    3894     474     7      0.4236      5.5073     19.5795      2.5058
    3895     475     8     -0.8472     35.1549      0.6666      6.3050
    3896     475     7      0.4236     35.7923      0.5494      7.0095
    3897     475     7      0.4236     35.4009      1.4955      5.8944
    3898     476     8     -0.8472     23.3845      7.3763     12.9821
    3899     476     7      0.4236     23.9585      7.9537     12.4787
    3900     476     7      0.4236     23.8976      7.1426     13.7555
    3901     477     8     -0.8472     17.2553     13.2219     24.7928
    3902     477     7      0.4236     17.5145     12.9692     25.6789
    3903     477     7      0.4236     17.8131     12.6953     24.2203
    3904     478     8     -0.8472      6.2632     19.2315     18.5480
    3905     478     7      0.4236      5.9312     18.7518     19.3069
    3906     478     7      0.4236      5.5178     19.2795     17.9495
    3907     479     8     -0.8472     16.2147      5.8764     13.8733
    3908     479     7      0.4236     16.1897      6.3333     13.0325
    3909     479     7      0.4236     16.2530      6.5760     14.5255
    3910     480     8     -0.8472     27.0699      1.8995     13.9484
    3911     480     7      0.4236     27.5536      2.1746     13.1695
    3912     480     7      0.4236     26.5544      2.6675     14.1945
    3913     481     8     -0.8472      9.3352     13.0601     24.2521
    3914     481     7      0.4236      8.6705     12.9054     24.9233
    3915     481     7      0.4236     10.1683     12.9817     24.7170
    3916     482     8     -0.8472     51.3273     27.1994     23.2915
    3917     482     7      0.4236     51.6304     26.7270     22.5161
    3918     482     7      0.4236     51.1415     26.5135     23.9329
    3919     483     8     -0.8472     38.2108      6.2063     16.7540
    3920     483     7      0.4236     39.0958      6.1761     17.1174
    3921     483     7      0.4236     37.8260      5.3619     16.9887
    3922     484     8     -0.8472     36.8182     16.9851     22.7624
    3923     484     7      0.4236     36.3015     16.5676     22.0732
    3924     484     7      0.4236     37.2784     16.2621     23.1886
    3925     485     8     -0.8472     29.7248     21.4212     15.1542
    3926     485     7      0.4236     29.3993     21.0248     15.9624
    3927     485     7      0.4236     29.4442     20.8216     14.4628
    3928     486     8     -0.8472     18.9879     22.7577      3.0502
    3929     486     7      0.4236     19.4637     22.8115      3.8790
    3930     486     7      0.4236     19.4277     23.3880      2.4796
    3931     487     8     -0.8472     41.4047     16.7080      0.0636
    3932     487     7      0.4236     41.0960     15.8019      0.0687
    3933     487     7      0.4236     41.6226     16.8924      0.9773
    3934     488     8     -0.8472     53.3691     10.0003     15.3170
    3935     488     7      0.4236     53.5162     10.1280     14.3798
    3936     488     7      0.4236     52.5424      9.5204     15.3670
    3937     489     8     -0.8472     34.7139      9.8216     15.8733
    3938     489     7      0.4236     33.9014      9.3155     15.8701
    3939     489     7      0.4236     35.2993      9.3320     16.4511
    3940     490     8     -0.8472     53.1125     20.0585      7.2860
    3941     490     7      0.4236     53.3524     19.7076      6.4283
    3942     490     7      0.4236     52.3109     19.5910      7.5209
    3943     491     8     -0.8472     54.2610      4.6067     15.7664
    3944     491     7      0.4236     53.8655      5.4085     15.4243
    3945     491     7      0.4236     55.0000      4.9098     16.2939
    3946     492     8     -0.8472     31.2577     11.0526      9.5659
    3947     492     7      0.4236     32.0788     11.4708      9.3067
    3948     492     7      0.4236     31.3741     10.8501     10.4942
    3949     493     8     -0.8472     12.5515      2.7385     16.7613
    3950     493     7      0.4236     12.7655      3.4856     16.2024
    3951     493     7      0.4236     12.3955      2.0185     16.1501
    3952     494     8     -0.8472      1.8475     12.6284      5.8069
    3953     494     7      0.4236      1.5719     12.5924      6.7229
    3954     494     7      0.4236      2.7764     12.8564      5.8445
    3955     495     8     -0.8472     31.0015      1.3387      3.6412
    3956     495     7      0.4236     31.8402      1.6464      3.9849
    3957     495     7      0.4236     30.3797      1.4925      4.3524
    3958     496     8     -0.8472     53.5294     23.9434      7.9480
    3959     496     7      0.4236     53.0361     23.7473      8.7445
    3960     496     7      0.4236     53.6875     23.0887      7.5471
    3961     497     8     -0.8472     39.0773     23.7144     21.9036
    3962     497     7      0.4236     38.2156     23.8492     21.5092
    3963     497     7      0.4236     39.4831     24.5813     21.8958
    3964     498     8     -0.8472     28.9834     12.6684      4.8300
    3965     498     7      0.4236     29.0093     12.0456      4.1036
    3966     498     7      0.4236     28.5479     12.1936      5.5378
    3967     499     8     -0.8472     36.9166     22.4392     23.9335
    3968     499     7      0.4236     37.5427     21.9011     24.4180
    3969     499     7      0.4236     37.4606     23.0288     23.4114
    3970     500     8     -0.8472     42.7859     14.7480     21.5844
    3971     500     7      0.4236     43.5334     14.7707     22.1818
    3972     500     7      0.4236     42.0704     15.1462     22.0801
    3973     501     8     -0.8472     29.8625     18.4951     11.4631
    3974     501     7      0.4236     30.3747     19.1979     11.0634
    3975     501     7      0.4236     29.8799     18.6885     12.4004
    3976     502     8     -0.8472     33.2499      8.7658      3.9023
    3977     502     7      0.4236     33.3426      7.9584      4.4079
    3978     502     7      0.4236     33.4373      8.5069      3.0000
    3979     503     8     -0.8472      2.0846     27.0493     26.5103
    3980     503     7      0.4236      2.8157     27.0915     25.8940
    3981     503     7      0.4236      1.4330     26.5016     26.0725
    3982     504     8     -0.8472     17.3925      5.5432      8.0780
    3983     504     7      0.4236     16.4545      5.6284      8.2490
    3984     504     7      0.4236     17.4509      5.3800      7.1367
    3985     505     8     -0.8472     48.0606     24.9405      7.5076
    3986     505     7      0.4236     48.8018     25.5430      7.5692
    3987     505     7      0.4236     47.3675     25.3597      8.0177
    3988     506     8     -0.8472     50.6643     16.0990     21.5123
    3989     506     7      0.4236     50.0978     15.3339     21.6119
    3990     506     7      0.4236     50.9887     16.2741     22.3957
    3991     507     8     -0.8472     15.2078      6.1779     28.2286
    3992     507     7      0.4236     15.1758      6.7437     29.0000
    3993     507     7      0.4236     15.1795      6.7819     27.4866
    3994     508     8     -0.8472     38.6515     16.3469     21.4421
    3995     508     7      0.4236     38.9489     17.2515     21.5391
    3996     508     7      0.4236     39.3723     15.9039     20.9945
    3997     509     8     -0.8472     38.1059     19.5473     22.3988
    3998     509     7      0.4236     38.9885     19.8264     22.1555
    3999     509     7      0.4236     37.7606     19.1286     21.6103
    4000     510     8     -0.8472     43.2710     25.7687     14.7733
    4001     510     7      0.4236     42.4406     25.7479     14.2977
    4002     510     7      0.4236     43.2843     26.6277     15.1955
    4003     511     8     -0.8472     15.4641     10.2876     19.3364
    4004     511     7      0.4236     15.2475     11.0311     19.8990
    4005     511     7      0.4236     16.2839     10.5393     18.9111
    4006     512     8     -0.8472     24.9657     11.6928      4.6669
    4007     512     7      0.4236     25.7047     12.0042      4.1442
    4008     512     7      0.4236     24.3788     11.2821      4.0320
    4009     513     8     -0.8472     51.0525      0.5754     16.6822
    4010     513     7      0.4236     50.3171      0.0027     16.9001
    4011     513     7      0.4236     51.6360      0.0275     16.1573
    4012     514     8     -0.8472     37.6498      6.7146     25.6146
    4013     514     7      0.4236     37.5419      5.7855     25.8181
    4014     514     7      0.4236     37.6454      7.1492     26.4675
    4015     515     8     -0.8472     21.7674      9.2401      0.6612
    4016     515     7      0.4236     20.9949      8.6792      0.5917
    4017     515     7      0.4236     21.6301      9.9205      0.0021
    4018     516     8     -0.8472     42.9760     19.5008     17.1306
    4019     516     7      0.4236     43.7130     18.9932     16.7909
    4020     516     7      0.4236     42.8011     19.1227     17.9924
    4021     517     8     -0.8472     11.0639     23.0750     12.7429
    4022     517     7      0.4236     10.6667     23.6964     13.3530
    4023     517     7      0.4236     10.4048     22.3892     12.6357
    4024     518     8     -0.8472     17.4472     13.3859     14.2709
    4025     518     7      0.4236     17.2860     12.7147     13.6077
    4026     518     7      0.4236     17.5399     12.8976     15.0889
    4027     519     8     -0.8472     31.7820     25.8079     18.5076
    4028     519     7      0.4236     32.2964     25.1525     18.0364
    4029     519     7      0.4236     31.8615     25.5588     19.4284
    4030     520     8     -0.8472     13.3016      0.4411     18.4044
    4031     520     7      0.4236     12.4132      0.7704     18.5409
    4032     520     7      0.4236     13.4546      0.5456     17.4653
    4033     521     8     -0.8472     48.3984      3.6634     10.2848
    4034     521     7      0.4236     48.5622      3.9014     11.1973
    4035     521     7      0.4236     48.5950      4.4591      9.7903
    4036     522     8     -0.8472      7.0406     24.0409      5.7262
    4037     522     7      0.4236      6.2107     23.5908      5.8843
    4038     522     7      0.4236      7.4170     24.1634      6.5978
    4039     523     8     -0.8472     26.1698      6.0295     17.5690
    4040     523     7      0.4236     26.4799      5.6918     18.4092
    4041     523     7      0.4236     26.1386      5.2616     16.9984
    4042     524     8     -0.8472     30.6403      0.0098     19.1404
    4043     524     7      0.4236     31.4739      0.4572     19.2861
    4044     524     7      0.4236     30.5196      0.0305     18.1911
    4045     525     8     -0.8472      8.8820      6.5200     13.0371
    4046     525     7      0.4236      9.2531      5.8156     13.5684
    4047     525     7      0.4236      8.8083      6.1453     12.1593
    4048     526     8     -0.8472      0.3786     12.3138     12.9770
    4049     526     7      0.4236      0.0158     12.4251     13.8558
    4050     526     7      0.4236      0.0009     11.4920     12.6638
    4051     527     8     -0.8472     39.1450     10.0297      3.2319
    4052     527     7      0.4236     38.7439      9.2612      2.8261
    4053     527     7      0.4236     38.4187     10.4799      3.6632
    4054     528     8     -0.8472     37.3647      7.3289      5.8195
    4055     528     7      0.4236     36.6492      7.4752      6.4383
    4056     528     7      0.4236     37.6109      8.2060      5.5257
    4057     529     8     -0.8472      4.3703     15.1874     26.7541
    4058     529     7      0.4236      4.8801     15.1879     27.5643
    4059     529     7      0.4236      5.0140     15.3539     26.0655
    4060     530     8     -0.8472     41.7413      8.8110      4.0963
    4061     530     7      0.4236     41.4528      9.5832      3.6098
    4062     530     7      0.4236     42.1275      9.1631      4.8983
    4063     531     8     -0.8472      2.2048     16.1155     19.9965
    4064     531     7      0.4236      1.6170     16.7297     20.4364
    4065     531     7      0.4236      2.9989     16.1187     20.5309
    4066     532     8     -0.8472     45.6899     20.7038     13.3620
    4067     532     7      0.4236     44.9269     21.2140     13.0902
    4068     532     7      0.4236     46.3172     21.3569     13.6723
    4069     533     8     -0.8472     26.7979     11.6505     27.0942
    4070     533     7      0.4236     26.8644     12.2058     27.8710
    4071     533     7      0.4236     27.0966     12.2070     26.3750
    4072     534     8     -0.8472     52.6633     19.2037     25.6854
    4073     534     7      0.4236     52.0564     19.0143     24.9699
    4074     534     7      0.4236     52.3286     20.0106     26.0767
    4075     535     8     -0.8472     35.7728     21.7579     27.7657
    4076     535     7      0.4236     35.3370     22.6078     27.7022
    4077     535     7      0.4236     36.7067     21.9631     27.7216
    4078     536     8     -0.8472      1.0283     16.1677     11.1190
    4079     536     7      0.4236      0.1400     15.8111     11.1318
    4080     536     7      0.4236      0.9917     16.8803     10.4810
    4081     537     8     -0.8472     26.2399     15.9616     21.1308
    4082     537     7      0.4236     26.3442     16.9127     21.1040
    4083     537     7      0.4236     25.9836     15.7736     22.0337
    4084     538     8     -0.8472      4.9121     13.2204      9.6299
    4085     538     7      0.4236      5.2183     14.0054      9.1757
    4086     538     7      0.4236      4.5029     13.5503     10.4298
    4087     539     8     -0.8472     36.3775     15.5815     13.1587
    4088     539     7      0.4236     35.7873     15.2132     12.5013
    4089     539     7      0.4236     35.8275     16.1758     13.6691
    4090     540     8     -0.8472     33.8292      3.5661     23.9404
    4091     540     7      0.4236     33.5453      4.1639     23.2489
    4092     540     7      0.4236     33.8513      4.1062     24.7304
    4093     541     8     -0.8472     24.0915     20.5319      0.6823
    4094     541     7      0.4236     23.8866     21.1714      0.0003
    4095     541     7      0.4236     24.6332     21.0132      1.3077
    4096     542     8     -0.8472     40.3248     16.9834      9.4081
    4097     542     7      0.4236     40.4052     16.4124     10.1721
    4098     542     7      0.4236     39.3985     16.9383      9.1712
    4099     543     8     -0.8472     43.4166      7.0041     16.3267
    4100     543     7      0.4236     43.2519      6.4365     17.0796
    4101     543     7      0.4236     44.1920      7.5091     16.5719
    4102     544     8     -0.8472      7.2387     12.0304      2.7954
    4103     544     7      0.4236      6.6057     12.5486      3.2924
    4104     544     7      0.4236      7.8392     11.6863      3.4567
    4105     545     8     -0.8472     14.9069     22.4706      3.2726
    4106     545     7      0.4236     15.6342     22.4102      3.8920
    4107     545     7      0.4236     15.3178     22.3918      2.4117
    4108     546     8     -0.8472     16.1591     19.4158     13.2431
    4109     546     7      0.4236     15.4375     19.3605     13.8696
    4110     546     7      0.4236     16.9305     19.1449     13.7410
    4111     547     8     -0.8472     32.0460     23.2193     16.1943
    4112     547     7      0.4236     31.1163     23.1877     16.4195
    4113     547     7      0.4236     32.1743     24.0936     15.8264
    4114     548     8     -0.8472     51.1499      4.5414     21.1428
    4115     548     7      0.4236     51.9339      4.9336     21.5271
    4116     548     7      0.4236     50.8667      5.1712     20.4800
    4117     549     8     -0.8472     15.0745     14.5450      0.7133
    4118     549     7      0.4236     15.6165     13.9714      1.2549
    4119     549     7      0.4236     15.6520     14.8182      0.0005
    4120     550     8     -0.8472     32.2112     15.5675      3.1188
    4121     550     7      0.4236     31.5258     14.9767      3.4311
    4122     550     7      0.4236     32.0226     15.6829      2.1875
    4123     551     8     -0.8472      7.2265     13.2526     28.9864
    4124     551     7      0.4236      7.0812     13.0165     28.0702
    4125     551     7      0.4236      8.1046     13.6333     28.9997
    4126     552     8     -0.8472      0.8026     10.1032      5.4935
    4127     552     7      0.4236      0.5183     10.9684      5.1990
    4128     552     7      0.4236      1.4709      9.8416      4.8601
    4129     553     8     -0.8472     17.6789     24.2113      6.5200
    4130     553     7      0.4236     17.9941     24.4845      7.3815
    4131     553     7      0.4236     18.4515     23.8503      6.0851
    4132     554     8     -0.8472     33.1462      4.1421      8.1918
    4133     554     7      0.4236     33.7263      4.2454      7.4375
    4134     554     7      0.4236     33.7178      4.2547      8.9513
    4135     555     8     -0.8472     23.2951     14.4317     19.6370
    4136     555     7      0.4236     23.5015     15.3317     19.8893
    4137     555     7      0.4236     22.3518     14.3529     19.7790
    4138     556     8     -0.8472     47.9328      5.4920      3.0844
    4139     556     7      0.4236     48.0554      5.3324      2.1486
    4140     556     7      0.4236     47.1598      6.0545      3.1326
    4141     557     8     -0.8472     49.4087      7.1559      2.0567
    4142     557     7      0.4236     50.1355      7.7599      1.9043
    4143     557     7      0.4236     48.6370      7.6236      1.7374
    4144     558     8     -0.8472     17.9794      8.6202     17.1863
    4145     558     7      0.4236     17.7447      9.1946     17.9152
    4146     558     7      0.4236     17.6003      9.0431     16.4158
    4147     559     8     -0.8472      6.6907     21.9930     24.5108
    4148     559     7      0.4236      6.3107     21.6891     25.3351
    4149     559     7      0.4236      7.6335     22.0149     24.6748
    4150     560     8     -0.8472     13.0165     15.3376     20.1433
    4151     560     7      0.4236     13.0533     15.0201     21.0455
    4152     560     7      0.4236     12.6610     14.6021     19.6444
    4153     561     8     -0.8472     20.1139     12.1139     19.3368
    4154     561     7      0.4236     20.6694     12.8136     19.6804
    4155     561     7      0.4236     19.7861     12.4547     18.5045
    4156     562     8     -0.8472      6.6642     22.4866     22.2295
    4157     562     7      0.4236      6.2953     22.5167     21.3468
    4158     562     7      0.4236      7.4654     21.9710     22.1374
    4159     563     8     -0.8472      0.5384     15.2144      7.5513
    4160     563     7      0.4236      0.0005     15.2462      8.3424
    4161     563     7      0.4236      1.1572     15.9377      7.6527
    4162     564     8     -0.8472     48.6373     13.5224     21.5174
    4163     564     7      0.4236     48.3618     12.6606     21.2047
    4164     564     7      0.4236     49.0662     13.3478     22.3552
    4165     565     8     -0.8472      7.3537     22.8573     13.7409
    4166     565     7      0.4236      7.1065     23.4403     14.4586
    4167     565     7      0.4236      7.1629     23.3585     12.9480
    4168     566     8     -0.8472     23.9290     20.2071     15.5024
    4169     566     7      0.4236     24.8758     20.0666     15.4906
    4170     566     7      0.4236     23.5633     19.4087     15.1214
    4171     567     8     -0.8472     37.6444     17.8869     13.8504
    4172     567     7      0.4236     37.8662     18.5617     13.2087
    4173     567     7      0.4236     38.3236     17.9608     14.5209
    4174     568     8     -0.8472     15.9472      6.8088      0.8354
    4175     568     7      0.4236     15.8869      5.8536      0.8445
    4176     568     7      0.4236     16.0168      7.0538      1.7581
    4177     569     8     -0.8472     10.2761     20.4653     20.9930
    4178     569     7      0.4236      9.5752     20.5414     21.6404
    4179     569     7      0.4236      9.8731     20.7402     20.1694
    4180     570     8     -0.8472     47.5834     10.3079     26.4341
    4181     570     7      0.4236     47.3230     10.4180     25.5196
    4182     570     7      0.4236     47.2431     11.0859     26.8759
    4183     571     8     -0.8472     52.3075      3.2774     13.6144
    4184     571     7      0.4236     51.4118      3.2927     13.9517
    4185     571     7      0.4236     52.5905      4.1914     13.6435
    4186     572     8     -0.8472     36.6318      3.8169      8.6720
    4187     572     7      0.4236     36.5248      3.0728      9.2645
    4188     572     7      0.4236     36.7639      4.5676      9.2509
    4189     573     8     -0.8472     32.1589     23.3595     11.9555
    4190     573     7      0.4236     32.2641     23.8744     12.7555
    4191     573     7      0.4236     32.0444     24.0112     11.2639
    4192     574     8     -0.8472     21.9224      8.9211     21.8782
    4193     574     7      0.4236     22.3023      9.4177     21.1535
    4194     574     7      0.4236     22.6278      8.3429     22.1687
    4195     575     8     -0.8472     55.0000      6.8526      4.0219
    4196     575     7      0.4236     54.7078      7.2872      3.2206
    4197     575     7      0.4236     54.2323      6.3684      4.3259
    4198     576     8     -0.8472     41.0532     19.9314     19.0873
    4199     576     7      0.4236     40.8864     20.5358     18.3640
    4200     576     7      0.4236     40.9460     20.4644     19.8751
    4201     577     8     -0.8472     26.0325     22.7400     22.9892
    4202     577     7      0.4236     26.1055     22.6522     23.9396
    4203     577     7      0.4236     26.6234     22.0726     22.6404
    4204     578     8     -0.8472     32.8847     11.8005     14.8979
    4205     578     7      0.4236     33.4498     12.5722     14.9345
    4206     578     7      0.4236     33.4258     11.1261     14.4871
    4207     579     8     -0.8472     35.4135     18.2281     14.3481
    4208     579     7      0.4236     35.8853     19.0038     14.6511
    4209     579     7      0.4236     35.2551     17.7180     15.1425
    4210     580     8     -0.8472     32.0355     25.2259      7.0895
    4211     580     7      0.4236     31.9420     25.1744      8.0407
    4212     580     7      0.4236     32.7716     24.6478      6.8890
    4213     581     8     -0.8472     16.0417     24.7269      4.1616
    4214     581     7      0.4236     16.2465     24.1849      4.9234
    4215     581     7      0.4236     15.8567     25.5926      4.5257
    4216     582     8     -0.8472      5.9487     26.8639     27.6658
    4217     582     7      0.4236      6.3395     27.1999     26.8592
    4218     582     7      0.4236      6.5491     27.1422     28.3574
    4219     583     8     -0.8472     13.5206     22.7255      0.7627
    4220     583     7      0.4236     13.1749     23.1901      0.0006
    4221     583     7      0.4236     13.1276     23.1704      1.5136
    4222     584     8     -0.8472     12.1586     18.7799     29.0000
    4223     584     7      0.4236     11.6111     18.6717     28.2223
    4224     584     7      0.4236     12.9688     18.3156     28.7895
    4225     585     8     -0.8472     44.1136     16.3957      9.9475
    4226     585     7      0.4236     45.0680     16.3741      9.8779
    4227     585     7      0.4236     43.8981     17.3266     10.0037
    4228     586     8     -0.8472     31.6606      3.4410     20.9340
    4229     586     7      0.4236     32.3408      3.0717     21.4972
    4230     586     7      0.4236     32.0702      4.2083     20.5345
    4231     587     8     -0.8472     54.2656     26.5028     23.2717
    4232     587     7      0.4236     54.9950     26.3202     22.6794
    4233     587     7      0.4236     54.5940     27.1895     23.8522
    4234     588     8     -0.8472      9.3733     14.2970     21.4591
    4235     588     7      0.4236      9.7938     14.0955     20.6231
    4236     588     7      0.4236      8.4415     14.3608     21.2498
    4237     589     8     -0.8472     43.1642      6.2698     28.2554
    4238     589     7      0.4236     43.6814      5.9829     27.5028
    4239     589     7      0.4236     43.5227      5.7781     28.9943
    4240     590     8     -0.8472     19.4036     23.4082     17.6647
    4241     590     7      0.4236     20.3391     23.2489     17.7899
    4242     590     7      0.4236     19.1234     22.7255     17.0550
    4243     591     8     -0.8472      1.7930      2.1590     18.0179
    4244     591     7      0.4236      2.3083      1.9014     18.7823
    4245     591     7      0.4236      1.2715      1.3842     17.8079
    4246     592     8     -0.8472     38.4961     16.5578     11.4758
    4247     592     7      0.4236     37.9243     17.2926     11.2536
    4248     592     7      0.4236     38.9119     16.8174     12.2979
    4249     593     8     -0.8472     44.5491     16.3540      4.1333
    4250     593     7      0.4236     43.9084     16.9329      3.7202
    4251     593     7      0.4236     44.3193     16.3659      5.0624
    4252     594     8     -0.8472     48.7356     13.2783     11.5524
    4253     594     7      0.4236     48.9106     12.5220     10.9924
    4254     594     7      0.4236     48.2043     12.9291     12.2680
    4255     595     8     -0.8472     21.6836     16.8295      8.6183
    4256     595     7      0.4236     21.6973     15.9035      8.3762
    4257     595     7      0.4236     20.7539     17.0543      8.6545
    4258     596     8     -0.8472      4.7423     23.8895      7.9756
    4259     596     7      0.4236      5.6317     24.2370      7.9086
    4260     596     7      0.4236      4.2051     24.5079      7.4804
    4261     597     8     -0.8472     48.4105     18.3526      3.6020
    4262     597     7      0.4236     48.6174     18.2058      4.5250
    4263     597     7      0.4236     49.0999     17.8907      3.1251
    4264     598     8     -0.8472     40.2221      5.9531     13.9522
    4265     598     7      0.4236     40.8732      5.4391     14.4298
    4266     598     7      0.4236     39.8567      5.3425     13.3121
    4267     599     8     -0.8472      8.1868     20.3074     18.5829
    4268     599     7      0.4236      7.7611     20.6919     17.8166
    4269     599     7      0.4236      7.7325     20.6965     19.3302
    4270     600     8     -0.8472     37.0649     20.2589      7.6662
    4271     600     7      0.4236     37.3802     19.8165      6.8781
    4272     600     7      0.4236     36.4832     20.9453      7.3397
    4273     601     8     -0.8472     15.2913     13.7625      3.4498
    4274     601     7      0.4236     15.1286     13.0999      4.1212
    4275     601     7      0.4236     16.1966     14.0362      3.5973
    4276     602     8     -0.8472      0.0008     16.3672      1.4874
    4277     602     7      0.4236      0.0009     17.2526      1.8512
    4278     602     7      0.4236      0.3076     15.8129      2.2050
    4279     603     8     -0.8472     10.8087     20.7222      0.0001
    4280     603     7      0.4236     11.7187     20.9051      0.2341
    4281     603     7      0.4236     10.7426     19.7675      0.0216
    4282     604     8     -0.8472      2.1641     17.0871     16.8566
    4283     604     7      0.4236      1.9700     16.4079     17.5025
    4284     604     7      0.4236      2.5468     16.6136     16.1180
    4285     605     8     -0.8472     35.3232     17.3927     20.2488
    4286     605     7      0.4236     34.6449     16.8510     20.6523
    4287     605     7      0.4236     35.3616     18.1767     20.7965
    4288     606     8     -0.8472     19.2787     19.5532     23.2897
    4289     606     7      0.4236     19.3865     18.7869     23.8531
    4290     606     7      0.4236     19.5789     19.2621     22.4287
    4291     607     8     -0.8472     41.7919      9.1219     28.1747
    4292     607     7      0.4236     41.5732      9.5621     28.9961
    4293     607     7      0.4236     40.9526      8.8038     27.8420
    4294     608     8     -0.8472      9.3851     18.2402     12.7575
    4295     608     7      0.4236      8.5364     18.1954     13.1978
    4296     608     7      0.4236      9.3757     19.0828     12.3034
    4297     609     8     -0.8472     31.1885     22.9557      7.3251
    4298     609     7      0.4236     31.7908     22.3733      7.7878
    4299     609     7      0.4236     30.3862     22.4429      7.2274
    4300     610     8     -0.8472     23.2976     13.7647      7.7744
    4301     610     7      0.4236     23.9248     13.6434      8.4872
    4302     610     7      0.4236     23.8290     13.7315      6.9789
    4303     611     8     -0.8472     32.6676     11.6867     27.8453
    4304     611     7      0.4236     32.8752     10.8351     28.2299
    4305     611     7      0.4236     31.7318     11.6398     27.6494
    4306     612     8     -0.8472     23.7162     18.6182     25.0583
    4307     612     7      0.4236     24.2520     17.9960     24.5663
    4308     612     7      0.4236     24.3470     19.2279     25.4411
    4309     613     8     -0.8472     20.2598      3.7198      0.9483
    4310     613     7      0.4236     20.8737      3.1811      1.4475
    4311     613     7      0.4236     19.4482      3.6909      1.4551
    4312     614     8     -0.8472     31.3842     23.2697     22.9550
    4313     614     7      0.4236     31.9311     23.1296     22.1820
    4314     614     7      0.4236     31.5260     24.1877     23.1861
    4315     615     8     -0.8472     10.3000     13.6841      2.5734
    4316     615     7      0.4236      9.7557     12.9124      2.7299
    4317     615     7      0.4236      9.6743     14.3935      2.4273
    4318     616     8     -0.8472     38.4817      2.7930     28.6247
    4319     616     7      0.4236     38.6060      1.9212     28.9997
    4320     616     7      0.4236     37.5318      2.8953     28.5647
    4321     617     8     -0.8472     24.8158      4.2619     18.6056
    4322     617     7      0.4236     25.2303      3.5454     18.1249
    4323     617     7      0.4236     24.0883      3.8493     19.0711
    4324     618     8     -0.8472     29.8203      7.5351     20.8434
    4325     618     7      0.4236     30.2619      8.3058     20.4868
    4326     618     7      0.4236     28.8973      7.7853     20.8850
    4327     619     8     -0.8472      0.3442     19.0943     10.8271
    4328     619     7      0.4236      0.5840     19.8899     10.3519
    4329     619     7      0.4236      0.0091     19.4082     11.6670
    4330     620     8     -0.8472     30.8293     12.5701      0.4905
    4331     620     7      0.4236     30.5396     11.6893      0.7284
    4332     620     7      0.4236     30.9075     13.0308      1.3259
    4333     621     8     -0.8472     44.6496     19.2932      5.5830
    4334     621     7      0.4236     45.5007     19.0928      5.1934
    4335     621     7      0.4236     44.1079     19.5734      4.8453
    4336     622     8     -0.8472     25.3597      0.1226     26.3110
    4337     622     7      0.4236     25.2150      1.0363     26.0653
    4338     622     7      0.4236     24.8555      0.0080     27.1166
    4339     623     8     -0.8472     21.1113      0.0665     24.3977
    4340     623     7      0.4236     22.0403      0.0002     24.1766
    4341     623     7      0.4236     20.8031      0.8317     23.9122
    4342     624     8     -0.8472     50.1728      0.4557      4.2973
    4343     624     7      0.4236     49.3207      0.4217      3.8628
    4344     624     7      0.4236     49.9656      0.4615      5.2318
    4345     625     8     -0.8472     34.1145      5.0170     17.3307
    4346     625     7      0.4236     33.6012      5.7763     17.0548
    4347     625     7      0.4236     33.5735      4.2632     17.0953
    4348     626     8     -0.8472     44.1282      8.4966      0.3483
    4349     626     7      0.4236     44.8333      8.5317      0.9947
    4350     626     7      0.4236     44.0755      9.3874      0.0020
    4351     627     8     -0.8472      6.8022      7.2674     12.9351
    4352     627     7      0.4236      6.6234      6.7634     12.1412
    4353     627     7      0.4236      6.6765      6.6427     13.6494
    4354     628     8     -0.8472      6.5439     22.7450     16.7858
    4355     628     7      0.4236      6.1335     22.3763     17.5681
    4356     628     7      0.4236      6.1138     22.2988     16.0563
    4357     629     8     -0.8472     20.5218     10.4223      3.6002
    4358     629     7      0.4236     19.8010     11.0417      3.7141
    4359     629     7      0.4236     20.7156     10.4492      2.6633
    4360     630     8     -0.8472     17.4997     16.8266     15.7881
    4361     630     7      0.4236     17.6038     17.6098     16.3285
    4362     630     7      0.4236     16.8777     17.0853     15.1080
    4363     631     8     -0.8472      0.7599      5.2818     24.6871
    4364     631     7      0.4236      1.4523      5.8371     25.0453
    4365     631     7      0.4236      0.6117      4.6183     25.3609
    4366     632     8     -0.8472      7.9430     27.1997     11.9904
    4367     632     7      0.4236      8.7062     26.8056     12.4128
    4368     632     7      0.4236      7.1963     26.7179     12.3463
    4369     633     8     -0.8472     51.4401      9.9139      2.3710
    4370     633     7      0.4236     50.9385     10.7287      2.3452
    4371     633     7      0.4236     51.4609      9.6160      1.4616
    4372     634     8     -0.8472     50.3908      6.3239     22.4766
    4373     634     7      0.4236     50.9237      6.9963     22.0522
    4374     634     7      0.4236     50.9349      6.0056     23.1969
    4375     635     8     -0.8472     45.5035      5.6747      0.4799
    4376     635     7      0.4236     44.6340      5.8600      0.8346
    4377     635     7      0.4236     45.8294      6.5256      0.1866
    4378     636     8     -0.8472      7.1366     16.9076      0.6014
    4379     636     7      0.4236      6.6680     16.3281      0.0007
    4380     636     7      0.4236      7.4947     16.3224      1.2689
    4381     637     8     -0.8472     18.9501     21.4378      8.0009
    4382     637     7      0.4236     19.6864     21.2100      7.4332
    4383     637     7      0.4236     18.8167     22.3746      7.8565
    4384     638     8     -0.8472     31.4658      2.5183     11.6769
    4385     638     7      0.4236     31.4462      2.8215     10.7693
    4386     638     7      0.4236     31.0236      1.6696     11.6561
    4387     639     8     -0.8472     43.1937     26.8714     27.3847
    4388     639     7      0.4236     44.0944     26.8701     27.0607
    4389     639     7      0.4236     43.2616     27.2000     28.2811
    4390     640     8     -0.8472     54.4753     21.1242     26.8653
    4391     640     7      0.4236     54.3433     20.1831     26.9797
    4392     640     7      0.4236     54.0962     21.3172     26.0078
    4393     641     8     -0.8472     36.3962     19.3080      0.5507
    4394     641     7      0.4236     36.2289     19.4341      1.4847
    4395     641     7      0.4236     36.1860     20.1530      0.1531
    4396     642     8     -0.8472      5.5334      9.4247     21.7248
    4397     642     7      0.4236      6.4216      9.7507     21.8701
    4398     642     7      0.4236      5.3221      9.6941     20.8309
    4399     643     8     -0.8472     15.7115     20.2678      3.0465
    4400     643     7      0.4236     15.5924     19.5305      2.4477
    4401     643     7      0.4236     15.7970     19.8641      3.9101
    4402     644     8     -0.8472     52.1120     16.5045     25.0475
    4403     644     7      0.4236     52.5851     16.3453     24.2307
    4404     644     7      0.4236     52.5743     15.9775     25.6992
    4405     645     8     -0.8472     44.0145     14.4515      2.8370
    4406     645     7      0.4236     44.6960     14.7881      2.2551
    4407     645     7      0.4236     44.2811     13.5512      3.0232
    4408     646     8     -0.8472     39.7225     20.1325     26.2893
    4409     646     7      0.4236     40.6296     20.0397     26.5804
    4410     646     7      0.4236     39.4765     21.0201     26.5496
    4411     647     8     -0.8472      4.2109     11.8040     19.0788
    4412     647     7      0.4236      4.9593     11.5019     19.5934
    4413     647     7      0.4236      3.4483     11.4364     19.5256
    4414     648     8     -0.8472     13.8935     11.6112      5.4605
    4415     648     7      0.4236     13.7387     11.2644      4.5818
    4416     648     7      0.4236     13.4910     10.9698      6.0460
    4417     649     8     -0.8472     19.2407     13.5268      2.9131
    4418     649     7      0.4236     19.8236     12.9449      2.4254
    4419     649     7      0.4236     19.5714     13.5004      3.8109
    4420     650     8     -0.8472     37.4994      6.5178     19.2306
    4421     650     7      0.4236     38.4188      6.6074     19.4814
    4422     650     7      0.4236     37.2467      5.6518     19.5505
    4423     651     8     -0.8472     17.1478     18.3162     11.4978
    4424     651     7      0.4236     17.9328     17.8747     11.1738
    4425     651     7      0.4236     16.7083     17.6589     12.0374
    4426     652     8     -0.8472     45.4154     11.4895     24.5944
    4427     652     7      0.4236     45.5464     10.7537     23.9964
    4428     652     7      0.4236     44.4943     11.4313     24.8483
    4429     653     8     -0.8472     53.0824     19.3382     29.0000
    4430     653     7      0.4236     53.6361     18.5611     28.9242
    4431     653     7      0.4236     52.1879     19.0020     28.9430
    4432     654     8     -0.8472     52.8705     16.2456     18.8608
    4433     654     7      0.4236     52.2182     16.4654     19.5260
    4434     654     7      0.4236     52.4009     15.6903     18.2384
    4435     655     8     -0.8472     27.6645     21.7453      5.6365
    4436     655     7      0.4236     27.8292     21.0360      6.2579
    4437     655     7      0.4236     28.5087     22.1878      5.5484
    4438     656     8     -0.8472     10.6991      4.6565     15.4827
    4439     656     7      0.4236     10.5765      4.2527     14.6235
    4440     656     7      0.4236     11.5057      5.1645     15.3962
    4441     657     8     -0.8472     47.1993     11.0964     22.5849
    4442     657     7      0.4236     47.5032     10.3965     22.0069
    4443     657     7      0.4236     47.8573     11.1372     23.2789
    4444     658     8     -0.8472     38.4394     13.1082     26.1303
    4445     658     7      0.4236     37.9331     13.0310     26.9389
    4446     658     7      0.4236     39.2650     12.6628     26.3206
    4447     659     8     -0.8472      8.2475      0.0075     27.4106
    4448     659     7      0.4236      7.4903      0.5171     27.1221
    4449     659     7      0.4236      8.3343      0.2129     28.3415
    4450     660     8     -0.8472     51.3724     23.3248      5.0863
    4451     660     7      0.4236     51.4316     23.7759      4.2442
    4452     660     7      0.4236     51.6108     23.9899      5.7321
    4453     661     8     -0.8472     36.0723      2.3292     19.8400
    4454     661     7      0.4236     36.7225      2.3806     19.1394
    4455     661     7      0.4236     36.5577      2.5506     20.6347
    4456     662     8     -0.8472     29.7795     19.2263      0.8716
    4457     662     7      0.4236     29.3556     20.0284      0.5665
    4458     662     7      0.4236     30.3884     18.9949      0.1702
    4459     663     8     -0.8472     54.9523      4.9314     21.3281
    4460     663     7      0.4236     54.0988      5.2836     21.5804
    4461     663     7      0.4236     54.9981      4.0794     21.7620
    4462     664     8     -0.8472     33.5364     22.1892     23.8775
    4463     664     7      0.4236     33.1715     22.9838     24.2670
    4464     664     7      0.4236     32.8165     21.5587     23.8996
    4465     665     8     -0.8472     18.1588     26.8271     14.6044
    4466     665     7      0.4236     18.8791     27.2000     15.1127
    4467     665     7      0.4236     17.5471     26.4963     15.2621
    4468     666     8     -0.8472     50.1017     11.7040     24.9882
    4469     666     7      0.4236     50.6795     11.8644     24.2421
    4470     666     7      0.4236     50.5061     10.9704     25.4515
    4471     667     8     -0.8472      4.4395     25.1927     17.0603
    4472     667     7      0.4236      4.1879     24.6935     17.8373
    4473     667     7      0.4236      4.0843     24.6904     16.3270
    4474     668     8     -0.8472     30.7008     22.1760      3.3573
    4475     668     7      0.4236     30.2400     22.5922      4.0858
    4476     668     7      0.4236     30.8458     22.8838      2.7293
    4477     669     8     -0.8472     24.4569      8.6887      1.6452
    4478     669     7      0.4236     24.2205      9.0386      0.7862
    4479     669     7      0.4236     24.2412      7.7576      1.5927
    4480     670     8     -0.8472      3.6741     13.0521     12.5801
    4481     670     7      0.4236      4.0312     13.9395     12.5437
    4482     670     7      0.4236      4.4367     12.4823     12.4804
    4483     671     8     -0.8472     14.4346      0.1970     15.2326
    4484     671     7      0.4236     13.6920      0.0142     14.6570
    4485     671     7      0.4236     14.3019      1.1016     15.5158
    4486     672     8     -0.8472     12.5941     18.9907      2.9159
    4487     672     7      0.4236     12.0458     18.9359      2.1332
    4488     672     7      0.4236     12.1359     18.4598      3.5675
    4489     673     8     -0.8472     20.9901     23.0672     12.2161
    4490     673     7      0.4236     21.1751     23.9067     12.6371
    4491     673     7      0.4236     20.5629     23.3009     11.3920
    4492     674     8     -0.8472     48.3670     16.5722     24.7545
    4493     674     7      0.4236     49.1292     16.3566     25.2920
    4494     674     7      0.4236     47.7268     16.9208     25.3749
    4495     675     8     -0.8472      3.7522     14.3272     17.9070
    4496     675     7      0.4236      4.6679     14.1994     18.1549
    4497     675     7      0.4236      3.2631     13.7417     18.4851
    4498     676     8     -0.8472     23.0970     19.3870     20.7326
    4499     676     7      0.4236     22.4437     19.8078     21.2914
    4500     676     7      0.4236     22.6869     18.5661     20.4603
    4501     677     8     -0.8472     50.4043     26.7445     19.9235
    4502     677     7      0.4236     50.0443     26.9562     19.0622
    4503     677     7      0.4236     49.8289     27.1952     20.5415
    4504     678     8     -0.8472     39.6095     22.9536     17.2674
    4505     678     7      0.4236     40.5632     23.0204     17.2212
    4506     678     7      0.4236     39.3363     23.7408     17.7385
    4507     679     8     -0.8472      9.9834     10.1961     12.3855
    4508     679     7      0.4236     10.3931      9.8217     13.1654
    4509     679     7      0.4236     10.6469     10.1096     11.7010
    4510     680     8     -0.8472     47.7352     26.2432     17.7065
    4511     680     7      0.4236     47.8781     26.7426     18.5104
    4512     680     7      0.4236     47.8670     26.8784     17.0027
    4513     681     8     -0.8472     23.0821     12.9162     21.6961
    4514     681     7      0.4236     23.5628     12.1994     21.2822
    4515     681     7      0.4236     23.7204     13.6266     21.7620
    4516     682     8     -0.8472     29.8317     21.1884     22.3394
    4517     682     7      0.4236     30.5211     21.4094     21.7132
    4518     682     7      0.4236     29.0730     21.6951     22.0497
    4519     683     8     -0.8472     28.1864     16.4851     19.1367
    4520     683     7      0.4236     28.6649     16.3729     18.3153
    4521     683     7      0.4236     28.0305     15.5932     19.4473
    4522     684     8     -0.8472     54.9231     23.6843     25.7282
    4523     684     7      0.4236     54.9930     23.2412     26.5738
    4524     684     7      0.4236     54.8630     24.6139     25.9486
    4525     685     8     -0.8472     39.0623     14.4099      2.6922
    4526     685     7      0.4236     39.0414     13.7034      2.0468
    4527     685     7      0.4236     39.4852     15.1382      2.2372
    4528     686     8     -0.8472      6.2966     22.3365      9.0999
    4529     686     7      0.4236      6.2756     21.8354      8.2846
    4530     686     7      0.4236      7.1288     22.0968      9.5075
    4531     687     8     -0.8472     26.3110      2.9310     20.5889
    4532     687     7      0.4236     25.4239      3.2043     20.8227
    4533     687     7      0.4236     26.8586      3.6871     20.8003
    4534     688     8     -0.8472     53.5126      2.0059     27.4499
    4535     688     7      0.4236     52.7436      2.3751     27.8842
    4536     688     7      0.4236     53.7977      2.6900     26.8442
    4537     689     8     -0.8472      1.1080      2.4945     14.7184
    4538     689     7      0.4236      1.6645      2.2290     15.4506
    4539     689     7      0.4236      0.2379      2.1679     14.9476
    4540     690     8     -0.8472     18.2548     27.2000     22.1477
    4541     690     7      0.4236     19.1209     26.8496     21.9393
    4542     690     7      0.4236     17.6900     26.8771     21.4456
    4543     691     8     -0.8472     33.8195     10.5543     17.7719
    4544     691     7      0.4236     34.0317      9.7298     18.2094
    4545     691     7      0.4236     34.6071     11.0889     17.8724
    4546     692     8     -0.8472     17.3261      1.0090     15.1240
    4547     692     7      0.4236     16.8168      0.5021     15.7563
    4548     692     7      0.4236     17.2321      0.5298     14.3007
    4549     693     8     -0.8472     30.4813     18.8955     22.2227
    4550     693     7      0.4236     31.0888     18.4908     22.8420
    4551     693     7      0.4236     31.0430     19.2572     21.5372
    4552     694     8     -0.8472     48.8377      9.6127      2.8642
    4553     694     7      0.4236     48.0329      9.9580      3.2507
    4554     694     7      0.4236     49.4578      9.5774      3.5925
    4555     695     8     -0.8472     21.8189     23.9888     15.0858
    4556     695     7      0.4236     21.3583     23.8857     15.9185
    4557     695     7      0.4236     21.7823     23.1216     14.6823
    4558     696     8     -0.8472     17.6139      8.5692     24.7298
    4559     696     7      0.4236     18.0914      8.3960     25.5411
    4560     696     7      0.4236     16.6962      8.4146     24.9538
    4561     697     8     -0.8472     43.1723     22.8495     11.7348
    4562     697     7      0.4236     43.4854     23.0799     12.6095
    4563     697     7      0.4236     43.6952     22.0875     11.4856
    4564     698     8     -0.8472     32.9199      0.0956      6.3762
    4565     698     7      0.4236     32.5048      0.0004      7.2335
    4566     698     7      0.4236     32.3694      0.7261      5.9118
    4567     699     8     -0.8472     31.6303     11.0239      4.8889
    4568     699     7      0.4236     32.0110     10.3002      5.3865
    4569     699     7      0.4236     31.9961     10.9290      4.0095
    4570     700     8     -0.8472     28.6084      5.0774     14.2094
    4571     700     7      0.4236     28.5468      4.7791     13.3020
    4572     700     7      0.4236     27.8770      5.6862     14.3121
    4573     701     8     -0.8472     11.0561      2.7324      3.0799
    4574     701     7      0.4236     10.4781      2.9823      2.3590
    4575     701     7      0.4236     10.5920      2.0232      3.5248
    4576     702     8     -0.8472     38.4561     16.9930     28.9518
    4577     702     7      0.4236     39.4122     16.9935     28.9982
    4578     702     7      0.4236     38.2605     17.1659     28.0309
    4579     703     8     -0.8472     27.6465      0.6752     23.6441
    4580     703     7      0.4236     26.9849      0.0001     23.4934
    4581     703     7      0.4236     27.2846      1.2131     24.3482
    4582     704     8     -0.8472     50.7229      3.9578     25.2894
    4583     704     7      0.4236     51.3076      3.3556     25.7496
    4584     704     7      0.4236     51.3099      4.5462     24.8145
    4585     705     8     -0.8472     53.6834     11.3635      1.6540
    4586     705     7      0.4236     52.8688     11.7306      1.9974
    4587     705     7      0.4236     53.6343     11.5120      0.7097
    4588     706     8     -0.8472      2.1963     17.1201      1.9024
    4589     706     7      0.4236      2.4009     16.6487      2.7100
    4590     706     7      0.4236      2.6428     16.6249      1.2157
    4591     707     8     -0.8472     47.8394      0.6939      0.6867
    4592     707     7      0.4236     48.3902      0.6029      1.4642
    4593     707     7      0.4236     48.4398      0.9842      0.0000
    4594     708     8     -0.8472     16.2323     14.6763     22.1634
    4595     708     7      0.4236     16.8930     15.0136     21.5585
    4596     708     7      0.4236     16.5280     13.7901     22.3720
    4597     709     8     -0.8472     26.9907     19.1987     17.5117
    4598     709     7      0.4236     26.4705     19.9767     17.3105
    4599     709     7      0.4236     27.6744     19.5135     18.1030
    4600     710     8     -0.8472     30.5892     19.6839      7.7189
    4601     710     7      0.4236     30.7526     18.9463      8.3067
    4602     710     7      0.4236     30.8009     20.4580      8.2406
    4603     711     8     -0.8472     30.3632      4.2487     25.9591
    4604     711     7      0.4236     29.8724      4.6944     25.2687
    4605     711     7      0.4236     30.0332      4.6301     26.7726
    4606     712     8     -0.8472     52.8092     19.1033     12.4753
    4607     712     7      0.4236     53.0170     19.8708     13.0081
    4608     712     7      0.4236     51.9515     18.8178     12.7899
    4609     713     8     -0.8472     29.4775     21.0409     19.7999
    4610     713     7      0.4236     29.4770     21.9976     19.8298
    4611     713     7      0.4236     29.6031     20.8298     18.8747
    4612     714     8     -0.8472     13.7776     26.1540      4.9043
    4613     714     7      0.4236     13.7737     26.1857      3.9477
    4614     714     7      0.4236     14.2236     26.9585      5.1693
    4615     715     8     -0.8472     39.2065     19.4859     17.3293
    4616     715     7      0.4236     39.4122     18.6757     17.7956
    4617     715     7      0.4236     38.2672     19.4297     17.1534
    4618     716     8     -0.8472      8.5604      1.3588      5.7179
    4619     716     7      0.4236      8.9914      0.6791      5.1997
    4620     716     7      0.4236      9.2140      2.0541      5.7927
    4621     717     8     -0.8472     35.9968      0.9338     14.2355
    4622     717     7      0.4236     36.9391      1.0997     14.2623
    4623     717     7      0.4236     35.9143      0.0898     13.7915
    4624     718     8     -0.8472     27.2486      7.0835      0.5691
    4625     718     7      0.4236     26.7384      7.6599      0.0001
    4626     718     7      0.4236     27.5195      6.3630      0.0001
    4627     719     8     -0.8472      2.7149     16.5698     26.3699
    4628     719     7      0.4236      2.2865     15.8861     26.8848
    4629     719     7      0.4236      2.4907     16.3630     25.4626
    4630     720     8     -0.8472     53.6171     18.9412     10.3381
    4631     720     7      0.4236     53.8997     19.7191      9.8573
    4632     720     7      0.4236     52.6840     18.8623     10.1397
    4633     721     8     -0.8472     25.1070     27.1274     28.6427
    4634     721     7      0.4236     24.9865     27.0308     27.6980
    4635     721     7      0.4236     24.9059     26.2625     29.0000
    4636     722     8     -0.8472     41.6957      4.5197     23.8570
    4637     722     7      0.4236     40.7705      4.6090     24.0855
    4638     722     7      0.4236     41.7053      4.4949     22.9002
    4639     723     8     -0.8472     39.4754     10.6542      6.3102
    4640     723     7      0.4236     39.8516      9.8933      6.7526
    4641     723     7      0.4236     38.6802     10.3212      5.8943
    4642     724     8     -0.8472     23.1293     15.7663      0.2918
    4643     724     7      0.4236     22.4837     15.1148      0.0180
    4644     724     7      0.4236     22.7165     16.2188      1.0273
    4645     725     8     -0.8472     47.8336      9.1799     29.0011
    4646     725     7      0.4236     47.2193      8.7643     28.3961
    4647     725     7      0.4236     48.2482      9.8713     28.4850
    4648     726     8     -0.8472     17.3764     20.4658     10.7920
    4649     726     7      0.4236     17.5693     20.9427     11.5992
    4650     726     7      0.4236     17.6184     21.0718     10.0917
    4651     727     8     -0.8472     51.0936      8.4784     27.9981
    4652     727     7      0.4236     50.8124      8.2092     28.8726
    4653     727     7      0.4236     51.9514      8.0688     27.8852
    4654     728     8     -0.8472     39.5953     11.2175     15.0943
    4655     728     7      0.4236     39.0676     11.4548     15.8569
    4656     728     7      0.4236     38.9545     10.9981     14.4180
    4657     729     8     -0.8472      8.3377     11.3916      9.4253
    4658     729     7      0.4236      9.1523     11.7623      9.0859
    4659     729     7      0.4236      7.8833     11.0609      8.6504
    4660     730     8     -0.8472     25.1697      0.2260      5.6095
    4661     730     7      0.4236     24.8518      0.2489      4.7069
    4662     730     7      0.4236     24.3985      0.0008      6.1299
    4663     731     8     -0.8472     44.2181      3.9285     26.1066
    4664     731     7      0.4236     44.3016      4.8128     25.7497
    4665     731     7      0.4236     43.2980      3.8584     26.3612
    4666     732     8     -0.8472      4.2157      0.8929     16.6194
    4667     732     7      0.4236      3.7162      0.2163     17.0765
    4668     732     7      0.4236      4.7320      1.3151     17.3059
    4669     733     8     -0.8472      2.5350     13.5943     28.2640
    4670     733     7      0.4236      3.0200     13.3263     27.4835
    4671     733     7      0.4236      3.0180     13.2042     28.9925
    4672     734     8     -0.8472     28.4953     17.4558      7.7506
    4673     734     7      0.4236     28.3562     18.3609      8.0293
    4674     734     7      0.4236     27.6326     17.1583      7.4618
    4675     735     8     -0.8472      1.1411      5.8447     10.3463
    4676     735     7      0.4236      1.7058      5.8545     11.1191
    4677     735     7      0.4236      1.4317      6.5946      9.8272
    4678     736     8     -0.8472     33.9535     23.4393     19.3857
    4679     736     7      0.4236     34.5865     22.7942     19.0703
    4680     736     7      0.4236     34.3380     23.7771     20.1946
    4681     737     8     -0.8472     53.0870      3.5466     22.8556
    4682     737     7      0.4236     53.0835      3.0483     22.0383
    4683     737     7      0.4236     52.9028      2.8967     23.5337
    4684     738     8     -0.8472     47.6707      1.2348     20.1573
    4685     738     7      0.4236     46.8025      1.2942     20.5559
    4686     738     7      0.4236     47.5215      1.4151     19.2292
    4687     739     8     -0.8472     52.1224      1.4005      4.6902
    4688     739     7      0.4236     52.3574      0.4736      4.6469
    4689     739     7      0.4236     52.2206      1.6301      5.6142
    4690     740     8     -0.8472     30.7478      4.3072     -0.0035
    4691     740     7      0.4236     31.6023      4.2295      0.4207
    4692     740     7      0.4236     30.2687      4.9367      0.5354
    4693     741     8     -0.8472     28.7227     25.3249     10.3421
    4694     741     7      0.4236     28.3502     25.7204      9.5540
    4695     741     7      0.4236     28.1563     24.5753     10.5251
    4696     742     8     -0.8472     26.5210      8.7815      5.2254
    4697     742     7      0.4236     26.2100      9.3410      5.9371
    4698     742     7      0.4236     25.7395      8.3163      4.9268
    4699     743     8     -0.8472     42.9331     15.6017     12.1730
    4700     743     7      0.4236     43.5832     15.0284     11.7670
    4701     743     7      0.4236     42.1482     15.4927     11.6360
    4702     744     8     -0.8472     36.9740     25.2471     10.7158
    4703     744     7      0.4236     37.1316     25.2247      9.7720
    4704     744     7      0.4236     36.5339     26.0838     10.8659
    4705     745     8     -0.8472     20.2408     26.7698      2.5976
    4706     745     7      0.4236     19.7629     27.1180      3.3504
    4707     745     7      0.4236     19.5610     26.5649      1.9557
    4708     746     8     -0.8472     51.6339     22.4364     24.9415
    4709     746     7      0.4236     52.4739     22.3151     24.4988
    4710     746     7      0.4236     51.7532     23.2253     25.4704
    4711     747     8     -0.8472     26.5757     24.0309      8.1661
    4712     747     7      0.4236     27.1504     23.5930      8.7940
    4713     747     7      0.4236     26.9616     23.8369      7.3118
    4714     748     8     -0.8472     10.3105     10.7712     18.4763
    4715     748     7      0.4236     10.6226     10.9230     17.5842
    4716     748     7      0.4236     10.4670     11.5997     18.9295
    4717     749     8     -0.8472      8.2018     19.0425      8.4083
    4718     749     7      0.4236      7.3320     18.7213      8.6462
    4719     749     7      0.4236      8.4492     19.6216      9.1292
    4720     750     8     -0.8472     34.3452     11.7614     24.6689
    4721     750     7      0.4236     34.2940     11.6734     23.7171
    4722     750     7      0.4236     34.0445     12.6531     24.8440
    4723     751     8     -0.8472     26.4667     24.3932     17.8088
    4724     751     7      0.4236     25.8936     24.2065     17.0652
    4725     751     7      0.4236     25.8917     24.3470     18.5725
    4726     752     8     -0.8472     30.7635      4.9205     16.5407
    4727     752     7      0.4236     31.3791      4.6698     17.2294
    4728     752     7      0.4236     31.1588      5.6919     16.1345
    4729     753     8     -0.8472      4.3584      8.7239      3.6019
    4730     753     7      0.4236      3.9185      9.2418      4.2761
    4731     753     7      0.4236      3.8545      8.8895      2.8051
    4732     754     8     -0.8472     10.7913     17.2352      8.1749
    4733     754     7      0.4236     11.2684     16.9148      7.4094
    4734     754     7      0.4236     11.3027     16.9266      8.9229
    4735     755     8     -0.8472     47.8845     12.7933     16.6640
    4736     755     7      0.4236     46.9533     12.7970     16.8856
    4737     755     7      0.4236     47.9058     12.9167     15.7150
    4738     756     8     -0.8472     23.4815     11.8562     18.5797
    4739     756     7      0.4236     24.1572     12.4139     18.9653
    4740     756     7      0.4236     22.6857     12.3872     18.6106
    4741     757     8     -0.8472     16.9723     11.4929      3.0380
    4742     757     7      0.4236     16.4310     11.3885      2.2554
    4743     757     7      0.4236     17.8566     11.6361      2.7008
    4744     758     8     -0.8472     52.8137     10.3833     21.1001
    4745     758     7      0.4236     52.3654      9.6272     21.4791
    4746     758     7      0.4236     53.5736     10.5201     21.6657
    4747     759     8     -0.8472     12.6578      7.2312      4.1901
    4748     759     7      0.4236     12.8444      7.6694      3.3598
    4749     759     7      0.4236     12.5330      7.9451      4.8154
    4750     760     8     -0.8472      6.8533     17.5640     16.0425
    4751     760     7      0.4236      6.9659     17.5221     16.9921
    4752     760     7      0.4236      7.6997     17.8671     15.7136
    4753     761     8     -0.8472     13.4438      3.8002     12.3263
    4754     761     7      0.4236     14.2916      3.9066     11.8950
    4755     761     7      0.4236     13.5878      4.1133     13.2193
    4756     762     8     -0.8472     11.0470      8.3939     15.3576
    4757     762     7      0.4236     10.5250      7.9144     14.7142
    4758     762     7      0.4236     10.4279      8.6121     16.0542
    4759     763     8     -0.8472     31.6863     19.8970     14.2778
    4760     763     7      0.4236     31.6586     19.2555     13.5680
    4761     763     7      0.4236     31.8782     19.3806     15.0606
    4762     764     8     -0.8472     49.0973     23.2585     20.3818
    4763     764     7      0.4236     49.8602     23.3062     20.9578
    4764     764     7      0.4236     49.4473     23.4213     19.5059
    4765     765     8     -0.8472     15.9736      0.3060      5.7640
    4766     765     7      0.4236     16.0363      0.6908      4.8899
    4767     765     7      0.4236     16.1965      1.0225      6.3583
    4768     766     8     -0.8472      2.9166     18.0251      7.4005
    4769     766     7      0.4236      2.2515     17.6550      6.8200
    4770     766     7      0.4236      2.5476     17.9316      8.2787
    4771     767     8     -0.8472     25.2628     10.4844     18.1094
    4772     767     7      0.4236     25.3899     10.8707     17.2429
    4773     767     7      0.4236     25.9991     10.8097     18.6274
    4774     768     8     -0.8472      4.2886     10.2595     17.4592
    4775     768     7      0.4236      4.8647      9.5525     17.1684
    4776     768     7      0.4236      3.4602     10.0946     17.0088
    4777     769     8     -0.8472     27.0086      7.0550     11.3511
    4778     769     7      0.4236     27.8061      7.3561     11.7865
    4779     769     7      0.4236     27.2828      6.8627     10.4544
    4780     770     8     -0.8472     20.6053     17.4034      2.0741
    4781     770     7      0.4236     19.8498     17.1363      2.5977
    4782     770     7      0.4236     21.3604     17.0514      2.5455
    4783     771     8     -0.8472     50.8388      1.4531     21.9448
    4784     771     7      0.4236     51.0204      2.3677     21.7282
    4785     771     7      0.4236     51.5992      1.1714     22.4534
    4786     772     8     -0.8472     19.6614     23.8620     -0.0079
    4787     772     7      0.4236     19.1221     24.4013      0.5704
    4788     772     7      0.4236     19.5966     22.9796      0.3574
    4789     773     8     -0.8472      5.9047     19.2468     24.5818
    4790     773     7      0.4236      5.2958     19.7463     25.1258
    4791     773     7      0.4236      5.7255     19.5410     23.6887
    4792     774     8     -0.8472     32.5325     10.8308      0.3327
    4793     774     7      0.4236     33.4845     10.7766      0.2482
    4794     774     7      0.4236     32.2140      9.9917      0.0000
    4795     775     8     -0.8472     36.8361     25.8673     17.2955
    4796     775     7      0.4236     37.5640     26.1745     17.8359
    4797     775     7      0.4236     37.2176     25.1832     16.7453
    4798     776     8     -0.8472     17.8159     15.2794      2.7835
    4799     776     7      0.4236     17.9816     15.7192      1.9497
    4800     776     7      0.4236     18.1513     15.8846      3.4449
    4801     777     8     -0.8472      4.6299      6.6504     16.3425
    4802     777     7      0.4236      5.1590      6.1455     16.9600
    4803     777     7      0.4236      5.2034      7.3637     16.0623
    4804     778     8     -0.8472     44.4073     23.3541     22.9810
    4805     778     7      0.4236     44.8317     24.0016     22.4181
    4806     778     7      0.4236     44.9139     22.5527     22.8492
    4807     779     8     -0.8472     47.9062     22.2380      9.2372
    4808     779     7      0.4236     47.6466     23.1592      9.2489
    4809     779     7      0.4236     48.1529     22.0697      8.3278
    4810     780     8     -0.8472     26.1783     25.4719      4.5237
    4811     780     7      0.4236     25.8439     26.3688      4.5259
    4812     780     7      0.4236     26.6351     25.3840      5.3602
    4813     781     8     -0.8472     39.0177      0.4544     23.1800
    4814     781     7      0.4236     39.4216      0.0048     22.4377
    4815     781     7      0.4236     39.4851      0.1209     23.9458
    4816     782     8     -0.8472      7.7851     25.3515      4.1173
    4817     782     7      0.4236      7.1291     24.8318      3.6527
    4818     782     7      0.4236      8.0937     25.9839      3.4684
    4819     783     8     -0.8472     52.1643     22.5679     28.5319
    4820     783     7      0.4236     51.6574     21.7755     28.7091
    4821     783     7      0.4236     52.0546     22.7181     27.5929
    4822     784     8     -0.8472     40.5244     10.4647     10.0875
    4823     784     7      0.4236     40.2283     11.2692     10.5133
    4824     784     7      0.4236     41.0015     10.7644      9.3136
    4825     785     8     -0.8472     46.5706     16.5059     20.3982
    4826     785     7      0.4236     45.7686     16.7119     19.9180
    4827     785     7      0.4236     46.4686     15.5891     20.6537
    4828     786     8     -0.8472     17.5131     19.8356      0.0072
    4829     786     7      0.4236     18.3430     20.1220      0.3885
    4830     786     7      0.4236     17.0723     19.3671      0.7161
    4831     787     8     -0.8472     48.1536     23.8875      1.4054
    4832     787     7      0.4236     47.2989     23.8999      1.8361
    4833     787     7      0.4236     48.0139     23.3742      0.6096
    4834     788     8     -0.8472     27.9986      9.0183      2.3448
    4835     788     7      0.4236     27.7704      8.0953      2.4551
    4836     788     7      0.4236     27.2358      9.4043      1.9142
    4837     789     8     -0.8472     46.4170      2.2999      7.7203
    4838     789     7      0.4236     45.6967      2.6234      8.2615
    4839     789     7      0.4236     46.0310      2.1825      6.8523
    4840     790     8     -0.8472     49.9979     18.8088     24.1546
    4841     790     7      0.4236     49.4640     18.5223     23.4136
    4842     790     7      0.4236     49.5299     18.4886     24.9257
    4843     791     8     -0.8472     54.5589     21.6520      5.5904
    4844     791     7      0.4236     54.7110     21.4776      4.6616
    4845     791     7      0.4236     53.6516     21.9540      5.6324
    4846     792     8     -0.8472      5.3332     11.5465     23.1379
    4847     792     7      0.4236      4.8382     10.7681     23.3936
    4848     792     7      0.4236      4.6673     12.2207     23.0029
    4849     793     8     -0.8472     47.8267     13.9181     25.2400
    4850     793     7      0.4236     48.3432     14.3524     24.5612
    4851     793     7      0.4236     48.2388     14.1840     26.0621
    4852     794     8     -0.8472     11.7192     22.3955     20.9406
    4853     794     7      0.4236     11.8102     22.2137     21.8760
    4854     794     7      0.4236     11.0773     23.1041     20.8952
    4855     795     8     -0.8472     17.9926     20.7800     14.7599
    4856     795     7      0.4236     18.4625     21.4097     14.2132
    4857     795     7      0.4236     18.0544     21.1380     15.6455
    4858     796     8     -0.8472     14.4546     13.4570      7.1403
    4859     796     7      0.4236     15.2556     13.3964      6.6197
    4860     796     7      0.4236     14.5149     14.3074      7.5754
    4861     797     8     -0.8472     16.1073     26.9819     19.0168
    4862     797     7      0.4236     15.6241     27.1993     18.2197
    4863     797     7      0.4236     16.8501     26.4604     18.7124
    4864     798     8     -0.8472     46.9476      7.2073      8.7225
    4865     798     7      0.4236     46.1549      7.6541      8.4255
    4866     798     7      0.4236     47.4323      7.8753      9.2074
    4867     799     8     -0.8472     44.4034      8.0251     25.7322
    4868     799     7      0.4236     44.8867      7.9355     26.5535
    4869     799     7      0.4236     43.7533      8.7050     25.9093
    4870     800     8     -0.8472     19.9921      5.6334      9.2379
    4871     800     7      0.4236     20.9146      5.3789      9.2591
    4872     800     7      0.4236     19.9746      6.5051      9.6331
    4873     801     8     -0.8472      1.1598     14.2637     15.7094
    4874     801     7      0.4236      1.4135     14.2108     14.7880
    4875     801     7      0.4236      1.8604     13.8098     16.1777
    4876     802     8     -0.8472     32.6746      8.2388     11.1453
    4877     802     7      0.4236     32.5481      7.6349     10.4135
    4878     802     7      0.4236     33.5926      8.1272     11.3926
    4879     803     8     -0.8472     26.5965     21.1194     13.3913
    4880     803     7      0.4236     27.3141     20.9698     12.7757
    4881     803     7      0.4236     26.9197     20.7767     14.2246
    4882     804     8     -0.8472     54.0996     21.1643     19.6521
    4883     804     7      0.4236     54.5519     21.1538     18.8086
    4884     804     7      0.4236     54.5225     21.8693     20.1424
    4885     805     8     -0.8472     31.5777      8.6041     17.1617
    4886     805     7      0.4236     31.4468      8.8614     18.0743
    4887     805     7      0.4236     30.6925      8.5021     16.8119
    4888     806     8     -0.8472     20.2277      3.3951     15.9237
    4889     806     7      0.4236     20.7339      3.2350     16.7202
    4890     806     7      0.4236     19.3233      3.4767     16.2265
    4891     807     8     -0.8472      9.0170     22.9461      5.3696
    4892     807     7      0.4236      9.3436     23.8457      5.3541
    4893     807     7      0.4236      9.1812     22.6159      4.4863
    4894     808     8     -0.8472     26.5861      8.9415     22.9748
    4895     808     7      0.4236     26.8213      8.5975     22.1130
    4896     808     7      0.4236     27.4251      9.1327     23.3941
    4897     809     8     -0.8472     10.3597      5.9287      4.6525
    4898     809     7      0.4236      9.5208      5.6960      4.2548
    4899     809     7      0.4236     10.1403      6.5969      5.3019
    4900     810     8     -0.8472     31.8876     13.9141     11.7494
    4901     810     7      0.4236     32.4017     13.4829     12.4320
    4902     810     7      0.4236     32.3146     13.6605     10.9311
    4903     811     8     -0.8472     35.3310     23.8115     22.7208
    4904     811     7      0.4236     35.7785     23.4301     21.9654
    4905     811     7      0.4236     34.3997     23.7208     22.5189
    4906     812     8     -0.8472     24.6071     16.4999      8.0453
    4907     812     7      0.4236     25.4811     16.8292      7.8360
    4908     812     7      0.4236     24.4522     15.8060      7.4044
    4909     813     8     -0.8472     48.8084      5.2260     13.5549
    4910     813     7      0.4236     48.3560      4.4021     13.3745
    4911     813     7      0.4236     49.4448      5.3109     12.8449
    4912     814     8     -0.8472     24.4590      0.5274     17.5723
    4913     814     7      0.4236     23.8931      0.0002     18.1363
    4914     814     7      0.4236     25.3118      0.5125     18.0067
    4915     815     8     -0.8472     38.5297     12.0507     23.4154
    4916     815     7      0.4236     38.8385     11.7007     22.5798
    4917     815     7      0.4236     39.1016     11.6494     24.0697
    4918     816     8     -0.8472     41.0840     18.4560     21.3223
    4919     816     7      0.4236     41.3261     17.6791     20.8182
    4920     816     7      0.4236     41.0809     18.1601     22.2326
    4921     817     8     -0.8472     27.5223      1.1122     10.1281
    4922     817     7      0.4236     27.3370      1.7327     10.8331
    4923     817     7      0.4236     27.6097      1.6569      9.3459
    4924     818     8     -0.8472     39.5676     16.2590      5.0038
    4925     818     7      0.4236     39.7115     16.7898      5.7873
    4926     818     7      0.4236     40.0991     15.4754      5.1439
    4927     819     8     -0.8472     51.8339     17.5438      8.4868
    4928     819     7      0.4236     52.7868     17.4962      8.4098
    4929     819     7      0.4236     51.5079     17.1559      7.6747
    4930     820     8     -0.8472     38.7218     21.2382     15.9254
    4931     820     7      0.4236     38.0952     21.7487     15.4124
    4932     820     7      0.4236     39.5341     21.2779     15.4206
    4933     821     8     -0.8472     48.2299     18.4471     13.9156
    4934     821     7      0.4236     48.7174     19.2682     13.8503
    4935     821     7      0.4236     48.8991     17.7833     14.0822
    4936     822     8     -0.8472     33.0815     21.3895     21.3293
    4937     822     7      0.4236     33.2533     20.5520     21.7597
    4938     822     7      0.4236     33.9022     21.8751     21.4127
    4939     823     8     -0.8472     46.6678     11.3590      9.4578
    4940     823     7      0.4236     46.9920     11.9033      8.7403
    4941     823     7      0.4236     47.4402     10.8872      9.7692
    4942     824     8     -0.8472     15.9113     23.9331     12.8188
    4943     824     7      0.4236     15.0211     24.1165     13.1190
    4944     824     7      0.4236     15.8069     23.6716     11.9039
    4945     825     8     -0.8472     25.9832     20.5575      8.9710
    4946     825     7      0.4236     25.5392     20.5152      9.8179
    4947     825     7      0.4236     25.2923     20.7847      8.3488
    4948     826     8     -0.8472     26.1642      5.9221     28.8924
    4949     826     7      0.4236     26.9885      6.4015     28.9761
    4950     826     7      0.4236     25.5141      6.5956     28.6925
    4951     827     8     -0.8472     40.7161      1.8676     17.7038
    4952     827     7      0.4236     40.9980      2.7556     17.9235
    4953     827     7      0.4236     39.7616      1.8956     17.7698
    4954     828     8     -0.8472     54.8707      7.5985      9.4103
    4955     828     7      0.4236     54.6945      8.4346      8.9790
    4956     828     7      0.4236     54.1865      7.0126      9.0866
    4957     829     8     -0.8472     25.8593      6.7308      8.5684
    4958     829     7      0.4236     25.2047      6.0621      8.7700
    4959     829     7      0.4236     25.6178      7.4763      9.1180
    4960     830     8     -0.8472     23.0460      1.8658     22.2502
    4961     830     7      0.4236     23.3573      1.0341     22.6073
    4962     830     7      0.4236     22.1660      1.6735     21.9264
    4963     831     8     -0.8472     18.4069     16.7246      8.8180
    4964     831     7      0.4236     18.5882     16.2094      8.0320
    4965     831     7      0.4236     18.5662     16.1204      9.5431
    4966     832     8     -0.8472      6.2626     17.0068     25.2451
    4967     832     7      0.4236      6.9635     16.3710     25.1010
    4968     832     7      0.4236      5.7053     16.9292     24.4708
    4969     833     8     -0.8472     19.3909      5.5306     17.1625
    4970     833     7      0.4236     18.6100      5.5468     17.7158
    4971     833     7      0.4236     19.1309      5.9945     16.3667
    4972     834     8     -0.8472     22.6472      9.8666      4.6273
    4973     834     7      0.4236     23.0756      9.4343      3.8885
    4974     834     7      0.4236     23.1050      9.5329      5.3989
    4975     835     8     -0.8472     30.6585     23.7961      0.1552
    4976     835     7      0.4236     29.7374     24.0068      0.0023
    4977     835     7      0.4236     30.7096     22.8471      0.0416
    4978     836     8     -0.8472     29.7623     26.0448      6.9923
    4979     836     7      0.4236     29.7161     26.9377      6.6504
    4980     836     7      0.4236     28.8705     25.8524      7.2820
    4981     837     8     -0.8472     29.6703     10.1479     26.4156
    4982     837     7      0.4236     29.1800      9.8768     25.6394
    4983     837     7      0.4236     30.4637     10.5553     26.0681
    4984     838     8     -0.8472     12.0548     12.3160      7.0457
    4985     838     7      0.4236     11.5433     12.1788      6.2483
    4986     838     7      0.4236     11.4190     12.6335      7.6870
    4987     839     8     -0.8472     54.9067     24.7290     18.8021
    4988     839     7      0.4236     54.4608     24.1770     18.1597
    4989     839     7      0.4236     54.9996     24.1714     19.5745
    4990     840     8     -0.8472     10.1537     19.3768      4.3865
    4991     840     7      0.4236      9.9532     18.6089      3.8515
    4992     840     7      0.4236     10.5286     20.0068      3.7711
    4993     841     8     -0.8472     37.4910     15.6362      4.6288
    4994     841     7      0.4236     37.1138     15.9840      3.8207
    4995     841     7      0.4236     36.8986     14.9294      4.8853
    4996     842     8     -0.8472      7.2698      8.5019     17.5214
    4997     842     7      0.4236      6.5254      8.4584     18.1217
    4998     842     7      0.4236      7.1422      9.3193     17.0399
    4999     843     8     -0.8472      4.9669      9.2308     27.7480
    5000     843     7      0.4236      5.5074      9.4122     26.9791
    5001     843     7      0.4236      5.5405      9.4114     28.4927
    5002     844     8     -0.8472     27.7066     12.0430     19.2645
    5003     844     7      0.4236     28.6285     12.2725     19.3808
    5004     844     7      0.4236     27.4643     12.4394     18.4276
    5005     845     8     -0.8472     22.6214     12.8569      2.9858
    5006     845     7      0.4236     22.3976     13.3290      3.7878
    5007     845     7      0.4236     22.5959     13.5239      2.2997
    5008     846     8     -0.8472     21.1798      4.9887     12.5418
    5009     846     7      0.4236     21.2021      5.4302     11.6928
    5010     846     7      0.4236     20.3830      5.3141     12.9606
    5011     847     8     -0.8472     12.0331     22.7347     26.2967
    5012     847     7      0.4236     11.9107     21.8203     26.0416
    5013     847     7      0.4236     11.2536     23.1822     25.9675
    5014     848     8     -0.8472     10.9054     19.4747     24.2956
    5015     848     7      0.4236     10.3445     19.7652     23.5764
    5016     848     7      0.4236     10.4686     19.7948     25.0849
    5017     849     8     -0.8472     26.3809     17.5543     15.3306
    5018     849     7      0.4236     26.0387     16.7871     14.8717
    5019     849     7      0.4236     26.5457     17.2469     16.2220
    5020     850     8     -0.8472     34.7426      0.2409     20.3525
    5021     850     7      0.4236     34.2322      0.0013     19.5790
    5022     850     7      0.4236     34.1064      0.6407     20.9455
    5023     851     8     -0.8472     45.1578     12.5447     19.4654
    5024     851     7      0.4236     44.9316     11.9434     20.1749
    5025     851     7      0.4236     44.7394     12.1697     18.6904
    5026     852     8     -0.8472     39.1754      8.9800     16.4142
    5027     852     7      0.4236     39.1067      8.0996     16.0447
    5028     852     7      0.4236     39.5916      8.8507     17.2664
    5029     853     8     -0.8472     20.5479     13.1678     15.1982
    5030     853     7      0.4236     20.7397     12.3045     14.8319
    5031     853     7      0.4236     20.1782     12.9853     16.0620
    5032     854     8     -0.8472     37.2807     26.5221     23.0860
    5033     854     7      0.4236     36.6689     27.1997     23.3738
    5034     854     7      0.4236     36.7520     25.9352     22.5455
    5035     855     8     -0.8472     22.5919      3.8001      4.3986
    5036     855     7      0.4236     22.8982      4.3854      3.7059
    5037     855     7      0.4236     22.4443      4.3742      5.1501
    5038     856     8     -0.8472     32.6467     11.9668     19.0188
    5039     856     7      0.4236     32.4823     12.3351     18.1507
    5040     856     7      0.4236     33.2610     12.5775     19.4262
    5041     857     8     -0.8472     45.2946      7.9386     11.2881
    5042     857     7      0.4236     46.0139      8.3610     10.8186
    5043     857     7      0.4236     44.8645      7.3942     10.6286
    5044     858     8     -0.8472     54.7250      2.0666     18.6893
    5045     858     7      0.4236     54.3959      2.5386     19.4543
    5046     858     7      0.4236     54.9913      2.7545     18.0792
    5047     859     8     -0.8472     53.1659      7.1028     14.2079
    5048     859     7      0.4236     53.6099      6.7438     13.4396
    5049     859     7      0.4236     53.7551      7.7859     14.5282
    5050     860     8     -0.8472     11.3003     17.6191     18.3386
    5051     860     7      0.4236     11.0583     16.9427     18.9712
    5052     860     7      0.4236     10.5046     18.1393     18.2273
    5053     861     8     -0.8472     53.4607     26.3862     18.7487
    5054     861     7      0.4236     52.9407     26.4502     17.9476
    5055     861     7      0.4236     52.8279     26.5103     19.4561
    5056     862     8     -0.8472     27.3405      5.3008      2.8962
    5057     862     7      0.4236     27.5475      4.5210      3.4111
    5058     862     7      0.4236     27.4859      5.0345      1.9883
    5059     863     8     -0.8472     53.6554      8.7609     11.6061
    5060     863     7      0.4236     54.4623      9.1492     11.9442
    5061     863     7      0.4236     53.8860      7.8503     11.4222
    5062     864     8     -0.8472     12.4138      6.7300     26.7184
    5063     864     7      0.4236     11.7873      7.4515     26.7750
    5064     864     7      0.4236     12.7281      6.6142     27.6151
    5065     865     8     -0.8472     28.0101     15.5021     23.1948
    5066     865     7      0.4236     28.2311     14.8759     23.8843
    5067     865     7      0.4236     28.0046     14.9821     22.3912
    5068     866     8     -0.8472     35.1795     15.3651      0.8906
    5069     866     7      0.4236     34.9949     16.1978      1.3252
    5070     866     7      0.4236     34.3271     14.9347      0.8248
    5071     867     8     -0.8472     50.9763     12.9416     11.6271
    5072     867     7      0.4236     51.5547     13.2758     12.3127
    5073     867     7      0.4236     50.8896     12.0081     11.8203
    5074     868     8     -0.8472     40.0273      3.1087     12.2429
    5075     868     7      0.4236     40.2017      3.8466     11.6586
    5076     868     7      0.4236     40.1160      2.3354     11.6859
    5077     869     8     -0.8472     14.9066     12.4982     12.0065
    5078     869     7      0.4236     14.4261     13.1166     11.4562
    5079     869     7      0.4236     14.3640     12.4016     12.7892
    5080     870     8     -0.8472      4.0997      5.1732      6.6551
    5081     870     7      0.4236      4.2515      4.3695      6.1579
    5082     870     7      0.4236      3.7411      4.8744      7.4908
    5083     871     8     -0.8472     15.5634     12.2572     26.3732
    5084     871     7      0.4236     15.4615     12.0247     25.4503
    5085     871     7      0.4236     15.1224     13.1025     26.4579
    5086     872     8     -0.8472     52.9989     14.9577      5.1705
    5087     872     7      0.4236     53.0332     14.5357      6.0290
    5088     872     7      0.4236     53.0975     14.2392      4.5458
    5089     873     8     -0.8472     52.8750      4.8782     18.7124
    5090     873     7      0.4236     53.4455      4.4278     18.0895
    5091     873     7      0.4236     52.1216      4.2962     18.8119
    5092     874     8     -0.8472      3.8476     23.0053     10.3173
    5093     874     7      0.4236      4.6345     23.0127     10.8622
    5094     874     7      0.4236      3.7585     23.9082     10.0122
    5095     875     8     -0.8472     50.5559      1.6948     18.7292
    5096     875     7      0.4236     50.1580      2.1997     19.4384
    5097     875     7      0.4236     51.4959      1.7322     18.9061
    5098     876     8     -0.8472     53.3756      0.9158      7.7092
    5099     876     7      0.4236     54.0340      0.6621      7.0622
    5100     876     7      0.4236     53.2345      1.8498      7.5543
    5101     877     8     -0.8472     36.1110      8.2397      3.9126
    5102     877     7      0.4236     35.6476      7.6229      4.4792
    5103     877     7      0.4236     35.7213      8.1105      3.0479
    5104     878     8     -0.8472     15.6321      7.5058     20.1023
    5105     878     7      0.4236     15.0651      7.1222     19.4333
    5106     878     7      0.4236     15.4242      7.0200     20.9004
    5107     879     8     -0.8472     21.8964     26.1334      9.6238
    5108     879     7      0.4236     21.1126     25.5840      9.6208
    5109     879     7      0.4236     21.5619     27.0289      9.5732
    5110     880     8     -0.8472     29.6197      1.5822     21.6308
    5111     880     7      0.4236     29.7712      0.9791     20.9030
    5112     880     7      0.4236     29.8583      1.0815     22.4109
    5113     881     8     -0.8472     26.8758     14.1726      5.4666
    5114     881     7      0.4236     26.7969     14.9150      6.0656
    5115     881     7      0.4236     27.1206     14.5652      4.6287
    5116     882     8     -0.8472      4.4183      7.7299     18.7281
    5117     882     7      0.4236      4.1958      6.8061     18.8430
    5118     882     7      0.4236      4.9009      7.9610     19.5218
    5119     883     8     -0.8472     10.2062      3.9017     12.4116
    5120     883     7      0.4236     10.9828      4.0377     11.8687
    5121     883     7      0.4236      9.5739      3.4852     11.8260
    5122     884     8     -0.8472     12.1124     12.9693     10.7124
    5123     884     7      0.4236     11.2173     12.8133     11.0136
    5124     884     7      0.4236     12.0302     13.0860      9.7659
    5125     885     8     -0.8472     34.8126      2.8527      3.6592
    5126     885     7      0.4236     34.8256      2.9995      2.7134
    5127     885     7      0.4236     33.9404      2.5000      3.8353
    5128     886     8     -0.8472     24.2895     18.1160      6.2458
    5129     886     7      0.4236     23.8007     18.4929      5.5142
    5130     886     7      0.4236     23.7718     18.3376      7.0198
    5131     887     8     -0.8472     29.4850      3.4819      7.0185
    5132     887     7      0.4236     28.7527      2.9783      7.3738
    5133     887     7      0.4236     29.7640      4.0429      7.7422
    5134     888     8     -0.8472     20.9359     22.0626     24.5680
    5135     888     7      0.4236     20.2219     22.5955     24.2182
    5136     888     7      0.4236     20.6202     21.7700     25.4230
    5137     889     8     -0.8472     11.3593     17.7144     21.0105
    5138     889     7      0.4236     10.4904     18.1058     20.9209
    5139     889     7      0.4236     11.9596     18.4599     21.0095
    5140     890     8     -0.8472     16.2644      8.0695      9.2549
    5141     890     7      0.4236     16.5637      8.5707     10.0135
    5142     890     7      0.4236     16.0106      8.7333      8.6137
    5143     891     8     -0.8472     19.2990     17.9544     14.7627
    5144     891     7      0.4236     19.0718     18.8695     14.9281
    5145     891     7      0.4236     18.7470     17.7001     14.0232
    5146     892     8     -0.8472     15.4775     17.2779      9.8725
    5147     892     7      0.4236     15.9255     16.7658      9.1993
    5148     892     7      0.4236     14.7804     17.7351      9.4020
    5149     893     8     -0.8472     27.0468     12.0315     10.0577
    5150     893     7      0.4236     27.6623     12.6536      9.6700
    5151     893     7      0.4236     26.9955     12.2869     10.9788
    5152     894     8     -0.8472     21.3387     26.0558      0.5588
    5153     894     7      0.4236     21.7639     25.2188      0.3722
    5154     894     7      0.4236     20.5607     26.0593      0.0012
    5155     895     8     -0.8472     53.1654      7.3448     20.5172
    5156     895     7      0.4236     54.1077      7.1817     20.4746
    5157     895     7      0.4236     52.7675      6.5432     20.1775
    5158     896     8     -0.8472     37.6857     26.3703     29.0000
    5159     896     7      0.4236     38.4013     26.9993     28.9083
    5160     896     7      0.4236     37.6690     25.9024     28.1651
    5161     897     8     -0.8472      9.2442     11.7979     21.8957
    5162     897     7      0.4236      9.1861     12.0086     20.9638
    5163     897     7      0.4236      9.9797     12.3210     22.2145
    5164     898     8     -0.8472     48.3313      7.5469     18.6214
    5165     898     7      0.4236     47.4582      7.1679     18.5201
    5166     898     7      0.4236     48.9276      6.8572     18.3299
    5167     899     8     -0.8472     22.5880     19.1136      2.9654
    5168     899     7      0.4236     22.5482     19.8106      2.3105
    5169     899     7      0.4236     22.7992     19.5643      3.7830
    5170     900     8     -0.8472      1.0296      0.8159      6.4483
    5171     900     7      0.4236      0.8602      0.0774      5.8634
    5172     900     7      0.4236      1.6633      0.4796      7.0820
    5173     901     8     -0.8472     14.9895      1.8097     21.1435
    5174     901     7      0.4236     15.7728      1.2605     21.1758
    5175     901     7      0.4236     14.4342      1.4773     21.8487
    5176     902     8     -0.8472     45.8948     27.1993      5.9867
    5177     902     7      0.4236     45.0878     27.1623      6.5001
    5178     902     7      0.4236     46.5469     26.7598      6.5324
    5179     903     8     -0.8472     53.9658     22.2464      1.2653
    5180     903     7      0.4236     53.8868     23.0888      1.7129
    5181     903     7      0.4236     53.2822     22.2655      0.5956
    5182     904     8     -0.8472     33.3475      4.7666      1.6464
    5183     904     7      0.4236     33.6269      5.2484      2.4249
    5184     904     7      0.4236     34.1634      4.4850      1.2327
    5185     905     8     -0.8472     45.9133      6.6139     21.1745
    5186     905     7      0.4236     46.5469      7.3179     21.3132
    5187     905     7      0.4236     45.3614      6.9257     20.4573
    5188     906     8     -0.8472     38.8363      6.6730     22.3057
    5189     906     7      0.4236     39.1604      6.1728     21.5568
    5190     906     7      0.4236     39.3142      6.3190     23.0557
    5191     907     8     -0.8472     49.1158     17.2659     18.4102
    5192     907     7      0.4236     49.8399     16.6508     18.2936
    5193     907     7      0.4236     48.7528     17.3785     17.5316
    5194     908     8     -0.8472     24.9424     19.8500     12.4181
    5195     908     7      0.4236     25.0641     19.1582     11.7678
    5196     908     7      0.4236     24.0221     19.7812     12.6723
    5197     909     8     -0.8472     25.7192      9.4848     10.0169
    5198     909     7      0.4236     26.2133      9.7575     10.7900
    5199     909     7      0.4236     26.2610      9.7588      9.2769
    5200     910     8     -0.8472      5.0808      2.3922     22.8962
    5201     910     7      0.4236      4.9980      1.8235     23.6617
    5202     910     7      0.4236      4.1879      2.6883     22.7194
    5203     911     8     -0.8472      7.6057     21.0373     12.4199
    5204     911     7      0.4236      7.0965     21.4053     11.6978
    5205     911     7      0.4236      8.5164     21.1159     12.1358
    5206     912     8     -0.8472     54.1230      2.5285      4.1041
    5207     912     7      0.4236     54.9999      2.8625      4.2932
    5208     912     7      0.4236     53.5376      3.0900      4.6124
    5209     913     8     -0.8472     36.0323     15.5044      9.0586
    5210     913     7      0.4236     35.3595     15.9575      9.5668
    5211     913     7      0.4236     35.9259     14.5814      9.2888
    5212     914     8     -0.8472     24.1279      2.1608      7.1865
    5213     914     7      0.4236     24.8199      1.6994      7.6603
    5214     914     7      0.4236     24.4754      2.2708      6.3014
    5215     915     8     -0.8472     40.5876     19.1770     10.3340
    5216     915     7      0.4236     39.9635     19.1490      9.6088
    5217     915     7      0.4236     40.0504     19.3531     11.1064
    5218     916     8     -0.8472     50.6610      5.8156     10.9313
    5219     916     7      0.4236     50.2454      6.6335     10.6584
    5220     916     7      0.4236     51.5484      5.8672     10.5764
    5221     917     8     -0.8472     20.1262     17.1862      5.6605
    5222     917     7      0.4236     19.3885     16.5878      5.5425
    5223     917     7      0.4236     20.5483     16.8906      6.4672
    5224     918     8     -0.8472     45.9484      1.8722     13.9730
    5225     918     7      0.4236     45.0289      2.0129     14.1986
    5226     918     7      0.4236     46.1985      2.6566     13.4847
    5227     919     8     -0.8472     43.3782      2.7178     17.1038
    5228     919     7      0.4236     43.5649      3.6564     17.0856
    5229     919     7      0.4236     43.9991      2.3375     16.4824
    5230     920     8     -0.8472     16.0764     15.9059      5.9128
    5231     920     7      0.4236     16.3604     16.5243      5.2396
    5232     920     7      0.4236     15.3486     16.3463      6.3516
    5233     921     8     -0.8472      1.1942      7.6242      6.1996
    5234     921     7      0.4236      1.7779      7.6838      5.4433
    5235     921     7      0.4236      1.7762      7.6846      6.9572
    5236     922     8     -0.8472     20.9987     20.6000     11.9245
    5237     922     7      0.4236     20.5082     20.7736     12.7279
    5238     922     7      0.4236     20.3270     20.5042     11.2493
    5239     923     8     -0.8472     38.5361      1.0282     25.9944
    5240     923     7      0.4236     38.1092      1.5258     26.6918
    5241     923     7      0.4236     37.8144      0.6350     25.5038
    5242     924     8     -0.8472     32.7281     16.6662     24.4957
    5243     924     7      0.4236     32.0917     17.3809     24.5186
    5244     924     7      0.4236     32.4162     16.0460     25.1547
    5245     925     8     -0.8472     48.0050      5.9359     15.6099
    5246     925     7      0.4236     48.1188      5.0079     15.8152
    5247     925     7      0.4236     47.8542      6.3527     16.4583
    5248     926     8     -0.8472     28.0470      7.0505      8.3887
    5249     926     7      0.4236     28.9890      6.9138      8.4896
    5250     926     7      0.4236     27.9612      7.5322      7.5659
    5251     927     8     -0.8472     20.5424      8.0946     12.8891
    5252     927     7      0.4236     20.1663      7.7090     12.0978
    5253     927     7      0.4236     20.2142      7.5470     13.6023
    5254     928     8     -0.8472      7.5085     21.2369      5.7985
    5255     928     7      0.4236      8.2626     20.8262      5.3756
    5256     928     7      0.4236      7.5698     20.9656      6.7144
    5257     929     8     -0.8472     54.9999      4.7794      6.6777
    5258     929     7      0.4236     54.3548      4.7034      5.9747
    5259     929     7      0.4236     54.4799      4.7829      7.4813
    5260     930     8     -0.8472      4.1781     16.0652     11.1924
    5261     930     7      0.4236      3.6273     15.5998     10.5630
    5262     930     7      0.4236      5.0370     15.6505     11.1125
    5263     931     8     -0.8472     46.5946      4.7628     26.4587
    5264     931     7      0.4236     47.0397      5.5188     26.0756
    5265     931     7      0.4236     46.4111      4.1898     25.7142
    5266     932     8     -0.8472      0.1584     15.4421     26.6294
    5267     932     7      0.4236      0.0061     15.3759     25.6867
    5268     932     7      0.4236      0.0125     14.5554     26.9589
    5269     933     8     -0.8472     22.1478     15.0063     10.4146
    5270     933     7      0.4236     21.7188     15.8406     10.6045
    5271     933     7      0.4236     23.0171     15.2503     10.0967
    5272     934     8     -0.8472     30.3468     22.4331      9.5747
    5273     934     7      0.4236     30.3327     22.2851     10.5203
    5274     934     7      0.4236     30.4753     23.3770      9.4814
    5275     935     8     -0.8472      7.8971      7.7727     23.9837
    5276     935     7      0.4236      8.4187      7.1292     24.4633
    5277     935     7      0.4236      8.2346      7.7363     23.0887
    5278     936     8     -0.8472     31.5395     16.0805     19.4505
    5279     936     7      0.4236     31.1564     15.9448     18.5839
    5280     936     7      0.4236     31.5814     17.0318     19.5481
    5281     937     8     -0.8472     22.6025      7.2921      4.1241
    5282     937     7      0.4236     22.7026      6.5161      4.6755
    5283     937     7      0.4236     22.8895      7.0084      3.2562
    5284     938     8     -0.8472      2.3151     11.9522     14.8908
    5285     938     7      0.4236      2.3631     11.5228     15.7449
    5286     938     7      0.4236      3.2141     11.9345     14.5624
    5287     939     8     -0.8472     35.5030     23.9698      7.8368
    5288     939     7      0.4236     36.1657     24.5654      7.4868
    5289     939     7      0.4236     34.7652     24.5369      8.0611
    5290     940     8     -0.8472     24.2160      3.6691     23.9744
    5291     940     7      0.4236     24.4536      2.7873     24.2611
    5292     940     7      0.4236     23.2667      3.7112     24.0891
    5293     941     8     -0.8472     27.2609     17.7097     13.1041
    5294     941     7      0.4236     26.4196     18.1579     13.1911
    5295     941     7      0.4236     27.3396     17.5266     12.1679
    5296     942     8     -0.8472     11.4040     17.1125     15.3368
    5297     942     7      0.4236     11.0440     17.0066     16.2173
    5298     942     7      0.4236     10.9185     17.8493     14.9659
    5299     943     8     -0.8472     51.8273      4.4864      6.9486
    5300     943     7      0.4236     51.6843      3.5414      6.8969
    5301     943     7      0.4236     52.1578      4.7268      6.0830
    5302     944     8     -0.8472     40.4390     19.0864     15.3280
    5303     944     7      0.4236     40.9829     19.1787     14.5458
    5304     944     7      0.4236     41.0468     19.2034     16.0582
    5305     945     8     -0.8472     19.6581     15.0300      0.7154
    5306     945     7      0.4236     20.5340     14.7268      0.9544
    5307     945     7      0.4236     19.8051     15.6486     -0.0000
    5308     946     8     -0.8472     41.9622      6.4506     12.7012
    5309     946     7      0.4236     42.4847      5.6524     12.7794
    5310     946     7      0.4236     41.3706      6.2794     11.9685
    5311     947     8     -0.8472     53.3371     15.0147      1.8832
    5312     947     7      0.4236     53.9384     14.9374      2.6239
    5313     947     7      0.4236     53.2649     14.1245      1.5388
    5314     948     8     -0.8472     25.7250     12.5558     21.4778
    5315     948     7      0.4236     26.0771     12.9013     20.6575
    5316     948     7      0.4236     26.2113     13.0174     22.1610
    5317     949     8     -0.8472      4.9797     12.8175      6.0632
    5318     949     7      0.4236      4.8324     13.5746      6.6302
    5319     949     7      0.4236      5.3613     13.1853      5.2661
    5320     950     8     -0.8472     30.8082     13.9201     20.0218
    5321     950     7      0.4236     30.9509     12.9737     20.0087
    5322     950     7      0.4236     30.1909     14.0796     19.3078
    5323     951     8     -0.8472     29.4233      7.5649     27.9064
    5324     951     7      0.4236     28.7262      6.9281     27.7490
    5325     951     7      0.4236     29.3460      7.7806     28.8357
    5326     952     8     -0.8472     20.5567      0.0006     19.9967
    5327     952     7      0.4236     20.5108      0.7704     19.4296
    5328     952     7      0.4236     20.7264      0.3553     20.8694
    5329     953     8     -0.8472     31.7621      0.0010     28.0824
    5330     953     7      0.4236     32.7169      0.0694     28.0788
    5331     953     7      0.4236     31.4823      0.5850     28.7873
    5332     954     8     -0.8472     40.1297      7.2013      9.7345
    5333     954     7      0.4236     39.7738      7.3877     10.6033
    5334     954     7      0.4236     40.5974      6.3728      9.8393
    5335     955     8     -0.8472     25.3109     11.4472     25.3324
    5336     955     7      0.4236     24.9981     12.3129     25.5947
    5337     955     7      0.4236     25.4776     11.5267     24.3932
    5338     956     8     -0.8472     32.4066      2.6883     13.7090
    5339     956     7      0.4236     31.9787      2.2286     14.4314
    5340     956     7      0.4236     33.3189      2.7738     13.9858
    5341     957     8     -0.8472     34.9513      6.1131      8.3078
    5342     957     7      0.4236     34.6678      6.2456      9.2125
    5343     957     7      0.4236     35.8151      6.5232      8.2646
    5344     958     8     -0.8472     49.4043      3.2653     23.2920
    5345     958     7      0.4236     48.9131      2.8560     22.5797
    5346     958     7      0.4236     49.6637      4.1189     22.9451
    5347     959     8     -0.8472     37.6420      8.4403      0.7543
    5348     959     7      0.4236     37.7685      7.8640      0.0006
    5349     959     7      0.4236     37.6301      7.8505      1.5081
    5350     960     8     -0.8472     24.8854      6.2081     11.4281
    5351     960     7      0.4236     25.4114      5.5977     10.9114
    5352     960     7      0.4236     25.2450      6.1453     12.3129
    5353     961     8     -0.8472     23.0835     10.4067     23.6091
    5354     961     7      0.4236     22.7317     10.8690     22.8483
    5355     961     7      0.4236     22.3258      9.9655     23.9932
    5356     962     8     -0.8472     16.2735     24.9441     20.6430
    5357     962     7      0.4236     15.6667     24.2039     20.6544
    5358     962     7      0.4236     16.7153     24.9053     21.4912
    5359     963     8     -0.8472      0.8224      1.9719      2.0230
    5360     963     7      0.4236      0.0034      2.3477      2.3457
    5361     963     7      0.4236      0.8972      2.2948      1.1250
    5362     964     8     -0.8472     37.0091     10.2845     22.4451
    5363     964     7      0.4236     36.4535     10.6429     21.7530
    5364     964     7      0.4236     36.5635     10.5226     23.2581
    5365     965     8     -0.8472     27.9487     10.2449      0.0059
    5366     965     7      0.4236     27.8924     11.0699      0.4881
    5367     965     7      0.4236     28.7308      9.8165      0.3538
    5368     966     8     -0.8472      5.8222      7.6948     24.8246
    5369     966     7      0.4236      5.3309      7.0456     25.3280
    5370     966     7      0.4236      5.6473      7.4720     23.9102
    5371     967     8     -0.8472     12.4664     10.3489     14.9332
    5372     967     7      0.4236     13.1912     10.4548     15.5493
    5373     967     7      0.4236     11.8654     11.0633     15.1445
    5374     968     8     -0.8472     20.9019      0.9728      5.8521
    5375     968     7      0.4236     21.2224      1.2137      4.9829
    5376     968     7      0.4236     20.2130      0.3299      5.6842
    5377     969     8     -0.8472     36.7358     11.4532      9.5191
    5378     969     7      0.4236     36.3641     11.0050      8.7594
    5379     969     7      0.4236     36.4243     10.9495     10.2711
    5380     970     8     -0.8472     40.2007      5.6901     27.8190
    5381     970     7      0.4236     41.1439      5.5663     27.7125
    5382     970     7      0.4236     40.0728      5.7578     28.7652
    5383     971     8     -0.8472     15.3865     26.3016     28.5990
    5384     971     7      0.4236     15.7339     25.9999     27.7596
    5385     971     7      0.4236     14.9534     25.5328     28.9699
    5386     972     8     -0.8472     54.7703     11.2676      7.9401
    5387     972     7      0.4236     53.9940     10.8862      7.5299
    5388     972     7      0.4236     54.6415     11.1238      8.8776
    5389     973     8     -0.8472     22.1868     14.6014     16.3155
    5390     973     7      0.4236     22.3114     14.6930     15.3709
    5391     973     7      0.4236     22.3051     13.6666     16.4837
    5392     974     8     -0.8472     21.7867     16.4042     14.0899
    5393     974     7      0.4236     21.3490     16.3324     13.2417
    5394     974     7      0.4236     22.7026     16.5786     13.8734
    5395     975     8     -0.8472     33.4527     17.7763     27.0561
    5396     975     7      0.4236     32.5949     17.3832     26.8952
    5397     975     7      0.4236     33.8628     17.8193     26.1922
    5398     976     8     -0.8472     28.1744     14.0634     12.4578
    5399     976     7      0.4236     27.6676     14.8008     12.1177
    5400     976     7      0.4236     28.4099     14.3244     13.3481
    5401     977     8     -0.8472     25.6711      8.9856     13.6835
    5402     977     7      0.4236     25.5154      9.5110     12.8987
    5403     977     7      0.4236     26.5957      9.1265     13.8872
    5404     978     8     -0.8472     19.7982     16.8091     22.8493
    5405     978     7      0.4236     20.6355     17.2446     22.6892
    5406     978     7      0.4236     19.6358     16.3016     22.0541
    5407     979     8     -0.8472     46.4025     12.7771      5.5871
    5408     979     7      0.4236     47.0260     12.0780      5.3905
    5409     979     7      0.4236     46.5135     13.4053      4.8734
    5410     980     8     -0.8472      5.8365     12.2267     16.2783
    5411     980     7      0.4236      5.0938     12.2532     15.6751
    5412     980     7      0.4236      5.8838     13.1118     16.6398
    5413     981     8     -0.8472     51.6395     12.3535     21.2521
    5414     981     7      0.4236     52.3190     12.4481     21.9196
    5415     981     7      0.4236     51.8779     12.9871     20.5754
    5416     982     8     -0.8472     18.8460     23.7347     14.4115
    5417     982     7      0.4236     19.6312     23.2973     14.0822
    5418     982     7      0.4236     18.5749     24.3110     13.6970
    5419     983     8     -0.8472      3.7564     21.1805     24.2064
    5420     983     7      0.4236      3.0871     21.2498     23.5256
    5421     983     7      0.4236      4.0240     22.0843     24.3728
    5422     984     8     -0.8472     33.6673     12.9310      5.5073
    5423     984     7      0.4236     32.9400     13.1415      4.9218
    5424     984     7      0.4236     33.2743     12.9083      6.3798
    5425     985     8     -0.8472     49.7291     14.1771     18.5867
    5426     985     7      0.4236     48.9909     14.3210     19.1789
    5427     985     7      0.4236     50.4760     14.5763     19.0329
    5428     986     8     -0.8472     48.8642     17.4516     21.4221
    5429     986     7      0.4236     48.7845     16.9720     20.5976
    5430     986     7      0.4236     48.8219     18.3736     21.1685
    5431     987     8     -0.8472     27.8644      1.7223      3.9465
    5432     987     7      0.4236     27.6842      1.0676      4.6211
    5433     987     7      0.4236     27.8041      1.2401      3.1218
    5434     988     8     -0.8472     24.2092     24.3752      2.4351
    5435     988     7      0.4236     24.4850     24.7173      3.2854
    5436     988     7      0.4236     25.0064     24.0066      2.0546
    5437     989     8     -0.8472      9.6240      8.0487     28.8540
    5438     989     7      0.4236     10.4508      7.7183     28.5028
    5439     989     7      0.4236      9.2840      8.6228     28.1677
    5440     990     8     -0.8472     37.9913     13.0864     11.8981
    5441     990     7      0.4236     37.0789     12.8459     12.0590
    5442     990     7      0.4236     38.4991     12.3701     12.2791
    5443     991     8     -0.8472     36.8665      6.2021     23.1963
    5444     991     7      0.4236     37.0476      7.0835     23.5229
    5445     991     7      0.4236     36.0417      6.2881     22.7182
    5446     992     8     -0.8472     11.1886     20.5827      6.5559
    5447     992     7      0.4236     11.8332     21.1377      6.9948
    5448     992     7      0.4236     10.8591     20.0063      7.2453
    5449     993     8     -0.8472      3.3900      8.1717     21.9982
    5450     993     7      0.4236      2.6773      7.9359     22.5920
    5451     993     7      0.4236      2.9525      8.5586     21.2399
    5452     994     8     -0.8472      8.8282      5.8058     27.0333
    5453     994     7      0.4236      8.2368      5.9761     26.3002
    5454     994     7      0.4236      8.2885      5.9378     27.8128
    5455     995     8     -0.8472     40.1602      4.1199     20.5178
    5456     995     7      0.4236     39.9530      4.0360     21.4485
    5457     995     7      0.4236     40.1905      3.2188     20.1964
    5458     996     8     -0.8472     46.8877     19.8847     23.6375
    5459     996     7      0.4236     47.3404     20.7209     23.7474
    5460     996     7      0.4236     47.4756     19.2399     24.0307
    5461     997     8     -0.8472     51.2705     27.2000      6.9478
    5462     997     7      0.4236     50.9318     26.7435      7.7179
    5463     997     7      0.4236     50.9448     26.6917      6.2050
    5464     998     8     -0.8472     50.5788      7.2045     13.1864
    5465     998     7      0.4236     51.1497      6.5205     13.5362
    5466     998     7      0.4236     51.0994      7.6247     12.5018
    5467     999     8     -0.8472      0.9309     20.5005      1.7346
    5468     999     7      0.4236      0.7521     20.3841      2.6677
    5469     999     7      0.4236      0.5093     19.7510      1.3141
    5470    1000     8     -0.8472     40.9443     11.3397     20.1447
    5471    1000     7      0.4236     40.4457     11.2182     19.3367
    5472    1000     7      0.4236     40.2888     11.2925     20.8406
    5473    1001     8     -0.8472     24.2413     22.0289     26.1388
    5474    1001     7      0.4236     24.2921     21.4394     26.8912
    5475    1001     7      0.4236     24.2899     21.4509     25.3774
    5476    1002     8     -0.8472     32.9110      0.0110      1.3616
    5477    1002     7      0.4236     32.3138      0.1107      2.1030
    5478    1002     7      0.4236     32.3529      0.1049      0.5897
    5479    1003     8     -0.8472     35.9857     14.1244     14.8708
    5480    1003     7      0.4236     35.6821     13.8494     15.7359
    5481    1003     7      0.4236     35.1959     14.1306     14.3300
    5482    1004     8     -0.8472      4.1544      2.0221     20.6138
    5483    1004     7      0.4236      3.5930      1.2521     20.5234
    5484    1004     7      0.4236      4.9049      1.8396     20.0484
    5485    1005     8     -0.8472     51.5365     25.1284     27.0203
    5486    1005     7      0.4236     50.7360     24.8750     26.5609
    5487    1005     7      0.4236     51.2316     25.4875     27.8536
    5488    1006     8     -0.8472     27.2383     14.4890     16.0904
    5489    1006     7      0.4236     27.3316     15.1356     16.7900
    5490    1006     7      0.4236     27.2940     14.9996     15.2827
    5491    1007     8     -0.8472     38.7676     23.9535      8.0195
    5492    1007     7      0.4236     39.6158     23.5212      7.9195
    5493    1007     7      0.4236     38.3267     23.4598      8.7109
    5494    1008     8     -0.8472     19.6805     10.5091     23.8512
    5495    1008     7      0.4236     18.9641      9.9661     23.5224
    5496    1008     7      0.4236     20.3433     10.4753     23.1615
    5497    1009     8     -0.8472      2.1929     10.5036     12.1704
    5498    1009     7      0.4236      2.8041     10.3352     12.8875
    5499    1009     7      0.4236      2.1489      9.6752     11.6929
    5500    1010     8     -0.8472     40.3743      9.0332     22.5700
    5501    1010     7      0.4236     40.3714      8.8195     23.5030
    5502    1010     7      0.4236     40.4457      8.1861     22.1300
    5503    1011     8     -0.8472     23.5202     22.6183      4.2228
    5504    1011     7      0.4236     24.3816     22.7170      4.6283
    5505    1011     7      0.4236     23.4648     21.6891      4.0000
    5506    1012     8     -0.8472     44.3280      7.2050     13.6688
    5507    1012     7      0.4236     44.2367      7.8315     14.3867
    5508    1012     7      0.4236     43.8674      7.6120     12.9350
    5509    1013     8     -0.8472     42.8981      3.0471      5.5461
    5510    1013     7      0.4236     43.1448      2.2434      5.0885
    5511    1013     7      0.4236     43.1729      2.9019      6.4514
    5512    1014     8     -0.8472     21.6248      4.8262     18.6771
    5513    1014     7      0.4236     22.2064      4.9646     19.4247
    5514    1014     7      0.4236     20.9588      5.5085     18.7617
    5515    1015     8     -0.8472      7.4751     18.8295      4.8634
    5516    1015     7      0.4236      7.0083     18.8116      5.6989
    5517    1015     7      0.4236      6.8838     19.2899      4.2679
    5518    1016     8     -0.8472     47.6802     26.1421     23.4156
    5519    1016     7      0.4236     47.8523     26.8345     22.7774
    5520    1016     7      0.4236     47.6547     26.5941     24.2590
    5521    1017     8     -0.8472     43.7686      2.5680     22.2088
    5522    1017     7      0.4236     44.0814      2.7844     23.0872
    5523    1017     7      0.4236     42.8206      2.6925     22.2542
    5524    1018     8     -0.8472     19.5250      4.0343     27.6283
    5525    1018     7      0.4236     19.5309      4.1922     28.5723
    5526    1018     7      0.4236     20.4073      4.2685     27.3403
    5527    1019     8     -0.8472     14.2821     23.3790     25.2975
    5528    1019     7      0.4236     15.1340     23.0776     24.9817
    5529    1019     7      0.4236     14.2121     23.0173     26.1810
    5530    1020     8     -0.8472     38.5197     15.5415     26.4077
    5531    1020     7      0.4236     37.9699     15.6663     25.6342
    5532    1020     7      0.4236     39.3738     15.8913     26.1540
    5533    1021     8     -0.8472     48.0957      4.3774      7.3652
    5534    1021     7      0.4236     48.2383      3.5342      7.7952
    5535    1021     7      0.4236     48.0876      4.1717      6.4304
    5536    1022     8     -0.8472     28.7391     24.6442     14.7165
    5537    1022     7      0.4236     28.7877     25.4118     15.2863
    5538    1022     7      0.4236     27.9985     24.1408     15.0546
    5539    1023     8     -0.8472      1.7506     16.2619      5.0480
    5540    1023     7      0.4236      1.9804     15.4358      5.4733
    5541    1023     7      0.4236      0.7977     16.3134      5.1227
    5542    1024     8     -0.8472      7.8181     16.7095      4.0520
    5543    1024     7      0.4236      7.5635     15.9946      3.4687
    5544    1024     7      0.4236      7.9799     16.2855      4.8948
    5545    1025     8     -0.8472     31.4709     10.9529     22.7997
    5546    1025     7      0.4236     32.3398     11.3473     22.7246
    5547    1025     7      0.4236     31.4989     10.4655     23.6231
    5548    1026     8     -0.8472     10.2500     26.9858      7.7693
    5549    1026     7      0.4236      9.5036     26.4703      7.4638
    5550    1026     7      0.4236     10.4039     26.6790      8.6628
    5551    1027     8     -0.8472      8.8847     23.7995      2.1111
    5552    1027     7      0.4236      9.3135     24.1363      2.8978
    5553    1027     7      0.4236      8.6412     24.5822      1.6167
    5554    1028     8     -0.8472     44.7975     10.2874      8.4688
    5555    1028     7      0.4236     45.3752     10.3398      7.7074
    5556    1028     7      0.4236     45.1396      9.5538      8.9797
    5557    1029     8     -0.8472      3.9716     20.5050     20.1563
    5558    1029     7      0.4236      4.5452     20.3618     20.9091
    5559    1029     7      0.4236      4.5695     20.6211     19.4178
    5560    1030     8     -0.8472     25.6349      3.0755     11.4184
    5561    1030     7      0.4236     26.3948      3.6574     11.4330
    5562    1030     7      0.4236     25.0374      3.4447     12.0688
    5563    1031     8     -0.8472      9.3566     10.7714      0.9453
    5564    1031     7      0.4236      9.2137     10.8597      0.0030
    5565    1031     7      0.4236     10.2964     10.6114      1.0316
    5566    1032     8     -0.8472     14.3826     22.8745      6.2429
    5567    1032     7      0.4236     13.6290     23.4450      6.3940
    5568    1032     7      0.4236     14.9230     22.9781      7.0262
    5569    1033     8     -0.8472     39.5857     12.3878      4.7075
    5570    1033     7      0.4236     39.9357     12.6696      5.5527
    5571    1033     7      0.4236     39.9972     12.9719      4.0705
    5572    1034     8     -0.8472     28.4686      8.8380     18.3642
    5573    1034     7      0.4236     28.0397      9.4994     18.9072
    5574    1034     7      0.4236     28.2392      8.0045     18.7752
    5575    1035     8     -0.8472     30.1602      9.4134      6.1825
    5576    1035     7      0.4236     30.6797      8.8472      6.7532
    5577    1035     7      0.4236     29.2709      9.3553      6.5319
    5578    1036     8     -0.8472     38.4434     13.3941      9.2049
    5579    1036     7      0.4236     38.2480     13.8409      8.3812
    5580    1036     7      0.4236     39.3883     13.4987      9.3163
    5581    1037     8     -0.8472     28.7952     16.4925     10.4777
    5582    1037     7      0.4236     29.2204     16.4000      9.6251
    5583    1037     7      0.4236     29.4839     16.2937     11.1121
    5584    1038     8     -0.8472     23.7554      7.1295     17.2006
    5585    1038     7      0.4236     23.1706      7.0226     16.4504
    5586    1038     7      0.4236     23.1809      7.0659     17.9636
    5587    1039     8     -0.8472     38.3855     21.4810     10.5126
    5588    1039     7      0.4236     37.6842     20.9640     10.9091
    5589    1039     7      0.4236     38.6728     20.9602      9.7626
    5590    1040     8     -0.8472     25.0799      3.0181      3.2982
    5591    1040     7      0.4236     25.1042      3.8616      3.7499
    5592    1040     7      0.4236     25.9766      2.6882      3.3574
    5593    1041     8     -0.8472     12.7117      4.9700      5.9567
    5594    1041     7      0.4236     13.3858      5.5905      6.2337
    5595    1041     7      0.4236     12.0082      5.0784      6.5967
    5596    1042     8     -0.8472     40.2672      4.9567      0.2939
    5597    1042     7      0.4236     40.4005      4.0556      0.0000
    5598    1042     7      0.4236     40.5812      4.9631      1.1982
    5599    1043     8     -0.8472     24.3711     14.8703     16.7126
    5600    1043     7      0.4236     24.4788     14.8904     15.7617
    5601    1043     7      0.4236     25.1107     14.3503     17.0270
    5602    1044     8     -0.8472     13.3575     20.3737     11.0194
    5603    1044     7      0.4236     14.0031     19.6708     11.0924
    5604    1044     7      0.4236     12.5494     19.9312     10.7597
    5605    1045     8     -0.8472     14.4467     12.3441     28.9970
    5606    1045     7      0.4236     14.6678     13.1887     28.6047
    5607    1045     7      0.4236     14.8436     11.6972     28.4137
    5608    1046     8     -0.8472      4.1990     26.1297     11.1802
    5609    1046     7      0.4236      4.1061     26.2485     10.2350
    5610    1046     7      0.4236      5.0068     26.5929     11.4020
    5611    1047     8     -0.8472     13.0115      9.2645     19.1666
    5612    1047     7      0.4236     12.3965      9.5785     18.5037
    5613    1047     7      0.4236     12.8386      9.8117     19.9327
    5614    1048     8     -0.8472      5.2250     14.6070     21.4739
    5615    1048     7      0.4236      5.7941     13.8378     21.4479
    5616    1048     7      0.4236      4.3561     14.2563     21.6693
    5617    1049     8     -0.8472     20.9627      0.2730     14.5271
    5618    1049     7      0.4236     21.8647      0.0002     14.6952
    5619    1049     7      0.4236     20.8790      1.1146     14.9754
    5620    1050     8     -0.8472     33.7187     26.4714     14.9190
    5621    1050     7      0.4236     32.8136     26.4659     15.2305
    5622    1050     7      0.4236     33.7707     25.7273     14.3192
    5623    1051     8     -0.8472     24.8542     19.9460     23.2030
    5624    1051     7      0.4236     24.7873     20.3162     22.3228
    5625    1051     7      0.4236     25.4094     20.5620     23.6809
    5626    1052     8     -0.8472     29.7741     16.0392     13.5701
    5627    1052     7      0.4236     30.5166     16.2647     14.1305
[truncated: 250,219 more chars]
