# Supplementary material for: Unlocking osmotic energy harvesting potential in challenging real-world hypersaline environments through vermiculite-based hetero-nanochannels
Source: Nat Commun. 2024 Jan 19;15:608. doi: 10.1038/s41467-023-44434-1 (PMC10799064; doi:10.1038/s41467-023-44434-1)
Supplement: Supplementary file 6 — Supplementary Data 1 [file 41467_2023_44434_MOESM6_ESM.zip › ClassicalMD/ClassicalMD-H20.3_initial.data]

#Data file for MXene + 2100 water 

        9034 atoms
        4200 bonds
        2100 angles

          10 atom types
           1 bond types
           1 angle types

       0.000      114.166 xlo xhi
       0.000       28.150 ylo yhi
       0.000       40.600 zlo zhi

Masses

1 16.000000 #
2 16.000000 #
3 26.982000 #
4 28.085000 #
5 24.305000 #
6 1.008000 #
7 1.007940 #
8 15.999400 #
9 22.990000 #
10 35.450000 #

 Atoms

       1       1     5      1.3600     64.0292      4.6979     10.1653
       2       1     5      1.3600     61.2860      9.3699     10.1913
       3       1     5      1.3600     63.9748     10.9422     10.2046
       4       1     5      1.3600     61.2809      6.2656     10.1672
       5       1     5      1.3600     64.0024      7.8197     10.1845
       6       1     5      1.3600     61.3165     12.4702     10.1996
       7       1     5      1.3600     69.4248      4.6879     10.1796
       8       1     5      1.3600     66.7232      9.3744     10.2012
       9       1     5      1.3600     69.4125     10.9511     10.1902
      10       1     5      1.3600     66.7187      6.2699     10.1753
      11       1     5      1.3600     69.4193      7.8197     10.1842
      12       1     5      1.3600     66.6864     12.5540     10.1693
      13       1     2     -0.9500     62.2020     14.0699     11.1930
      14       1     2     -0.9500     63.1015      6.2638      9.1441
      15       1     2     -0.9500     60.3687     10.9436      9.1399
      16       1     2     -1.1808     62.1973     10.9213     11.2262
      17       1     2     -1.1808     63.1086      9.3662      9.0581
      18       1     2     -1.1808     60.3900     14.0364      9.0742
      19       1     2     -1.1808     62.2160      7.7953     11.3163
      20       1     2     -1.1808     63.1130     12.5084      9.0600
      21       1     2     -1.1808     60.3906      7.8091      9.1565
      22       1     2     -0.9500     64.9019      9.3763     11.2248
      23       1     2     -0.9500     67.6338      4.6971     11.2275
      24       1     2     -0.9500     68.5399      6.2376      9.1206
      25       1     2     -0.9500     65.8030     10.9537      9.1755
      26       1     2     -1.1808     64.8949      6.2711     11.3107
      27       1     2     -1.1808     67.6125     10.9885     11.2939
      28       1     2     -1.1808     68.5124      9.4137      9.0642
      29       1     2     -1.1808     65.8061      4.7188      9.1413
      30       1     2     -1.1808     64.8915     12.5156     11.3097
      31       1     2     -1.1808     67.6139      7.8308     11.2094
      32       1     2     -1.1808     68.5204     12.5036      9.0694
      33       1     2     -1.1808     65.7886      7.8436      9.0514
      34       1     5      1.3600     64.0292     14.0814     10.1653
      35       1     5      1.3600     61.2860     18.7534     10.1913
      36       1     5      1.3600     63.9748     20.3257     10.2046
      37       1     5      1.3600     61.2809     15.6491     10.1672
      38       1     5      1.3600     64.0024     17.2032     10.1845
      39       1     5      1.3600     61.3165     21.8537     10.1996
      40       1     5      1.3600     69.4248     14.0714     10.1796
      41       1     5      1.3600     66.7232     18.7579     10.2012
      42       1     5      1.3600     69.4125     20.3346     10.1902
      43       1     5      1.3600     66.7187     15.6534     10.1753
      44       1     5      1.3600     69.4193     17.2032     10.1842
      45       1     5      1.3600     66.6864     21.9375     10.1693
      46       1     2     -0.9500     62.2020     23.4534     11.1930
      47       1     2     -0.9500     63.1015     15.6473      9.1441
      48       1     2     -0.9500     60.3687     20.3271      9.1399
      49       1     2     -1.1808     62.1973     20.3048     11.2262
      50       1     2     -1.1808     63.1086     18.7497      9.0581
      51       1     2     -1.1808     60.3900     23.4199      9.0742
      52       1     2     -1.1808     62.2160     17.1788     11.3163
      53       1     2     -1.1808     63.1130     21.8919      9.0600
      54       1     2     -1.1808     60.3906     17.1926      9.1565
      55       1     2     -0.9500     64.9019     18.7598     11.2248
      56       1     2     -0.9500     67.6338     14.0806     11.2275
      57       1     2     -0.9500     68.5399     15.6211      9.1206
      58       1     2     -0.9500     65.8030     20.3372      9.1755
      59       1     2     -1.1808     64.8949     15.6546     11.3107
      60       1     2     -1.1808     67.6125     20.3720     11.2939
      61       1     2     -1.1808     68.5124     18.7972      9.0642
      62       1     2     -1.1808     65.8061     14.1023      9.1413
      63       1     2     -1.1808     64.8915     21.8991     11.3097
      64       1     2     -1.1808     67.6139     17.2143     11.2094
      65       1     2     -1.1808     68.5204     21.8870      9.0694
      66       1     2     -1.1808     65.7886     17.2271      9.0514
      67       1     5      1.3600     64.0292     23.4648     10.1653
      68       1     5      1.3600     61.2860     28.1369     10.1913
      69       1     5      1.3600     63.9748     29.7092     10.2046
      70       1     5      1.3600     61.2809     25.0325     10.1672
      71       1     5      1.3600     64.0024     26.5867     10.1845
      72       1     5      1.3600     61.3165     31.2372     10.1996
      73       1     5      1.3600     69.4248     23.4549     10.1796
      74       1     5      1.3600     66.7232     28.1414     10.2012
      75       1     5      1.3600     69.4125     29.7181     10.1902
      76       1     5      1.3600     66.7187     25.0369     10.1753
      77       1     5      1.3600     69.4193     26.5866     10.1842
      78       1     5      1.3600     66.6864     31.3210     10.1693
      79       1     2     -0.9500     62.2020     32.8368     11.1930
      80       1     2     -0.9500     63.1015     25.0308      9.1441
      81       1     2     -0.9500     60.3687     29.7106      9.1399
      82       1     2     -1.1808     62.1973     29.6883     11.2262
      83       1     2     -1.1808     63.1086     28.1332      9.0581
      84       1     2     -1.1808     60.3900     32.8034      9.0742
      85       1     2     -1.1808     62.2160     26.5623     11.3163
      86       1     2     -1.1808     63.1130     31.2754      9.0600
      87       1     2     -1.1808     60.3906     26.5761      9.1565
      88       1     2     -0.9500     64.9019     28.1432     11.2248
      89       1     2     -0.9500     67.6338     23.4641     11.2275
      90       1     2     -0.9500     68.5399     25.0046      9.1206
      91       1     2     -0.9500     65.8030     29.7207      9.1755
      92       1     2     -1.1808     64.8949     25.0381     11.3107
      93       1     2     -1.1808     67.6125     29.7555     11.2939
      94       1     2     -1.1808     68.5124     28.1807      9.0642
      95       1     2     -1.1808     65.8061     23.4858      9.1413
      96       1     2     -1.1808     64.8915     31.2825     11.3097
      97       1     2     -1.1808     67.6139     26.5978     11.2094
      98       1     2     -1.1808     68.5204     31.2705      9.0694
      99       1     2     -1.1808     65.7886     26.6106      9.0514
     100       1     5      1.3600     74.8624      4.6979     10.1653
     101       1     5      1.3600     72.1192      9.3699     10.1913
     102       1     5      1.3600     74.8080     10.9422     10.2046
     103       1     5      1.3600     72.1141      6.2656     10.1672
     104       1     5      1.3600     74.8356      7.8197     10.1845
     105       1     5      1.3600     72.1497     12.4702     10.1996
     106       1     5      1.3600     80.2580      4.6879     10.1796
     107       1     5      1.3600     77.5564      9.3744     10.2012
     108       1     5      1.3600     80.2458     10.9511     10.1902
     109       1     5      1.3600     77.5519      6.2699     10.1753
     110       1     5      1.3600     80.2525      7.8197     10.1842
     111       1     5      1.3600     77.5197     12.5540     10.1693
     112       1     2     -0.9500     70.3000      9.4002     11.2470
     113       1     2     -0.9500     73.0352     14.0699     11.1930
     114       1     2     -0.9500     73.9348      6.2638      9.1441
     115       1     2     -0.9500     71.2019     10.9436      9.1399
     116       1     2     -1.1808     70.3247      6.2244     11.3070
     117       1     2     -1.1808     73.0305     10.9213     11.2262
     118       1     2     -1.1808     73.9418      9.3662      9.0581
     119       1     2     -1.1808     71.2233     14.0364      9.0742
     120       1     2     -1.1808     70.3155     12.5207     11.3018
     121       1     2     -1.1808     73.0492      7.7953     11.3163
     122       1     2     -1.1808     73.9462     12.5084      9.0600
     123       1     2     -1.1808     71.2239      7.8091      9.1565
     124       1     2     -0.9500     75.7351      9.3763     11.2248
     125       1     2     -0.9500     78.4671      4.6971     11.2275
     126       1     2     -0.9500     79.3732      6.2376      9.1206
     127       1     2     -0.9500     76.6362     10.9537      9.1755
     128       1     2     -1.1808     75.7281      6.2711     11.3107
     129       1     2     -1.1808     78.4457     10.9885     11.2939
     130       1     2     -1.1808     79.3456      9.4137      9.0642
     131       1     2     -1.1808     76.6394      4.7188      9.1413
     132       1     2     -1.1808     75.7247     12.5156     11.3097
     133       1     2     -1.1808     78.4471      7.8308     11.2094
     134       1     2     -1.1808     79.3537     12.5036      9.0694
     135       1     2     -1.1808     76.6218      7.8436      9.0514
     136       1     5      1.3600     74.8624     14.0814     10.1653
     137       1     5      1.3600     72.1192     18.7534     10.1913
     138       1     5      1.3600     74.8080     20.3257     10.2046
     139       1     5      1.3600     72.1141     15.6491     10.1672
     140       1     5      1.3600     74.8356     17.2032     10.1845
     141       1     5      1.3600     72.1497     21.8537     10.1996
     142       1     5      1.3600     80.2580     14.0714     10.1796
     143       1     5      1.3600     77.5564     18.7579     10.2012
     144       1     5      1.3600     80.2458     20.3346     10.1902
     145       1     5      1.3600     77.5519     15.6534     10.1753
     146       1     5      1.3600     80.2525     17.2032     10.1842
     147       1     5      1.3600     77.5197     21.9375     10.1693
     148       1     2     -0.9500     70.3000     18.7837     11.2470
     149       1     2     -0.9500     73.0352     23.4534     11.1930
     150       1     2     -0.9500     73.9348     15.6473      9.1441
     151       1     2     -0.9500     71.2019     20.3271      9.1399
     152       1     2     -1.1808     70.3247     15.6079     11.3070
     153       1     2     -1.1808     73.0305     20.3048     11.2262
     154       1     2     -1.1808     73.9418     18.7497      9.0581
     155       1     2     -1.1808     71.2233     23.4199      9.0742
     156       1     2     -1.1808     70.3155     21.9041     11.3018
     157       1     2     -1.1808     73.0492     17.1788     11.3163
     158       1     2     -1.1808     73.9462     21.8919      9.0600
     159       1     2     -1.1808     71.2239     17.1926      9.1565
     160       1     2     -0.9500     75.7351     18.7598     11.2248
     161       1     2     -0.9500     78.4671     14.0806     11.2275
     162       1     2     -0.9500     79.3732     15.6211      9.1206
     163       1     2     -0.9500     76.6362     20.3372      9.1755
     164       1     2     -1.1808     75.7281     15.6546     11.3107
     165       1     2     -1.1808     78.4457     20.3720     11.2939
     166       1     2     -1.1808     79.3456     18.7972      9.0642
     167       1     2     -1.1808     76.6394     14.1023      9.1413
     168       1     2     -1.1808     75.7247     21.8991     11.3097
     169       1     2     -1.1808     78.4471     17.2143     11.2094
     170       1     2     -1.1808     79.3537     21.8870      9.0694
     171       1     2     -1.1808     76.6218     17.2271      9.0514
     172       1     5      1.3600     74.8624     23.4648     10.1653
     173       1     5      1.3600     72.1192     28.1369     10.1913
     174       1     5      1.3600     74.8080     29.7092     10.2046
     175       1     5      1.3600     72.1141     25.0325     10.1672
     176       1     5      1.3600     74.8356     26.5867     10.1845
     177       1     5      1.3600     72.1497     31.2372     10.1996
     178       1     5      1.3600     80.2580     23.4549     10.1796
     179       1     5      1.3600     77.5564     28.1414     10.2012
     180       1     5      1.3600     80.2458     29.7181     10.1902
     181       1     5      1.3600     77.5519     25.0369     10.1753
     182       1     5      1.3600     80.2525     26.5866     10.1842
     183       1     5      1.3600     77.5197     31.3210     10.1693
     184       1     2     -0.9500     70.3000     28.1671     11.2470
     185       1     2     -0.9500     73.0352     32.8368     11.1930
     186       1     2     -0.9500     73.9348     25.0308      9.1441
     187       1     2     -0.9500     71.2019     29.7106      9.1399
     188       1     2     -1.1808     70.3247     24.9914     11.3070
     189       1     2     -1.1808     73.0305     29.6883     11.2262
     190       1     2     -1.1808     73.9418     28.1332      9.0581
     191       1     2     -1.1808     71.2233     32.8034      9.0742
     192       1     2     -1.1808     70.3155     31.2876     11.3018
     193       1     2     -1.1808     73.0492     26.5623     11.3163
     194       1     2     -1.1808     73.9462     31.2754      9.0600
     195       1     2     -1.1808     71.2239     26.5761      9.1565
     196       1     2     -0.9500     75.7351     28.1432     11.2248
     197       1     2     -0.9500     78.4671     23.4641     11.2275
     198       1     2     -0.9500     79.3732     25.0046      9.1206
     199       1     2     -0.9500     76.6362     29.7207      9.1755
     200       1     2     -1.1808     75.7281     25.0381     11.3107
     201       1     2     -1.1808     78.4457     29.7555     11.2939
     202       1     2     -1.1808     79.3456     28.1807      9.0642
     203       1     2     -1.1808     76.6394     23.4858      9.1413
     204       1     2     -1.1808     75.7247     31.2825     11.3097
     205       1     2     -1.1808     78.4471     26.5978     11.2094
     206       1     2     -1.1808     79.3537     31.2705      9.0694
     207       1     2     -1.1808     76.6218     26.6106      9.0514
     208       1     5      1.3600     85.6957      4.6979     10.1653
     209       1     5      1.3600     82.9524      9.3699     10.1913
     210       1     5      1.3600     85.6412     10.9422     10.2046
     211       1     5      1.3600     82.9473      6.2656     10.1672
     212       1     5      1.3600     85.6689      7.8197     10.1845
     213       1     5      1.3600     82.9829     12.4702     10.1996
     214       1     5      1.3600     91.0912      4.6879     10.1796
     215       1     5      1.3600     88.3896      9.3744     10.2012
     216       1     5      1.3600     91.0790     10.9511     10.1902
     217       1     5      1.3600     88.3851      6.2699     10.1753
     218       1     5      1.3600     91.0858      7.8197     10.1842
     219       1     5      1.3600     88.3529     12.5540     10.1693
     220       1     2     -0.9500     81.1332      9.4002     11.2470
     221       1     2     -0.9500     83.8685     14.0699     11.1930
     222       1     2     -0.9500     84.7680      6.2638      9.1441
     223       1     2     -0.9500     82.0352     10.9436      9.1399
     224       1     2     -1.1808     81.1579      6.2244     11.3070
     225       1     2     -1.1808     83.8637     10.9213     11.2262
     226       1     2     -1.1808     84.7750      9.3662      9.0581
     227       1     2     -1.1808     82.0565     14.0364      9.0742
     228       1     2     -1.1808     81.1488     12.5207     11.3018
     229       1     2     -1.1808     83.8824      7.7953     11.3163
     230       1     2     -1.1808     84.7794     12.5084      9.0600
     231       1     2     -1.1808     82.0571      7.8091      9.1565
     232       1     2     -0.9500     86.5683      9.3763     11.2248
     233       1     2     -0.9500     89.3003      4.6971     11.2275
     234       1     2     -0.9500     90.2064      6.2376      9.1206
     235       1     2     -0.9500     87.4694     10.9537      9.1755
     236       1     2     -1.1808     86.5613      6.2711     11.3107
     237       1     2     -1.1808     89.2790     10.9885     11.2939
     238       1     2     -1.1808     90.1788      9.4137      9.0642
     239       1     2     -1.1808     87.4726      4.7188      9.1413
     240       1     2     -1.1808     86.5579     12.5156     11.3097
     241       1     2     -1.1808     89.2803      7.8308     11.2094
     242       1     2     -1.1808     90.1869     12.5036      9.0694
     243       1     2     -1.1808     87.4550      7.8436      9.0514
     244       1     5      1.3600     85.6957     14.0814     10.1653
     245       1     5      1.3600     82.9524     18.7534     10.1913
     246       1     5      1.3600     85.6412     20.3257     10.2046
     247       1     5      1.3600     82.9473     15.6491     10.1672
     248       1     5      1.3600     85.6689     17.2032     10.1845
     249       1     5      1.3600     82.9829     21.8537     10.1996
     250       1     5      1.3600     91.0912     14.0714     10.1796
     251       1     5      1.3600     88.3896     18.7579     10.2012
     252       1     5      1.3600     91.0790     20.3346     10.1902
     253       1     5      1.3600     88.3851     15.6534     10.1753
     254       1     5      1.3600     91.0858     17.2032     10.1842
     255       1     5      1.3600     88.3529     21.9375     10.1693
     256       1     2     -0.9500     81.1332     18.7837     11.2470
     257       1     2     -0.9500     83.8685     23.4534     11.1930
     258       1     2     -0.9500     84.7680     15.6473      9.1441
     259       1     2     -0.9500     82.0352     20.3271      9.1399
     260       1     2     -1.1808     81.1579     15.6079     11.3070
     261       1     2     -1.1808     83.8637     20.3048     11.2262
     262       1     2     -1.1808     84.7750     18.7497      9.0581
     263       1     2     -1.1808     82.0565     23.4199      9.0742
     264       1     2     -1.1808     81.1488     21.9041     11.3018
     265       1     2     -1.1808     83.8824     17.1788     11.3163
     266       1     2     -1.1808     84.7794     21.8919      9.0600
     267       1     2     -1.1808     82.0571     17.1926      9.1565
     268       1     2     -0.9500     86.5683     18.7598     11.2248
     269       1     2     -0.9500     89.3003     14.0806     11.2275
     270       1     2     -0.9500     90.2064     15.6211      9.1206
     271       1     2     -0.9500     87.4694     20.3372      9.1755
     272       1     2     -1.1808     86.5613     15.6546     11.3107
     273       1     2     -1.1808     89.2790     20.3720     11.2939
     274       1     2     -1.1808     90.1788     18.7972      9.0642
     275       1     2     -1.1808     87.4726     14.1023      9.1413
     276       1     2     -1.1808     86.5579     21.8991     11.3097
     277       1     2     -1.1808     89.2803     17.2143     11.2094
     278       1     2     -1.1808     90.1869     21.8870      9.0694
     279       1     2     -1.1808     87.4550     17.2271      9.0514
     280       1     5      1.3600     85.6957     23.4648     10.1653
     281       1     5      1.3600     82.9524     28.1369     10.1913
     282       1     5      1.3600     85.6412     29.7092     10.2046
     283       1     5      1.3600     82.9473     25.0325     10.1672
     284       1     5      1.3600     85.6689     26.5867     10.1845
     285       1     5      1.3600     82.9829     31.2372     10.1996
     286       1     5      1.3600     91.0912     23.4549     10.1796
     287       1     5      1.3600     88.3896     28.1414     10.2012
     288       1     5      1.3600     91.0790     29.7181     10.1902
     289       1     5      1.3600     88.3851     25.0369     10.1753
     290       1     5      1.3600     91.0858     26.5866     10.1842
     291       1     5      1.3600     88.3529     31.3210     10.1693
     292       1     2     -0.9500     81.1332     28.1671     11.2470
     293       1     2     -0.9500     83.8685     32.8368     11.1930
     294       1     2     -0.9500     84.7680     25.0308      9.1441
     295       1     2     -0.9500     82.0352     29.7106      9.1399
     296       1     2     -1.1808     81.1579     24.9914     11.3070
     297       1     2     -1.1808     83.8637     29.6883     11.2262
     298       1     2     -1.1808     84.7750     28.1332      9.0581
     299       1     2     -1.1808     82.0565     32.8034      9.0742
     300       1     2     -1.1808     81.1488     31.2876     11.3018
     301       1     2     -1.1808     83.8824     26.5623     11.3163
     302       1     2     -1.1808     84.7794     31.2754      9.0600
     303       1     2     -1.1808     82.0571     26.5761      9.1565
     304       1     2     -0.9500     86.5683     28.1432     11.2248
     305       1     2     -0.9500     89.3003     23.4641     11.2275
     306       1     2     -0.9500     90.2064     25.0046      9.1206
     307       1     2     -0.9500     87.4694     29.7207      9.1755
     308       1     2     -1.1808     86.5613     25.0381     11.3107
     309       1     2     -1.1808     89.2790     29.7555     11.2939
     310       1     2     -1.1808     90.1788     28.1807      9.0642
     311       1     2     -1.1808     87.4726     23.4858      9.1413
     312       1     2     -1.1808     86.5579     31.2825     11.3097
     313       1     2     -1.1808     89.2803     26.5978     11.2094
     314       1     2     -1.1808     90.1869     31.2705      9.0694
     315       1     2     -1.1808     87.4550     26.6106      9.0514
     316       1     5      1.3600     96.5289      4.6979     10.1653
     317       1     5      1.3600     93.7856      9.3699     10.1913
     318       1     5      1.3600     96.4744     10.9422     10.2046
     319       1     5      1.3600     93.7805      6.2656     10.1672
     320       1     5      1.3600     96.5021      7.8197     10.1845
     321       1     5      1.3600     93.8161     12.4702     10.1996
     322       1     5      1.3600    101.9244      4.6879     10.1796
     323       1     5      1.3600     99.2228      9.3744     10.2012
     324       1     5      1.3600    101.9122     10.9511     10.1902
     325       1     5      1.3600     99.2184      6.2699     10.1753
     326       1     5      1.3600    101.9190      7.8197     10.1842
     327       1     5      1.3600     99.1861     12.5540     10.1693
     328       1     2     -0.9500     91.9664      9.4002     11.2470
     329       1     2     -0.9500     94.7017     14.0699     11.1930
     330       1     2     -0.9500     95.6012      6.2638      9.1441
     331       1     2     -0.9500     92.8684     10.9436      9.1399
     332       1     2     -1.1808     91.9912      6.2244     11.3070
     333       1     2     -1.1808     94.6969     10.9213     11.2262
     334       1     2     -1.1808     95.6082      9.3662      9.0581
     335       1     2     -1.1808     92.8897     14.0364      9.0742
     336       1     2     -1.1808     91.9820     12.5207     11.3018
     337       1     2     -1.1808     94.7156      7.7953     11.3163
     338       1     2     -1.1808     95.6127     12.5084      9.0600
     339       1     2     -1.1808     92.8903      7.8091      9.1565
     340       1     2     -0.9500     97.4016      9.3763     11.2248
     341       1     2     -0.9500    100.1335      4.6971     11.2275
     342       1     2     -0.9500    101.0396      6.2376      9.1206
     343       1     2     -0.9500     98.3026     10.9537      9.1755
     344       1     2     -1.1808     97.3945      6.2711     11.3107
     345       1     2     -1.1808    100.1122     10.9885     11.2939
     346       1     2     -1.1808    101.0120      9.4137      9.0642
     347       1     2     -1.1808     98.3058      4.7188      9.1413
     348       1     2     -1.1808     97.3911     12.5156     11.3097
     349       1     2     -1.1808    100.1136      7.8308     11.2094
     350       1     2     -1.1808    101.0201     12.5036      9.0694
     351       1     2     -1.1808     98.2883      7.8436      9.0514
     352       1     5      1.3600     96.5289     14.0814     10.1653
     353       1     5      1.3600     93.7856     18.7534     10.1913
     354       1     5      1.3600     96.4744     20.3257     10.2046
     355       1     5      1.3600     93.7805     15.6491     10.1672
     356       1     5      1.3600     96.5021     17.2032     10.1845
     357       1     5      1.3600     93.8161     21.8537     10.1996
     358       1     5      1.3600    101.9244     14.0714     10.1796
     359       1     5      1.3600     99.2228     18.7579     10.2012
     360       1     5      1.3600    101.9122     20.3346     10.1902
     361       1     5      1.3600     99.2184     15.6534     10.1753
     362       1     5      1.3600    101.9190     17.2032     10.1842
     363       1     5      1.3600     99.1861     21.9375     10.1693
     364       1     2     -0.9500     91.9664     18.7837     11.2470
     365       1     2     -0.9500     94.7017     23.4534     11.1930
     366       1     2     -0.9500     95.6012     15.6473      9.1441
     367       1     2     -0.9500     92.8684     20.3271      9.1399
     368       1     2     -1.1808     91.9912     15.6079     11.3070
     369       1     2     -1.1808     94.6969     20.3048     11.2262
     370       1     2     -1.1808     95.6082     18.7497      9.0581
     371       1     2     -1.1808     92.8897     23.4199      9.0742
     372       1     2     -1.1808     91.9820     21.9041     11.3018
     373       1     2     -1.1808     94.7156     17.1788     11.3163
     374       1     2     -1.1808     95.6127     21.8919      9.0600
     375       1     2     -1.1808     92.8903     17.1926      9.1565
     376       1     2     -0.9500     97.4016     18.7598     11.2248
     377       1     2     -0.9500    100.1335     14.0806     11.2275
     378       1     2     -0.9500    101.0396     15.6211      9.1206
     379       1     2     -0.9500     98.3026     20.3372      9.1755
     380       1     2     -1.1808     97.3945     15.6546     11.3107
     381       1     2     -1.1808    100.1122     20.3720     11.2939
     382       1     2     -1.1808    101.0120     18.7972      9.0642
     383       1     2     -1.1808     98.3058     14.1023      9.1413
     384       1     2     -1.1808     97.3911     21.8991     11.3097
     385       1     2     -1.1808    100.1136     17.2143     11.2094
     386       1     2     -1.1808    101.0201     21.8870      9.0694
     387       1     2     -1.1808     98.2883     17.2271      9.0514
     388       1     5      1.3600     96.5289     23.4648     10.1653
     389       1     5      1.3600     93.7856     28.1369     10.1913
     390       1     5      1.3600     96.4744     29.7092     10.2046
     391       1     5      1.3600     93.7805     25.0325     10.1672
     392       1     5      1.3600     96.5021     26.5867     10.1845
     393       1     5      1.3600     93.8161     31.2372     10.1996
     394       1     5      1.3600    101.9244     23.4549     10.1796
     395       1     5      1.3600     99.2228     28.1414     10.2012
     396       1     5      1.3600    101.9122     29.7181     10.1902
     397       1     5      1.3600     99.2184     25.0369     10.1753
     398       1     5      1.3600    101.9190     26.5866     10.1842
     399       1     5      1.3600     99.1861     31.3210     10.1693
     400       1     2     -0.9500     91.9664     28.1671     11.2470
     401       1     2     -0.9500     94.7017     32.8368     11.1930
     402       1     2     -0.9500     95.6012     25.0308      9.1441
     403       1     2     -0.9500     92.8684     29.7106      9.1399
     404       1     2     -1.1808     91.9912     24.9914     11.3070
     405       1     2     -1.1808     94.6969     29.6883     11.2262
     406       1     2     -1.1808     95.6082     28.1332      9.0581
     407       1     2     -1.1808     92.8897     32.8034      9.0742
     408       1     2     -1.1808     91.9820     31.2876     11.3018
     409       1     2     -1.1808     94.7156     26.5623     11.3163
     410       1     2     -1.1808     95.6127     31.2754      9.0600
     411       1     2     -1.1808     92.8903     26.5761      9.1565
     412       1     2     -0.9500     97.4016     28.1432     11.2248
     413       1     2     -0.9500    100.1335     23.4641     11.2275
     414       1     2     -0.9500    101.0396     25.0046      9.1206
     415       1     2     -0.9500     98.3026     29.7207      9.1755
     416       1     2     -1.1808     97.3945     25.0381     11.3107
     417       1     2     -1.1808    100.1122     29.7555     11.2939
     418       1     2     -1.1808    101.0120     28.1807      9.0642
     419       1     2     -1.1808     98.3058     23.4858      9.1413
     420       1     2     -1.1808     97.3911     31.2825     11.3097
     421       1     2     -1.1808    100.1136     26.5978     11.2094
     422       1     2     -1.1808    101.0201     31.2705      9.0694
     423       1     2     -1.1808     98.2883     26.6106      9.0514
     424       1     5      1.3600    107.3621      4.6979     10.1653
     425       1     5      1.3600    104.6189      9.3699     10.1913
     426       1     5      1.3600    107.3076     10.9422     10.2046
     427       1     5      1.3600    104.6137      6.2656     10.1672
     428       1     5      1.3600    107.3353      7.8197     10.1845
     429       1     5      1.3600    104.6494     12.4702     10.1996
     430       1     5      1.3600    112.7576      4.6879     10.1796
     431       1     5      1.3600    110.0560      9.3744     10.2012
     432       1     5      1.3600    112.7454     10.9511     10.1902
     433       1     5      1.3600    110.0516      6.2699     10.1753
     434       1     5      1.3600    112.7522      7.8197     10.1842
     435       1     5      1.3600    110.0193     12.5540     10.1693
     436       1     2     -0.9500    102.7997      9.4002     11.2470
     437       1     2     -0.9500    105.5349     14.0699     11.1930
     438       1     2     -0.9500    106.4344      6.2638      9.1441
     439       1     2     -0.9500    103.7016     10.9436      9.1399
     440       1     2     -1.1808    102.8244      6.2244     11.3070
     441       1     2     -1.1808    105.5301     10.9213     11.2262
     442       1     2     -1.1808    106.4414      9.3662      9.0581
     443       1     2     -1.1808    103.7229     14.0364      9.0742
     444       1     2     -1.1808    102.8152     12.5207     11.3018
     445       1     2     -1.1808    105.5489      7.7953     11.3163
     446       1     2     -1.1808    106.4459     12.5084      9.0600
     447       1     2     -1.1808    103.7235      7.8091      9.1565
     448       1     2     -0.9500    108.2348      9.3763     11.2248
     449       1     2     -0.9500    110.9667      4.6971     11.2275
     450       1     2     -0.9500    111.8728      6.2376      9.1206
     451       1     2     -0.9500    109.1358     10.9537      9.1755
     452       1     2     -1.1808    108.2278      6.2711     11.3107
     453       1     2     -1.1808    110.9454     10.9885     11.2939
     454       1     2     -1.1808    111.8453      9.4137      9.0642
     455       1     2     -1.1808    109.1390      4.7188      9.1413
     456       1     2     -1.1808    108.2243     12.5156     11.3097
     457       1     2     -1.1808    110.9468      7.8308     11.2094
     458       1     2     -1.1808    111.8533     12.5036      9.0694
     459       1     2     -1.1808    109.1215      7.8436      9.0514
     460       1     5      1.3600    107.3621     14.0814     10.1653
     461       1     5      1.3600    104.6189     18.7534     10.1913
     462       1     5      1.3600    107.3076     20.3257     10.2046
     463       1     5      1.3600    104.6137     15.6491     10.1672
     464       1     5      1.3600    107.3353     17.2032     10.1845
     465       1     5      1.3600    104.6494     21.8537     10.1996
     466       1     5      1.3600    112.7576     14.0714     10.1796
     467       1     5      1.3600    110.0560     18.7579     10.2012
     468       1     5      1.3600    112.7454     20.3346     10.1902
     469       1     5      1.3600    110.0516     15.6534     10.1753
     470       1     5      1.3600    112.7522     17.2032     10.1842
     471       1     5      1.3600    110.0193     21.9375     10.1693
     472       1     2     -0.9500    102.7997     18.7837     11.2470
     473       1     2     -0.9500    105.5349     23.4534     11.1930
     474       1     2     -0.9500    106.4344     15.6473      9.1441
     475       1     2     -0.9500    103.7016     20.3271      9.1399
     476       1     2     -1.1808    102.8244     15.6079     11.3070
     477       1     2     -1.1808    105.5301     20.3048     11.2262
     478       1     2     -1.1808    106.4414     18.7497      9.0581
     479       1     2     -1.1808    103.7229     23.4199      9.0742
     480       1     2     -1.1808    102.8152     21.9041     11.3018
     481       1     2     -1.1808    105.5489     17.1788     11.3163
     482       1     2     -1.1808    106.4459     21.8919      9.0600
     483       1     2     -1.1808    103.7235     17.1926      9.1565
     484       1     2     -0.9500    108.2348     18.7598     11.2248
     485       1     2     -0.9500    110.9667     14.0806     11.2275
     486       1     2     -0.9500    111.8728     15.6211      9.1206
     487       1     2     -0.9500    109.1358     20.3372      9.1755
     488       1     2     -1.1808    108.2278     15.6546     11.3107
     489       1     2     -1.1808    110.9454     20.3720     11.2939
     490       1     2     -1.1808    111.8453     18.7972      9.0642
     491       1     2     -1.1808    109.1390     14.1023      9.1413
     492       1     2     -1.1808    108.2243     21.8991     11.3097
     493       1     2     -1.1808    110.9468     17.2143     11.2094
     494       1     2     -1.1808    111.8533     21.8870      9.0694
     495       1     2     -1.1808    109.1215     17.2271      9.0514
     496       1     5      1.3600    107.3621     23.4648     10.1653
     497       1     5      1.3600    104.6189     28.1369     10.1913
     498       1     5      1.3600    107.3076     29.7092     10.2046
     499       1     5      1.3600    104.6137     25.0325     10.1672
     500       1     5      1.3600    107.3353     26.5867     10.1845
     501       1     5      1.3600    104.6494     31.2372     10.1996
     502       1     5      1.3600    112.7576     23.4549     10.1796
     503       1     5      1.3600    110.0560     28.1414     10.2012
     504       1     5      1.3600    112.7454     29.7181     10.1902
     505       1     5      1.3600    110.0516     25.0369     10.1753
     506       1     5      1.3600    112.7522     26.5866     10.1842
     507       1     5      1.3600    110.0193     31.3210     10.1693
     508       1     2     -0.9500    102.7997     28.1671     11.2470
     509       1     2     -0.9500    105.5349     32.8368     11.1930
     510       1     2     -0.9500    106.4344     25.0308      9.1441
     511       1     2     -0.9500    103.7016     29.7106      9.1399
     512       1     2     -1.1808    102.8244     24.9914     11.3070
     513       1     2     -1.1808    105.5301     29.6883     11.2262
     514       1     2     -1.1808    106.4414     28.1332      9.0581
     515       1     2     -1.1808    103.7229     32.8034      9.0742
     516       1     2     -1.1808    102.8152     31.2876     11.3018
     517       1     2     -1.1808    105.5489     26.5623     11.3163
     518       1     2     -1.1808    106.4459     31.2754      9.0600
     519       1     2     -1.1808    103.7235     26.5761      9.1565
     520       1     2     -0.9500    108.2348     28.1432     11.2248
     521       1     2     -0.9500    110.9667     23.4641     11.2275
     522       1     2     -0.9500    111.8728     25.0046      9.1206
     523       1     2     -0.9500    109.1358     29.7207      9.1755
     524       1     2     -1.1808    108.2278     25.0381     11.3107
     525       1     2     -1.1808    110.9454     29.7555     11.2939
     526       1     2     -1.1808    111.8453     28.1807      9.0642
     527       1     2     -1.1808    109.1390     23.4858      9.1413
     528       1     2     -1.1808    108.2243     31.2825     11.3097
     529       1     2     -1.1808    110.9468     26.5978     11.2094
     530       1     2     -1.1808    111.8533     31.2705      9.0694
     531       1     2     -1.1808    109.1215     26.6106      9.0514
     532       1     4      2.1000     62.1964     10.9104     12.9827
     533       1     4      2.1000     60.3886      7.7903      7.3990
     534       1     4      2.1000     65.8072      4.7281      7.3844
     535       1     4      2.1000     67.6174      7.8483     12.9665
     536       1     6      0.4250     62.2048     14.0624     12.1627
     537       1     6      0.4250     60.3599     10.9375      8.1705
     538       1     6      0.4250     63.1112      6.2733      8.1739
     539       1     6      0.4250     67.6436      4.7055     12.1970
     540       1     6      0.4250     64.8941      9.3647     12.1947
     541       1     6      0.4250     65.7995     10.9599      8.2059
     542       1     6      0.4250     68.5471      6.2381      8.1508
     543       1     1     -1.1688     63.5287      6.9642     13.5241
     544       1     1     -1.1688     60.7665     11.7633     13.5764
     545       1     1     -1.1688     64.4816      8.6848      6.8452
     546       1     1     -1.1688     61.6966     13.1722      6.8738
     547       1     1     -1.1688     60.9003      6.9042     13.4978
     548       1     1     -1.1688     63.6488     11.7193     13.5908
     549       1     1     -1.1688     61.8175      8.6310      6.7820
     550       1     1     -1.1688     64.3579     13.2988      6.7770
     551       1     1     -1.1688     62.1652      9.2532     13.5991
     552       1     1     -1.1688     63.1211     10.9454      6.8697
     553       1     1     -1.1688     60.4137      6.1268      6.7970
     554       1     1     -1.1688     69.0734      7.0493     13.5773
     555       1     1     -1.1688     66.3098     11.8561     13.4965
     556       1     1     -1.1688     69.7670      8.5933      6.7937
     557       1     1     -1.1688     67.2400     13.2633      6.7916
     558       1     1     -1.1688     66.1932      6.9999     13.5836
     559       1     1     -1.1688     68.9374     11.8055     13.4997
     560       1     1     -1.1688     67.1093      8.7262      6.8710
     561       1     1     -1.1688     69.9025     13.2092      6.8703
     562       1     1     -1.1688     64.8759      4.6941     13.5029
     563       1     1     -1.1688     67.5831      9.5120     13.5681
     564       1     1     -1.1688     68.5399     10.9502      6.8593
     565       1     1     -1.1688     65.8306      6.3851      6.7672
     566       1     4      2.1000     63.0984      9.3863      7.4196
     567       1     4      2.1000     60.3938     14.0225      7.4325
     568       1     4      2.1000     62.2011      7.7692     12.9551
     569       1     4      2.1000     63.1054     12.5028      7.4221
     570       1     4      2.1000     64.9062      6.2522     12.9493
     571       1     4      2.1000     67.6084     11.0005     12.9355
     572       1     4      2.1000     68.5141      9.3973      7.4257
     573       1     4      2.1000     64.8988     12.5213     12.9476
     574       1     4      2.1000     65.8034      7.8687      7.4126
     575       1     4      2.1000     68.5173     12.5021      7.4269
     576       1     4      2.1000     62.1964     20.2939     12.9827
     577       1     4      2.1000     60.3886     17.1738      7.3990
     578       1     4      2.1000     65.8072     14.1116      7.3844
     579       1     4      2.1000     67.6174     17.2317     12.9665
     580       1     6      0.4250     62.2048     23.4458     12.1627
     581       1     6      0.4250     60.3599     20.3210      8.1705
     582       1     6      0.4250     63.1112     15.6567      8.1739
     583       1     6      0.4250     67.6436     14.0890     12.1970
     584       1     6      0.4250     64.8941     18.7481     12.1947
     585       1     6      0.4250     65.7995     20.3434      8.2059
     586       1     6      0.4250     68.5471     15.6216      8.1508
     587       1     1     -1.1688     63.5287     16.3477     13.5241
     588       1     1     -1.1688     60.7665     21.1468     13.5764
     589       1     1     -1.1688     64.4816     18.0683      6.8452
     590       1     1     -1.1688     61.6966     22.5557      6.8738
     591       1     1     -1.1688     60.9003     16.2877     13.4978
     592       1     1     -1.1688     63.6488     21.1028     13.5908
     593       1     1     -1.1688     61.8175     18.0145      6.7820
     594       1     1     -1.1688     64.3579     22.6822      6.7770
     595       1     1     -1.1688     62.1652     18.6367     13.5991
     596       1     1     -1.1688     63.1211     20.3289      6.8697
     597       1     1     -1.1688     60.4137     15.5103      6.7970
     598       1     1     -1.1688     69.0734     16.4327     13.5773
     599       1     1     -1.1688     66.3098     21.2396     13.4965
     600       1     1     -1.1688     69.7670     17.9768      6.7937
     601       1     1     -1.1688     67.2400     22.6468      6.7916
     602       1     1     -1.1688     66.1932     16.3834     13.5836
     603       1     1     -1.1688     68.9374     21.1889     13.4997
     604       1     1     -1.1688     67.1093     18.1097      6.8710
     605       1     1     -1.1688     69.9025     22.5927      6.8703
     606       1     1     -1.1688     64.8759     14.0776     13.5029
     607       1     1     -1.1688     67.5831     18.8955     13.5681
     608       1     1     -1.1688     68.5399     20.3337      6.8593
     609       1     1     -1.1688     65.8306     15.7686      6.7672
     610       1     4      2.1000     63.0984     18.7698      7.4196
     611       1     4      2.1000     60.3938     23.4060      7.4325
     612       1     4      2.1000     62.2011     17.1527     12.9551
     613       1     4      2.1000     63.1054     21.8862      7.4221
     614       1     4      2.1000     64.9062     15.6357     12.9493
     615       1     4      2.1000     67.6084     20.3840     12.9355
     616       1     4      2.1000     68.5141     18.7808      7.4257
     617       1     4      2.1000     64.8988     21.9048     12.9476
     618       1     4      2.1000     65.8034     17.2522      7.4126
     619       1     4      2.1000     68.5173     21.8856      7.4269
     620       1     4      2.1000     62.1964     29.6773     12.9827
     621       1     4      2.1000     60.3886     26.5573      7.3990
     622       1     4      2.1000     65.8072     23.4951      7.3844
     623       1     4      2.1000     67.6174     26.6152     12.9665
     624       1     6      0.4250     62.2048     32.8293     12.1627
     625       1     6      0.4250     60.3599     29.7045      8.1705
     626       1     6      0.4250     63.1112     25.0402      8.1739
     627       1     6      0.4250     67.6436     23.4725     12.1970
     628       1     6      0.4250     64.8941     28.1316     12.1947
     629       1     6      0.4250     65.7995     29.7268      8.2059
     630       1     6      0.4250     68.5471     25.0051      8.1508
     631       1     1     -1.1688     63.5287     25.7311     13.5241
     632       1     1     -1.1688     60.7665     30.5302     13.5764
     633       1     1     -1.1688     64.4816     27.4517      6.8452
     634       1     1     -1.1688     61.6966     31.9392      6.8738
     635       1     1     -1.1688     60.9003     25.6711     13.4978
     636       1     1     -1.1688     63.6488     30.4863     13.5908
     637       1     1     -1.1688     61.8175     27.3980      6.7820
     638       1     1     -1.1688     64.3579     32.0657      6.7770
     639       1     1     -1.1688     62.1652     28.0202     13.5991
     640       1     1     -1.1688     63.1211     29.7124      6.8697
     641       1     1     -1.1688     60.4137     24.8938      6.7970
     642       1     1     -1.1688     69.0734     25.8162     13.5773
     643       1     1     -1.1688     66.3098     30.6231     13.4965
     644       1     1     -1.1688     69.7670     27.3602      6.7937
     645       1     1     -1.1688     67.2400     32.0302      6.7916
     646       1     1     -1.1688     66.1932     25.7669     13.5836
     647       1     1     -1.1688     68.9374     30.5724     13.4997
     648       1     1     -1.1688     67.1093     27.4932      6.8710
     649       1     1     -1.1688     69.9025     31.9762      6.8703
     650       1     1     -1.1688     64.8759     23.4611     13.5029
     651       1     1     -1.1688     67.5831     28.2789     13.5681
     652       1     1     -1.1688     68.5399     29.7172      6.8593
     653       1     1     -1.1688     65.8306     25.1521      6.7672
     654       1     4      2.1000     63.0984     28.1533      7.4196
     655       1     4      2.1000     60.3938     32.7895      7.4325
     656       1     4      2.1000     62.2011     26.5362     12.9551
     657       1     4      2.1000     63.1054     31.2697      7.4221
     658       1     4      2.1000     64.9062     25.0192     12.9493
     659       1     4      2.1000     67.6084     29.7674     12.9355
     660       1     4      2.1000     68.5141     28.1643      7.4257
     661       1     4      2.1000     64.8988     31.2882     12.9476
     662       1     4      2.1000     65.8034     26.6357      7.4126
     663       1     4      2.1000     68.5173     31.2691      7.4269
     664       1     4      2.1000     73.0297     10.9104     12.9827
     665       1     4      2.1000     71.2218      7.7903      7.3990
     666       1     4      2.1000     76.6404      4.7281      7.3844
     667       1     4      2.1000     78.4506      7.8483     12.9665
     668       1     6      0.4250     73.0380     14.0624     12.1627
     669       1     6      0.4250     70.2957      9.4020     12.2167
     670       1     6      0.4250     71.1931     10.9375      8.1705
     671       1     6      0.4250     73.9444      6.2733      8.1739
     672       1     6      0.4250     78.4768      4.7055     12.1970
     673       1     6      0.4250     75.7273      9.3647     12.1947
     674       1     6      0.4250     76.6327     10.9599      8.2059
     675       1     6      0.4250     79.3803      6.2381      8.1508
     676       1     1     -1.1688     74.3619      6.9642     13.5241
     677       1     1     -1.1688     71.5997     11.7633     13.5764
     678       1     1     -1.1688     75.3148      8.6848      6.8452
     679       1     1     -1.1688     72.5298     13.1722      6.8738
     680       1     1     -1.1688     71.7335      6.9042     13.4978
     681       1     1     -1.1688     74.4820     11.7193     13.5908
     682       1     1     -1.1688     72.6507      8.6310      6.7820
     683       1     1     -1.1688     75.1911     13.2988      6.7770
     684       1     1     -1.1688     70.2915     14.0715     13.5147
     685       1     1     -1.1688     72.9984      9.2532     13.5991
     686       1     1     -1.1688     73.9543     10.9454      6.8697
     687       1     1     -1.1688     71.2469      6.1268      6.7970
     688       1     1     -1.1688     79.9066      7.0493     13.5773
     689       1     1     -1.1688     77.1430     11.8561     13.4965
     690       1     1     -1.1688     80.6003      8.5933      6.7937
     691       1     1     -1.1688     78.0733     13.2633      6.7916
     692       1     1     -1.1688     77.0264      6.9999     13.5836
     693       1     1     -1.1688     79.7707     11.8055     13.4997
     694       1     1     -1.1688     77.9425      8.7262      6.8710
     695       1     1     -1.1688     80.7357     13.2092      6.8703
     696       1     1     -1.1688     75.7091      4.6941     13.5029
     697       1     1     -1.1688     78.4164      9.5120     13.5681
     698       1     1     -1.1688     79.3731     10.9502      6.8593
     699       1     1     -1.1688     76.6638      6.3851      6.7672
     700       1     4      2.1000     70.3237      6.2399     12.9456
     701       1     4      2.1000     73.9316      9.3863      7.4196
     702       1     4      2.1000     71.2270     14.0225      7.4325
     703       1     4      2.1000     73.0343      7.7692     12.9551
     704       1     4      2.1000     70.3192     12.5204     12.9443
     705       1     4      2.1000     73.9387     12.5028      7.4221
     706       1     4      2.1000     75.7394      6.2522     12.9493
     707       1     4      2.1000     78.4416     11.0005     12.9355
     708       1     4      2.1000     79.3474      9.3973      7.4257
     709       1     4      2.1000     75.7320     12.5213     12.9476
     710       1     4      2.1000     76.6367      7.8687      7.4126
     711       1     4      2.1000     79.3505     12.5021      7.4269
     712       1     4      2.1000     73.0297     20.2939     12.9827
     713       1     4      2.1000     71.2218     17.1738      7.3990
     714       1     4      2.1000     76.6404     14.1116      7.3844
     715       1     4      2.1000     78.4506     17.2317     12.9665
     716       1     6      0.4250     73.0380     23.4458     12.1627
     717       1     6      0.4250     70.2957     18.7854     12.2167
     718       1     6      0.4250     71.1931     20.3210      8.1705
     719       1     6      0.4250     73.9444     15.6567      8.1739
     720       1     6      0.4250     78.4768     14.0890     12.1970
     721       1     6      0.4250     75.7273     18.7481     12.1947
     722       1     6      0.4250     76.6327     20.3434      8.2059
     723       1     6      0.4250     79.3803     15.6216      8.1508
     724       1     1     -1.1688     74.3619     16.3477     13.5241
     725       1     1     -1.1688     71.5997     21.1468     13.5764
     726       1     1     -1.1688     75.3148     18.0683      6.8452
     727       1     1     -1.1688     72.5298     22.5557      6.8738
     728       1     1     -1.1688     71.7335     16.2877     13.4978
     729       1     1     -1.1688     74.4820     21.1028     13.5908
     730       1     1     -1.1688     72.6507     18.0145      6.7820
     731       1     1     -1.1688     75.1911     22.6822      6.7770
     732       1     1     -1.1688     70.2915     23.4550     13.5147
     733       1     1     -1.1688     72.9984     18.6367     13.5991
     734       1     1     -1.1688     73.9543     20.3289      6.8697
     735       1     1     -1.1688     71.2469     15.5103      6.7970
     736       1     1     -1.1688     79.9066     16.4327     13.5773
     737       1     1     -1.1688     77.1430     21.2396     13.4965
     738       1     1     -1.1688     80.6003     17.9768      6.7937
     739       1     1     -1.1688     78.0733     22.6468      6.7916
     740       1     1     -1.1688     77.0264     16.3834     13.5836
     741       1     1     -1.1688     79.7707     21.1889     13.4997
     742       1     1     -1.1688     77.9425     18.1097      6.8710
     743       1     1     -1.1688     80.7357     22.5927      6.8703
     744       1     1     -1.1688     75.7091     14.0776     13.5029
     745       1     1     -1.1688     78.4164     18.8955     13.5681
     746       1     1     -1.1688     79.3731     20.3337      6.8593
     747       1     1     -1.1688     76.6638     15.7686      6.7672
     748       1     4      2.1000     70.3237     15.6234     12.9456
     749       1     4      2.1000     73.9316     18.7698      7.4196
     750       1     4      2.1000     71.2270     23.4060      7.4325
     751       1     4      2.1000     73.0343     17.1527     12.9551
     752       1     4      2.1000     70.3192     21.9039     12.9443
     753       1     4      2.1000     73.9387     21.8862      7.4221
     754       1     4      2.1000     75.7394     15.6357     12.9493
     755       1     4      2.1000     78.4416     20.3840     12.9355
     756       1     4      2.1000     79.3474     18.7808      7.4257
     757       1     4      2.1000     75.7320     21.9048     12.9476
     758       1     4      2.1000     76.6367     17.2522      7.4126
     759       1     4      2.1000     79.3505     21.8856      7.4269
     760       1     4      2.1000     73.0297     29.6773     12.9827
     761       1     4      2.1000     71.2218     26.5573      7.3990
     762       1     4      2.1000     76.6404     23.4951      7.3844
     763       1     4      2.1000     78.4506     26.6152     12.9665
     764       1     6      0.4250     73.0380     32.8293     12.1627
     765       1     6      0.4250     70.2957     28.1689     12.2167
     766       1     6      0.4250     71.1931     29.7045      8.1705
     767       1     6      0.4250     73.9444     25.0402      8.1739
     768       1     6      0.4250     78.4768     23.4725     12.1970
     769       1     6      0.4250     75.7273     28.1316     12.1947
     770       1     6      0.4250     76.6327     29.7268      8.2059
     771       1     6      0.4250     79.3803     25.0051      8.1508
     772       1     1     -1.1688     74.3619     25.7311     13.5241
     773       1     1     -1.1688     71.5997     30.5302     13.5764
     774       1     1     -1.1688     75.3148     27.4517      6.8452
     775       1     1     -1.1688     72.5298     31.9392      6.8738
     776       1     1     -1.1688     71.7335     25.6711     13.4978
     777       1     1     -1.1688     74.4820     30.4863     13.5908
     778       1     1     -1.1688     72.6507     27.3980      6.7820
     779       1     1     -1.1688     75.1911     32.0657      6.7770
     780       1     1     -1.1688     70.2915     32.8385     13.5147
     781       1     1     -1.1688     72.9984     28.0202     13.5991
     782       1     1     -1.1688     73.9543     29.7124      6.8697
     783       1     1     -1.1688     71.2469     24.8938      6.7970
     784       1     1     -1.1688     79.9066     25.8162     13.5773
     785       1     1     -1.1688     77.1430     30.6231     13.4965
     786       1     1     -1.1688     80.6003     27.3602      6.7937
     787       1     1     -1.1688     78.0733     32.0302      6.7916
     788       1     1     -1.1688     77.0264     25.7669     13.5836
     789       1     1     -1.1688     79.7707     30.5724     13.4997
     790       1     1     -1.1688     77.9425     27.4932      6.8710
     791       1     1     -1.1688     80.7357     31.9762      6.8703
     792       1     1     -1.1688     75.7091     23.4611     13.5029
     793       1     1     -1.1688     78.4164     28.2789     13.5681
     794       1     1     -1.1688     79.3731     29.7172      6.8593
     795       1     1     -1.1688     76.6638     25.1521      6.7672
     796       1     4      2.1000     70.3237     25.0069     12.9456
     797       1     4      2.1000     73.9316     28.1533      7.4196
     798       1     4      2.1000     71.2270     32.7895      7.4325
     799       1     4      2.1000     73.0343     26.5362     12.9551
     800       1     4      2.1000     70.3192     31.2874     12.9443
     801       1     4      2.1000     73.9387     31.2697      7.4221
     802       1     4      2.1000     75.7394     25.0192     12.9493
     803       1     4      2.1000     78.4416     29.7674     12.9355
     804       1     4      2.1000     79.3474     28.1643      7.4257
     805       1     4      2.1000     75.7320     31.2882     12.9476
     806       1     4      2.1000     76.6367     26.6357      7.4126
     807       1     4      2.1000     79.3505     31.2691      7.4269
     808       1     4      2.1000     83.8629     10.9104     12.9827
     809       1     4      2.1000     82.0551      7.7903      7.3990
     810       1     4      2.1000     87.4737      4.7281      7.3844
     811       1     4      2.1000     89.2839      7.8483     12.9665
     812       1     6      0.4250     83.8712     14.0624     12.1627
     813       1     6      0.4250     81.1289      9.4020     12.2167
     814       1     6      0.4250     82.0263     10.9375      8.1705
     815       1     6      0.4250     84.7776      6.2733      8.1739
     816       1     6      0.4250     89.3100      4.7055     12.1970
     817       1     6      0.4250     86.5606      9.3647     12.1947
     818       1     6      0.4250     87.4659     10.9599      8.2059
     819       1     6      0.4250     90.2135      6.2381      8.1508
     820       1     1     -1.1688     85.1951      6.9642     13.5241
     821       1     1     -1.1688     82.4330     11.7633     13.5764
     822       1     1     -1.1688     86.1480      8.6848      6.8452
     823       1     1     -1.1688     83.3630     13.1722      6.8738
     824       1     1     -1.1688     82.5667      6.9042     13.4978
     825       1     1     -1.1688     85.3152     11.7193     13.5908
     826       1     1     -1.1688     83.4839      8.6310      6.7820
     827       1     1     -1.1688     86.0243     13.2988      6.7770
     828       1     1     -1.1688     81.1247     14.0715     13.5147
     829       1     1     -1.1688     83.8316      9.2532     13.5991
     830       1     1     -1.1688     84.7875     10.9454      6.8697
     831       1     1     -1.1688     82.0802      6.1268      6.7970
     832       1     1     -1.1688     90.7399      7.0493     13.5773
     833       1     1     -1.1688     87.9763     11.8561     13.4965
     834       1     1     -1.1688     91.4335      8.5933      6.7937
     835       1     1     -1.1688     88.9065     13.2633      6.7916
     836       1     1     -1.1688     87.8596      6.9999     13.5836
     837       1     1     -1.1688     90.6039     11.8055     13.4997
     838       1     1     -1.1688     88.7757      8.7262      6.8710
     839       1     1     -1.1688     91.5690     13.2092      6.8703
     840       1     1     -1.1688     86.5423      4.6941     13.5029
     841       1     1     -1.1688     89.2496      9.5120     13.5681
     842       1     1     -1.1688     90.2064     10.9502      6.8593
     843       1     1     -1.1688     87.4971      6.3851      6.7672
     844       1     4      2.1000     81.1569      6.2399     12.9456
     845       1     4      2.1000     84.7649      9.3863      7.4196
     846       1     4      2.1000     82.0602     14.0225      7.4325
     847       1     4      2.1000     83.8675      7.7692     12.9551
     848       1     4      2.1000     81.1524     12.5204     12.9443
     849       1     4      2.1000     84.7719     12.5028      7.4221
     850       1     4      2.1000     86.5726      6.2522     12.9493
     851       1     4      2.1000     89.2748     11.0005     12.9355
     852       1     4      2.1000     90.1806      9.3973      7.4257
     853       1     4      2.1000     86.5652     12.5213     12.9476
     854       1     4      2.1000     87.4699      7.8687      7.4126
     855       1     4      2.1000     90.1838     12.5021      7.4269
     856       1     4      2.1000     83.8629     20.2939     12.9827
     857       1     4      2.1000     82.0551     17.1738      7.3990
     858       1     4      2.1000     87.4737     14.1116      7.3844
     859       1     4      2.1000     89.2839     17.2317     12.9665
     860       1     6      0.4250     83.8712     23.4458     12.1627
     861       1     6      0.4250     81.1289     18.7854     12.2167
     862       1     6      0.4250     82.0263     20.3210      8.1705
     863       1     6      0.4250     84.7776     15.6567      8.1739
     864       1     6      0.4250     89.3100     14.0890     12.1970
     865       1     6      0.4250     86.5606     18.7481     12.1947
     866       1     6      0.4250     87.4659     20.3434      8.2059
     867       1     6      0.4250     90.2135     15.6216      8.1508
     868       1     1     -1.1688     85.1951     16.3477     13.5241
     869       1     1     -1.1688     82.4330     21.1468     13.5764
     870       1     1     -1.1688     86.1480     18.0683      6.8452
     871       1     1     -1.1688     83.3630     22.5557      6.8738
     872       1     1     -1.1688     82.5667     16.2877     13.4978
     873       1     1     -1.1688     85.3152     21.1028     13.5908
     874       1     1     -1.1688     83.4839     18.0145      6.7820
     875       1     1     -1.1688     86.0243     22.6822      6.7770
     876       1     1     -1.1688     81.1247     23.4550     13.5147
     877       1     1     -1.1688     83.8316     18.6367     13.5991
     878       1     1     -1.1688     84.7875     20.3289      6.8697
     879       1     1     -1.1688     82.0802     15.5103      6.7970
     880       1     1     -1.1688     90.7399     16.4327     13.5773
     881       1     1     -1.1688     87.9763     21.2396     13.4965
     882       1     1     -1.1688     91.4335     17.9768      6.7937
     883       1     1     -1.1688     88.9065     22.6468      6.7916
     884       1     1     -1.1688     87.8596     16.3834     13.5836
     885       1     1     -1.1688     90.6039     21.1889     13.4997
     886       1     1     -1.1688     88.7757     18.1097      6.8710
     887       1     1     -1.1688     91.5690     22.5927      6.8703
     888       1     1     -1.1688     86.5423     14.0776     13.5029
     889       1     1     -1.1688     89.2496     18.8955     13.5681
     890       1     1     -1.1688     90.2064     20.3337      6.8593
     891       1     1     -1.1688     87.4971     15.7686      6.7672
     892       1     4      2.1000     81.1569     15.6234     12.9456
     893       1     4      2.1000     84.7649     18.7698      7.4196
     894       1     4      2.1000     82.0602     23.4060      7.4325
     895       1     4      2.1000     83.8675     17.1527     12.9551
     896       1     4      2.1000     81.1524     21.9039     12.9443
     897       1     4      2.1000     84.7719     21.8862      7.4221
     898       1     4      2.1000     86.5726     15.6357     12.9493
     899       1     4      2.1000     89.2748     20.3840     12.9355
     900       1     4      2.1000     90.1806     18.7808      7.4257
     901       1     4      2.1000     86.5652     21.9048     12.9476
     902       1     4      2.1000     87.4699     17.2522      7.4126
     903       1     4      2.1000     90.1838     21.8856      7.4269
     904       1     4      2.1000     83.8629     29.6773     12.9827
     905       1     4      2.1000     82.0551     26.5573      7.3990
     906       1     4      2.1000     87.4737     23.4951      7.3844
     907       1     4      2.1000     89.2839     26.6152     12.9665
     908       1     6      0.4250     83.8712     32.8293     12.1627
     909       1     6      0.4250     81.1289     28.1689     12.2167
     910       1     6      0.4250     82.0263     29.7045      8.1705
     911       1     6      0.4250     84.7776     25.0402      8.1739
     912       1     6      0.4250     89.3100     23.4725     12.1970
     913       1     6      0.4250     86.5606     28.1316     12.1947
     914       1     6      0.4250     87.4659     29.7268      8.2059
     915       1     6      0.4250     90.2135     25.0051      8.1508
     916       1     1     -1.1688     85.1951     25.7311     13.5241
     917       1     1     -1.1688     82.4330     30.5302     13.5764
     918       1     1     -1.1688     86.1480     27.4517      6.8452
     919       1     1     -1.1688     83.3630     31.9392      6.8738
     920       1     1     -1.1688     82.5667     25.6711     13.4978
     921       1     1     -1.1688     85.3152     30.4863     13.5908
     922       1     1     -1.1688     83.4839     27.3980      6.7820
     923       1     1     -1.1688     86.0243     32.0657      6.7770
     924       1     1     -1.1688     81.1247     32.8385     13.5147
     925       1     1     -1.1688     83.8316     28.0202     13.5991
     926       1     1     -1.1688     84.7875     29.7124      6.8697
     927       1     1     -1.1688     82.0802     24.8938      6.7970
     928       1     1     -1.1688     90.7399     25.8162     13.5773
     929       1     1     -1.1688     87.9763     30.6231     13.4965
     930       1     1     -1.1688     91.4335     27.3602      6.7937
     931       1     1     -1.1688     88.9065     32.0302      6.7916
     932       1     1     -1.1688     87.8596     25.7669     13.5836
     933       1     1     -1.1688     90.6039     30.5724     13.4997
     934       1     1     -1.1688     88.7757     27.4932      6.8710
     935       1     1     -1.1688     91.5690     31.9762      6.8703
     936       1     1     -1.1688     86.5423     23.4611     13.5029
     937       1     1     -1.1688     89.2496     28.2789     13.5681
     938       1     1     -1.1688     90.2064     29.7172      6.8593
     939       1     1     -1.1688     87.4971     25.1521      6.7672
     940       1     4      2.1000     81.1569     25.0069     12.9456
     941       1     4      2.1000     84.7649     28.1533      7.4196
     942       1     4      2.1000     82.0602     32.7895      7.4325
     943       1     4      2.1000     83.8675     26.5362     12.9551
     944       1     4      2.1000     81.1524     31.2874     12.9443
     945       1     4      2.1000     84.7719     31.2697      7.4221
     946       1     4      2.1000     86.5726     25.0192     12.9493
     947       1     4      2.1000     89.2748     29.7674     12.9355
     948       1     4      2.1000     90.1806     28.1643      7.4257
     949       1     4      2.1000     86.5652     31.2882     12.9476
     950       1     4      2.1000     87.4699     26.6357      7.4126
     951       1     4      2.1000     90.1838     31.2691      7.4269
     952       1     4      2.1000     94.6961     10.9104     12.9827
     953       1     4      2.1000     92.8883      7.7903      7.3990
     954       1     4      2.1000     98.3069      4.7281      7.3844
     955       1     4      2.1000    100.1171      7.8483     12.9665
     956       1     6      0.4250     94.7044     14.0624     12.1627
     957       1     6      0.4250     91.9621      9.4020     12.2167
     958       1     6      0.4250     92.8595     10.9375      8.1705
     959       1     6      0.4250     95.6108      6.2733      8.1739
     960       1     6      0.4250    100.1432      4.7055     12.1970
     961       1     6      0.4250     97.3938      9.3647     12.1947
     962       1     6      0.4250     98.2991     10.9599      8.2059
     963       1     6      0.4250    101.0467      6.2381      8.1508
     964       1     1     -1.1688     96.0283      6.9642     13.5241
     965       1     1     -1.1688     93.2662     11.7633     13.5764
     966       1     1     -1.1688     96.9812      8.6848      6.8452
     967       1     1     -1.1688     94.1963     13.1722      6.8738
     968       1     1     -1.1688     93.4000      6.9042     13.4978
     969       1     1     -1.1688     96.1484     11.7193     13.5908
     970       1     1     -1.1688     94.3171      8.6310      6.7820
     971       1     1     -1.1688     96.8575     13.2988      6.7770
     972       1     1     -1.1688     91.9579     14.0715     13.5147
     973       1     1     -1.1688     94.6648      9.2532     13.5991
     974       1     1     -1.1688     95.6208     10.9454      6.8697
     975       1     1     -1.1688     92.9134      6.1268      6.7970
     976       1     1     -1.1688    101.5731      7.0493     13.5773
     977       1     1     -1.1688     98.8095     11.8561     13.4965
     978       1     1     -1.1688    102.2667      8.5933      6.7937
     979       1     1     -1.1688     99.7397     13.2633      6.7916
     980       1     1     -1.1688     98.6928      6.9999     13.5836
     981       1     1     -1.1688    101.4371     11.8055     13.4997
     982       1     1     -1.1688     99.6089      8.7262      6.8710
     983       1     1     -1.1688    102.4022     13.2092      6.8703
     984       1     1     -1.1688     97.3755      4.6941     13.5029
     985       1     1     -1.1688    100.0828      9.5120     13.5681
     986       1     1     -1.1688    101.0396     10.9502      6.8593
     987       1     1     -1.1688     98.3303      6.3851      6.7672
     988       1     4      2.1000     91.9902      6.2399     12.9456
     989       1     4      2.1000     95.5981      9.3863      7.4196
     990       1     4      2.1000     92.8934     14.0225      7.4325
     991       1     4      2.1000     94.7007      7.7692     12.9551
     992       1     4      2.1000     91.9856     12.5204     12.9443
     993       1     4      2.1000     95.6051     12.5028      7.4221
     994       1     4      2.1000     97.4058      6.2522     12.9493
     995       1     4      2.1000    100.1080     11.0005     12.9355
     996       1     4      2.1000    101.0138      9.3973      7.4257
     997       1     4      2.1000     97.3984     12.5213     12.9476
     998       1     4      2.1000     98.3031      7.8687      7.4126
     999       1     4      2.1000    101.0170     12.5021      7.4269
    1000       1     4      2.1000     94.6961     20.2939     12.9827
    1001       1     4      2.1000     92.8883     17.1738      7.3990
    1002       1     4      2.1000     98.3069     14.1116      7.3844
    1003       1     4      2.1000    100.1171     17.2317     12.9665
    1004       1     6      0.4250     94.7044     23.4458     12.1627
    1005       1     6      0.4250     91.9621     18.7854     12.2167
    1006       1     6      0.4250     92.8595     20.3210      8.1705
    1007       1     6      0.4250     95.6108     15.6567      8.1739
    1008       1     6      0.4250    100.1432     14.0890     12.1970
    1009       1     6      0.4250     97.3938     18.7481     12.1947
    1010       1     6      0.4250     98.2991     20.3434      8.2059
    1011       1     6      0.4250    101.0467     15.6216      8.1508
    1012       1     1     -1.1688     96.0283     16.3477     13.5241
    1013       1     1     -1.1688     93.2662     21.1468     13.5764
    1014       1     1     -1.1688     96.9812     18.0683      6.8452
    1015       1     1     -1.1688     94.1963     22.5557      6.8738
    1016       1     1     -1.1688     93.4000     16.2877     13.4978
    1017       1     1     -1.1688     96.1484     21.1028     13.5908
    1018       1     1     -1.1688     94.3171     18.0145      6.7820
    1019       1     1     -1.1688     96.8575     22.6822      6.7770
    1020       1     1     -1.1688     91.9579     23.4550     13.5147
    1021       1     1     -1.1688     94.6648     18.6367     13.5991
    1022       1     1     -1.1688     95.6208     20.3289      6.8697
    1023       1     1     -1.1688     92.9134     15.5103      6.7970
    1024       1     1     -1.1688    101.5731     16.4327     13.5773
    1025       1     1     -1.1688     98.8095     21.2396     13.4965
    1026       1     1     -1.1688    102.2667     17.9768      6.7937
    1027       1     1     -1.1688     99.7397     22.6468      6.7916
    1028       1     1     -1.1688     98.6928     16.3834     13.5836
    1029       1     1     -1.1688    101.4371     21.1889     13.4997
    1030       1     1     -1.1688     99.6089     18.1097      6.8710
    1031       1     1     -1.1688    102.4022     22.5927      6.8703
    1032       1     1     -1.1688     97.3755     14.0776     13.5029
    1033       1     1     -1.1688    100.0828     18.8955     13.5681
    1034       1     1     -1.1688    101.0396     20.3337      6.8593
    1035       1     1     -1.1688     98.3303     15.7686      6.7672
    1036       1     4      2.1000     91.9902     15.6234     12.9456
    1037       1     4      2.1000     95.5981     18.7698      7.4196
    1038       1     4      2.1000     92.8934     23.4060      7.4325
    1039       1     4      2.1000     94.7007     17.1527     12.9551
    1040       1     4      2.1000     91.9856     21.9039     12.9443
    1041       1     4      2.1000     95.6051     21.8862      7.4221
    1042       1     4      2.1000     97.4058     15.6357     12.9493
    1043       1     4      2.1000    100.1080     20.3840     12.9355
    1044       1     4      2.1000    101.0138     18.7808      7.4257
    1045       1     4      2.1000     97.3984     21.9048     12.9476
    1046       1     4      2.1000     98.3031     17.2522      7.4126
    1047       1     4      2.1000    101.0170     21.8856      7.4269
    1048       1     4      2.1000     94.6961     29.6773     12.9827
    1049       1     4      2.1000     92.8883     26.5573      7.3990
    1050       1     4      2.1000     98.3069     23.4951      7.3844
    1051       1     4      2.1000    100.1171     26.6152     12.9665
    1052       1     6      0.4250     94.7044     32.8293     12.1627
    1053       1     6      0.4250     91.9621     28.1689     12.2167
    1054       1     6      0.4250     92.8595     29.7045      8.1705
    1055       1     6      0.4250     95.6108     25.0402      8.1739
    1056       1     6      0.4250    100.1432     23.4725     12.1970
    1057       1     6      0.4250     97.3938     28.1316     12.1947
    1058       1     6      0.4250     98.2991     29.7268      8.2059
    1059       1     6      0.4250    101.0467     25.0051      8.1508
    1060       1     1     -1.1688     96.0283     25.7311     13.5241
    1061       1     1     -1.1688     93.2662     30.5302     13.5764
    1062       1     1     -1.1688     96.9812     27.4517      6.8452
    1063       1     1     -1.1688     94.1963     31.9392      6.8738
    1064       1     1     -1.1688     93.4000     25.6711     13.4978
    1065       1     1     -1.1688     96.1484     30.4863     13.5908
    1066       1     1     -1.1688     94.3171     27.3980      6.7820
    1067       1     1     -1.1688     96.8575     32.0657      6.7770
    1068       1     1     -1.1688     91.9579     32.8385     13.5147
    1069       1     1     -1.1688     94.6648     28.0202     13.5991
    1070       1     1     -1.1688     95.6208     29.7124      6.8697
    1071       1     1     -1.1688     92.9134     24.8938      6.7970
    1072       1     1     -1.1688    101.5731     25.8162     13.5773
    1073       1     1     -1.1688     98.8095     30.6231     13.4965
    1074       1     1     -1.1688    102.2667     27.3602      6.7937
    1075       1     1     -1.1688     99.7397     32.0302      6.7916
    1076       1     1     -1.1688     98.6928     25.7669     13.5836
    1077       1     1     -1.1688    101.4371     30.5724     13.4997
    1078       1     1     -1.1688     99.6089     27.4932      6.8710
    1079       1     1     -1.1688    102.4022     31.9762      6.8703
    1080       1     1     -1.1688     97.3755     23.4611     13.5029
    1081       1     1     -1.1688    100.0828     28.2789     13.5681
    1082       1     1     -1.1688    101.0396     29.7172      6.8593
    1083       1     1     -1.1688     98.3303     25.1521      6.7672
    1084       1     4      2.1000     91.9902     25.0069     12.9456
    1085       1     4      2.1000     95.5981     28.1533      7.4196
    1086       1     4      2.1000     92.8934     32.7895      7.4325
    1087       1     4      2.1000     94.7007     26.5362     12.9551
    1088       1     4      2.1000     91.9856     31.2874     12.9443
    1089       1     4      2.1000     95.6051     31.2697      7.4221
    1090       1     4      2.1000     97.4058     25.0192     12.9493
    1091       1     4      2.1000    100.1080     29.7674     12.9355
    1092       1     4      2.1000    101.0138     28.1643      7.4257
    1093       1     4      2.1000     97.3984     31.2882     12.9476
    1094       1     4      2.1000     98.3031     26.6357      7.4126
    1095       1     4      2.1000    101.0170     31.2691      7.4269
    1096       1     4      2.1000    105.5293     10.9104     12.9827
    1097       1     4      2.1000    103.7215      7.7903      7.3990
    1098       1     4      2.1000    109.1401      4.7281      7.3844
    1099       1     4      2.1000    110.9503      7.8483     12.9665
    1100       1     6      0.4250    105.5376     14.0624     12.1627
    1101       1     6      0.4250    102.7953      9.4020     12.2167
    1102       1     6      0.4250    103.6928     10.9375      8.1705
    1103       1     6      0.4250    106.4440      6.2733      8.1739
    1104       1     6      0.4250    110.9764      4.7055     12.1970
    1105       1     6      0.4250    108.2270      9.3647     12.1947
    1106       1     6      0.4250    109.1324     10.9599      8.2059
    1107       1     6      0.4250    111.8799      6.2381      8.1508
    1108       1     1     -1.1688    106.8615      6.9642     13.5241
    1109       1     1     -1.1688    104.0994     11.7633     13.5764
    1110       1     1     -1.1688    107.8144      8.6848      6.8452
    1111       1     1     -1.1688    105.0295     13.1722      6.8738
    1112       1     1     -1.1688    104.2332      6.9042     13.4978
    1113       1     1     -1.1688    106.9816     11.7193     13.5908
    1114       1     1     -1.1688    105.1504      8.6310      6.7820
    1115       1     1     -1.1688    107.6908     13.2988      6.7770
    1116       1     1     -1.1688    102.7911     14.0715     13.5147
    1117       1     1     -1.1688    105.4981      9.2532     13.5991
    1118       1     1     -1.1688    106.4540     10.9454      6.8697
    1119       1     1     -1.1688    103.7466      6.1268      6.7970
    1120       1     1     -1.1688    112.4063      7.0493     13.5773
    1121       1     1     -1.1688    109.6427     11.8561     13.4965
    1122       1     1     -1.1688    113.0999      8.5933      6.7937
    1123       1     1     -1.1688    110.5729     13.2633      6.7916
    1124       1     1     -1.1688    109.5261      6.9999     13.5836
    1125       1     1     -1.1688    112.2703     11.8055     13.4997
    1126       1     1     -1.1688    110.4421      8.7262      6.8710
    1127       1     1     -1.1688    113.2354     13.2092      6.8703
    1128       1     1     -1.1688    108.2087      4.6941     13.5029
    1129       1     1     -1.1688    110.9160      9.5120     13.5681
    1130       1     1     -1.1688    111.8728     10.9502      6.8593
    1131       1     1     -1.1688    109.1635      6.3851      6.7672
    1132       1     4      2.1000    102.8234      6.2399     12.9456
    1133       1     4      2.1000    106.4313      9.3863      7.4196
    1134       1     4      2.1000    103.7267     14.0225      7.4325
    1135       1     4      2.1000    105.5339      7.7692     12.9551
    1136       1     4      2.1000    102.8189     12.5204     12.9443
    1137       1     4      2.1000    106.4383     12.5028      7.4221
    1138       1     4      2.1000    108.2391      6.2522     12.9493
    1139       1     4      2.1000    110.9413     11.0005     12.9355
    1140       1     4      2.1000    111.8470      9.3973      7.4257
    1141       1     4      2.1000    108.2316     12.5213     12.9476
    1142       1     4      2.1000    109.1363      7.8687      7.4126
    1143       1     4      2.1000    111.8502     12.5021      7.4269
    1144       1     4      2.1000    105.5293     20.2939     12.9827
    1145       1     4      2.1000    103.7215     17.1738      7.3990
    1146       1     4      2.1000    109.1401     14.1116      7.3844
    1147       1     4      2.1000    110.9503     17.2317     12.9665
    1148       1     6      0.4250    105.5376     23.4458     12.1627
    1149       1     6      0.4250    102.7953     18.7854     12.2167
    1150       1     6      0.4250    103.6928     20.3210      8.1705
    1151       1     6      0.4250    106.4440     15.6567      8.1739
    1152       1     6      0.4250    110.9764     14.0890     12.1970
    1153       1     6      0.4250    108.2270     18.7481     12.1947
    1154       1     6      0.4250    109.1324     20.3434      8.2059
    1155       1     6      0.4250    111.8799     15.6216      8.1508
    1156       1     1     -1.1688    106.8615     16.3477     13.5241
    1157       1     1     -1.1688    104.0994     21.1468     13.5764
    1158       1     1     -1.1688    107.8144     18.0683      6.8452
    1159       1     1     -1.1688    105.0295     22.5557      6.8738
    1160       1     1     -1.1688    104.2332     16.2877     13.4978
    1161       1     1     -1.1688    106.9816     21.1028     13.5908
    1162       1     1     -1.1688    105.1504     18.0145      6.7820
    1163       1     1     -1.1688    107.6908     22.6822      6.7770
    1164       1     1     -1.1688    102.7911     23.4550     13.5147
    1165       1     1     -1.1688    105.4981     18.6367     13.5991
    1166       1     1     -1.1688    106.4540     20.3289      6.8697
    1167       1     1     -1.1688    103.7466     15.5103      6.7970
    1168       1     1     -1.1688    112.4063     16.4327     13.5773
    1169       1     1     -1.1688    109.6427     21.2396     13.4965
    1170       1     1     -1.1688    113.0999     17.9768      6.7937
    1171       1     1     -1.1688    110.5729     22.6468      6.7916
    1172       1     1     -1.1688    109.5261     16.3834     13.5836
    1173       1     1     -1.1688    112.2703     21.1889     13.4997
    1174       1     1     -1.1688    110.4421     18.1097      6.8710
    1175       1     1     -1.1688    113.2354     22.5927      6.8703
    1176       1     1     -1.1688    108.2087     14.0776     13.5029
    1177       1     1     -1.1688    110.9160     18.8955     13.5681
    1178       1     1     -1.1688    111.8728     20.3337      6.8593
    1179       1     1     -1.1688    109.1635     15.7686      6.7672
    1180       1     4      2.1000    102.8234     15.6234     12.9456
    1181       1     4      2.1000    106.4313     18.7698      7.4196
    1182       1     4      2.1000    103.7267     23.4060      7.4325
    1183       1     4      2.1000    105.5339     17.1527     12.9551
    1184       1     4      2.1000    102.8189     21.9039     12.9443
    1185       1     4      2.1000    106.4383     21.8862      7.4221
    1186       1     4      2.1000    108.2391     15.6357     12.9493
    1187       1     4      2.1000    110.9413     20.3840     12.9355
    1188       1     4      2.1000    111.8470     18.7808      7.4257
    1189       1     4      2.1000    108.2316     21.9048     12.9476
    1190       1     4      2.1000    109.1363     17.2522      7.4126
    1191       1     4      2.1000    111.8502     21.8856      7.4269
    1192       1     4      2.1000    105.5293     29.6773     12.9827
    1193       1     4      2.1000    103.7215     26.5573      7.3990
    1194       1     4      2.1000    109.1401     23.4951      7.3844
    1195       1     4      2.1000    110.9503     26.6152     12.9665
    1196       1     6      0.4250    105.5376     32.8293     12.1627
    1197       1     6      0.4250    102.7953     28.1689     12.2167
    1198       1     6      0.4250    103.6928     29.7045      8.1705
    1199       1     6      0.4250    106.4440     25.0402      8.1739
    1200       1     6      0.4250    110.9764     23.4725     12.1970
    1201       1     6      0.4250    108.2270     28.1316     12.1947
    1202       1     6      0.4250    109.1324     29.7268      8.2059
    1203       1     6      0.4250    111.8799     25.0051      8.1508
    1204       1     1     -1.1688    106.8615     25.7311     13.5241
    1205       1     1     -1.1688    104.0994     30.5302     13.5764
    1206       1     1     -1.1688    107.8144     27.4517      6.8452
    1207       1     1     -1.1688    105.0295     31.9392      6.8738
    1208       1     1     -1.1688    104.2332     25.6711     13.4978
    1209       1     1     -1.1688    106.9816     30.4863     13.5908
    1210       1     1     -1.1688    105.1504     27.3980      6.7820
    1211       1     1     -1.1688    107.6908     32.0657      6.7770
    1212       1     1     -1.1688    102.7911     32.8385     13.5147
    1213       1     1     -1.1688    105.4981     28.0202     13.5991
    1214       1     1     -1.1688    106.4540     29.7124      6.8697
    1215       1     1     -1.1688    103.7466     24.8938      6.7970
    1216       1     1     -1.1688    112.4063     25.8162     13.5773
    1217       1     1     -1.1688    109.6427     30.6231     13.4965
    1218       1     1     -1.1688    113.0999     27.3602      6.7937
    1219       1     1     -1.1688    110.5729     32.0302      6.7916
    1220       1     1     -1.1688    109.5261     25.7669     13.5836
    1221       1     1     -1.1688    112.2703     30.5724     13.4997
    1222       1     1     -1.1688    110.4421     27.4932      6.8710
    1223       1     1     -1.1688    113.2354     31.9762      6.8703
    1224       1     1     -1.1688    108.2087     23.4611     13.5029
    1225       1     1     -1.1688    110.9160     28.2789     13.5681
    1226       1     1     -1.1688    111.8728     29.7172      6.8593
    1227       1     1     -1.1688    109.1635     25.1521      6.7672
    1228       1     4      2.1000    102.8234     25.0069     12.9456
    1229       1     4      2.1000    106.4313     28.1533      7.4196
    1230       1     4      2.1000    103.7267     32.7895      7.4325
    1231       1     4      2.1000    105.5339     26.5362     12.9551
    1232       1     4      2.1000    102.8189     31.2874     12.9443
    1233       1     4      2.1000    106.4383     31.2697      7.4221
    1234       1     4      2.1000    108.2391     25.0192     12.9493
    1235       1     4      2.1000    110.9413     29.7674     12.9355
    1236       1     4      2.1000    111.8470     28.1643      7.4257
    1237       1     4      2.1000    108.2316     31.2882     12.9476
    1238       1     4      2.1000    109.1363     26.6357      7.4126
    1239       1     4      2.1000    111.8502     31.2691      7.4269
    1240       2     5      1.3600     64.0292      4.6979     30.4653
    1241       2     5      1.3600     61.2860      9.3699     30.4913
    1242       2     5      1.3600     63.9748     10.9422     30.5046
    1243       2     5      1.3600     61.2809      6.2656     30.4672
    1244       2     5      1.3600     64.0024      7.8197     30.4845
    1245       2     5      1.3600     61.3165     12.4702     30.4996
    1246       2     5      1.3600     69.4248      4.6879     30.4796
    1247       2     5      1.3600     66.7232      9.3744     30.5012
    1248       2     5      1.3600     69.4125     10.9511     30.4902
    1249       2     5      1.3600     66.7187      6.2699     30.4753
    1250       2     5      1.3600     69.4193      7.8197     30.4842
    1251       2     5      1.3600     66.6864     12.5540     30.4693
    1252       2     2     -0.9500     62.2020     14.0699     31.4930
    1253       2     2     -0.9500     63.1015      6.2638     29.4441
    1254       2     2     -0.9500     60.3687     10.9436     29.4399
    1255       2     2     -1.1808     62.1973     10.9213     31.5262
    1256       2     2     -1.1808     63.1086      9.3662     29.3581
    1257       2     2     -1.1808     60.3900     14.0364     29.3742
    1258       2     2     -1.1808     62.2160      7.7953     31.6163
    1259       2     2     -1.1808     63.1130     12.5084     29.3600
    1260       2     2     -1.1808     60.3906      7.8091     29.4565
    1261       2     2     -0.9500     64.9019      9.3763     31.5248
    1262       2     2     -0.9500     67.6338      4.6971     31.5275
    1263       2     2     -0.9500     68.5399      6.2376     29.4206
    1264       2     2     -0.9500     65.8030     10.9537     29.4755
    1265       2     2     -1.1808     64.8949      6.2711     31.6107
    1266       2     2     -1.1808     67.6125     10.9885     31.5939
    1267       2     2     -1.1808     68.5124      9.4137     29.3642
    1268       2     2     -1.1808     65.8061      4.7188     29.4413
    1269       2     2     -1.1808     64.8915     12.5156     31.6097
    1270       2     2     -1.1808     67.6139      7.8308     31.5094
    1271       2     2     -1.1808     68.5204     12.5036     29.3694
    1272       2     2     -1.1808     65.7886      7.8436     29.3514
    1273       2     5      1.3600     64.0292     14.0814     30.4653
    1274       2     5      1.3600     61.2860     18.7534     30.4913
    1275       2     5      1.3600     63.9748     20.3257     30.5046
    1276       2     5      1.3600     61.2809     15.6491     30.4672
    1277       2     5      1.3600     64.0024     17.2032     30.4845
    1278       2     5      1.3600     61.3165     21.8537     30.4996
    1279       2     5      1.3600     69.4248     14.0714     30.4796
    1280       2     5      1.3600     66.7232     18.7579     30.5012
    1281       2     5      1.3600     69.4125     20.3346     30.4902
    1282       2     5      1.3600     66.7187     15.6534     30.4753
    1283       2     5      1.3600     69.4193     17.2032     30.4842
    1284       2     5      1.3600     66.6864     21.9375     30.4693
    1285       2     2     -0.9500     62.2020     23.4534     31.4930
    1286       2     2     -0.9500     63.1015     15.6473     29.4441
    1287       2     2     -0.9500     60.3687     20.3271     29.4399
    1288       2     2     -1.1808     62.1973     20.3048     31.5262
    1289       2     2     -1.1808     63.1086     18.7497     29.3581
    1290       2     2     -1.1808     60.3900     23.4199     29.3742
    1291       2     2     -1.1808     62.2160     17.1788     31.6163
    1292       2     2     -1.1808     63.1130     21.8919     29.3600
    1293       2     2     -1.1808     60.3906     17.1926     29.4565
    1294       2     2     -0.9500     64.9019     18.7598     31.5248
    1295       2     2     -0.9500     67.6338     14.0806     31.5275
    1296       2     2     -0.9500     68.5399     15.6211     29.4206
    1297       2     2     -0.9500     65.8030     20.3372     29.4755
    1298       2     2     -1.1808     64.8949     15.6546     31.6107
    1299       2     2     -1.1808     67.6125     20.3720     31.5939
    1300       2     2     -1.1808     68.5124     18.7972     29.3642
    1301       2     2     -1.1808     65.8061     14.1023     29.4413
    1302       2     2     -1.1808     64.8915     21.8991     31.6097
    1303       2     2     -1.1808     67.6139     17.2143     31.5094
    1304       2     2     -1.1808     68.5204     21.8870     29.3694
    1305       2     2     -1.1808     65.7886     17.2271     29.3514
    1306       2     5      1.3600     64.0292     23.4648     30.4653
    1307       2     5      1.3600     61.2860     28.1369     30.4913
    1308       2     5      1.3600     63.9748     29.7092     30.5046
    1309       2     5      1.3600     61.2809     25.0325     30.4672
    1310       2     5      1.3600     64.0024     26.5867     30.4845
    1311       2     5      1.3600     61.3165     31.2372     30.4996
    1312       2     5      1.3600     69.4248     23.4549     30.4796
    1313       2     5      1.3600     66.7232     28.1414     30.5012
    1314       2     5      1.3600     69.4125     29.7181     30.4902
    1315       2     5      1.3600     66.7187     25.0369     30.4753
    1316       2     5      1.3600     69.4193     26.5866     30.4842
    1317       2     5      1.3600     66.6864     31.3210     30.4693
    1318       2     2     -0.9500     62.2020     32.8368     31.4930
    1319       2     2     -0.9500     63.1015     25.0308     29.4441
    1320       2     2     -0.9500     60.3687     29.7106     29.4399
    1321       2     2     -1.1808     62.1973     29.6883     31.5262
    1322       2     2     -1.1808     63.1086     28.1332     29.3581
    1323       2     2     -1.1808     60.3900     32.8034     29.3742
    1324       2     2     -1.1808     62.2160     26.5623     31.6163
    1325       2     2     -1.1808     63.1130     31.2754     29.3600
    1326       2     2     -1.1808     60.3906     26.5761     29.4565
    1327       2     2     -0.9500     64.9019     28.1432     31.5248
    1328       2     2     -0.9500     67.6338     23.4641     31.5275
    1329       2     2     -0.9500     68.5399     25.0046     29.4206
    1330       2     2     -0.9500     65.8030     29.7207     29.4755
    1331       2     2     -1.1808     64.8949     25.0381     31.6107
    1332       2     2     -1.1808     67.6125     29.7555     31.5939
    1333       2     2     -1.1808     68.5124     28.1807     29.3642
    1334       2     2     -1.1808     65.8061     23.4858     29.4413
    1335       2     2     -1.1808     64.8915     31.2825     31.6097
    1336       2     2     -1.1808     67.6139     26.5978     31.5094
    1337       2     2     -1.1808     68.5204     31.2705     29.3694
    1338       2     2     -1.1808     65.7886     26.6106     29.3514
    1339       2     5      1.3600     74.8624      4.6979     30.4653
    1340       2     5      1.3600     72.1192      9.3699     30.4913
    1341       2     5      1.3600     74.8080     10.9422     30.5046
    1342       2     5      1.3600     72.1141      6.2656     30.4672
    1343       2     5      1.3600     74.8356      7.8197     30.4845
    1344       2     5      1.3600     72.1497     12.4702     30.4996
    1345       2     5      1.3600     80.2580      4.6879     30.4796
    1346       2     5      1.3600     77.5564      9.3744     30.5012
    1347       2     5      1.3600     80.2458     10.9511     30.4902
    1348       2     5      1.3600     77.5519      6.2699     30.4753
    1349       2     5      1.3600     80.2525      7.8197     30.4842
    1350       2     5      1.3600     77.5197     12.5540     30.4693
    1351       2     2     -0.9500     70.3000      9.4002     31.5470
    1352       2     2     -0.9500     73.0352     14.0699     31.4930
    1353       2     2     -0.9500     73.9348      6.2638     29.4441
    1354       2     2     -0.9500     71.2019     10.9436     29.4399
    1355       2     2     -1.1808     70.3247      6.2244     31.6070
    1356       2     2     -1.1808     73.0305     10.9213     31.5262
    1357       2     2     -1.1808     73.9418      9.3662     29.3581
    1358       2     2     -1.1808     71.2233     14.0364     29.3742
    1359       2     2     -1.1808     70.3155     12.5207     31.6018
    1360       2     2     -1.1808     73.0492      7.7953     31.6163
    1361       2     2     -1.1808     73.9462     12.5084     29.3600
    1362       2     2     -1.1808     71.2239      7.8091     29.4565
    1363       2     2     -0.9500     75.7351      9.3763     31.5248
    1364       2     2     -0.9500     78.4671      4.6971     31.5275
    1365       2     2     -0.9500     79.3732      6.2376     29.4206
    1366       2     2     -0.9500     76.6362     10.9537     29.4755
    1367       2     2     -1.1808     75.7281      6.2711     31.6107
    1368       2     2     -1.1808     78.4457     10.9885     31.5939
    1369       2     2     -1.1808     79.3456      9.4137     29.3642
    1370       2     2     -1.1808     76.6394      4.7188     29.4413
    1371       2     2     -1.1808     75.7247     12.5156     31.6097
    1372       2     2     -1.1808     78.4471      7.8308     31.5094
    1373       2     2     -1.1808     79.3537     12.5036     29.3694
    1374       2     2     -1.1808     76.6218      7.8436     29.3514
    1375       2     5      1.3600     74.8624     14.0814     30.4653
    1376       2     5      1.3600     72.1192     18.7534     30.4913
    1377       2     5      1.3600     74.8080     20.3257     30.5046
    1378       2     5      1.3600     72.1141     15.6491     30.4672
    1379       2     5      1.3600     74.8356     17.2032     30.4845
    1380       2     5      1.3600     72.1497     21.8537     30.4996
    1381       2     5      1.3600     80.2580     14.0714     30.4796
    1382       2     5      1.3600     77.5564     18.7579     30.5012
    1383       2     5      1.3600     80.2458     20.3346     30.4902
    1384       2     5      1.3600     77.5519     15.6534     30.4753
    1385       2     5      1.3600     80.2525     17.2032     30.4842
    1386       2     5      1.3600     77.5197     21.9375     30.4693
    1387       2     2     -0.9500     70.3000     18.7837     31.5470
    1388       2     2     -0.9500     73.0352     23.4534     31.4930
    1389       2     2     -0.9500     73.9348     15.6473     29.4441
    1390       2     2     -0.9500     71.2019     20.3271     29.4399
    1391       2     2     -1.1808     70.3247     15.6079     31.6070
    1392       2     2     -1.1808     73.0305     20.3048     31.5262
    1393       2     2     -1.1808     73.9418     18.7497     29.3581
    1394       2     2     -1.1808     71.2233     23.4199     29.3742
    1395       2     2     -1.1808     70.3155     21.9041     31.6018
    1396       2     2     -1.1808     73.0492     17.1788     31.6163
    1397       2     2     -1.1808     73.9462     21.8919     29.3600
    1398       2     2     -1.1808     71.2239     17.1926     29.4565
    1399       2     2     -0.9500     75.7351     18.7598     31.5248
    1400       2     2     -0.9500     78.4671     14.0806     31.5275
    1401       2     2     -0.9500     79.3732     15.6211     29.4206
    1402       2     2     -0.9500     76.6362     20.3372     29.4755
    1403       2     2     -1.1808     75.7281     15.6546     31.6107
    1404       2     2     -1.1808     78.4457     20.3720     31.5939
    1405       2     2     -1.1808     79.3456     18.7972     29.3642
    1406       2     2     -1.1808     76.6394     14.1023     29.4413
    1407       2     2     -1.1808     75.7247     21.8991     31.6097
    1408       2     2     -1.1808     78.4471     17.2143     31.5094
    1409       2     2     -1.1808     79.3537     21.8870     29.3694
    1410       2     2     -1.1808     76.6218     17.2271     29.3514
    1411       2     5      1.3600     74.8624     23.4648     30.4653
    1412       2     5      1.3600     72.1192     28.1369     30.4913
    1413       2     5      1.3600     74.8080     29.7092     30.5046
    1414       2     5      1.3600     72.1141     25.0325     30.4672
    1415       2     5      1.3600     74.8356     26.5867     30.4845
    1416       2     5      1.3600     72.1497     31.2372     30.4996
    1417       2     5      1.3600     80.2580     23.4549     30.4796
    1418       2     5      1.3600     77.5564     28.1414     30.5012
    1419       2     5      1.3600     80.2458     29.7181     30.4902
    1420       2     5      1.3600     77.5519     25.0369     30.4753
    1421       2     5      1.3600     80.2525     26.5866     30.4842
    1422       2     5      1.3600     77.5197     31.3210     30.4693
    1423       2     2     -0.9500     70.3000     28.1671     31.5470
    1424       2     2     -0.9500     73.0352     32.8368     31.4930
    1425       2     2     -0.9500     73.9348     25.0308     29.4441
    1426       2     2     -0.9500     71.2019     29.7106     29.4399
    1427       2     2     -1.1808     70.3247     24.9914     31.6070
    1428       2     2     -1.1808     73.0305     29.6883     31.5262
    1429       2     2     -1.1808     73.9418     28.1332     29.3581
    1430       2     2     -1.1808     71.2233     32.8034     29.3742
    1431       2     2     -1.1808     70.3155     31.2876     31.6018
    1432       2     2     -1.1808     73.0492     26.5623     31.6163
    1433       2     2     -1.1808     73.9462     31.2754     29.3600
    1434       2     2     -1.1808     71.2239     26.5761     29.4565
    1435       2     2     -0.9500     75.7351     28.1432     31.5248
    1436       2     2     -0.9500     78.4671     23.4641     31.5275
    1437       2     2     -0.9500     79.3732     25.0046     29.4206
    1438       2     2     -0.9500     76.6362     29.7207     29.4755
    1439       2     2     -1.1808     75.7281     25.0381     31.6107
    1440       2     2     -1.1808     78.4457     29.7555     31.5939
    1441       2     2     -1.1808     79.3456     28.1807     29.3642
    1442       2     2     -1.1808     76.6394     23.4858     29.4413
    1443       2     2     -1.1808     75.7247     31.2825     31.6097
    1444       2     2     -1.1808     78.4471     26.5978     31.5094
    1445       2     2     -1.1808     79.3537     31.2705     29.3694
    1446       2     2     -1.1808     76.6218     26.6106     29.3514
    1447       2     5      1.3600     85.6957      4.6979     30.4653
    1448       2     5      1.3600     82.9524      9.3699     30.4913
    1449       2     5      1.3600     85.6412     10.9422     30.5046
    1450       2     5      1.3600     82.9473      6.2656     30.4672
    1451       2     5      1.3600     85.6689      7.8197     30.4845
    1452       2     5      1.3600     82.9829     12.4702     30.4996
    1453       2     5      1.3600     91.0912      4.6879     30.4796
    1454       2     5      1.3600     88.3896      9.3744     30.5012
    1455       2     5      1.3600     91.0790     10.9511     30.4902
    1456       2     5      1.3600     88.3851      6.2699     30.4753
    1457       2     5      1.3600     91.0858      7.8197     30.4842
    1458       2     5      1.3600     88.3529     12.5540     30.4693
    1459       2     2     -0.9500     81.1332      9.4002     31.5470
    1460       2     2     -0.9500     83.8685     14.0699     31.4930
    1461       2     2     -0.9500     84.7680      6.2638     29.4441
    1462       2     2     -0.9500     82.0352     10.9436     29.4399
    1463       2     2     -1.1808     81.1579      6.2244     31.6070
    1464       2     2     -1.1808     83.8637     10.9213     31.5262
    1465       2     2     -1.1808     84.7750      9.3662     29.3581
    1466       2     2     -1.1808     82.0565     14.0364     29.3742
    1467       2     2     -1.1808     81.1488     12.5207     31.6018
    1468       2     2     -1.1808     83.8824      7.7953     31.6163
    1469       2     2     -1.1808     84.7794     12.5084     29.3600
    1470       2     2     -1.1808     82.0571      7.8091     29.4565
    1471       2     2     -0.9500     86.5683      9.3763     31.5248
    1472       2     2     -0.9500     89.3003      4.6971     31.5275
    1473       2     2     -0.9500     90.2064      6.2376     29.4206
    1474       2     2     -0.9500     87.4694     10.9537     29.4755
    1475       2     2     -1.1808     86.5613      6.2711     31.6107
    1476       2     2     -1.1808     89.2790     10.9885     31.5939
    1477       2     2     -1.1808     90.1788      9.4137     29.3642
    1478       2     2     -1.1808     87.4726      4.7188     29.4413
    1479       2     2     -1.1808     86.5579     12.5156     31.6097
    1480       2     2     -1.1808     89.2803      7.8308     31.5094
    1481       2     2     -1.1808     90.1869     12.5036     29.3694
    1482       2     2     -1.1808     87.4550      7.8436     29.3514
    1483       2     5      1.3600     85.6957     14.0814     30.4653
    1484       2     5      1.3600     82.9524     18.7534     30.4913
    1485       2     5      1.3600     85.6412     20.3257     30.5046
    1486       2     5      1.3600     82.9473     15.6491     30.4672
    1487       2     5      1.3600     85.6689     17.2032     30.4845
    1488       2     5      1.3600     82.9829     21.8537     30.4996
    1489       2     5      1.3600     91.0912     14.0714     30.4796
    1490       2     5      1.3600     88.3896     18.7579     30.5012
    1491       2     5      1.3600     91.0790     20.3346     30.4902
    1492       2     5      1.3600     88.3851     15.6534     30.4753
    1493       2     5      1.3600     91.0858     17.2032     30.4842
    1494       2     5      1.3600     88.3529     21.9375     30.4693
    1495       2     2     -0.9500     81.1332     18.7837     31.5470
    1496       2     2     -0.9500     83.8685     23.4534     31.4930
    1497       2     2     -0.9500     84.7680     15.6473     29.4441
    1498       2     2     -0.9500     82.0352     20.3271     29.4399
    1499       2     2     -1.1808     81.1579     15.6079     31.6070
    1500       2     2     -1.1808     83.8637     20.3048     31.5262
    1501       2     2     -1.1808     84.7750     18.7497     29.3581
    1502       2     2     -1.1808     82.0565     23.4199     29.3742
    1503       2     2     -1.1808     81.1488     21.9041     31.6018
    1504       2     2     -1.1808     83.8824     17.1788     31.6163
    1505       2     2     -1.1808     84.7794     21.8919     29.3600
    1506       2     2     -1.1808     82.0571     17.1926     29.4565
    1507       2     2     -0.9500     86.5683     18.7598     31.5248
    1508       2     2     -0.9500     89.3003     14.0806     31.5275
    1509       2     2     -0.9500     90.2064     15.6211     29.4206
    1510       2     2     -0.9500     87.4694     20.3372     29.4755
    1511       2     2     -1.1808     86.5613     15.6546     31.6107
    1512       2     2     -1.1808     89.2790     20.3720     31.5939
    1513       2     2     -1.1808     90.1788     18.7972     29.3642
    1514       2     2     -1.1808     87.4726     14.1023     29.4413
    1515       2     2     -1.1808     86.5579     21.8991     31.6097
    1516       2     2     -1.1808     89.2803     17.2143     31.5094
    1517       2     2     -1.1808     90.1869     21.8870     29.3694
    1518       2     2     -1.1808     87.4550     17.2271     29.3514
    1519       2     5      1.3600     85.6957     23.4648     30.4653
    1520       2     5      1.3600     82.9524     28.1369     30.4913
    1521       2     5      1.3600     85.6412     29.7092     30.5046
    1522       2     5      1.3600     82.9473     25.0325     30.4672
    1523       2     5      1.3600     85.6689     26.5867     30.4845
    1524       2     5      1.3600     82.9829     31.2372     30.4996
    1525       2     5      1.3600     91.0912     23.4549     30.4796
    1526       2     5      1.3600     88.3896     28.1414     30.5012
    1527       2     5      1.3600     91.0790     29.7181     30.4902
    1528       2     5      1.3600     88.3851     25.0369     30.4753
    1529       2     5      1.3600     91.0858     26.5866     30.4842
    1530       2     5      1.3600     88.3529     31.3210     30.4693
    1531       2     2     -0.9500     81.1332     28.1671     31.5470
    1532       2     2     -0.9500     83.8685     32.8368     31.4930
    1533       2     2     -0.9500     84.7680     25.0308     29.4441
    1534       2     2     -0.9500     82.0352     29.7106     29.4399
    1535       2     2     -1.1808     81.1579     24.9914     31.6070
    1536       2     2     -1.1808     83.8637     29.6883     31.5262
    1537       2     2     -1.1808     84.7750     28.1332     29.3581
    1538       2     2     -1.1808     82.0565     32.8034     29.3742
    1539       2     2     -1.1808     81.1488     31.2876     31.6018
    1540       2     2     -1.1808     83.8824     26.5623     31.6163
    1541       2     2     -1.1808     84.7794     31.2754     29.3600
    1542       2     2     -1.1808     82.0571     26.5761     29.4565
    1543       2     2     -0.9500     86.5683     28.1432     31.5248
    1544       2     2     -0.9500     89.3003     23.4641     31.5275
    1545       2     2     -0.9500     90.2064     25.0046     29.4206
    1546       2     2     -0.9500     87.4694     29.7207     29.4755
    1547       2     2     -1.1808     86.5613     25.0381     31.6107
    1548       2     2     -1.1808     89.2790     29.7555     31.5939
    1549       2     2     -1.1808     90.1788     28.1807     29.3642
    1550       2     2     -1.1808     87.4726     23.4858     29.4413
    1551       2     2     -1.1808     86.5579     31.2825     31.6097
    1552       2     2     -1.1808     89.2803     26.5978     31.5094
    1553       2     2     -1.1808     90.1869     31.2705     29.3694
    1554       2     2     -1.1808     87.4550     26.6106     29.3514
    1555       2     5      1.3600     96.5289      4.6979     30.4653
    1556       2     5      1.3600     93.7856      9.3699     30.4913
    1557       2     5      1.3600     96.4744     10.9422     30.5046
    1558       2     5      1.3600     93.7805      6.2656     30.4672
    1559       2     5      1.3600     96.5021      7.8197     30.4845
    1560       2     5      1.3600     93.8161     12.4702     30.4996
    1561       2     5      1.3600    101.9244      4.6879     30.4796
    1562       2     5      1.3600     99.2228      9.3744     30.5012
    1563       2     5      1.3600    101.9122     10.9511     30.4902
    1564       2     5      1.3600     99.2184      6.2699     30.4753
    1565       2     5      1.3600    101.9190      7.8197     30.4842
    1566       2     5      1.3600     99.1861     12.5540     30.4693
    1567       2     2     -0.9500     91.9664      9.4002     31.5470
    1568       2     2     -0.9500     94.7017     14.0699     31.4930
    1569       2     2     -0.9500     95.6012      6.2638     29.4441
    1570       2     2     -0.9500     92.8684     10.9436     29.4399
    1571       2     2     -1.1808     91.9912      6.2244     31.6070
    1572       2     2     -1.1808     94.6969     10.9213     31.5262
    1573       2     2     -1.1808     95.6082      9.3662     29.3581
    1574       2     2     -1.1808     92.8897     14.0364     29.3742
    1575       2     2     -1.1808     91.9820     12.5207     31.6018
    1576       2     2     -1.1808     94.7156      7.7953     31.6163
    1577       2     2     -1.1808     95.6127     12.5084     29.3600
    1578       2     2     -1.1808     92.8903      7.8091     29.4565
    1579       2     2     -0.9500     97.4016      9.3763     31.5248
    1580       2     2     -0.9500    100.1335      4.6971     31.5275
    1581       2     2     -0.9500    101.0396      6.2376     29.4206
    1582       2     2     -0.9500     98.3026     10.9537     29.4755
    1583       2     2     -1.1808     97.3945      6.2711     31.6107
    1584       2     2     -1.1808    100.1122     10.9885     31.5939
    1585       2     2     -1.1808    101.0120      9.4137     29.3642
    1586       2     2     -1.1808     98.3058      4.7188     29.4413
    1587       2     2     -1.1808     97.3911     12.5156     31.6097
    1588       2     2     -1.1808    100.1136      7.8308     31.5094
    1589       2     2     -1.1808    101.0201     12.5036     29.3694
    1590       2     2     -1.1808     98.2883      7.8436     29.3514
    1591       2     5      1.3600     96.5289     14.0814     30.4653
    1592       2     5      1.3600     93.7856     18.7534     30.4913
    1593       2     5      1.3600     96.4744     20.3257     30.5046
    1594       2     5      1.3600     93.7805     15.6491     30.4672
    1595       2     5      1.3600     96.5021     17.2032     30.4845
    1596       2     5      1.3600     93.8161     21.8537     30.4996
    1597       2     5      1.3600    101.9244     14.0714     30.4796
    1598       2     5      1.3600     99.2228     18.7579     30.5012
    1599       2     5      1.3600    101.9122     20.3346     30.4902
    1600       2     5      1.3600     99.2184     15.6534     30.4753
    1601       2     5      1.3600    101.9190     17.2032     30.4842
    1602       2     5      1.3600     99.1861     21.9375     30.4693
    1603       2     2     -0.9500     91.9664     18.7837     31.5470
    1604       2     2     -0.9500     94.7017     23.4534     31.4930
    1605       2     2     -0.9500     95.6012     15.6473     29.4441
    1606       2     2     -0.9500     92.8684     20.3271     29.4399
    1607       2     2     -1.1808     91.9912     15.6079     31.6070
    1608       2     2     -1.1808     94.6969     20.3048     31.5262
    1609       2     2     -1.1808     95.6082     18.7497     29.3581
    1610       2     2     -1.1808     92.8897     23.4199     29.3742
    1611       2     2     -1.1808     91.9820     21.9041     31.6018
    1612       2     2     -1.1808     94.7156     17.1788     31.6163
    1613       2     2     -1.1808     95.6127     21.8919     29.3600
    1614       2     2     -1.1808     92.8903     17.1926     29.4565
    1615       2     2     -0.9500     97.4016     18.7598     31.5248
    1616       2     2     -0.9500    100.1335     14.0806     31.5275
    1617       2     2     -0.9500    101.0396     15.6211     29.4206
    1618       2     2     -0.9500     98.3026     20.3372     29.4755
    1619       2     2     -1.1808     97.3945     15.6546     31.6107
    1620       2     2     -1.1808    100.1122     20.3720     31.5939
    1621       2     2     -1.1808    101.0120     18.7972     29.3642
    1622       2     2     -1.1808     98.3058     14.1023     29.4413
    1623       2     2     -1.1808     97.3911     21.8991     31.6097
    1624       2     2     -1.1808    100.1136     17.2143     31.5094
    1625       2     2     -1.1808    101.0201     21.8870     29.3694
    1626       2     2     -1.1808     98.2883     17.2271     29.3514
    1627       2     5      1.3600     96.5289     23.4648     30.4653
    1628       2     5      1.3600     93.7856     28.1369     30.4913
    1629       2     5      1.3600     96.4744     29.7092     30.5046
    1630       2     5      1.3600     93.7805     25.0325     30.4672
    1631       2     5      1.3600     96.5021     26.5867     30.4845
    1632       2     5      1.3600     93.8161     31.2372     30.4996
    1633       2     5      1.3600    101.9244     23.4549     30.4796
    1634       2     5      1.3600     99.2228     28.1414     30.5012
    1635       2     5      1.3600    101.9122     29.7181     30.4902
    1636       2     5      1.3600     99.2184     25.0369     30.4753
    1637       2     5      1.3600    101.9190     26.5866     30.4842
    1638       2     5      1.3600     99.1861     31.3210     30.4693
    1639       2     2     -0.9500     91.9664     28.1671     31.5470
    1640       2     2     -0.9500     94.7017     32.8368     31.4930
    1641       2     2     -0.9500     95.6012     25.0308     29.4441
    1642       2     2     -0.9500     92.8684     29.7106     29.4399
    1643       2     2     -1.1808     91.9912     24.9914     31.6070
    1644       2     2     -1.1808     94.6969     29.6883     31.5262
    1645       2     2     -1.1808     95.6082     28.1332     29.3581
    1646       2     2     -1.1808     92.8897     32.8034     29.3742
    1647       2     2     -1.1808     91.9820     31.2876     31.6018
    1648       2     2     -1.1808     94.7156     26.5623     31.6163
    1649       2     2     -1.1808     95.6127     31.2754     29.3600
    1650       2     2     -1.1808     92.8903     26.5761     29.4565
    1651       2     2     -0.9500     97.4016     28.1432     31.5248
    1652       2     2     -0.9500    100.1335     23.4641     31.5275
    1653       2     2     -0.9500    101.0396     25.0046     29.4206
    1654       2     2     -0.9500     98.3026     29.7207     29.4755
    1655       2     2     -1.1808     97.3945     25.0381     31.6107
    1656       2     2     -1.1808    100.1122     29.7555     31.5939
    1657       2     2     -1.1808    101.0120     28.1807     29.3642
    1658       2     2     -1.1808     98.3058     23.4858     29.4413
    1659       2     2     -1.1808     97.3911     31.2825     31.6097
    1660       2     2     -1.1808    100.1136     26.5978     31.5094
    1661       2     2     -1.1808    101.0201     31.2705     29.3694
    1662       2     2     -1.1808     98.2883     26.6106     29.3514
    1663       2     5      1.3600    107.3621      4.6979     30.4653
    1664       2     5      1.3600    104.6189      9.3699     30.4913
    1665       2     5      1.3600    107.3076     10.9422     30.5046
    1666       2     5      1.3600    104.6137      6.2656     30.4672
    1667       2     5      1.3600    107.3353      7.8197     30.4845
    1668       2     5      1.3600    104.6494     12.4702     30.4996
    1669       2     5      1.3600    112.7576      4.6879     30.4796
    1670       2     5      1.3600    110.0560      9.3744     30.5012
    1671       2     5      1.3600    112.7454     10.9511     30.4902
    1672       2     5      1.3600    110.0516      6.2699     30.4753
    1673       2     5      1.3600    112.7522      7.8197     30.4842
    1674       2     5      1.3600    110.0193     12.5540     30.4693
    1675       2     2     -0.9500    102.7997      9.4002     31.5470
    1676       2     2     -0.9500    105.5349     14.0699     31.4930
    1677       2     2     -0.9500    106.4344      6.2638     29.4441
    1678       2     2     -0.9500    103.7016     10.9436     29.4399
    1679       2     2     -1.1808    102.8244      6.2244     31.6070
    1680       2     2     -1.1808    105.5301     10.9213     31.5262
    1681       2     2     -1.1808    106.4414      9.3662     29.3581
    1682       2     2     -1.1808    103.7229     14.0364     29.3742
    1683       2     2     -1.1808    102.8152     12.5207     31.6018
    1684       2     2     -1.1808    105.5489      7.7953     31.6163
    1685       2     2     -1.1808    106.4459     12.5084     29.3600
    1686       2     2     -1.1808    103.7235      7.8091     29.4565
    1687       2     2     -0.9500    108.2348      9.3763     31.5248
    1688       2     2     -0.9500    110.9667      4.6971     31.5275
    1689       2     2     -0.9500    111.8728      6.2376     29.4206
    1690       2     2     -0.9500    109.1358     10.9537     29.4755
    1691       2     2     -1.1808    108.2278      6.2711     31.6107
    1692       2     2     -1.1808    110.9454     10.9885     31.5939
    1693       2     2     -1.1808    111.8453      9.4137     29.3642
    1694       2     2     -1.1808    109.1390      4.7188     29.4413
    1695       2     2     -1.1808    108.2243     12.5156     31.6097
    1696       2     2     -1.1808    110.9468      7.8308     31.5094
    1697       2     2     -1.1808    111.8533     12.5036     29.3694
    1698       2     2     -1.1808    109.1215      7.8436     29.3514
    1699       2     5      1.3600    107.3621     14.0814     30.4653
    1700       2     5      1.3600    104.6189     18.7534     30.4913
    1701       2     5      1.3600    107.3076     20.3257     30.5046
    1702       2     5      1.3600    104.6137     15.6491     30.4672
    1703       2     5      1.3600    107.3353     17.2032     30.4845
    1704       2     5      1.3600    104.6494     21.8537     30.4996
    1705       2     5      1.3600    112.7576     14.0714     30.4796
    1706       2     5      1.3600    110.0560     18.7579     30.5012
    1707       2     5      1.3600    112.7454     20.3346     30.4902
    1708       2     5      1.3600    110.0516     15.6534     30.4753
    1709       2     5      1.3600    112.7522     17.2032     30.4842
    1710       2     5      1.3600    110.0193     21.9375     30.4693
    1711       2     2     -0.9500    102.7997     18.7837     31.5470
    1712       2     2     -0.9500    105.5349     23.4534     31.4930
    1713       2     2     -0.9500    106.4344     15.6473     29.4441
    1714       2     2     -0.9500    103.7016     20.3271     29.4399
    1715       2     2     -1.1808    102.8244     15.6079     31.6070
    1716       2     2     -1.1808    105.5301     20.3048     31.5262
    1717       2     2     -1.1808    106.4414     18.7497     29.3581
    1718       2     2     -1.1808    103.7229     23.4199     29.3742
    1719       2     2     -1.1808    102.8152     21.9041     31.6018
    1720       2     2     -1.1808    105.5489     17.1788     31.6163
    1721       2     2     -1.1808    106.4459     21.8919     29.3600
    1722       2     2     -1.1808    103.7235     17.1926     29.4565
    1723       2     2     -0.9500    108.2348     18.7598     31.5248
    1724       2     2     -0.9500    110.9667     14.0806     31.5275
    1725       2     2     -0.9500    111.8728     15.6211     29.4206
    1726       2     2     -0.9500    109.1358     20.3372     29.4755
    1727       2     2     -1.1808    108.2278     15.6546     31.6107
    1728       2     2     -1.1808    110.9454     20.3720     31.5939
    1729       2     2     -1.1808    111.8453     18.7972     29.3642
    1730       2     2     -1.1808    109.1390     14.1023     29.4413
    1731       2     2     -1.1808    108.2243     21.8991     31.6097
    1732       2     2     -1.1808    110.9468     17.2143     31.5094
    1733       2     2     -1.1808    111.8533     21.8870     29.3694
    1734       2     2     -1.1808    109.1215     17.2271     29.3514
    1735       2     5      1.3600    107.3621     23.4648     30.4653
    1736       2     5      1.3600    104.6189     28.1369     30.4913
    1737       2     5      1.3600    107.3076     29.7092     30.5046
    1738       2     5      1.3600    104.6137     25.0325     30.4672
    1739       2     5      1.3600    107.3353     26.5867     30.4845
    1740       2     5      1.3600    104.6494     31.2372     30.4996
    1741       2     5      1.3600    112.7576     23.4549     30.4796
    1742       2     5      1.3600    110.0560     28.1414     30.5012
    1743       2     5      1.3600    112.7454     29.7181     30.4902
    1744       2     5      1.3600    110.0516     25.0369     30.4753
    1745       2     5      1.3600    112.7522     26.5866     30.4842
    1746       2     5      1.3600    110.0193     31.3210     30.4693
    1747       2     2     -0.9500    102.7997     28.1671     31.5470
    1748       2     2     -0.9500    105.5349     32.8368     31.4930
    1749       2     2     -0.9500    106.4344     25.0308     29.4441
    1750       2     2     -0.9500    103.7016     29.7106     29.4399
    1751       2     2     -1.1808    102.8244     24.9914     31.6070
    1752       2     2     -1.1808    105.5301     29.6883     31.5262
    1753       2     2     -1.1808    106.4414     28.1332     29.3581
    1754       2     2     -1.1808    103.7229     32.8034     29.3742
    1755       2     2     -1.1808    102.8152     31.2876     31.6018
    1756       2     2     -1.1808    105.5489     26.5623     31.6163
    1757       2     2     -1.1808    106.4459     31.2754     29.3600
    1758       2     2     -1.1808    103.7235     26.5761     29.4565
    1759       2     2     -0.9500    108.2348     28.1432     31.5248
    1760       2     2     -0.9500    110.9667     23.4641     31.5275
    1761       2     2     -0.9500    111.8728     25.0046     29.4206
    1762       2     2     -0.9500    109.1358     29.7207     29.4755
    1763       2     2     -1.1808    108.2278     25.0381     31.6107
    1764       2     2     -1.1808    110.9454     29.7555     31.5939
    1765       2     2     -1.1808    111.8453     28.1807     29.3642
    1766       2     2     -1.1808    109.1390     23.4858     29.4413
    1767       2     2     -1.1808    108.2243     31.2825     31.6097
    1768       2     2     -1.1808    110.9468     26.5978     31.5094
    1769       2     2     -1.1808    111.8533     31.2705     29.3694
    1770       2     2     -1.1808    109.1215     26.6106     29.3514
    1771       2     4      2.1000     62.1964     10.9104     33.2827
    1772       2     4      2.1000     60.3886      7.7903     27.6990
    1773       2     4      2.1000     65.8072      4.7281     27.6844
    1774       2     4      2.1000     67.6174      7.8483     33.2665
    1775       2     6      0.4250     62.2048     14.0624     32.4627
    1776       2     6      0.4250     60.3599     10.9375     28.4705
    1777       2     6      0.4250     63.1112      6.2733     28.4739
    1778       2     6      0.4250     67.6436      4.7055     32.4970
    1779       2     6      0.4250     64.8941      9.3647     32.4947
    1780       2     6      0.4250     65.7995     10.9599     28.5059
    1781       2     6      0.4250     68.5471      6.2381     28.4508
    1782       2     1     -1.1688     63.5287      6.9642     33.8241
    1783       2     1     -1.1688     60.7665     11.7633     33.8764
    1784       2     1     -1.1688     64.4816      8.6848     27.1452
    1785       2     1     -1.1688     61.6966     13.1722     27.1738
    1786       2     1     -1.1688     60.9003      6.9042     33.7978
    1787       2     1     -1.1688     63.6488     11.7193     33.8908
    1788       2     1     -1.1688     61.8175      8.6310     27.0820
    1789       2     1     -1.1688     64.3579     13.2988     27.0770
    1790       2     1     -1.1688     62.1652      9.2532     33.8991
    1791       2     1     -1.1688     63.1211     10.9454     27.1697
    1792       2     1     -1.1688     60.4137      6.1268     27.0970
    1793       2     1     -1.1688     69.0734      7.0493     33.8773
    1794       2     1     -1.1688     66.3098     11.8561     33.7965
    1795       2     1     -1.1688     69.7670      8.5933     27.0937
    1796       2     1     -1.1688     67.2400     13.2633     27.0916
    1797       2     1     -1.1688     66.1932      6.9999     33.8836
    1798       2     1     -1.1688     68.9374     11.8055     33.7997
    1799       2     1     -1.1688     67.1093      8.7262     27.1710
    1800       2     1     -1.1688     69.9025     13.2092     27.1703
    1801       2     1     -1.1688     64.8759      4.6941     33.8029
    1802       2     1     -1.1688     67.5831      9.5120     33.8681
    1803       2     1     -1.1688     68.5399     10.9502     27.1593
    1804       2     1     -1.1688     65.8306      6.3851     27.0672
    1805       2     4      2.1000     63.0984      9.3863     27.7196
    1806       2     4      2.1000     60.3938     14.0225     27.7325
    1807       2     4      2.1000     62.2011      7.7692     33.2551
    1808       2     4      2.1000     63.1054     12.5028     27.7221
    1809       2     4      2.1000     64.9062      6.2522     33.2493
    1810       2     4      2.1000     67.6084     11.0005     33.2355
    1811       2     4      2.1000     68.5141      9.3973     27.7257
    1812       2     4      2.1000     64.8988     12.5213     33.2476
    1813       2     4      2.1000     65.8034      7.8687     27.7126
    1814       2     4      2.1000     68.5173     12.5021     27.7269
    1815       2     4      2.1000     62.1964     20.2939     33.2827
    1816       2     4      2.1000     60.3886     17.1738     27.6990
    1817       2     4      2.1000     65.8072     14.1116     27.6844
    1818       2     4      2.1000     67.6174     17.2317     33.2665
    1819       2     6      0.4250     62.2048     23.4458     32.4627
    1820       2     6      0.4250     60.3599     20.3210     28.4705
    1821       2     6      0.4250     63.1112     15.6567     28.4739
    1822       2     6      0.4250     67.6436     14.0890     32.4970
    1823       2     6      0.4250     64.8941     18.7481     32.4947
    1824       2     6      0.4250     65.7995     20.3434     28.5059
    1825       2     6      0.4250     68.5471     15.6216     28.4508
    1826       2     1     -1.1688     63.5287     16.3477     33.8241
    1827       2     1     -1.1688     60.7665     21.1468     33.8764
    1828       2     1     -1.1688     64.4816     18.0683     27.1452
    1829       2     1     -1.1688     61.6966     22.5557     27.1738
    1830       2     1     -1.1688     60.9003     16.2877     33.7978
    1831       2     1     -1.1688     63.6488     21.1028     33.8908
    1832       2     1     -1.1688     61.8175     18.0145     27.0820
    1833       2     1     -1.1688     64.3579     22.6822     27.0770
    1834       2     1     -1.1688     62.1652     18.6367     33.8991
    1835       2     1     -1.1688     63.1211     20.3289     27.1697
    1836       2     1     -1.1688     60.4137     15.5103     27.0970
    1837       2     1     -1.1688     69.0734     16.4327     33.8773
    1838       2     1     -1.1688     66.3098     21.2396     33.7965
    1839       2     1     -1.1688     69.7670     17.9768     27.0937
    1840       2     1     -1.1688     67.2400     22.6468     27.0916
    1841       2     1     -1.1688     66.1932     16.3834     33.8836
    1842       2     1     -1.1688     68.9374     21.1889     33.7997
    1843       2     1     -1.1688     67.1093     18.1097     27.1710
    1844       2     1     -1.1688     69.9025     22.5927     27.1703
    1845       2     1     -1.1688     64.8759     14.0776     33.8029
    1846       2     1     -1.1688     67.5831     18.8955     33.8681
    1847       2     1     -1.1688     68.5399     20.3337     27.1593
    1848       2     1     -1.1688     65.8306     15.7686     27.0672
    1849       2     4      2.1000     63.0984     18.7698     27.7196
    1850       2     4      2.1000     60.3938     23.4060     27.7325
    1851       2     4      2.1000     62.2011     17.1527     33.2551
    1852       2     4      2.1000     63.1054     21.8862     27.7221
    1853       2     4      2.1000     64.9062     15.6357     33.2493
    1854       2     4      2.1000     67.6084     20.3840     33.2355
    1855       2     4      2.1000     68.5141     18.7808     27.7257
    1856       2     4      2.1000     64.8988     21.9048     33.2476
    1857       2     4      2.1000     65.8034     17.2522     27.7126
    1858       2     4      2.1000     68.5173     21.8856     27.7269
    1859       2     4      2.1000     62.1964     29.6773     33.2827
    1860       2     4      2.1000     60.3886     26.5573     27.6990
    1861       2     4      2.1000     65.8072     23.4951     27.6844
    1862       2     4      2.1000     67.6174     26.6152     33.2665
    1863       2     6      0.4250     62.2048     32.8293     32.4627
    1864       2     6      0.4250     60.3599     29.7045     28.4705
    1865       2     6      0.4250     63.1112     25.0402     28.4739
    1866       2     6      0.4250     67.6436     23.4725     32.4970
    1867       2     6      0.4250     64.8941     28.1316     32.4947
    1868       2     6      0.4250     65.7995     29.7268     28.5059
    1869       2     6      0.4250     68.5471     25.0051     28.4508
    1870       2     1     -1.1688     63.5287     25.7311     33.8241
    1871       2     1     -1.1688     60.7665     30.5302     33.8764
    1872       2     1     -1.1688     64.4816     27.4517     27.1452
    1873       2     1     -1.1688     61.6966     31.9392     27.1738
    1874       2     1     -1.1688     60.9003     25.6711     33.7978
    1875       2     1     -1.1688     63.6488     30.4863     33.8908
    1876       2     1     -1.1688     61.8175     27.3980     27.0820
    1877       2     1     -1.1688     64.3579     32.0657     27.0770
    1878       2     1     -1.1688     62.1652     28.0202     33.8991
    1879       2     1     -1.1688     63.1211     29.7124     27.1697
    1880       2     1     -1.1688     60.4137     24.8938     27.0970
    1881       2     1     -1.1688     69.0734     25.8162     33.8773
    1882       2     1     -1.1688     66.3098     30.6231     33.7965
    1883       2     1     -1.1688     69.7670     27.3602     27.0937
    1884       2     1     -1.1688     67.2400     32.0302     27.0916
    1885       2     1     -1.1688     66.1932     25.7669     33.8836
    1886       2     1     -1.1688     68.9374     30.5724     33.7997
    1887       2     1     -1.1688     67.1093     27.4932     27.1710
    1888       2     1     -1.1688     69.9025     31.9762     27.1703
    1889       2     1     -1.1688     64.8759     23.4611     33.8029
    1890       2     1     -1.1688     67.5831     28.2789     33.8681
    1891       2     1     -1.1688     68.5399     29.7172     27.1593
    1892       2     1     -1.1688     65.8306     25.1521     27.0672
    1893       2     4      2.1000     63.0984     28.1533     27.7196
    1894       2     4      2.1000     60.3938     32.7895     27.7325
    1895       2     4      2.1000     62.2011     26.5362     33.2551
    1896       2     4      2.1000     63.1054     31.2697     27.7221
    1897       2     4      2.1000     64.9062     25.0192     33.2493
    1898       2     4      2.1000     67.6084     29.7674     33.2355
    1899       2     4      2.1000     68.5141     28.1643     27.7257
    1900       2     4      2.1000     64.8988     31.2882     33.2476
    1901       2     4      2.1000     65.8034     26.6357     27.7126
    1902       2     4      2.1000     68.5173     31.2691     27.7269
    1903       2     4      2.1000     73.0297     10.9104     33.2827
    1904       2     4      2.1000     71.2218      7.7903     27.6990
    1905       2     4      2.1000     76.6404      4.7281     27.6844
    1906       2     4      2.1000     78.4506      7.8483     33.2665
    1907       2     6      0.4250     73.0380     14.0624     32.4627
    1908       2     6      0.4250     70.2957      9.4020     32.5167
    1909       2     6      0.4250     71.1931     10.9375     28.4705
    1910       2     6      0.4250     73.9444      6.2733     28.4739
    1911       2     6      0.4250     78.4768      4.7055     32.4970
    1912       2     6      0.4250     75.7273      9.3647     32.4947
    1913       2     6      0.4250     76.6327     10.9599     28.5059
    1914       2     6      0.4250     79.3803      6.2381     28.4508
    1915       2     1     -1.1688     74.3619      6.9642     33.8241
    1916       2     1     -1.1688     71.5997     11.7633     33.8764
    1917       2     1     -1.1688     75.3148      8.6848     27.1452
    1918       2     1     -1.1688     72.5298     13.1722     27.1738
    1919       2     1     -1.1688     71.7335      6.9042     33.7978
    1920       2     1     -1.1688     74.4820     11.7193     33.8908
    1921       2     1     -1.1688     72.6507      8.6310     27.0820
    1922       2     1     -1.1688     75.1911     13.2988     27.0770
    1923       2     1     -1.1688     70.2915     14.0715     33.8147
    1924       2     1     -1.1688     72.9984      9.2532     33.8991
    1925       2     1     -1.1688     73.9543     10.9454     27.1697
    1926       2     1     -1.1688     71.2469      6.1268     27.0970
    1927       2     1     -1.1688     79.9066      7.0493     33.8773
    1928       2     1     -1.1688     77.1430     11.8561     33.7965
    1929       2     1     -1.1688     80.6003      8.5933     27.0937
    1930       2     1     -1.1688     78.0733     13.2633     27.0916
    1931       2     1     -1.1688     77.0264      6.9999     33.8836
    1932       2     1     -1.1688     79.7707     11.8055     33.7997
    1933       2     1     -1.1688     77.9425      8.7262     27.1710
    1934       2     1     -1.1688     80.7357     13.2092     27.1703
    1935       2     1     -1.1688     75.7091      4.6941     33.8029
    1936       2     1     -1.1688     78.4164      9.5120     33.8681
    1937       2     1     -1.1688     79.3731     10.9502     27.1593
    1938       2     1     -1.1688     76.6638      6.3851     27.0672
    1939       2     4      2.1000     70.3237      6.2399     33.2456
    1940       2     4      2.1000     73.9316      9.3863     27.7196
    1941       2     4      2.1000     71.2270     14.0225     27.7325
    1942       2     4      2.1000     73.0343      7.7692     33.2551
    1943       2     4      2.1000     70.3192     12.5204     33.2443
    1944       2     4      2.1000     73.9387     12.5028     27.7221
    1945       2     4      2.1000     75.7394      6.2522     33.2493
    1946       2     4      2.1000     78.4416     11.0005     33.2355
    1947       2     4      2.1000     79.3474      9.3973     27.7257
    1948       2     4      2.1000     75.7320     12.5213     33.2476
    1949       2     4      2.1000     76.6367      7.8687     27.7126
    1950       2     4      2.1000     79.3505     12.5021     27.7269
    1951       2     4      2.1000     73.0297     20.2939     33.2827
    1952       2     4      2.1000     71.2218     17.1738     27.6990
    1953       2     4      2.1000     76.6404     14.1116     27.6844
    1954       2     4      2.1000     78.4506     17.2317     33.2665
    1955       2     6      0.4250     73.0380     23.4458     32.4627
    1956       2     6      0.4250     70.2957     18.7854     32.5167
    1957       2     6      0.4250     71.1931     20.3210     28.4705
    1958       2     6      0.4250     73.9444     15.6567     28.4739
    1959       2     6      0.4250     78.4768     14.0890     32.4970
    1960       2     6      0.4250     75.7273     18.7481     32.4947
    1961       2     6      0.4250     76.6327     20.3434     28.5059
    1962       2     6      0.4250     79.3803     15.6216     28.4508
    1963       2     1     -1.1688     74.3619     16.3477     33.8241
    1964       2     1     -1.1688     71.5997     21.1468     33.8764
    1965       2     1     -1.1688     75.3148     18.0683     27.1452
    1966       2     1     -1.1688     72.5298     22.5557     27.1738
    1967       2     1     -1.1688     71.7335     16.2877     33.7978
    1968       2     1     -1.1688     74.4820     21.1028     33.8908
    1969       2     1     -1.1688     72.6507     18.0145     27.0820
    1970       2     1     -1.1688     75.1911     22.6822     27.0770
    1971       2     1     -1.1688     70.2915     23.4550     33.8147
    1972       2     1     -1.1688     72.9984     18.6367     33.8991
    1973       2     1     -1.1688     73.9543     20.3289     27.1697
    1974       2     1     -1.1688     71.2469     15.5103     27.0970
    1975       2     1     -1.1688     79.9066     16.4327     33.8773
    1976       2     1     -1.1688     77.1430     21.2396     33.7965
    1977       2     1     -1.1688     80.6003     17.9768     27.0937
    1978       2     1     -1.1688     78.0733     22.6468     27.0916
    1979       2     1     -1.1688     77.0264     16.3834     33.8836
    1980       2     1     -1.1688     79.7707     21.1889     33.7997
    1981       2     1     -1.1688     77.9425     18.1097     27.1710
    1982       2     1     -1.1688     80.7357     22.5927     27.1703
    1983       2     1     -1.1688     75.7091     14.0776     33.8029
    1984       2     1     -1.1688     78.4164     18.8955     33.8681
    1985       2     1     -1.1688     79.3731     20.3337     27.1593
    1986       2     1     -1.1688     76.6638     15.7686     27.0672
    1987       2     4      2.1000     70.3237     15.6234     33.2456
    1988       2     4      2.1000     73.9316     18.7698     27.7196
    1989       2     4      2.1000     71.2270     23.4060     27.7325
    1990       2     4      2.1000     73.0343     17.1527     33.2551
    1991       2     4      2.1000     70.3192     21.9039     33.2443
    1992       2     4      2.1000     73.9387     21.8862     27.7221
    1993       2     4      2.1000     75.7394     15.6357     33.2493
    1994       2     4      2.1000     78.4416     20.3840     33.2355
    1995       2     4      2.1000     79.3474     18.7808     27.7257
    1996       2     4      2.1000     75.7320     21.9048     33.2476
    1997       2     4      2.1000     76.6367     17.2522     27.7126
    1998       2     4      2.1000     79.3505     21.8856     27.7269
    1999       2     4      2.1000     73.0297     29.6773     33.2827
    2000       2     4      2.1000     71.2218     26.5573     27.6990
    2001       2     4      2.1000     76.6404     23.4951     27.6844
    2002       2     4      2.1000     78.4506     26.6152     33.2665
    2003       2     6      0.4250     73.0380     32.8293     32.4627
    2004       2     6      0.4250     70.2957     28.1689     32.5167
    2005       2     6      0.4250     71.1931     29.7045     28.4705
    2006       2     6      0.4250     73.9444     25.0402     28.4739
    2007       2     6      0.4250     78.4768     23.4725     32.4970
    2008       2     6      0.4250     75.7273     28.1316     32.4947
    2009       2     6      0.4250     76.6327     29.7268     28.5059
    2010       2     6      0.4250     79.3803     25.0051     28.4508
    2011       2     1     -1.1688     74.3619     25.7311     33.8241
    2012       2     1     -1.1688     71.5997     30.5302     33.8764
    2013       2     1     -1.1688     75.3148     27.4517     27.1452
    2014       2     1     -1.1688     72.5298     31.9392     27.1738
    2015       2     1     -1.1688     71.7335     25.6711     33.7978
    2016       2     1     -1.1688     74.4820     30.4863     33.8908
    2017       2     1     -1.1688     72.6507     27.3980     27.0820
    2018       2     1     -1.1688     75.1911     32.0657     27.0770
    2019       2     1     -1.1688     70.2915     32.8385     33.8147
    2020       2     1     -1.1688     72.9984     28.0202     33.8991
    2021       2     1     -1.1688     73.9543     29.7124     27.1697
    2022       2     1     -1.1688     71.2469     24.8938     27.0970
    2023       2     1     -1.1688     79.9066     25.8162     33.8773
    2024       2     1     -1.1688     77.1430     30.6231     33.7965
    2025       2     1     -1.1688     80.6003     27.3602     27.0937
    2026       2     1     -1.1688     78.0733     32.0302     27.0916
    2027       2     1     -1.1688     77.0264     25.7669     33.8836
    2028       2     1     -1.1688     79.7707     30.5724     33.7997
    2029       2     1     -1.1688     77.9425     27.4932     27.1710
    2030       2     1     -1.1688     80.7357     31.9762     27.1703
    2031       2     1     -1.1688     75.7091     23.4611     33.8029
    2032       2     1     -1.1688     78.4164     28.2789     33.8681
    2033       2     1     -1.1688     79.3731     29.7172     27.1593
    2034       2     1     -1.1688     76.6638     25.1521     27.0672
    2035       2     4      2.1000     70.3237     25.0069     33.2456
    2036       2     4      2.1000     73.9316     28.1533     27.7196
    2037       2     4      2.1000     71.2270     32.7895     27.7325
    2038       2     4      2.1000     73.0343     26.5362     33.2551
    2039       2     4      2.1000     70.3192     31.2874     33.2443
    2040       2     4      2.1000     73.9387     31.2697     27.7221
    2041       2     4      2.1000     75.7394     25.0192     33.2493
    2042       2     4      2.1000     78.4416     29.7674     33.2355
    2043       2     4      2.1000     79.3474     28.1643     27.7257
    2044       2     4      2.1000     75.7320     31.2882     33.2476
    2045       2     4      2.1000     76.6367     26.6357     27.7126
    2046       2     4      2.1000     79.3505     31.2691     27.7269
    2047       2     4      2.1000     83.8629     10.9104     33.2827
    2048       2     4      2.1000     82.0551      7.7903     27.6990
    2049       2     4      2.1000     87.4737      4.7281     27.6844
    2050       2     4      2.1000     89.2839      7.8483     33.2665
    2051       2     6      0.4250     83.8712     14.0624     32.4627
    2052       2     6      0.4250     81.1289      9.4020     32.5167
    2053       2     6      0.4250     82.0263     10.9375     28.4705
    2054       2     6      0.4250     84.7776      6.2733     28.4739
    2055       2     6      0.4250     89.3100      4.7055     32.4970
    2056       2     6      0.4250     86.5606      9.3647     32.4947
    2057       2     6      0.4250     87.4659     10.9599     28.5059
    2058       2     6      0.4250     90.2135      6.2381     28.4508
    2059       2     1     -1.1688     85.1951      6.9642     33.8241
    2060       2     1     -1.1688     82.4330     11.7633     33.8764
    2061       2     1     -1.1688     86.1480      8.6848     27.1452
    2062       2     1     -1.1688     83.3630     13.1722     27.1738
    2063       2     1     -1.1688     82.5667      6.9042     33.7978
    2064       2     1     -1.1688     85.3152     11.7193     33.8908
    2065       2     1     -1.1688     83.4839      8.6310     27.0820
    2066       2     1     -1.1688     86.0243     13.2988     27.0770
    2067       2     1     -1.1688     81.1247     14.0715     33.8147
    2068       2     1     -1.1688     83.8316      9.2532     33.8991
    2069       2     1     -1.1688     84.7875     10.9454     27.1697
    2070       2     1     -1.1688     82.0802      6.1268     27.0970
    2071       2     1     -1.1688     90.7399      7.0493     33.8773
    2072       2     1     -1.1688     87.9763     11.8561     33.7965
    2073       2     1     -1.1688     91.4335      8.5933     27.0937
    2074       2     1     -1.1688     88.9065     13.2633     27.0916
    2075       2     1     -1.1688     87.8596      6.9999     33.8836
    2076       2     1     -1.1688     90.6039     11.8055     33.7997
    2077       2     1     -1.1688     88.7757      8.7262     27.1710
    2078       2     1     -1.1688     91.5690     13.2092     27.1703
    2079       2     1     -1.1688     86.5423      4.6941     33.8029
    2080       2     1     -1.1688     89.2496      9.5120     33.8681
    2081       2     1     -1.1688     90.2064     10.9502     27.1593
    2082       2     1     -1.1688     87.4971      6.3851     27.0672
    2083       2     4      2.1000     81.1569      6.2399     33.2456
    2084       2     4      2.1000     84.7649      9.3863     27.7196
    2085       2     4      2.1000     82.0602     14.0225     27.7325
    2086       2     4      2.1000     83.8675      7.7692     33.2551
    2087       2     4      2.1000     81.1524     12.5204     33.2443
    2088       2     4      2.1000     84.7719     12.5028     27.7221
    2089       2     4      2.1000     86.5726      6.2522     33.2493
    2090       2     4      2.1000     89.2748     11.0005     33.2355
    2091       2     4      2.1000     90.1806      9.3973     27.7257
    2092       2     4      2.1000     86.5652     12.5213     33.2476
    2093       2     4      2.1000     87.4699      7.8687     27.7126
    2094       2     4      2.1000     90.1838     12.5021     27.7269
    2095       2     4      2.1000     83.8629     20.2939     33.2827
    2096       2     4      2.1000     82.0551     17.1738     27.6990
    2097       2     4      2.1000     87.4737     14.1116     27.6844
    2098       2     4      2.1000     89.2839     17.2317     33.2665
    2099       2     6      0.4250     83.8712     23.4458     32.4627
    2100       2     6      0.4250     81.1289     18.7854     32.5167
    2101       2     6      0.4250     82.0263     20.3210     28.4705
    2102       2     6      0.4250     84.7776     15.6567     28.4739
    2103       2     6      0.4250     89.3100     14.0890     32.4970
    2104       2     6      0.4250     86.5606     18.7481     32.4947
    2105       2     6      0.4250     87.4659     20.3434     28.5059
    2106       2     6      0.4250     90.2135     15.6216     28.4508
    2107       2     1     -1.1688     85.1951     16.3477     33.8241
    2108       2     1     -1.1688     82.4330     21.1468     33.8764
    2109       2     1     -1.1688     86.1480     18.0683     27.1452
    2110       2     1     -1.1688     83.3630     22.5557     27.1738
    2111       2     1     -1.1688     82.5667     16.2877     33.7978
    2112       2     1     -1.1688     85.3152     21.1028     33.8908
    2113       2     1     -1.1688     83.4839     18.0145     27.0820
    2114       2     1     -1.1688     86.0243     22.6822     27.0770
    2115       2     1     -1.1688     81.1247     23.4550     33.8147
    2116       2     1     -1.1688     83.8316     18.6367     33.8991
    2117       2     1     -1.1688     84.7875     20.3289     27.1697
    2118       2     1     -1.1688     82.0802     15.5103     27.0970
    2119       2     1     -1.1688     90.7399     16.4327     33.8773
    2120       2     1     -1.1688     87.9763     21.2396     33.7965
    2121       2     1     -1.1688     91.4335     17.9768     27.0937
    2122       2     1     -1.1688     88.9065     22.6468     27.0916
    2123       2     1     -1.1688     87.8596     16.3834     33.8836
    2124       2     1     -1.1688     90.6039     21.1889     33.7997
    2125       2     1     -1.1688     88.7757     18.1097     27.1710
    2126       2     1     -1.1688     91.5690     22.5927     27.1703
    2127       2     1     -1.1688     86.5423     14.0776     33.8029
    2128       2     1     -1.1688     89.2496     18.8955     33.8681
    2129       2     1     -1.1688     90.2064     20.3337     27.1593
    2130       2     1     -1.1688     87.4971     15.7686     27.0672
    2131       2     4      2.1000     81.1569     15.6234     33.2456
    2132       2     4      2.1000     84.7649     18.7698     27.7196
    2133       2     4      2.1000     82.0602     23.4060     27.7325
    2134       2     4      2.1000     83.8675     17.1527     33.2551
    2135       2     4      2.1000     81.1524     21.9039     33.2443
    2136       2     4      2.1000     84.7719     21.8862     27.7221
    2137       2     4      2.1000     86.5726     15.6357     33.2493
    2138       2     4      2.1000     89.2748     20.3840     33.2355
    2139       2     4      2.1000     90.1806     18.7808     27.7257
    2140       2     4      2.1000     86.5652     21.9048     33.2476
    2141       2     4      2.1000     87.4699     17.2522     27.7126
    2142       2     4      2.1000     90.1838     21.8856     27.7269
    2143       2     4      2.1000     83.8629     29.6773     33.2827
    2144       2     4      2.1000     82.0551     26.5573     27.6990
    2145       2     4      2.1000     87.4737     23.4951     27.6844
    2146       2     4      2.1000     89.2839     26.6152     33.2665
    2147       2     6      0.4250     83.8712     32.8293     32.4627
    2148       2     6      0.4250     81.1289     28.1689     32.5167
    2149       2     6      0.4250     82.0263     29.7045     28.4705
    2150       2     6      0.4250     84.7776     25.0402     28.4739
    2151       2     6      0.4250     89.3100     23.4725     32.4970
    2152       2     6      0.4250     86.5606     28.1316     32.4947
    2153       2     6      0.4250     87.4659     29.7268     28.5059
    2154       2     6      0.4250     90.2135     25.0051     28.4508
    2155       2     1     -1.1688     85.1951     25.7311     33.8241
    2156       2     1     -1.1688     82.4330     30.5302     33.8764
    2157       2     1     -1.1688     86.1480     27.4517     27.1452
    2158       2     1     -1.1688     83.3630     31.9392     27.1738
    2159       2     1     -1.1688     82.5667     25.6711     33.7978
    2160       2     1     -1.1688     85.3152     30.4863     33.8908
    2161       2     1     -1.1688     83.4839     27.3980     27.0820
    2162       2     1     -1.1688     86.0243     32.0657     27.0770
    2163       2     1     -1.1688     81.1247     32.8385     33.8147
    2164       2     1     -1.1688     83.8316     28.0202     33.8991
    2165       2     1     -1.1688     84.7875     29.7124     27.1697
    2166       2     1     -1.1688     82.0802     24.8938     27.0970
    2167       2     1     -1.1688     90.7399     25.8162     33.8773
    2168       2     1     -1.1688     87.9763     30.6231     33.7965
    2169       2     1     -1.1688     91.4335     27.3602     27.0937
    2170       2     1     -1.1688     88.9065     32.0302     27.0916
    2171       2     1     -1.1688     87.8596     25.7669     33.8836
    2172       2     1     -1.1688     90.6039     30.5724     33.7997
    2173       2     1     -1.1688     88.7757     27.4932     27.1710
    2174       2     1     -1.1688     91.5690     31.9762     27.1703
    2175       2     1     -1.1688     86.5423     23.4611     33.8029
    2176       2     1     -1.1688     89.2496     28.2789     33.8681
    2177       2     1     -1.1688     90.2064     29.7172     27.1593
    2178       2     1     -1.1688     87.4971     25.1521     27.0672
    2179       2     4      2.1000     81.1569     25.0069     33.2456
    2180       2     4      2.1000     84.7649     28.1533     27.7196
    2181       2     4      2.1000     82.0602     32.7895     27.7325
    2182       2     4      2.1000     83.8675     26.5362     33.2551
    2183       2     4      2.1000     81.1524     31.2874     33.2443
    2184       2     4      2.1000     84.7719     31.2697     27.7221
    2185       2     4      2.1000     86.5726     25.0192     33.2493
    2186       2     4      2.1000     89.2748     29.7674     33.2355
    2187       2     4      2.1000     90.1806     28.1643     27.7257
    2188       2     4      2.1000     86.5652     31.2882     33.2476
    2189       2     4      2.1000     87.4699     26.6357     27.7126
    2190       2     4      2.1000     90.1838     31.2691     27.7269
    2191       2     4      2.1000     94.6961     10.9104     33.2827
    2192       2     4      2.1000     92.8883      7.7903     27.6990
    2193       2     4      2.1000     98.3069      4.7281     27.6844
    2194       2     4      2.1000    100.1171      7.8483     33.2665
    2195       2     6      0.4250     94.7044     14.0624     32.4627
    2196       2     6      0.4250     91.9621      9.4020     32.5167
    2197       2     6      0.4250     92.8595     10.9375     28.4705
    2198       2     6      0.4250     95.6108      6.2733     28.4739
    2199       2     6      0.4250    100.1432      4.7055     32.4970
    2200       2     6      0.4250     97.3938      9.3647     32.4947
    2201       2     6      0.4250     98.2991     10.9599     28.5059
    2202       2     6      0.4250    101.0467      6.2381     28.4508
    2203       2     1     -1.1688     96.0283      6.9642     33.8241
    2204       2     1     -1.1688     93.2662     11.7633     33.8764
    2205       2     1     -1.1688     96.9812      8.6848     27.1452
    2206       2     1     -1.1688     94.1963     13.1722     27.1738
    2207       2     1     -1.1688     93.4000      6.9042     33.7978
    2208       2     1     -1.1688     96.1484     11.7193     33.8908
    2209       2     1     -1.1688     94.3171      8.6310     27.0820
    2210       2     1     -1.1688     96.8575     13.2988     27.0770
    2211       2     1     -1.1688     91.9579     14.0715     33.8147
    2212       2     1     -1.1688     94.6648      9.2532     33.8991
    2213       2     1     -1.1688     95.6208     10.9454     27.1697
    2214       2     1     -1.1688     92.9134      6.1268     27.0970
    2215       2     1     -1.1688    101.5731      7.0493     33.8773
    2216       2     1     -1.1688     98.8095     11.8561     33.7965
    2217       2     1     -1.1688    102.2667      8.5933     27.0937
    2218       2     1     -1.1688     99.7397     13.2633     27.0916
    2219       2     1     -1.1688     98.6928      6.9999     33.8836
    2220       2     1     -1.1688    101.4371     11.8055     33.7997
    2221       2     1     -1.1688     99.6089      8.7262     27.1710
    2222       2     1     -1.1688    102.4022     13.2092     27.1703
    2223       2     1     -1.1688     97.3755      4.6941     33.8029
    2224       2     1     -1.1688    100.0828      9.5120     33.8681
    2225       2     1     -1.1688    101.0396     10.9502     27.1593
    2226       2     1     -1.1688     98.3303      6.3851     27.0672
    2227       2     4      2.1000     91.9902      6.2399     33.2456
    2228       2     4      2.1000     95.5981      9.3863     27.7196
    2229       2     4      2.1000     92.8934     14.0225     27.7325
    2230       2     4      2.1000     94.7007      7.7692     33.2551
    2231       2     4      2.1000     91.9856     12.5204     33.2443
    2232       2     4      2.1000     95.6051     12.5028     27.7221
    2233       2     4      2.1000     97.4058      6.2522     33.2493
    2234       2     4      2.1000    100.1080     11.0005     33.2355
    2235       2     4      2.1000    101.0138      9.3973     27.7257
    2236       2     4      2.1000     97.3984     12.5213     33.2476
    2237       2     4      2.1000     98.3031      7.8687     27.7126
    2238       2     4      2.1000    101.0170     12.5021     27.7269
    2239       2     4      2.1000     94.6961     20.2939     33.2827
    2240       2     4      2.1000     92.8883     17.1738     27.6990
    2241       2     4      2.1000     98.3069     14.1116     27.6844
    2242       2     4      2.1000    100.1171     17.2317     33.2665
    2243       2     6      0.4250     94.7044     23.4458     32.4627
    2244       2     6      0.4250     91.9621     18.7854     32.5167
    2245       2     6      0.4250     92.8595     20.3210     28.4705
    2246       2     6      0.4250     95.6108     15.6567     28.4739
    2247       2     6      0.4250    100.1432     14.0890     32.4970
    2248       2     6      0.4250     97.3938     18.7481     32.4947
    2249       2     6      0.4250     98.2991     20.3434     28.5059
    2250       2     6      0.4250    101.0467     15.6216     28.4508
    2251       2     1     -1.1688     96.0283     16.3477     33.8241
    2252       2     1     -1.1688     93.2662     21.1468     33.8764
    2253       2     1     -1.1688     96.9812     18.0683     27.1452
    2254       2     1     -1.1688     94.1963     22.5557     27.1738
    2255       2     1     -1.1688     93.4000     16.2877     33.7978
    2256       2     1     -1.1688     96.1484     21.1028     33.8908
    2257       2     1     -1.1688     94.3171     18.0145     27.0820
    2258       2     1     -1.1688     96.8575     22.6822     27.0770
    2259       2     1     -1.1688     91.9579     23.4550     33.8147
    2260       2     1     -1.1688     94.6648     18.6367     33.8991
    2261       2     1     -1.1688     95.6208     20.3289     27.1697
    2262       2     1     -1.1688     92.9134     15.5103     27.0970
    2263       2     1     -1.1688    101.5731     16.4327     33.8773
    2264       2     1     -1.1688     98.8095     21.2396     33.7965
    2265       2     1     -1.1688    102.2667     17.9768     27.0937
    2266       2     1     -1.1688     99.7397     22.6468     27.0916
    2267       2     1     -1.1688     98.6928     16.3834     33.8836
    2268       2     1     -1.1688    101.4371     21.1889     33.7997
    2269       2     1     -1.1688     99.6089     18.1097     27.1710
    2270       2     1     -1.1688    102.4022     22.5927     27.1703
    2271       2     1     -1.1688     97.3755     14.0776     33.8029
    2272       2     1     -1.1688    100.0828     18.8955     33.8681
    2273       2     1     -1.1688    101.0396     20.3337     27.1593
    2274       2     1     -1.1688     98.3303     15.7686     27.0672
    2275       2     4      2.1000     91.9902     15.6234     33.2456
    2276       2     4      2.1000     95.5981     18.7698     27.7196
    2277       2     4      2.1000     92.8934     23.4060     27.7325
    2278       2     4      2.1000     94.7007     17.1527     33.2551
    2279       2     4      2.1000     91.9856     21.9039     33.2443
    2280       2     4      2.1000     95.6051     21.8862     27.7221
    2281       2     4      2.1000     97.4058     15.6357     33.2493
    2282       2     4      2.1000    100.1080     20.3840     33.2355
    2283       2     4      2.1000    101.0138     18.7808     27.7257
    2284       2     4      2.1000     97.3984     21.9048     33.2476
    2285       2     4      2.1000     98.3031     17.2522     27.7126
    2286       2     4      2.1000    101.0170     21.8856     27.7269
    2287       2     4      2.1000     94.6961     29.6773     33.2827
    2288       2     4      2.1000     92.8883     26.5573     27.6990
    2289       2     4      2.1000     98.3069     23.4951     27.6844
    2290       2     4      2.1000    100.1171     26.6152     33.2665
    2291       2     6      0.4250     94.7044     32.8293     32.4627
    2292       2     6      0.4250     91.9621     28.1689     32.5167
    2293       2     6      0.4250     92.8595     29.7045     28.4705
    2294       2     6      0.4250     95.6108     25.0402     28.4739
    2295       2     6      0.4250    100.1432     23.4725     32.4970
    2296       2     6      0.4250     97.3938     28.1316     32.4947
    2297       2     6      0.4250     98.2991     29.7268     28.5059
    2298       2     6      0.4250    101.0467     25.0051     28.4508
    2299       2     1     -1.1688     96.0283     25.7311     33.8241
    2300       2     1     -1.1688     93.2662     30.5302     33.8764
    2301       2     1     -1.1688     96.9812     27.4517     27.1452
    2302       2     1     -1.1688     94.1963     31.9392     27.1738
    2303       2     1     -1.1688     93.4000     25.6711     33.7978
    2304       2     1     -1.1688     96.1484     30.4863     33.8908
    2305       2     1     -1.1688     94.3171     27.3980     27.0820
    2306       2     1     -1.1688     96.8575     32.0657     27.0770
    2307       2     1     -1.1688     91.9579     32.8385     33.8147
    2308       2     1     -1.1688     94.6648     28.0202     33.8991
    2309       2     1     -1.1688     95.6208     29.7124     27.1697
    2310       2     1     -1.1688     92.9134     24.8938     27.0970
    2311       2     1     -1.1688    101.5731     25.8162     33.8773
    2312       2     1     -1.1688     98.8095     30.6231     33.7965
    2313       2     1     -1.1688    102.2667     27.3602     27.0937
    2314       2     1     -1.1688     99.7397     32.0302     27.0916
    2315       2     1     -1.1688     98.6928     25.7669     33.8836
    2316       2     1     -1.1688    101.4371     30.5724     33.7997
    2317       2     1     -1.1688     99.6089     27.4932     27.1710
    2318       2     1     -1.1688    102.4022     31.9762     27.1703
    2319       2     1     -1.1688     97.3755     23.4611     33.8029
    2320       2     1     -1.1688    100.0828     28.2789     33.8681
    2321       2     1     -1.1688    101.0396     29.7172     27.1593
    2322       2     1     -1.1688     98.3303     25.1521     27.0672
    2323       2     4      2.1000     91.9902     25.0069     33.2456
    2324       2     4      2.1000     95.5981     28.1533     27.7196
    2325       2     4      2.1000     92.8934     32.7895     27.7325
    2326       2     4      2.1000     94.7007     26.5362     33.2551
    2327       2     4      2.1000     91.9856     31.2874     33.2443
    2328       2     4      2.1000     95.6051     31.2697     27.7221
    2329       2     4      2.1000     97.4058     25.0192     33.2493
    2330       2     4      2.1000    100.1080     29.7674     33.2355
    2331       2     4      2.1000    101.0138     28.1643     27.7257
    2332       2     4      2.1000     97.3984     31.2882     33.2476
    2333       2     4      2.1000     98.3031     26.6357     27.7126
    2334       2     4      2.1000    101.0170     31.2691     27.7269
    2335       2     4      2.1000    105.5293     10.9104     33.2827
    2336       2     4      2.1000    103.7215      7.7903     27.6990
    2337       2     4      2.1000    109.1401      4.7281     27.6844
    2338       2     4      2.1000    110.9503      7.8483     33.2665
    2339       2     6      0.4250    105.5376     14.0624     32.4627
    2340       2     6      0.4250    102.7953      9.4020     32.5167
    2341       2     6      0.4250    103.6928     10.9375     28.4705
    2342       2     6      0.4250    106.4440      6.2733     28.4739
    2343       2     6      0.4250    110.9764      4.7055     32.4970
    2344       2     6      0.4250    108.2270      9.3647     32.4947
    2345       2     6      0.4250    109.1324     10.9599     28.5059
    2346       2     6      0.4250    111.8799      6.2381     28.4508
    2347       2     1     -1.1688    106.8615      6.9642     33.8241
    2348       2     1     -1.1688    104.0994     11.7633     33.8764
    2349       2     1     -1.1688    107.8144      8.6848     27.1452
    2350       2     1     -1.1688    105.0295     13.1722     27.1738
    2351       2     1     -1.1688    104.2332      6.9042     33.7978
    2352       2     1     -1.1688    106.9816     11.7193     33.8908
    2353       2     1     -1.1688    105.1504      8.6310     27.0820
    2354       2     1     -1.1688    107.6908     13.2988     27.0770
    2355       2     1     -1.1688    102.7911     14.0715     33.8147
    2356       2     1     -1.1688    105.4981      9.2532     33.8991
    2357       2     1     -1.1688    106.4540     10.9454     27.1697
    2358       2     1     -1.1688    103.7466      6.1268     27.0970
    2359       2     1     -1.1688    112.4063      7.0493     33.8773
    2360       2     1     -1.1688    109.6427     11.8561     33.7965
    2361       2     1     -1.1688    113.0999      8.5933     27.0937
    2362       2     1     -1.1688    110.5729     13.2633     27.0916
    2363       2     1     -1.1688    109.5261      6.9999     33.8836
    2364       2     1     -1.1688    112.2703     11.8055     33.7997
    2365       2     1     -1.1688    110.4421      8.7262     27.1710
    2366       2     1     -1.1688    113.2354     13.2092     27.1703
    2367       2     1     -1.1688    108.2087      4.6941     33.8029
    2368       2     1     -1.1688    110.9160      9.5120     33.8681
    2369       2     1     -1.1688    111.8728     10.9502     27.1593
    2370       2     1     -1.1688    109.1635      6.3851     27.0672
    2371       2     4      2.1000    102.8234      6.2399     33.2456
    2372       2     4      2.1000    106.4313      9.3863     27.7196
    2373       2     4      2.1000    103.7267     14.0225     27.7325
    2374       2     4      2.1000    105.5339      7.7692     33.2551
    2375       2     4      2.1000    102.8189     12.5204     33.2443
    2376       2     4      2.1000    106.4383     12.5028     27.7221
    2377       2     4      2.1000    108.2391      6.2522     33.2493
    2378       2     4      2.1000    110.9413     11.0005     33.2355
    2379       2     4      2.1000    111.8470      9.3973     27.7257
    2380       2     4      2.1000    108.2316     12.5213     33.2476
    2381       2     4      2.1000    109.1363      7.8687     27.7126
    2382       2     4      2.1000    111.8502     12.5021     27.7269
    2383       2     4      2.1000    105.5293     20.2939     33.2827
    2384       2     4      2.1000    103.7215     17.1738     27.6990
    2385       2     4      2.1000    109.1401     14.1116     27.6844
    2386       2     4      2.1000    110.9503     17.2317     33.2665
    2387       2     6      0.4250    105.5376     23.4458     32.4627
    2388       2     6      0.4250    102.7953     18.7854     32.5167
    2389       2     6      0.4250    103.6928     20.3210     28.4705
    2390       2     6      0.4250    106.4440     15.6567     28.4739
    2391       2     6      0.4250    110.9764     14.0890     32.4970
    2392       2     6      0.4250    108.2270     18.7481     32.4947
    2393       2     6      0.4250    109.1324     20.3434     28.5059
    2394       2     6      0.4250    111.8799     15.6216     28.4508
    2395       2     1     -1.1688    106.8615     16.3477     33.8241
    2396       2     1     -1.1688    104.0994     21.1468     33.8764
    2397       2     1     -1.1688    107.8144     18.0683     27.1452
    2398       2     1     -1.1688    105.0295     22.5557     27.1738
    2399       2     1     -1.1688    104.2332     16.2877     33.7978
    2400       2     1     -1.1688    106.9816     21.1028     33.8908
    2401       2     1     -1.1688    105.1504     18.0145     27.0820
    2402       2     1     -1.1688    107.6908     22.6822     27.0770
    2403       2     1     -1.1688    102.7911     23.4550     33.8147
    2404       2     1     -1.1688    105.4981     18.6367     33.8991
    2405       2     1     -1.1688    106.4540     20.3289     27.1697
    2406       2     1     -1.1688    103.7466     15.5103     27.0970
    2407       2     1     -1.1688    112.4063     16.4327     33.8773
    2408       2     1     -1.1688    109.6427     21.2396     33.7965
    2409       2     1     -1.1688    113.0999     17.9768     27.0937
    2410       2     1     -1.1688    110.5729     22.6468     27.0916
    2411       2     1     -1.1688    109.5261     16.3834     33.8836
    2412       2     1     -1.1688    112.2703     21.1889     33.7997
    2413       2     1     -1.1688    110.4421     18.1097     27.1710
    2414       2     1     -1.1688    113.2354     22.5927     27.1703
    2415       2     1     -1.1688    108.2087     14.0776     33.8029
    2416       2     1     -1.1688    110.9160     18.8955     33.8681
    2417       2     1     -1.1688    111.8728     20.3337     27.1593
    2418       2     1     -1.1688    109.1635     15.7686     27.0672
    2419       2     4      2.1000    102.8234     15.6234     33.2456
    2420       2     4      2.1000    106.4313     18.7698     27.7196
    2421       2     4      2.1000    103.7267     23.4060     27.7325
    2422       2     4      2.1000    105.5339     17.1527     33.2551
    2423       2     4      2.1000    102.8189     21.9039     33.2443
    2424       2     4      2.1000    106.4383     21.8862     27.7221
    2425       2     4      2.1000    108.2391     15.6357     33.2493
    2426       2     4      2.1000    110.9413     20.3840     33.2355
    2427       2     4      2.1000    111.8470     18.7808     27.7257
    2428       2     4      2.1000    108.2316     21.9048     33.2476
    2429       2     4      2.1000    109.1363     17.2522     27.7126
    2430       2     4      2.1000    111.8502     21.8856     27.7269
    2431       2     4      2.1000    105.5293     29.6773     33.2827
    2432       2     4      2.1000    103.7215     26.5573     27.6990
    2433       2     4      2.1000    109.1401     23.4951     27.6844
    2434       2     4      2.1000    110.9503     26.6152     33.2665
    2435       2     6      0.4250    105.5376     32.8293     32.4627
    2436       2     6      0.4250    102.7953     28.1689     32.5167
    2437       2     6      0.4250    103.6928     29.7045     28.4705
    2438       2     6      0.4250    106.4440     25.0402     28.4739
    2439       2     6      0.4250    110.9764     23.4725     32.4970
    2440       2     6      0.4250    108.2270     28.1316     32.4947
    2441       2     6      0.4250    109.1324     29.7268     28.5059
    2442       2     6      0.4250    111.8799     25.0051     28.4508
    2443       2     1     -1.1688    106.8615     25.7311     33.8241
    2444       2     1     -1.1688    104.0994     30.5302     33.8764
    2445       2     1     -1.1688    107.8144     27.4517     27.1452
    2446       2     1     -1.1688    105.0295     31.9392     27.1738
    2447       2     1     -1.1688    104.2332     25.6711     33.7978
    2448       2     1     -1.1688    106.9816     30.4863     33.8908
    2449       2     1     -1.1688    105.1504     27.3980     27.0820
    2450       2     1     -1.1688    107.6908     32.0657     27.0770
    2451       2     1     -1.1688    102.7911     32.8385     33.8147
    2452       2     1     -1.1688    105.4981     28.0202     33.8991
    2453       2     1     -1.1688    106.4540     29.7124     27.1697
    2454       2     1     -1.1688    103.7466     24.8938     27.0970
    2455       2     1     -1.1688    112.4063     25.8162     33.8773
    2456       2     1     -1.1688    109.6427     30.6231     33.7965
    2457       2     1     -1.1688    113.0999     27.3602     27.0937
    2458       2     1     -1.1688    110.5729     32.0302     27.0916
    2459       2     1     -1.1688    109.5261     25.7669     33.8836
    2460       2     1     -1.1688    112.2703     30.5724     33.7997
    2461       2     1     -1.1688    110.4421     27.4932     27.1710
    2462       2     1     -1.1688    113.2354     31.9762     27.1703
    2463       2     1     -1.1688    108.2087     23.4611     33.8029
    2464       2     1     -1.1688    110.9160     28.2789     33.8681
    2465       2     1     -1.1688    111.8728     29.7172     27.1593
    2466       2     1     -1.1688    109.1635     25.1521     27.0672
    2467       2     4      2.1000    102.8234     25.0069     33.2456
    2468       2     4      2.1000    106.4313     28.1533     27.7196
    2469       2     4      2.1000    103.7267     32.7895     27.7325
    2470       2     4      2.1000    105.5339     26.5362     33.2551
    2471       2     4      2.1000    102.8189     31.2874     33.2443
    2472       2     4      2.1000    106.4383     31.2697     27.7221
    2473       2     4      2.1000    108.2391     25.0192     33.2493
    2474       2     4      2.1000    110.9413     29.7674     33.2355
    2475       2     4      2.1000    111.8470     28.1643     27.7257
    2476       2     4      2.1000    108.2316     31.2882     33.2476
    2477       2     4      2.1000    109.1363     26.6357     27.7126
    2478       2     4      2.1000    111.8502     31.2691     27.7269
    2479       3     8     -0.8472     67.5192     24.7732     -2.3971
    2480       3     7      0.4236     67.7348     24.0617     -3.0001
    2481       3     7      0.4236     68.3453     25.2400     -2.2716
    2482       4     8     -0.8472     87.9525     22.7066      1.2023
    2483       4     7      0.4236     87.9200     22.5792      2.1504
    2484       4     7      0.4236     88.6534     23.3449      1.0698
    2485       5     8     -0.8472     71.4403     23.6175     -2.7369
    2486       5     7      0.4236     72.0410     23.8149     -2.0183
    2487       5     7      0.4236     71.0925     24.4697     -2.9999
    2488       6     8     -0.8472     87.6782     20.3785     -2.9201
    2489       6     7      0.4236     86.9470     20.0558     -2.3934
    2490       6     7      0.4236     88.4592     20.1136     -2.4344
    2491       7     8     -0.8472     68.5271     23.5558     -0.8363
    2492       7     7      0.4236     68.9414     23.3306     -0.0033
    2493       7     7      0.4236     69.1817     23.3326     -1.4981
    2494       8     8     -0.8472     61.4023     15.0933      2.1596
    2495       8     7      0.4236     60.6290     14.9449      2.7038
    2496       8     7      0.4236     61.1401     15.7865      1.5539
    2497       9     8     -0.8472     92.2269      4.1038      2.6363
    2498       9     7      0.4236     91.4880      4.5917      3.0000
    2499       9     7      0.4236     92.1281      3.2198      2.9899
    2500      10     8     -0.8472     67.1699     23.0770      2.0779
    2501      10     7      0.4236     68.0754     22.7710      2.1298
    2502      10     7      0.4236     66.8737     23.1055      2.9876
    2503      11     8     -0.8472     69.5635      3.6191      1.0591
    2504      11     7      0.4236     68.7660      3.3465      0.6052
    2505      11     7      0.4236     69.2970      4.3783      1.5775
    2506      12     8     -0.8472     89.4726      7.4232     -0.5971
    2507      12     7      0.4236     89.9367      6.8493      0.0124
    2508      12     7      0.4236     89.8123      7.1826     -1.4591
    2509      13     8     -0.8472     98.3927     16.9779     -2.4905
    2510      13     7      0.4236     97.8150     17.0758     -1.7336
    2511      13     7      0.4236     98.2581     17.7769     -3.0001
    2512      14     8     -0.8472     90.8790     24.5883     -1.9364
    2513      14     7      0.4236     90.1990     24.1104     -1.4616
    2514      14     7      0.4236     91.4295     23.9052     -2.3193
    2515      15     8     -0.8472     76.4609      6.6223      0.4021
    2516      15     7      0.4236     76.4044      5.8310     -0.1335
    2517      15     7      0.4236     77.0492      6.3854      1.1191
    2518      16     8     -0.8472     82.9285     17.8050     -1.4226
    2519      16     7      0.4236     83.2050     16.8923     -1.3409
    2520      16     7      0.4236     83.3121     18.0988     -2.2489
    2521      17     8     -0.8472     87.6678      1.9985      3.0001
    2522      17     7      0.4236     86.7985      1.6238      2.8581
    2523      17     7      0.4236     87.6103      2.8824      2.6372
    2524      18     8     -0.8472     74.3584     22.0713     -2.2636
    2525      18     7      0.4236     74.9631     21.5168     -2.7567
    2526      18     7      0.4236     74.5459     21.8739     -1.3459
    2527      19     8     -0.8472     94.3389     24.3510      0.6822
    2528      19     7      0.4236     93.5505     23.8621      0.4463
    2529      19     7      0.4236     94.3089     24.4083      1.6372
    2530      20     8     -0.8472     85.0249     14.3922      2.8318
    2531      20     7      0.4236     84.3928     14.0825      2.1831
    2532      20     7      0.4236     85.5863     13.6354      3.0002
    2533      21     8     -0.8472    105.7639     21.7981     -1.4311
    2534      21     7      0.4236    105.2862     21.2502     -0.8084
    2535      21     7      0.4236    105.5917     21.3986     -2.2837
    2536      22     8     -0.8472     99.6556      5.0250      0.0019
    2537      22     7      0.4236     99.8202      4.1046      0.2067
    2538      22     7      0.4236    100.3985      5.4924      0.3838
    2539      23     8     -0.8472     64.8012      2.6398      1.1631
    2540      23     7      0.4236     65.4020      3.0364      1.7939
    2541      23     7      0.4236     63.9519      3.0357      1.3589
    2542      24     8     -0.8472     82.2228      3.8209      2.4266
    2543      24     7      0.4236     81.4993      3.5681      3.0000
    2544      24     7      0.4236     82.9922      3.8189      2.9961
    2545      25     8     -0.8472     78.9862      7.0271     -1.0015
    2546      25     7      0.4236     79.4582      6.2967     -0.6016
    2547      25     7      0.4236     78.2313      6.6206     -1.4273
    2548      26     8     -0.8472     81.0665     26.1361      0.3451
    2549      26     7      0.4236     81.4372     25.6788      1.0999
    2550      26     7      0.4236     80.1281     25.9531      0.3908
    2551      27     8     -0.8472     99.9979     13.4570     -0.9302
    2552      27     7      0.4236     99.3888     13.5235     -1.6656
    2553      27     7      0.4236     99.4391     13.2983     -0.1694
    2554      28     8     -0.8472     90.6850      3.1809      0.6532
    2555      28     7      0.4236     91.0974      4.0446      0.6401
    2556      28     7      0.4236     90.9403      2.7804     -0.1779
    2557      29     8     -0.8472     97.9045      6.5645     -1.2435
    2558      29     7      0.4236     98.2071      7.4726     -1.2438
    2559      29     7      0.4236     97.8488      6.3297     -2.1698
    2560      30     8     -0.8472     97.4015     14.4607     -1.5490
    2561      30     7      0.4236     97.5683     15.0776     -0.8364
    2562      30     7      0.4236     97.4304     14.9963     -2.3418
    2563      31     8     -0.8472    102.6714     11.0991     -1.6029
    2564      31     7      0.4236    103.5553     11.4623     -1.5475
    2565      31     7      0.4236    102.6246     10.7140     -2.4780
    2566      32     8     -0.8472     87.9551      5.4784      1.4519
    2567      32     7      0.4236     88.4070      4.8491      2.0141
    2568      32     7      0.4236     88.3896      5.3969      0.6029
    2569      33     8     -0.8472     89.8624     20.4753      2.4257
    2570      33     7      0.4236     90.5450     20.9428      2.9071
    2571      33     7      0.4236     90.1420     20.5174      1.5112
    2572      34     8     -0.8472     90.9916     10.3441      2.8895
    2573      34     7      0.4236     90.1637      9.8765      3.0000
    2574      34     7      0.4236     91.0686     10.4758      1.9446
    2575      35     8     -0.8472    102.1335     20.3603      1.3009
    2576      35     7      0.4236    101.9944     20.3545      2.2479
    2577      35     7      0.4236    102.3422     19.4518      1.0835
    2578      36     8     -0.8472     85.8286     25.9573      2.0528
    2579      36     7      0.4236     85.8734     26.6866      2.6711
    2580      36     7      0.4236     85.5545     26.3585      1.2280
    2581      37     8     -0.8472     67.5827     16.5121      2.1718
    2582      37     7      0.4236     67.7638     15.9424      2.9194
    2583      37     7      0.4236     67.9003     16.0215      1.4137
    2584      38     8     -0.8472     87.5800     10.3926     -1.7864
    2585      38     7      0.4236     88.0807     10.4820     -2.5974
    2586      38     7      0.4236     86.6647     10.4215     -2.0650
    2587      39     8     -0.8472     70.5813      5.8181      0.5210
    2588      39     7      0.4236     70.6285      6.7039      0.1614
    2589      39     7      0.4236     70.2568      5.2822     -0.2027
    2590      40     8     -0.8472     77.3508      3.2755      0.6737
    2591      40     7      0.4236     77.5214      3.8616     -0.0635
    2592      40     7      0.4236     77.3763      2.3975      0.2932
    2593      41     8     -0.8472     99.6068     17.0542      1.3593
    2594      41     7      0.4236    100.0279     16.7182      0.5680
    2595      41     7      0.4236    100.2926     17.0264      2.0264
    2596      42     8     -0.8472     97.4932     20.3032      0.5875
    2597      42     7      0.4236     97.0162     20.0692     -0.2087
    2598      42     7      0.4236     97.7231     21.2246      0.4676
    2599      43     8     -0.8472    103.3472     14.2134     -1.0332
    2600      43     7      0.4236    103.4801     14.8218     -1.7601
    2601      43     7      0.4236    104.1790     14.2201     -0.5596
    2602      44     8     -0.8472     74.2121      5.2738     -1.6308
    2603      44     7      0.4236     73.9279      6.1830     -1.7249
    2604      44     7      0.4236     73.5593      4.7672     -2.1140
    2605      45     8     -0.8472     60.6431     23.9001      1.2082
    2606      45     7      0.4236     61.5731     23.9450      0.9862
    2607      45     7      0.4236     60.2346     23.4861      0.4479
    2608      46     8     -0.8472     63.5349     22.2551      0.7507
    2609      46     7      0.4236     63.4513     23.0047      0.1614
    2610      46     7      0.4236     64.4787     22.1464      0.8683
    2611      47     8     -0.8472     92.4141     16.6849     -1.4276
    2612      47     7      0.4236     92.6466     15.8751     -1.8819
    2613      47     7      0.4236     91.4666     16.7600     -1.5406
    2614      48     8     -0.8472    100.6753     20.6741     -2.2892
    2615      48     7      0.4236     99.8335     20.3601     -2.6192
    2616      48     7      0.4236    100.5783     20.6650     -1.3370
    2617      49     8     -0.8472     83.8988      6.4491      2.3689
    2618      49     7      0.4236     84.5863      6.6583      3.0012
    2619      49     7      0.4236     84.0627      5.5370      2.1291
    2620      50     8     -0.8472     81.5882      5.7685     -0.4472
    2621      50     7      0.4236     82.5153      5.6203     -0.2608
    2622      50     7      0.4236     81.5857      6.4129     -1.1550
    2623      51     8     -0.8472     93.7164     18.9260     -0.7875
    2624      51     7      0.4236     94.3440     18.6359     -1.4494
    2625      51     7      0.4236     94.2227     18.9615      0.0241
    2626      52     8     -0.8472     90.0959     25.8133     -0.0657
    2627      52     7      0.4236     89.4430     26.1399     -0.6848
    2628      52     7      0.4236     90.3227     26.5748      0.4680
    2629      53     8     -0.8472     95.7581     22.1344      0.9260
    2630      53     7      0.4236     95.8192     22.8090      1.6023
    2631      53     7      0.4236     95.6943     22.6227      0.1051
    2632      54     8     -0.8472    107.0291      6.8396      1.7777
    2633      54     7      0.4236    106.9504      6.8872      2.7305
    2634      54     7      0.4236    107.9722      6.8136      1.6159
    2635      55     8     -0.8472     75.5187      0.5701     -2.3221
    2636      55     7      0.4236     75.1275      0.6577     -1.4529
    2637      55     7      0.4236     76.2769      0.0015     -2.1879
    2638      56     8     -0.8472     65.6451     17.6822      1.4989
    2639      56     7      0.4236     65.4589     17.4096      2.3974
    2640      56     7      0.4236     65.6104     16.8721      0.9903
    2641      57     8     -0.8472     94.6727     17.8112      2.5860
    2642      57     7      0.4236     93.9164     17.5460      2.0627
    2643      57     7      0.4236     94.4025     18.6309      3.0000
    2644      58     8     -0.8472     88.0960     16.3457      0.7553
    2645      58     7      0.4236     87.7525     15.8694      1.5112
    2646      58     7      0.4236     87.9009     15.7813      0.0072
    2647      59     8     -0.8472     81.0067      9.6817      1.0426
    2648      59     7      0.4236     81.1132      9.0268      1.7326
    2649      59     7      0.4236     81.8647     10.1004      0.9747
    2650      60     8     -0.8472    102.7269     21.1375     -1.3751
    2651      60     7      0.4236    103.4179     21.4674     -1.9495
    2652      60     7      0.4236    103.1097     21.1661     -0.4983
    2653      61     8     -0.8472     61.9777      8.1800     -1.8720
    2654      61     7      0.4236     61.8979      8.7638     -2.6263
    2655      61     7      0.4236     61.8718      8.7530     -1.1127
    2656      62     8     -0.8472     93.1977      8.3135      1.3137
    2657      62     7      0.4236     94.0377      8.7609      1.4157
    2658      62     7      0.4236     92.9668      8.0317      2.1989
    2659      63     8     -0.8472    107.7007      4.1638     -2.1907
    2660      63     7      0.4236    107.5309      3.6796     -2.9988
    2661      63     7      0.4236    106.8937      4.0752     -1.6837
    2662      64     8     -0.8472     62.0473     14.1206     -0.4985
    2663      64     7      0.4236     61.8021     14.6207     -1.2769
    2664      64     7      0.4236     62.3981     13.2988     -0.8419
    2665      65     8     -0.8472     91.7750     11.6939     -0.4133
    2666      65     7      0.4236     92.3932     10.9677     -0.3317
    2667      65     7      0.4236     90.9502     11.3463     -0.0739
    2668      66     8     -0.8472     94.8519      2.1511     -1.7437
    2669      66     7      0.4236     94.9743      2.9081     -1.1707
    2670      66     7      0.4236     94.6660      2.5286     -2.6035
    2671      67     8     -0.8472     75.5663     13.1226     -2.0907
    2672      67     7      0.4236     74.8300     13.3192     -2.6699
    2673      67     7      0.4236     75.1684     12.6904     -1.3350
    2674      68     8     -0.8472     76.3663      6.7122     -2.5891
    2675      68     7      0.4236     75.7195      6.1389     -3.0005
    2676      68     7      0.4236     75.8555      7.2646     -1.9974
    2677      69     8     -0.8472     60.9307      4.3922      1.7072
    2678      69     7      0.4236     61.6293      4.5946      1.0850
    2679      69     7      0.4236     60.7883      5.2106      2.1828
    2680      70     8     -0.8472     64.6449      8.6073      2.1736
    2681      70     7      0.4236     65.0397      9.4679      2.0329
    2682      70     7      0.4236     65.3876      8.0266      2.3389
    2683      71     8     -0.8472     71.7044      9.6356     -2.7856
    2684      71     7      0.4236     71.6163      9.1705     -1.9536
    2685      71     7      0.4236     72.6392      9.5928     -2.9867
    2686      72     8     -0.8472     90.2814     10.5308     -2.5476
    2687      72     7      0.4236     90.9265     10.0386     -2.0398
    2688      72     7      0.4236     90.3076     11.4133     -2.1777
    2689      73     8     -0.8472     81.5313      6.1712      2.6324
    2690      73     7      0.4236     81.5201      5.7949      1.7523
    2691      73     7      0.4236     81.7960      7.0816      2.5008
    2692      74     8     -0.8472     79.0236     13.9040      2.7987
    2693      74     7      0.4236     79.4438     14.3548      2.0663
    2694      74     7      0.4236     78.2558     14.4386      3.0010
    2695      75     8     -0.8472     74.9701      3.3518      1.1636
    2696      75     7      0.4236     74.5183      2.7525      1.7578
    2697      75     7      0.4236     75.2135      2.8084      0.4141
    2698      76     8     -0.8472     77.4327      8.6927     -1.4290
    2699      76     7      0.4236     76.6566      9.2508     -1.4778
    2700      76     7      0.4236     77.6820      8.5479     -2.3417
    2701      77     8     -0.8472     70.9149     22.1935     -0.7858
    2702      77     7      0.4236     71.0316     21.5841     -0.0570
    2703      77     7      0.4236     71.3591     21.7742     -1.5227
    2704      78     8     -0.8472     71.6499     14.9883     -2.1943
    2705      78     7      0.4236     71.7420     14.4942     -3.0089
    2706      78     7      0.4236     72.0072     14.4095     -1.5208
    2707      79     8     -0.8472     72.5425     11.8932     -2.8260
    2708      79     7      0.4236     72.5772     12.3342     -1.9772
    2709      79     7      0.4236     73.4481     11.6370     -3.0006
    2710      80     8     -0.8472     97.9942      5.5045      1.3634
    2711      80     7      0.4236     97.3301      5.0433      0.8510
    2712      80     7      0.4236     98.3874      4.8262      1.9126
    2713      81     8     -0.8472     99.8566     20.0880      1.7984
    2714      81     7      0.4236     99.9665     20.5513      0.9680
    2715      81     7      0.4236    100.1025     19.1838      1.6029
    2716      82     8     -0.8472     62.3536      6.9236      2.2569
    2717      82     7      0.4236     63.0472      7.1028      2.8918
    2718      82     7      0.4236     62.7758      7.0285      1.4043
    2719      83     8     -0.8472     86.1468     23.6363      0.3568
    2720      83     7      0.4236     86.1237     23.5679     -0.5977
    2721      83     7      0.4236     86.5161     24.5029      0.5265
    2722      84     8     -0.8472     92.5653     19.8861      1.2867
    2723      84     7      0.4236     92.4566     20.1027      2.2127
    2724      84     7      0.4236     92.3871     18.9470      1.2373
    2725      85     8     -0.8472    106.8144     19.3116      0.6435
    2726      85     7      0.4236    107.5130     18.9907      1.2138
    2727      85     7      0.4236    106.0443     18.8033      0.8980
    2728      86     8     -0.8472     77.6057     11.4742      1.6731
    2729      86     7      0.4236     78.4523     11.9156      1.6046
    2730      86     7      0.4236     77.6698     10.9554      2.4750
    2731      87     8     -0.8472    102.9764     26.7933     -0.4400
    2732      87     7      0.4236    103.4410     26.6344     -1.2617
    2733      87     7      0.4236    103.5765     26.4842      0.2386
    2734      88     8     -0.8472    101.4749      6.0765      2.2444
    2735      88     7      0.4236    101.9326      6.5870      1.5764
    2736      88     7      0.4236    102.0682      6.0777      2.9956
    2737      89     8     -0.8472     78.1296     11.4934     -1.4129
    2738      89     7      0.4236     78.5032     10.6140     -1.3564
    2739      89     7      0.4236     77.8873     11.7095     -0.5124
    2740      90     8     -0.8472     74.5741     24.7836     -0.1207
    2741      90     7      0.4236     74.6112     24.6335      0.8239
    2742      90     7      0.4236     74.5382     23.9063     -0.5019
    2743      91     8     -0.8472     89.9465     15.4026      1.4832
    2744      91     7      0.4236     90.4861     15.1966      2.2465
    2745      91     7      0.4236     90.3829     14.9612      0.7546
    2746      92     8     -0.8472    100.0370     12.1132      1.7619
    2747      92     7      0.4236    100.1836     11.4418      1.0956
    2748      92     7      0.4236     99.1510     11.9438      2.0823
    2749      93     8     -0.8472    102.9267     18.7529     -2.7447
    2750      93     7      0.4236    103.5161     18.8375     -1.9952
    2751      93     7      0.4236    102.7329     19.6547     -3.0005
    2752      94     8     -0.8472     84.2922      6.4947     -1.6226
    2753      94     7      0.4236     84.8398      6.8452     -2.3252
    2754      94     7      0.4236     84.6709      6.8551     -0.8207
    2755      95     8     -0.8472     83.9526     25.3176     -1.5340
    2756      95     7      0.4236     83.5251     25.7162     -2.2920
    2757      95     7      0.4236     83.5225     25.7173     -0.7781
    2758      96     8     -0.8472     75.7461     18.0996      2.3694
    2759      96     7      0.4236     75.7103     17.3729      2.9915
    2760      96     7      0.4236     75.9991     17.6935      1.5403
    2761      97     8     -0.8472     95.9098     17.5535     -0.0840
    2762      97     7      0.4236     95.6223     17.0456      0.6747
    2763      97     7      0.4236     95.8061     16.9570     -0.8254
    2764      98     8     -0.8472     91.3107     22.2742      0.8865
    2765      98     7      0.4236     90.8376     23.0823      1.0849
    2766      98     7      0.4236     91.5447     22.3540     -0.0382
    2767      99     8     -0.8472     86.2608     13.8766     -1.7648
    2768      99     7      0.4236     86.4635     14.5006     -2.4617
    2769      99     7      0.4236     86.4391     14.3549     -0.9551
    2770     100     8     -0.8472     67.3585      9.5142      1.5155
    2771     100     7      0.4236     67.3590     10.2220      2.1599
    2772     100     7      0.4236     66.8214      9.8453      0.7957
    2773     101     8     -0.8472     87.5734      8.5385     -0.6027
    2774     101     7      0.4236     86.8342      8.4067     -1.1965
    2775     101     7      0.4236     87.2335      8.3007      0.2599
    2776     102     8     -0.8472     88.9720     13.2389      1.0644
    2777     102     7      0.4236     88.7126     13.6284      1.8995
    2778     102     7      0.4236     89.6025     12.5591      1.3022
    2779     103     8     -0.8472    104.1919      6.4335      1.1649
    2780     103     7      0.4236    103.7276      6.2581      0.3464
    2781     103     7      0.4236    103.9797      5.6873      1.7257
    2782     104     8     -0.8472     73.7443     21.2255      2.7889
    2783     104     7      0.4236     73.4079     20.3514      2.9865
    2784     104     7      0.4236     73.0200     21.8147      3.0000
    2785     105     8     -0.8472     99.1239     11.3625     -2.0177
    2786     105     7      0.4236     99.9644     11.0447     -1.6878
    2787     105     7      0.4236     98.5983     11.5112     -1.2316
    2788     106     8     -0.8472     82.3509     22.8212      2.6809
    2789     106     7      0.4236     81.4489     22.8660      2.9979
    2790     106     7      0.4236     82.7577     23.6267      3.0000
    2791     107     8     -0.8472     92.9762     16.1600      0.6346
    2792     107     7      0.4236     93.8121     15.7321      0.8201
    2793     107     7      0.4236     92.4160     15.9229      1.3736
    2794     108     8     -0.8472     84.1223     19.7509      3.0009
    2795     108     7      0.4236     84.0706     20.7029      2.9158
    2796     108     7      0.4236     83.2330     19.4454      2.8223
    2797     109     8     -0.8472     90.1319      0.8400      0.8245
    2798     109     7      0.4236     89.8653     -0.0000      1.1981
    2799     109     7      0.4236     90.8943      1.1013      1.3411
    2800     110     8     -0.8472    104.4811      8.7967      2.3952
    2801     110     7      0.4236    103.8517      8.5344      1.7234
    2802     110     7      0.4236    103.9768      9.3460      2.9952
    2803     111     8     -0.8472     77.8254     16.1076      1.6300
    2804     111     7      0.4236     78.6130     16.4065      2.0845
    2805     111     7      0.4236     77.7949     16.6342      0.8312
    2806     112     8     -0.8472     92.0936     24.2611      2.6975
    2807     112     7      0.4236     92.0297     24.7524      1.8785
    2808     112     7      0.4236     91.1891     24.1801      3.0000
    2809     113     8     -0.8472     81.6271     18.2600      0.9075
    2810     113     7      0.4236     82.2844     17.9232      1.5163
    2811     113     7      0.4236     82.0996     18.8984      0.3732
    2812     114     8     -0.8472     94.0092      5.5217      1.3939
    2813     114     7      0.4236     94.6299      6.2500      1.4166
    2814     114     7      0.4236     94.1700      5.0439      2.2076
    2815     115     8     -0.8472    105.0421     22.8541      1.0985
    2816     115     7      0.4236    105.5396     23.4799      0.5722
    2817     115     7      0.4236    104.2411     22.7020      0.5970
    2818     116     8     -0.8472     96.6836     13.0857      0.4325
    2819     116     7      0.4236     96.8889     12.3833      1.0495
    2820     116     7      0.4236     96.7615     12.6780     -0.4299
    2821     117     8     -0.8472     62.9764     25.7470      2.0696
    2822     117     7      0.4236     63.5488     26.4083      1.6805
    2823     117     7      0.4236     62.6098     26.1729      2.8445
    2824     118     8     -0.8472     87.5860      5.4888     -2.9991
    2825     118     7      0.4236     88.3016      6.0866     -2.7828
    2826     118     7      0.4236     86.7960      6.0245     -2.9280
    2827     119     8     -0.8472     59.7274      2.4292      1.7097
    2828     119     7      0.4236     60.0724      1.6613      1.2542
    2829     119     7      0.4236     60.1665      2.4211      2.5603
    2830     120     8     -0.8472     66.9436     20.9235      1.5094
    2831     120     7      0.4236     66.6572     20.0583      1.2168
    2832     120     7      0.4236     66.8728     20.8897      2.4634
    2833     121     8     -0.8472     80.9225     26.0963     -2.1336
    2834     121     7      0.4236     80.5704     25.8871     -2.9988
    2835     121     7      0.4236     80.9283     25.2598     -1.6682
    2836     122     8     -0.8472     99.3137     19.0552     -0.5100
    2837     122     7      0.4236     99.7409     18.6313     -1.2543
    2838     122     7      0.4236     98.6655     18.4177     -0.2105
    2839     123     8     -0.8472    100.9497     24.7116      2.5058
    2840     123     7      0.4236    100.1349     24.8008      3.0000
    2841     123     7      0.4236    101.4290     24.0164      2.9566
    2842     124     8     -0.8472    103.9131     14.0721      1.9981
    2843     124     7      0.4236    103.5646     14.2538      2.8709
    2844     124     7      0.4236    103.7364     14.8692      1.4984
    2845     125     8     -0.8472     92.9463     13.7227      1.0498
    2846     125     7      0.4236     92.0197     13.5720      1.2369
    2847     125     7      0.4236     93.0732     13.3724      0.1681
    2848     126     8     -0.8472     95.7923      4.9145     -2.6129
    2849     126     7      0.4236     95.7724      5.7897     -3.0000
    2850     126     7      0.4236     94.8754      4.7146     -2.4245
    2851     127     8     -0.8472     95.1295      2.1637      3.0005
    2852     127     7      0.4236     94.6114      2.9341      2.7677
    2853     127     7      0.4236     95.0019      1.5589      2.2697
    2854     128     8     -0.8472     97.8325     21.7294     -1.6873
    2855     128     7      0.4236     97.3664     22.4803     -1.3199
    2856     128     7      0.4236     98.5942     22.1101     -2.1244
    2857     129     8     -0.8472     69.9621     11.5664     -2.1358
    2858     129     7      0.4236     70.4319     12.1254     -1.5169
    2859     129     7      0.4236     70.1195     11.9688     -2.9899
    2860     130     8     -0.8472     83.9257     10.3731     -1.9221
    2861     130     7      0.4236     84.1265     11.0925     -1.3234
    2862     130     7      0.4236     83.8692     10.7865     -2.7836
    2863     131     8     -0.8472     69.6244     26.3918      2.0389
    2864     131     7      0.4236     68.9547     25.9935      1.4830
    2865     131     7      0.4236     70.4479     26.2232      1.5810
    2866     132     8     -0.8472    100.7281      3.2396     -2.2483
    2867     132     7      0.4236    100.3758      4.1239     -2.1476
    2868     132     7      0.4236    100.8123      2.9114     -1.3531
    2869     133     8     -0.8472     95.0049     -0.0002     -0.5913
    2870     133     7      0.4236     95.4880      0.0714     -1.4146
    2871     133     7      0.4236     95.2748      0.7673     -0.0871
    2872     134     8     -0.8472     86.8998     23.3566     -2.7226
    2873     134     7      0.4236     86.6303     22.4817     -2.4429
    2874     134     7      0.4236     87.8097     23.2502     -3.0000
    2875     135     8     -0.8472     99.5547     22.7972      0.8763
    2876     135     7      0.4236     99.4315     23.6731      1.2421
    2877     135     7      0.4236     99.1483     22.8392      0.0106
    2878     136     8     -0.8472     91.8607      0.0028     -1.6769
    2879     136     7      0.4236     91.6000      0.5676     -2.4044
    2880     136     7      0.4236     91.6404      0.5049     -0.8923
    2881     137     8     -0.8472     98.6518      9.1429      0.9989
    2882     137     7      0.4236     98.8109      9.5914      0.1684
    2883     137     7      0.4236     98.8195      9.8078      1.6667
    2884     138     8     -0.8472     93.3996     22.4675      2.1432
    2885     138     7      0.4236     93.6476     22.1005      2.9917
    2886     138     7      0.4236     93.6627     21.8018      1.5077
    2887     139     8     -0.8472     91.1636     19.5767     -1.2196
    2888     139     7      0.4236     91.8694     20.1252     -0.8771
    2889     139     7      0.4236     90.5179     20.1984     -1.5553
    2890     140     8     -0.8472     69.9949     16.6531      1.6445
    2891     140     7      0.4236     69.7255     17.1727      2.4018
    2892     140     7      0.4236     70.8670     16.9815      1.4259
    2893     141     8     -0.8472     85.1702      9.0338      1.4879
    2894     141     7      0.4236     85.9410      9.3038      1.9871
    2895     141     7      0.4236     84.4963      8.8818      2.1504
    2896     142     8     -0.8472     61.0159     20.9398     -2.0439
    2897     142     7      0.4236     61.0030     20.9152     -3.0007
    2898     142     7      0.4236     60.6416     20.1001     -1.7773
    2899     143     8     -0.8472    100.0529      7.6051     -2.4698
    2900     143     7      0.4236    100.0602      8.5559     -2.5801
    2901     143     7      0.4236    100.7874      7.2963     -3.0003
    2902     144     8     -0.8472     67.4296     27.2047     -2.1427
    2903     144     7      0.4236     66.9514     26.8178     -2.8761
    2904     144     7      0.4236     67.0840     26.7592     -1.3691
    2905     145     8     -0.8472     88.0019     20.9101     -0.4342
    2906     145     7      0.4236     87.6137     20.6818      0.4104
    2907     145     7      0.4236     88.9209     21.0892     -0.2355
    2908     146     8     -0.8472     95.6224     24.8934     -1.6749
    2909     146     7      0.4236     95.3485     25.3211     -2.4863
    2910     146     7      0.4236     95.5287     25.5694     -1.0038
    2911     147     8     -0.8472     69.3722     27.1567     -1.0968
    2912     147     7      0.4236     69.9703     27.1199     -1.8432
    2913     147     7      0.4236     69.9456     27.2000     -0.3316
    2914     148     8     -0.8472     82.7946     21.0597      0.3616
    2915     148     7      0.4236     82.5946     20.9044      1.2847
    2916     148     7      0.4236     82.2118     21.7751      0.1069
    2917     149     8     -0.8472     90.8040     17.4263      1.3834
    2918     149     7      0.4236     90.2662     18.1509      1.7027
    2919     149     7      0.4236     90.6054     17.3737      0.4486
    2920     150     8     -0.8472     68.9698     21.2808     -2.2579
    2921     150     7      0.4236     69.6415     20.5997     -2.2926
    2922     150     7      0.4236     68.3995     21.0937     -3.0035
    2923     151     8     -0.8472     79.0778     23.9845     -2.0902
    2924     151     7      0.4236     78.8207     23.3123     -1.4591
    2925     151     7      0.4236     79.6058     23.5169     -2.7372
    2926     152     8     -0.8472     62.5959      0.3852      2.2529
    2927     152     7      0.4236     63.4588      0.6188      2.5948
    2928     152     7      0.4236     62.1379      0.0000      3.0000
    2929     153     8     -0.8472     85.8966     16.6313      2.4388
    2930     153     7      0.4236     86.5774     17.0026      3.0000
    2931     153     7      0.4236     85.1226     16.5836      3.0000
    2932     154     8     -0.8472     71.0433      7.0529      2.3050
    2933     154     7      0.4236     70.1669      6.7452      2.5362
    2934     154     7      0.4236     71.2721      7.6700      3.0001
    2935     155     8     -0.8472     62.4241      0.7304     -0.6455
    2936     155     7      0.4236     61.9025      0.0596     -0.2048
    2937     155     7      0.4236     61.9546      1.5476     -0.4785
    2938     156     8     -0.8472     74.3427     15.4374     -3.0032
    2939     156     7      0.4236     74.0008     15.4961     -2.1111
    2940     156     7      0.4236     75.2939     15.4558     -2.8974
    2941     157     8     -0.8472    106.5389     19.4193     -2.4499
    2942     157     7      0.4236    107.2937     19.2096     -3.0000
    2943     157     7      0.4236    106.8417     19.2595     -1.5560
    2944     158     8     -0.8472     87.7233      3.5185     -0.3370
    2945     158     7      0.4236     88.0633      3.2195      0.5064
    2946     158     7      0.4236     86.8471      3.1369     -0.3914
    2947     159     8     -0.8472     72.6885     19.8295     -2.9779
    2948     159     7      0.4236     71.7320     19.8484     -2.9453
    2949     159     7      0.4236     72.9645     20.3627     -2.2324
    2950     160     8     -0.8472    101.8429     13.6024     -2.5807
    2951     160     7      0.4236    101.0793     14.0135     -2.9857
    2952     160     7      0.4236    101.8872     12.7333     -2.9793
    2953     161     8     -0.8472     80.1116     19.8805      1.3126
    2954     161     7      0.4236     80.5378     20.4320      0.6565
    2955     161     7      0.4236     79.3780     20.4076      1.6292
    2956     162     8     -0.8472     64.1441     19.5994      1.6341
    2957     162     7      0.4236     64.1552     20.3585      2.2171
    2958     162     7      0.4236     64.4241     19.9440      0.7861
    2959     163     8     -0.8472    101.8479      7.5362     -0.5904
    2960     163     7      0.4236    101.5619      6.7308     -1.0214
    2961     163     7      0.4236    101.8095      8.2024     -1.2766
    2962     164     8     -0.8472     78.3312     13.7304     -1.6375
    2963     164     7      0.4236     79.2229     13.8543     -1.3122
    2964     164     7      0.4236     78.1057     14.5671     -2.0441
    2965     165     8     -0.8472     75.6422     20.0175     -0.8481
    2966     165     7      0.4236     74.9013     19.7016     -1.3653
    2967     165     7      0.4236     76.3009     20.2634     -1.4976
    2968     166     8     -0.8472     94.5461      8.4889     -2.0053
    2969     166     7      0.4236     95.0585      7.6969     -2.1676
    2970     166     7      0.4236     94.7560      9.0654     -2.7400
    2971     167     8     -0.8472     94.6065     21.8079     -2.0359
    2972     167     7      0.4236     94.0475     21.0708     -1.7902
    2973     167     7      0.4236     95.4910     21.4425     -2.0548
    2974     168     8     -0.8472     65.8633     13.1987      0.6792
    2975     168     7      0.4236     65.9608     13.7618     -0.0887
    2976     168     7      0.4236     65.2200     13.6488      1.2267
    2977     169     8     -0.8472     59.4750     12.3330      2.9633
    2978     169     7      0.4236     60.3526     11.9526      3.0000
    2979     169     7      0.4236     59.5102     12.9475      2.2303
    2980     170     8     -0.8472     87.8410     11.4140      2.5369
    2981     170     7      0.4236     87.4801     12.1700      3.0000
    2982     170     7      0.4236     87.4797     10.6561      2.9965
    2983     171     8     -0.8472     95.3194     13.6086     -1.8459
    2984     171     7      0.4236     94.7101     13.9419     -1.1872
    2985     171     7      0.4236     94.7737     13.0903     -2.4373
    2986     172     8     -0.8472     81.0987     10.8405     -2.1020
    2987     172     7      0.4236     80.3110     10.6483     -2.6108
    2988     172     7      0.4236     80.9718     10.3720     -1.2770
    2989     173     8     -0.8472    103.3407     24.3772     -2.2107
    2990     173     7      0.4236    102.9257     23.5517     -2.4609
    2991     173     7      0.4236    104.2400     24.1361     -1.9885
    2992     174     8     -0.8472     85.6294      3.0853      1.6794
    2993     174     7      0.4236     84.7646      3.4942      1.7131
    2994     174     7      0.4236     85.4922      2.2734      1.1914
    2995     175     8     -0.8472     72.5087     16.0096      0.3056
    2996     175     7      0.4236     72.9497     15.1601      0.3215
    2997     175     7      0.4236     72.7755     16.4029     -0.5253
    2998     176     8     -0.8472     88.4264     13.3803     -1.6723
    2999     176     7      0.4236     87.9936     12.5383     -1.5310
    3000     176     7      0.4236     89.2584     13.3038     -1.2052
    3001     177     8     -0.8472    103.8175      2.2411     -1.2660
    3002     177     7      0.4236    104.5684      2.8149     -1.1139
    3003     177     7      0.4236    103.8243      2.0821     -2.2099
    3004     178     8     -0.8472    102.5014     12.9175      0.7560
    3005     178     7      0.4236    101.8618     12.8167      0.0510
    3006     178     7      0.4236    101.9765     13.1305      1.5276
    3007     179     8     -0.8472    104.7774      4.7431     -2.4779
    3008     179     7      0.4236    105.4701      5.2443     -2.9083
    3009     179     7      0.4236    104.7009      3.9435     -2.9984
    3010     180     8     -0.8472     68.0141     18.5428      2.9164
    3011     180     7      0.4236     67.0862     18.7621      3.0007
    3012     180     7      0.4236     68.2218     18.7265      2.0003
    3013     181     8     -0.8472     93.4751      6.3431     -1.0885
    3014     181     7      0.4236     93.1789      7.0032     -0.4618
    3015     181     7      0.4236     94.3571      6.1132     -0.7961
    3016     182     8     -0.8472     64.9942     19.7101     -1.3763
    3017     182     7      0.4236     65.2241     18.9614     -1.9266
    3018     182     7      0.4236     64.4506     20.2627     -1.9378
    3019     183     8     -0.8472     67.9465     17.2015     -0.5161
    3020     183     7      0.4236     67.9231     17.0403     -1.4593
    3021     183     7      0.4236     68.3746     18.0532     -0.4287
    3022     184     8     -0.8472     84.9016      4.4200     -1.0325
    3023     184     7      0.4236     85.7192      4.9178     -1.0255
    3024     184     7      0.4236     84.4865      4.6285     -0.1956
    3025     185     8     -0.8472     81.3783      1.5109     -1.6209
    3026     185     7      0.4236     80.6763      1.2136     -1.0420
    3027     185     7      0.4236     80.9761      1.5433     -2.4889
    3028     186     8     -0.8472     73.6959      2.6324     -1.5795
    3029     186     7      0.4236     73.5514      2.0655     -0.8219
    3030     186     7      0.4236     73.5544      2.0630     -2.3358
    3031     187     8     -0.8472     96.4469     10.0660     -1.7502
    3032     187     7      0.4236     96.8848      9.4471     -2.3346
    3033     187     7      0.4236     96.9728     10.0541     -0.9505
    3034     188     8     -0.8472     69.3299      1.9018      2.4146
    3035     188     7      0.4236     69.1081      2.6259      3.0000
    3036     188     7      0.4236     69.5932      1.1918      3.0001
    3037     189     8     -0.8472     83.4099      1.4665      2.9550
    3038     189     7      0.4236     83.1018      1.7979      2.1115
    3039     189     7      0.4236     84.3261      1.7399      3.0000
    3040     190     8     -0.8472    100.0342      7.9105      2.5994
    3041     190     7      0.4236     99.1850      8.0965      3.0000
    3042     190     7      0.4236     99.8208      7.4530      1.7861
    3043     191     8     -0.8472     97.1146      2.8320     -1.8008
    3044     191     7      0.4236     97.5634      2.4299     -1.0570
    3045     191     7      0.4236     97.5621      2.4799     -2.5701
    3046     192     8     -0.8472     73.5494     16.3400      2.2636
    3047     192     7      0.4236     73.8644     15.7657      2.9615
    3048     192     7      0.4236     74.2591     16.3487      1.6213
    3049     193     8     -0.8472     87.8184     19.2687      2.1272
    3050     193     7      0.4236     87.1241     18.7326      1.7441
    3051     193     7      0.4236     87.9781     18.8767      2.9858
    3052     194     8     -0.8472     65.3943      7.4749     -0.8537
    3053     194     7      0.4236     65.6018      6.7415     -1.4328
    3054     194     7      0.4236     66.1740      7.5778     -0.3080
    3055     195     8     -0.8472    104.8191      1.2706      0.4407
    3056     195     7      0.4236    105.2037      0.9738      1.2654
    3057     195     7      0.4236    105.4453      0.9954     -0.2289
    3058     196     8     -0.8472     73.3857     21.3282      0.4424
    3059     196     7      0.4236     72.8128     20.6916      0.8699
    3060     196     7      0.4236     73.1125     22.1738      0.7982
    3061     197     8     -0.8472     71.5072      0.3574     -2.9384
    3062     197     7      0.4236     70.5541      0.2940     -3.0000
    3063     197     7      0.4236     71.6646      0.8086     -2.1089
    3064     198     8     -0.8472     63.3374     10.0731     -0.1275
    3065     198     7      0.4236     63.5581     10.4566     -0.9763
    3066     198     7      0.4236     64.0617      9.4767      0.0620
    3067     199     8     -0.8472     67.5011     11.2973     -0.7347
    3068     199     7      0.4236     67.7144     12.0230     -0.1481
    3069     199     7      0.4236     67.2638     11.7185     -1.5609
    3070     200     8     -0.8472     73.8130     11.1041     -0.6303
    3071     200     7      0.4236     73.6179     11.0337      0.3041
    3072     200     7      0.4236     73.8646     10.1976     -0.9336
    3073     201     8     -0.8472     88.3830     18.5517     -0.0514
    3074     201     7      0.4236     88.0365     18.1224     -0.8336
    3075     201     7      0.4236     89.2288     18.9055     -0.3265
    3076     202     8     -0.8472     72.7546     17.7389     -2.3030
    3077     202     7      0.4236     73.3664     18.1676     -1.7046
    3078     202     7      0.4236     73.3072     17.3923     -3.0035
    3079     203     8     -0.8472    100.9708      9.2841      0.4566
    3080     203     7      0.4236    101.5429      8.9033      1.1229
    3081     203     7      0.4236    101.5091      9.9517      0.0313
    3082     204     8     -0.8472     97.8791     22.5022      2.3095
    3083     204     7      0.4236     98.2811     23.0281      3.0009
    3084     204     7      0.4236     97.7364     21.6455      2.7119
    3085     205     8     -0.8472     68.5000      0.0021      0.3401
    3086     205     7      0.4236     68.6680      0.0908      1.2782
    3087     205     7      0.4236     67.5457     -0.0014      0.2664
    3088     206     8     -0.8472    107.2543     23.2286     -2.1899
    3089     206     7      0.4236    106.7528     23.3202     -3.0000
    3090     206     7      0.4236    107.7062     22.3897     -2.2809
    3091     207     8     -0.8472     84.7024     16.0070      0.6989
    3092     207     7      0.4236     83.9855     15.5713      0.2380
    3093     207     7      0.4236     85.4092     15.3615      0.7081
    3094     208     8     -0.8472     82.2133      4.5636     -2.1921
    3095     208     7      0.4236     81.7993      4.2551     -2.9981
    3096     208     7      0.4236     82.0127      3.8873     -1.5452
    3097     209     8     -0.8472     70.2493     10.0160      0.4866
    3098     209     7      0.4236     70.3376     10.1877     -0.4510
    3099     209     7      0.4236     70.5803     10.8092      0.9080
    3100     210     8     -0.8472     77.6055      3.3226     -3.0003
    3101     210     7      0.4236     77.1816      3.2375     -2.1463
    3102     210     7      0.4236     78.3538      2.7273     -2.9572
    3103     211     8     -0.8472     63.2049      3.2587     -1.3872
    3104     211     7      0.4236     62.8328      3.5655     -0.5604
    3105     211     7      0.4236     63.8017      2.5541     -1.1350
    3106     212     8     -0.8472     66.3013      2.0288     -1.0297
    3107     212     7      0.4236     66.7997      2.0120     -0.2126
    3108     212     7      0.4236     66.6920      1.3368     -1.5633
    3109     213     8     -0.8472     78.3671     18.9154      3.0005
    3110     213     7      0.4236     79.2768     18.6290      2.9195
    3111     213     7      0.4236     77.9139     18.4823      2.2771
    3112     214     8     -0.8472     69.1037     20.2905      0.7296
    3113     214     7      0.4236     69.0262     20.6723     -0.1448
    3114     214     7      0.4236     69.7291     19.5736      0.6238
    3115     215     8     -0.8472     65.2850     24.3981      2.1814
    3116     215     7      0.4236     64.7785     24.2717      1.3791
    3117     215     7      0.4236     64.6259     24.5259      2.8637
    3118     216     8     -0.8472     59.8799      0.8690     -0.8100
    3119     216     7      0.4236     59.5837     -0.0001     -1.0803
    3120     216     7      0.4236     59.4750      1.4668     -1.4385
    3121     217     8     -0.8472     70.6477     21.6056      2.2206
    3122     217     7      0.4236     70.8341     20.6838      2.3989
    3123     217     7      0.4236     70.0802     21.8794      2.9411
    3124     218     8     -0.8472     83.3860     26.0079      2.2314
    3125     218     7      0.4236     83.5850     25.4157      1.5062
    3126     218     7      0.4236     83.7658     25.5823      3.0000
    3127     219     8     -0.8472     74.4681     14.0255      1.6981
    3128     219     7      0.4236     74.5949     13.7104      2.5930
    3129     219     7      0.4236     74.3091     13.2332      1.1849
    3130     220     8     -0.8472     85.5005     16.8864     -1.6536
    3131     220     7      0.4236     85.5819     17.8399     -1.6718
    3132     220     7      0.4236     86.1113     16.6064     -0.9718
    3133     221     8     -0.8472     75.8333     22.9858      1.6343
    3134     221     7      0.4236     75.8591     23.1050      2.5837
    3135     221     7      0.4236     75.1968     22.2841      1.4977
    3136     222     8     -0.8472    105.5796     11.8316      2.5167
    3137     222     7      0.4236    105.4945     12.4728      1.8112
    3138     222     7      0.4236    104.7537     11.8920      2.9968
    3139     223     8     -0.8472     69.2361     14.7422     -2.9740
    3140     223     7      0.4236     69.1286     14.5253     -2.0479
    3141     223     7      0.4236     69.2312     15.6990     -2.9986
    3142     224     8     -0.8472    104.1720     20.0460      2.1529
    3143     224     7      0.4236    104.1150     20.4879      3.0001
    3144     224     7      0.4236    104.4610     20.7273      1.5458
    3145     225     8     -0.8472    106.7041     20.8097      2.2869
    3146     225     7      0.4236    106.6710     21.4476      2.9998
    3147     225     7      0.4236    106.5788     21.3299      1.4933
    3148     226     8     -0.8472     80.3988     16.4309      0.8004
    3149     226     7      0.4236     80.9321     15.6363      0.8200
    3150     226     7      0.4236     80.4273     16.7167     -0.1127
    3151     227     8     -0.8472     67.8880      5.7803     -2.8270
    3152     227     7      0.4236     67.6621      6.3707     -2.1082
    3153     227     7      0.4236     67.0818      5.2943     -3.0006
    3154     228     8     -0.8472    103.6324     10.4194      0.5954
    3155     228     7      0.4236    104.2704     11.1323      0.5653
    3156     228     7      0.4236    103.1211     10.5882      1.3868
    3157     229     8     -0.8472     61.8976     18.7764      2.3238
    3158     229     7      0.4236     62.4560     19.1598      3.0001
    3159     229     7      0.4236     61.4337     19.5226      1.9441
    3160     230     8     -0.8472     93.3081      1.9065      0.4352
    3161     230     7      0.4236     93.0316      2.1500     -0.4482
    3162     230     7      0.4236     93.8655      2.6305      0.7204
    3163     231     8     -0.8472     65.0827     25.1013     -1.5772
    3164     231     7      0.4236     64.7313     24.3719     -1.0666
    3165     231     7      0.4236     65.1345     25.8269     -0.9551
    3166     232     8     -0.8472     60.6014     26.7310      2.1388
    3167     232     7      0.4236     60.2056     26.0091      2.6272
    3168     232     7      0.4236     60.4503     26.5103      1.2198
    3169     233     8     -0.8472     85.7659      6.9344      1.1647
    3170     233     7      0.4236     85.8153      6.0203      0.8849
    3171     233     7      0.4236     86.4288      7.0114      1.8509
    3172     234     8     -0.8472     63.6596      4.5201      2.9781
    3173     234     7      0.4236     62.7027      4.5081      2.9997
    3174     234     7      0.4236     63.8762      5.1425      2.2839
    3175     235     8     -0.8472     67.8480     13.5801      2.8666
    3176     235     7      0.4236     67.4969     12.6996      3.0001
    3177     235     7      0.4236     67.3428     13.9312      2.1333
    3178     236     8     -0.8472     94.8889     16.3912     -3.0001
    3179     236     7      0.4236     94.6375     15.5046     -2.7412
    3180     236     7      0.4236     95.8452     16.3907     -2.9605
    3181     237     8     -0.8472    107.4346     25.7048     -1.9702
    3182     237     7      0.4236    107.7785     25.1552     -1.2660
    3183     237     7      0.4236    107.7997     25.3264     -2.7700
    3184     238     8     -0.8472     74.4079     24.5101     -2.8051
    3185     238     7      0.4236     75.1634     25.0659     -2.9962
    3186     238     7      0.4236     73.8466     25.0508     -2.2492
    3187     239     8     -0.8472     82.4735      8.2600     -0.2187
    3188     239     7      0.4236     83.2018      8.8403     -0.4400
    3189     239     7      0.4236     82.7807      7.7694      0.5436
    3190     240     8     -0.8472     71.9560     14.6796      3.0333
    3191     240     7      0.4236     71.1813     15.1344      2.7029
    3192     240     7      0.4236     72.3618     14.2996      2.2541
    3193     241     8     -0.8472    101.4320     23.5656      0.0235
    3194     241     7      0.4236    101.8699     23.2914      0.8293
    3195     241     7      0.4236    101.7950     22.9944     -0.6533
    3196     242     8     -0.8472     80.9675      1.9034      1.5787
    3197     242     7      0.4236     80.7901      2.7128      1.0995
    3198     242     7      0.4236     80.2481      1.8334      2.2062
    3199     243     8     -0.8472     75.1768     10.4956      3.0000
    3200     243     7      0.4236     74.8548     11.3970      2.9998
    3201     243     7      0.4236     75.3568     10.3049      2.0794
    3202     244     8     -0.8472     71.6903     18.3007     -0.2811
    3203     244     7      0.4236     71.7771     18.7791      0.5434
    3204     244     7      0.4236     71.4709     18.9728     -0.9265
    3205     245     8     -0.8472     89.1880      2.0791     -2.2587
    3206     245     7      0.4236     88.7010      2.9017     -2.2106
    3207     245     7      0.4236     90.0337      2.3225     -2.6352
    3208     246     8     -0.8472     59.9423      3.9602     -1.0114
    3209     246     7      0.4236     60.1657      3.5451     -0.1783
    3210     246     7      0.4236     60.7694      4.3231     -1.3281
    3211     247     8     -0.8472     99.5925     25.4823     -1.1592
    3212     247     7      0.4236     99.2644     24.6837     -1.5726
    3213     247     7      0.4236     99.8447     25.2096     -0.2770
    3214     248     8     -0.8472     71.0995      1.2500      0.4442
    3215     248     7      0.4236     71.1903      0.7384      1.2481
    3216     248     7      0.4236     70.1685      1.4686      0.4027
    3217     249     8     -0.8472     66.8384     26.5425      1.7547
    3218     249     7      0.4236     66.9498     27.1997      2.4416
    3219     249     7      0.4236     66.8557     27.0427      0.9388
    3220     250     8     -0.8472     64.5088      0.7552      0.0653
    3221     250     7      0.4236     64.7694      0.3290     -0.7512
    3222     250     7      0.4236     65.0911      0.3824      0.7272
    3223     251     8     -0.8472     69.5767     14.5471      0.0999
    3224     251     7      0.4236     68.7589     14.2169      0.4719
    3225     251     7      0.4236     70.1793     14.5873      0.8425
    3226     252     8     -0.8472     60.2836      6.6242      0.5701
    3227     252     7      0.4236     60.6780      7.4920      0.4827
    3228     252     7      0.4236     60.3415      6.2448     -0.3068
    3229     253     8     -0.8472     90.1956      4.4561     -1.7653
    3230     253     7      0.4236     90.5791      5.1336     -1.2085
    3231     253     7      0.4236     90.3772      4.7483     -2.6586
    3232     254     8     -0.8472     62.5960     20.1016     -0.7631
    3233     254     7      0.4236     62.3482     20.3571      0.1255
    3234     254     7      0.4236     62.7161     19.1532     -0.7154
    3235     255     8     -0.8472    102.8876      4.9091     -1.1754
    3236     255     7      0.4236    102.3506      4.3480     -0.6161
    3237     255     7      0.4236    102.4097      4.9502     -2.0038
    3238     256     8     -0.8472    102.4550     16.5730      2.0420
    3239     256     7      0.4236    102.4058     17.2746      1.3927
    3240     256     7      0.4236    102.8099     16.9948      2.8246
    3241     257     8     -0.8472    101.0297     16.2988     -1.5553
    3242     257     7      0.4236    101.2443     16.2864     -2.4881
    3243     257     7      0.4236    100.1477     15.9300     -1.5071
    3244     258     8     -0.8472     81.8977     13.6951      0.4407
    3245     258     7      0.4236     81.1671     13.4542      1.0102
    3246     258     7      0.4236     82.5236     14.1262      1.0225
    3247     259     8     -0.8472     75.5006      5.1236      2.4270
    3248     259     7      0.4236     76.1497      5.5315      3.0002
    3249     259     7      0.4236     74.7561      4.9402      3.0000
    3250     260     8     -0.8472     95.8839     14.6434      2.9771
    3251     260     7      0.4236     96.3797     14.0726      2.3900
    3252     260     7      0.4236     94.9932     14.6326      2.6266
    3253     261     8     -0.8472    103.6227      7.3512     -2.1903
    3254     261     7      0.4236    103.5804      6.8427     -3.0001
    3255     261     7      0.4236    104.3064      6.9242     -1.6742
    3256     262     8     -0.8472     72.2181      4.7808      2.1933
    3257     262     7      0.4236     72.1408      4.1326      1.4932
    3258     262     7      0.4236     72.2081      4.2653      2.9998
    3259     263     8     -0.8472     63.6013      6.1290     -2.2573
    3260     263     7      0.4236     63.3720      6.5390     -1.4233
    3261     263     7      0.4236     63.2604      6.7283     -2.9212
    3262     264     8     -0.8472     78.7573      4.2275      2.5804
    3263     264     7      0.4236     79.5413      4.5830      2.9989
    3264     264     7      0.4236     78.7493      4.6244      1.7094
    3265     265     8     -0.8472     79.4516      6.7671      2.2328
    3266     265     7      0.4236     79.0841      7.1578      1.4400
    3267     265     7      0.4236     78.8592      7.0421      2.9326
    3268     266     8     -0.8472     77.5500     18.6378     -0.0473
    3269     266     7      0.4236     77.8985     19.4565      0.3054
    3270     266     7      0.4236     78.1064     18.4456     -0.8021
    3271     267     8     -0.8472     90.9695      8.9919     -0.0472
    3272     267     7      0.4236     91.0711      8.5863      0.8138
    3273     267     7      0.4236     91.4782      8.4348     -0.6364
    3274     268     8     -0.8472     72.6843      8.3320      0.8183
    3275     268     7      0.4236     71.9096      8.7553      1.1883
    3276     268     7      0.4236     72.6558      8.5514     -0.1130
    3277     269     8     -0.8472     93.4428     26.7811      2.8568
    3278     269     7      0.4236     94.3938     26.6871      2.9099
    3279     269     7      0.4236     93.2337     26.5927      1.9419
    3280     270     8     -0.8472    105.8153     26.5999      1.0412
    3281     270     7      0.4236    105.7861     25.7279      0.6475
    3282     270     7      0.4236    105.7026     27.2000      0.3041
    3283     271     8     -0.8472    107.1794     10.1827      1.9381
    3284     271     7      0.4236    107.9891     10.6304      2.1833
    3285     271     7      0.4236    106.7739      9.9460      2.7722
    3286     272     8     -0.8472     75.3871     15.5487     -0.1103
    3287     272     7      0.4236     75.1342     14.6475     -0.3104
    3288     272     7      0.4236     76.1230     15.7271     -0.6958
    3289     273     8     -0.8472     85.6299     20.6419      1.3658
    3290     273     7      0.4236     85.2324     21.4998      1.2162
    3291     273     7      0.4236     86.2145     20.7752      2.1120
    3292     274     8     -0.8472     79.8602      3.4304     -1.5128
    3293     274     7      0.4236     79.5359      3.1940     -0.6438
    3294     274     7      0.4236     79.3943      4.2374     -1.7315
    3295     275     8     -0.8472     92.9513      3.7499     -1.9562
    3296     275     7      0.4236     92.6265      4.3190     -1.2583
    3297     275     7      0.4236     92.4527      4.0111     -2.7304
    3298     276     8     -0.8472     66.8037      5.0448     -0.5784
    3299     276     7      0.4236     67.3282      4.9729      0.2190
    3300     276     7      0.4236     66.9990      4.2453     -1.0671
    3301     277     8     -0.8472     70.7772      2.9313     -1.3778
    3302     277     7      0.4236     69.8267      3.0050     -1.2930
    3303     277     7      0.4236     71.1172      3.2282     -0.5337
    3304     278     8     -0.8472     66.5623     22.2305     -2.5865
    3305     278     7      0.4236     66.2069     21.3489     -2.6996
    3306     278     7      0.4236     65.9070     22.8059     -2.9811
    3307     279     8     -0.8472     99.3352     15.0505      2.2301
    3308     279     7      0.4236     99.8232     14.7191      1.4763
    3309     279     7      0.4236     99.7979     14.6969      2.9898
    3310     280     8     -0.8472     68.6221      8.0634     -1.0816
    3311     280     7      0.4236     69.2384      7.8762     -1.7897
    3312     280     7      0.4236     69.1764      8.2819     -0.3324
    3313     281     8     -0.8472     75.4236     17.5443     -2.2081
    3314     281     7      0.4236     75.7997     18.0182     -2.9499
    3315     281     7      0.4236     75.9764     17.7847     -1.4646
    3316     282     8     -0.8472    100.4763     26.5363      1.3606
    3317     282     7      0.4236     99.8311     27.1958      1.6158
    3318     282     7      0.4236    101.0861     27.0051      0.7908
    3319     283     8     -0.8472     66.8475     22.2700     -0.2337
    3320     283     7      0.4236     66.2192     21.5964     -0.4938
    3321     283     7      0.4236     66.3070     23.0235      0.0038
    3322     284     8     -0.8472     86.5115     11.8866      0.6819
    3323     284     7      0.4236     86.9461     12.6907      0.3976
    3324     284     7      0.4236     85.9541     12.1598      1.4105
    3325     285     8     -0.8472     60.1983      9.9387      2.1121
    3326     285     7      0.4236     60.0261      9.5039      1.2769
    3327     285     7      0.4236     61.1415     10.1013      2.1081
    3328     286     8     -0.8472     64.3885      4.9745      0.1488
    3329     286     7      0.4236     64.9540      5.6902      0.4393
    3330     286     7      0.4236     64.6201      4.8437     -0.7707
    3331     287     8     -0.8472    105.6785      4.9536      0.4944
    3332     287     7      0.4236    105.5216      5.2307     -0.4083
    3333     287     7      0.4236    106.6048      4.7130      0.5141
    3334     288     8     -0.8472     76.4878     13.3354      0.8641
    3335     288     7      0.4236     76.6590     13.9522      1.5758
    3336     288     7      0.4236     77.0507     13.6318      0.1489
    3337     289     8     -0.8472     82.3774      8.9088     -2.4854
    3338     289     7      0.4236     81.5707      8.8826     -3.0000
    3339     289     7      0.4236     82.6396      7.9918     -2.4035
    3340     290     8     -0.8472     73.3585      6.1485      0.7509
    3341     290     7      0.4236     73.9601      5.4159      0.8837
    3342     290     7      0.4236     72.7390      5.8340      0.0924
    3343     291     8     -0.8472     70.0970     24.3294      2.6498
    3344     291     7      0.4236     71.0412     24.4329      2.7685
    3345     291     7      0.4236     70.0116     23.7945      1.8606
    3346     292     8     -0.8472     71.5272     12.7944      0.9148
    3347     292     7      0.4236     71.9416     12.8744      0.0557
    3348     292     7      0.4236     72.1430     12.2741      1.4308
    3349     293     8     -0.8472     84.4416     13.5081     -0.5802
    3350     293     7      0.4236     83.8636     13.4332     -1.3395
    3351     293     7      0.4236     84.1334     12.8323      0.0236
    3352     294     8     -0.8472     74.0306     18.4987      0.9757
    3353     294     7      0.4236     74.5271     19.3170      0.9841
    3354     294     7      0.4236     73.5578     18.4962      1.8080
    3355     295     8     -0.8472     83.8868     11.4877      1.7487
    3356     295     7      0.4236     83.8358     10.9818      2.5596
    3357     295     7      0.4236     83.9401     10.8280      1.0572
    3358     296     8     -0.8472    103.8880     24.6861      1.4897
    3359     296     7      0.4236    102.9993     24.9581      1.7189
    3360     296     7      0.4236    104.4028     24.8591      2.2779
    3361     297     8     -0.8472     84.2224     18.8089      0.9500
    3362     297     7      0.4236     84.4015     18.4406      0.0849
    3363     297     7      0.4236     84.4812     18.1202      1.5623
    3364     298     8     -0.8472     59.7931      8.2424     -1.6204
    3365     298     7      0.4236     59.4741      8.7423     -0.8690
    3366     298     7      0.4236     59.6147      8.8034     -2.3751
    3367     299     8     -0.8472     71.5512     25.3239     -0.4812
    3368     299     7      0.4236     70.7268     25.2355     -0.9596
    3369     299     7      0.4236     71.8718     26.1951     -0.7145
    3370     300     8     -0.8472     87.1673      0.8629     -1.6202
    3371     300     7      0.4236     87.6571      0.5324     -0.8671
    3372     300     7      0.4236     87.6381      0.5225     -2.3809
    3373     301     8     -0.8472     84.1986      1.0227     -0.8239
    3374     301     7      0.4236     83.2645      0.8570     -0.6962
    3375     301     7      0.4236     84.2645      1.9741     -0.9059
    3376     302     8     -0.8472     70.1033     17.5110     -2.0983
    3377     302     7      0.4236     70.4205     17.5582     -3.0002
    3378     302     7      0.4236     70.7019     16.9027     -1.6649
    3379     303     8     -0.8472     78.2924     12.5130     22.9860
    3380     303     7      0.4236     79.2000     12.2267     23.0878
    3381     303     7      0.4236     78.2894     13.4173     23.3000
    3382     304     8     -0.8472     65.3181     11.0650     22.6019
    3383     304     7      0.4236     65.4316     11.7099     23.3001
    3384     304     7      0.4236     65.4641     11.5575     21.7942
    3385     305     8     -0.8472     96.4155     15.1472     18.3601
    3386     305     7      0.4236     97.0031     14.9600     17.6280
    3387     305     7      0.4236     96.8504     14.7625     19.1211
    3388     306     8     -0.8472     63.5956      2.0815     19.4169
    3389     306     7      0.4236     64.0489      1.2891     19.1291
    3390     306     7      0.4236     64.0147      2.7891     18.9272
    3391     307     8     -0.8472     82.1365      7.6376     22.3233
    3392     307     7      0.4236     81.4423      7.5399     22.9749
    3393     307     7      0.4236     81.6878      7.5612     21.4812
    3394     308     8     -0.8472     95.2262      7.6565     22.4480
    3395     308     7      0.4236     95.5002      7.3177     23.3002
    3396     308     7      0.4236     95.9338      7.4092     21.8527
    3397     309     8     -0.8472    100.3340     16.0512     18.0059
    3398     309     7      0.4236    100.5688     15.5772     18.8037
    3399     309     7      0.4236    100.7334     15.5440     17.2991
    3400     310     8     -0.8472     99.0483     23.5091     18.6286
    3401     310     7      0.4236     99.4917     23.7831     17.8257
    3402     310     7      0.4236     98.5833     22.7088     18.3847
    3403     311     8     -0.8472     84.9923      0.6779     22.4147
    3404     311     7      0.4236     84.9901      1.0195     21.5206
    3405     311     7      0.4236     85.6674     -0.0006     22.4107
    3406     312     8     -0.8472     98.6870     10.3894     17.6268
    3407     312     7      0.4236     98.3393     10.0241     18.4403
    3408     312     7      0.4236     99.5976     10.0955     17.6016
    3409     313     8     -0.8472     96.3668      9.4011     19.7419
    3410     313     7      0.4236     95.8979      9.5292     18.9173
    3411     313     7      0.4236     95.7331      9.6406     20.4180
    3412     314     8     -0.8472     62.9122     21.6821     22.1868
    3413     314     7      0.4236     63.1739     20.8383     22.5553
    3414     314     7      0.4236     62.0992     21.4970     21.7168
    3415     315     8     -0.8472     93.3796     14.1139     20.2046
    3416     315     7      0.4236     93.7617     13.5085     19.5692
    3417     315     7      0.4236     94.0386     14.1844     20.8952
    3418     316     8     -0.8472    105.1756      0.2906     21.7705
    3419     316     7      0.4236    105.1987      0.9229     22.4887
    3420     316     7      0.4236    104.8578      0.7920     21.0195
    3421     317     8     -0.8472     71.6829     20.0451     22.6151
    3422     317     7      0.4236     72.2453     19.6847     23.3007
    3423     317     7      0.4236     72.0229     19.6686     21.8033
    3424     318     8     -0.8472     83.6639      7.0912     19.1777
    3425     318     7      0.4236     83.9542      6.7415     20.0202
    3426     318     7      0.4236     83.4813      8.0146     19.3513
    3427     319     8     -0.8472     91.3527      8.0104     22.8781
    3428     319     7      0.4236     91.6895      7.6028     22.0801
    3429     319     7      0.4236     92.1254      8.3855     23.3006
    3430     320     8     -0.8472     95.8310      1.4752     21.7965
    3431     320     7      0.4236     95.3687      2.0431     22.4130
    3432     320     7      0.4236     95.4483      0.6089     21.9349
    3433     321     8     -0.8472     77.2467     26.8341     21.4273
    3434     321     7      0.4236     77.1746     27.0325     20.4937
    3435     321     7      0.4236     76.4531     27.2047     21.8134
    3436     322     8     -0.8472     66.6006     17.4368     21.4964
    3437     322     7      0.4236     66.2102     17.9247     20.7713
    3438     322     7      0.4236     66.9791     18.1097     22.0622
    3439     323     8     -0.8472     88.1716     15.5454     21.8615
    3440     323     7      0.4236     88.2860     16.3730     22.3285
    3441     323     7      0.4236     88.2669     15.7761     20.9374
    3442     324     8     -0.8472     79.1837     11.5905     17.4064
    3443     324     7      0.4236     79.2740     12.5375     17.3000
    3444     324     7      0.4236     79.7393     11.3792     18.1566
    3445     325     8     -0.8472     60.0724     11.8852     18.8866
    3446     325     7      0.4236     59.4750     11.3692     18.3452
    3447     325     7      0.4236     60.4879     12.4920     18.2740
    3448     326     8     -0.8472     80.7925     11.2604     20.3962
    3449     326     7      0.4236     79.8657     11.4747     20.5030
    3450     326     7      0.4236     81.0339     10.8248     21.2136
    3451     327     8     -0.8472     60.3355      5.1962     20.3131
    3452     327     7      0.4236     60.4434      6.0926     19.9951
    3453     327     7      0.4236     61.0711      5.0636     20.9111
    3454     328     8     -0.8472    101.6460     11.9502     18.1386
    3455     328     7      0.4236    102.2781     11.7512     18.8293
    3456     328     7      0.4236    102.1277     11.8068     17.3239
    3457     329     8     -0.8472     65.6640      7.8996     22.1267
    3458     329     7      0.4236     65.8000      7.9257     23.0738
    3459     329     7      0.4236     65.4825      6.9794     21.9355
    3460     330     8     -0.8472     67.8204      9.4583     22.4316
    3461     330     7      0.4236     67.5193      9.5429     21.5269
    3462     330     7      0.4236     68.4253     10.1902     22.5526
    3463     331     8     -0.8472     86.5869      5.1195     22.9533
    3464     331     7      0.4236     87.1779      5.8622     23.0765
    3465     331     7      0.4236     85.9002      5.4525     22.3755
    3466     332     8     -0.8472     93.9029     26.8058     20.9038
    3467     332     7      0.4236     93.0572     26.6959     20.4692
    3468     332     7      0.4236     93.7208     26.6397     21.8287
    3469     333     8     -0.8472     62.0293     10.3446     19.0909
    3470     333     7      0.4236     61.3498      9.6813     18.9703
    3471     333     7      0.4236     61.9751     10.5781     20.0176
    3472     334     8     -0.8472     80.1637      5.7611     22.1313
    3473     334     7      0.4236     80.4316      5.2046     22.8625
    3474     334     7      0.4236     80.4080      5.2650     21.3500
    3475     335     8     -0.8472    105.8381     21.3449     18.7269
    3476     335     7      0.4236    106.3993     21.6465     19.4413
    3477     335     7      0.4236    106.3684     21.4629     17.9388
    3478     336     8     -0.8472     77.5374      5.7026     23.3001
    3479     336     7      0.4236     78.1963      5.0084     23.2893
    3480     336     7      0.4236     77.7078      6.2076     22.5050
    3481     337     8     -0.8472     99.2167      5.9751     17.7107
    3482     337     7      0.4236    100.0315      5.4902     17.5792
    3483     337     7      0.4236     99.1639      6.1031     18.6578
    3484     338     8     -0.8472     82.0163     26.4814     21.1159
    3485     338     7      0.4236     81.3675     27.1125     20.8045
    3486     338     7      0.4236     81.5927     25.6296     21.0099
    3487     339     8     -0.8472     61.9906     25.8049     22.3766
    3488     339     7      0.4236     61.8294     25.5423     23.2828
    3489     339     7      0.4236     62.8155     25.3774     22.1460
    3490     340     8     -0.8472     84.6996      5.1435     18.4463
    3491     340     7      0.4236     84.7175      5.6496     17.6341
    3492     340     7      0.4236     84.4322      4.2651     18.1759
    3493     341     8     -0.8472     68.5444     11.0636     20.2317
    3494     341     7      0.4236     69.4865     11.0950     20.0651
    3495     341     7      0.4236     68.1455     11.3424     19.4074
    3496     342     8     -0.8472     97.8538     11.1738     22.3618
    3497     342     7      0.4236     96.9261     11.3984     22.2893
    3498     342     7      0.4236     98.0214     11.1476     23.3038
    3499     343     8     -0.8472     77.7246     18.3545     22.5548
    3500     343     7      0.4236     78.2358     18.6229     21.7913
    3501     343     7      0.4236     78.2674     18.5981     23.3047
    3502     344     8     -0.8472     67.3562     23.4179     22.4089
    3503     344     7      0.4236     68.2562     23.0957     22.4566
    3504     344     7      0.4236     67.0198     23.3231     23.3000
    3505     345     8     -0.8472     97.4640      3.1632     22.7320
    3506     345     7      0.4236     97.0991      3.8768     22.2086
    3507     345     7      0.4236     98.1049      3.5875     23.3025
    3508     346     8     -0.8472     75.9229     24.3970     21.1208
    3509     346     7      0.4236     76.8687     24.5441     21.1276
    3510     346     7      0.4236     75.5633     25.1682     20.6824
    3511     347     8     -0.8472     72.1243     14.1198     19.5494
    3512     347     7      0.4236     72.1402     14.9382     20.0455
    3513     347     7      0.4236     72.9880     13.7338     19.6956
    3514     348     8     -0.8472     96.5661     18.3144     19.8658
    3515     348     7      0.4236     96.3156     17.4433     20.1737
    3516     348     7      0.4236     97.0867     18.6810     20.5805
    3517     349     8     -0.8472     73.4194      9.3779     20.2989
    3518     349     7      0.4236     72.9421      9.7154     21.0568
    3519     349     7      0.4236     72.7396      9.1861     19.6530
    3520     350     8     -0.8472     72.9367     16.3404     22.7374
    3521     350     7      0.4236     72.1768     16.2071     23.3041
    3522     350     7      0.4236     72.6428     16.0577     21.8715
    3523     351     8     -0.8472     62.7362     22.7142     18.9142
    3524     351     7      0.4236     63.2930     23.3529     19.3594
    3525     351     7      0.4236     62.3643     22.1862     19.6206
    3526     352     8     -0.8472    103.0987      9.6054     18.6009
    3527     352     7      0.4236    102.4490      9.6421     17.8989
    3528     352     7      0.4236    102.5813      9.5845     19.4060
    3529     353     8     -0.8472     83.0124     18.2793     21.2376
    3530     353     7      0.4236     82.4894     18.6381     21.9545
    3531     353     7      0.4236     82.4880     18.4414     20.4534
    3532     354     8     -0.8472     69.7533     25.2411     22.9735
    3533     354     7      0.4236     70.3887     24.5482     22.7935
    3534     354     7      0.4236     69.3641     25.4371     22.1213
    3535     355     8     -0.8472     66.0688      2.4283     20.9196
    3536     355     7      0.4236     65.3853      2.0641     21.4821
    3537     355     7      0.4236     65.8947      2.0528     20.0565
    3538     356     8     -0.8472     84.4911     14.2828     21.6228
    3539     356     7      0.4236     84.0128     14.2552     20.7941
    3540     356     7      0.4236     83.8896     13.8977     22.2600
    3541     357     8     -0.8472     73.2911     21.6596     18.7737
    3542     357     7      0.4236     73.8212     21.6550     17.9767
    3543     357     7      0.4236     73.8707     22.0193     19.4452
    3544     358     8     -0.8472     79.2802     27.0153     19.8817
    3545     358     7      0.4236     79.2394     26.5292     19.0581
    3546     358     7      0.4236     79.3237     26.3389     20.5577
    3547     359     8     -0.8472     89.6019      4.6794     23.2267
    3548     359     7      0.4236     89.7140      3.7316     23.3000
    3549     359     7      0.4236     90.4897      5.0177     23.1098
    3550     360     8     -0.8472     71.9896      0.1153     17.9935
    3551     360     7      0.4236     71.0543     -0.0000     18.1612
    3552     360     7      0.4236     72.3904      0.1211     18.8627
    3553     361     8     -0.8472     77.6339      9.2277     18.1379
    3554     361     7      0.4236     78.4262      9.6374     18.4851
    3555     361     7      0.4236     76.9168      9.7539     18.4916
    3556     362     8     -0.8472     71.1695      2.0162     23.2138
    3557     362     7      0.4236     71.6483      2.4865     22.5313
    3558     362     7      0.4236     70.3441      2.4932     23.3001
    3559     363     8     -0.8472    100.5552     26.4163     18.0417
    3560     363     7      0.4236    100.6475     27.0139     17.2996
    3561     363     7      0.4236    100.7062     26.9646     18.8116
    3562     364     8     -0.8472     82.9402     10.4819     18.4906
    3563     364     7      0.4236     82.2532      9.9136     18.1424
    3564     364     7      0.4236     82.8883     10.3675     19.4396
    3565     365     8     -0.8472     59.7024     17.9049     17.9604
    3566     365     7      0.4236     59.5720     16.9971     18.2344
    3567     365     7      0.4236     60.3920     17.8591     17.2982
    3568     366     8     -0.8472     68.9819     18.9562     19.9344
    3569     366     7      0.4236     68.5714     18.6239     19.1361
    3570     366     7      0.4236     68.3355     19.5576     20.3042
    3571     367     8     -0.8472     61.7777     24.6418     17.6019
    3572     367     7      0.4236     61.6535     23.7424     17.2986
    3573     367     7      0.4236     62.7051     24.8214     17.4468
    3574     368     8     -0.8472     73.8165      5.9495     18.4448
    3575     368     7      0.4236     74.1313      6.2607     17.5962
    3576     368     7      0.4236     74.4471      5.2772     18.7029
    3577     369     8     -0.8472     63.2293     18.0888     22.2465
    3578     369     7      0.4236     64.1253     17.8360     22.0240
    3579     369     7      0.4236     62.9575     17.4522     22.9077
    3580     370     8     -0.8472    103.3196      4.7818     18.1986
    3581     370     7      0.4236    103.6341      4.6836     17.2999
    3582     370     7      0.4236    102.3662      4.7371     18.1254
    3583     371     8     -0.8472     88.8510     20.4342     19.5013
    3584     371     7      0.4236     88.2027     20.6191     18.8218
    3585     371     7      0.4236     89.1735     21.2957     19.7661
    3586     372     8     -0.8472     68.4688     16.8039     17.8677
    3587     372     7      0.4236     67.9266     16.0239     17.9855
    3588     372     7      0.4236     69.1836     16.5158     17.2999
    3589     373     8     -0.8472     82.1127     22.9167     19.6954
    3590     373     7      0.4236     82.3874     23.6273     19.1160
    3591     373     7      0.4236     82.7575     22.9211     20.4029
    3592     374     8     -0.8472    107.3829     24.5022     18.5829
    3593     374     7      0.4236    107.7000     23.9652     17.8567
    3594     374     7      0.4236    107.7067     24.0600     19.3676
    3595     375     8     -0.8472     69.8029      1.9040     19.7589
    3596     375     7      0.4236     70.6275      2.3869     19.7030
    3597     375     7      0.4236     69.9284      1.2987     20.4897
    3598     376     8     -0.8472     73.4463     23.1162     22.9912
    3599     376     7      0.4236     72.9065     23.1583     22.2019
    3600     376     7      0.4236     73.3500     22.2153     23.3001
    3601     377     8     -0.8472     94.1256     13.5517     17.4052
    3602     377     7      0.4236     94.8152     12.8959     17.3013
    3603     377     7      0.4236     94.5847     14.3907     17.3673
    3604     378     8     -0.8472     98.9858      1.6986     18.0992
    3605     378     7      0.4236     98.6002      2.5631     18.2409
    3606     378     7      0.4236     98.4305      1.2944     17.4326
    3607     379     8     -0.8472     85.4964     16.8046     18.1026
    3608     379     7      0.4236     85.3972     17.4104     18.8371
    3609     379     7      0.4236     85.5239     17.3678     17.3291
    3610     380     8     -0.8472     68.3962     21.4751     18.8682
    3611     380     7      0.4236     68.9844     21.5562     19.6190
    3612     380     7      0.4236     68.6158     22.2208     18.3097
    3613     381     8     -0.8472     64.5332      7.5984     18.6410
    3614     381     7      0.4236     65.0262      8.2060     18.0897
    3615     381     7      0.4236     64.5128      8.0176     19.5013
    3616     382     8     -0.8472    105.2152     21.2539     21.3465
    3617     382     7      0.4236    104.9295     20.5461     20.7689
    3618     382     7      0.4236    104.8120     21.0521     22.1909
    3619     383     8     -0.8472    103.5409      7.3257     18.1358
    3620     383     7      0.4236    102.8405      7.1602     18.7669
    3621     383     7      0.4236    103.1864      7.0244     17.2993
    3622     384     8     -0.8472     80.7064      8.3101     19.1315
    3623     384     7      0.4236     80.1795      8.3172     18.3324
    3624     384     7      0.4236     80.1264      8.6662     19.8046
    3625     385     8     -0.8472     66.7332     26.5851     21.8204
    3626     385     7      0.4236     67.1814     25.7417     21.8833
    3627     385     7      0.4236     66.8094     26.8292     20.8980
    3628     386     8     -0.8472     79.9253     19.9317     17.2953
    3629     386     7      0.4236     80.6083     20.5973     17.3777
    3630     386     7      0.4236     79.1883     20.2810     17.7965
    3631     387     8     -0.8472     77.0465      8.6076     20.7503
    3632     387     7      0.4236     77.6126      8.2034     21.4079
    3633     387     7      0.4236     76.9013      7.9184     20.1022
    3634     388     8     -0.8472    101.6758     24.5931     20.5659
    3635     388     7      0.4236    102.4076     24.9875     20.0914
    3636     388     7      0.4236    100.9963     25.2673     20.5622
    3637     389     8     -0.8472    104.5708     17.7889     18.3040
    3638     389     7      0.4236    104.1835     18.1701     19.0920
    3639     389     7      0.4236    105.1680     18.4630     17.9799
    3640     390     8     -0.8472    103.7393     25.9768     23.0953
    3641     390     7      0.4236    104.0421     25.7142     22.2261
    3642     390     7      0.4236    103.0351     25.3617     23.3001
    3643     391     8     -0.8472     69.9250     24.9876     19.1820
    3644     391     7      0.4236     69.5625     24.4485     18.4790
    3645     391     7      0.4236     69.4666     24.6949     19.9696
    3646     392     8     -0.8472     90.0270     10.5976     22.4849
    3647     392     7      0.4236     90.4644     10.9147     23.2751
    3648     392     7      0.4236     90.5966     10.8752     21.7675
    3649     393     8     -0.8472     84.3558     20.9786     19.5416
    3650     393     7      0.4236     83.4777     20.6772     19.7743
    3651     393     7      0.4236     84.2890     21.2228     18.6185
    3652     394     8     -0.8472     90.3145      0.2519     20.8609
    3653     394     7      0.4236     90.8674      0.0324     20.1111
    3654     394     7      0.4236     90.8342      0.0000     21.6242
    3655     395     8     -0.8472     75.5612     17.7708     18.0635
    3656     395     7      0.4236     74.9960     17.6564     17.2995
    3657     395     7      0.4236     75.3787     17.0087     18.6132
    3658     396     8     -0.8472     63.4740     13.7445     20.0358
    3659     396     7      0.4236     64.0469     13.2013     20.5769
    3660     396     7      0.4236     63.1471     13.1500     19.3605
    3661     397     8     -0.8472     96.0684     25.4086     19.0625
    3662     397     7      0.4236     96.5397     25.0994     19.8360
    3663     397     7      0.4236     96.1810     24.7102     18.4177
    3664     398     8     -0.8472     60.1597      3.2299     18.3375
    3665     398     7      0.4236     59.4750      3.3480     18.9960
    3666     398     7      0.4236     60.1290      4.0301     17.8132
    3667     399     8     -0.8472     68.9121      3.8679     20.9879
    3668     399     7      0.4236     69.6594      4.2871     21.4146
    3669     399     7      0.4236     68.3252      3.6341     21.7070
    3670     400     8     -0.8472     94.0772      5.1814     21.6715
    3671     400     7      0.4236     94.4167      4.7988     22.4807
    3672     400     7      0.4236     94.7912      5.0829     21.0416
    3673     401     8     -0.8472     80.2613     24.2683     19.2754
    3674     401     7      0.4236     80.0668     24.5870     18.3940
    3675     401     7      0.4236     79.4218     24.3034     19.7339
    3676     402     8     -0.8472     77.6087     24.8876     18.1863
    3677     402     7      0.4236     77.6663     23.9631     17.9450
    3678     402     7      0.4236     77.0573     24.8976     18.9687
    3679     403     8     -0.8472     87.1453     19.8592     21.5462
    3680     403     7      0.4236     86.8731     20.6944     21.9264
    3681     403     7      0.4236     87.6930     19.4560     22.2199
    3682     404     8     -0.8472     94.0312     12.3094     23.3145
    3683     404     7      0.4236     93.8964     11.3849     23.1063
    3684     404     7      0.4236     93.7133     12.7780     22.5427
    3685     405     8     -0.8472     93.1669     20.9380     22.0275
    3686     405     7      0.4236     92.7312     21.7409     21.7414
    3687     405     7      0.4236     92.5466     20.5307     22.6321
    3688     406     8     -0.8472     64.1400     14.5955     23.1410
    3689     406     7      0.4236     64.7410     13.8593     23.2549
    3690     406     7      0.4236     63.5874     14.3421     22.4016
    3691     407     8     -0.8472     91.1346     25.1915     21.4770
    3692     407     7      0.4236     90.6470     25.2891     20.6591
    3693     407     7      0.4236     91.2151     26.0829     21.8162
    3694     408     8     -0.8472     69.5807     13.9637     21.5490
    3695     408     7      0.4236     69.1185     14.0286     20.7133
    3696     408     7      0.4236     70.3436     13.4176     21.3595
    3697     409     8     -0.8472     81.9435     15.5261     21.7510
    3698     409     7      0.4236     82.5695     15.7107     22.4512
    3699     409     7      0.4236     82.2510     16.0487     21.0103
    3700     410     8     -0.8472     93.9104     11.3161     20.9104
    3701     410     7      0.4236     94.3154     11.3877     20.0461
    3702     410     7      0.4236     93.2677     10.6130     20.8168
    3703     411     8     -0.8472     60.4070     18.3290     20.2278
    3704     411     7      0.4236     59.4745     18.1330     20.1365
    3705     411     7      0.4236     60.4695     19.2725     20.0792
    3706     412     8     -0.8472    104.9547     26.3141     19.5813
    3707     412     7      0.4236    104.5947     27.2001     19.5415
    3708     412     7      0.4236    105.2766     26.2258     20.4784
    3709     413     8     -0.8472     77.7405     17.4632     18.1901
    3710     413     7      0.4236     77.6737     17.6751     19.1212
    3711     413     7      0.4236     77.6932     16.5078     18.1575
    3712     414     8     -0.8472    100.3972      8.0141     19.5609
    3713     414     7      0.4236    100.7412      8.0460     18.6682
    3714     414     7      0.4236    101.1281      7.6917     20.0883
    3715     415     8     -0.8472    106.5960     12.2752     22.6023
    3716     415     7      0.4236    106.5013     13.1883     22.3310
    3717     415     7      0.4236    105.7296     12.0302     22.9272
    3718     416     8     -0.8472     99.0843     10.7318     20.5849
    3719     416     7      0.4236     99.9033     10.3803     20.2358
    3720     416     7      0.4236     98.5000      9.9752     20.6339
    3721     417     8     -0.8472     99.5223      2.6845     21.0622
    3722     417     7      0.4236     99.4617      2.4575     21.9901
    3723     417     7      0.4236    100.4207      2.4615     20.8187
    3724     418     8     -0.8472     84.7424      2.6995     23.3013
    3725     418     7      0.4236     84.2650      3.5289     23.2861
    3726     418     7      0.4236     85.4844      2.8387     22.7128
    3727     419     8     -0.8472     87.4210     12.2110     20.6314
    3728     419     7      0.4236     87.8944     11.3857     20.5266
    3729     419     7      0.4236     86.6955     12.1521     20.0099
    3730     420     8     -0.8472     79.2485     16.2486     21.3014
    3731     420     7      0.4236     79.5403     17.0785     20.9241
    3732     420     7      0.4236     78.3004     16.3456     21.3903
    3733     421     8     -0.8472     67.3338     -0.0009     21.8340
    3734     421     7      0.4236     67.0068      0.3582     22.6589
    3735     421     7      0.4236     66.7385      0.3449     21.1690
    3736     422     8     -0.8472     85.9263     17.9923     21.6383
    3737     422     7      0.4236     86.2969     17.5411     20.8798
    3738     422     7      0.4236     86.3656     17.5967     22.3911
    3739     423     8     -0.8472     76.1877     25.6759     23.3215
    3740     423     7      0.4236     76.9177     25.0603     23.2553
    3741     423     7      0.4236     75.4128     25.1521     23.1182
    3742     424     8     -0.8472     76.5467      6.2574     17.5632
    3743     424     7      0.4236     77.4545      6.4084     17.2999
    3744     424     7      0.4236     76.6027      5.5871     18.2442
    3745     425     8     -0.8472     94.9135     20.2569     18.2378
    3746     425     7      0.4236     95.6198     20.2028     18.8817
    3747     425     7      0.4236     95.3576     20.2184     17.3907
    3748     426     8     -0.8472    102.2120     11.7315     21.9827
    3749     426     7      0.4236    102.2485     12.2011     21.1494
    3750     426     7      0.4236    101.7573     12.3297     22.5756
    3751     427     8     -0.8472     87.1672     26.7831     22.4479
    3752     427     7      0.4236     86.9575     27.1167     21.5756
    3753     427     7      0.4236     87.8644     26.1443     22.2992
    3754     428     8     -0.8472     75.6278     12.3299     20.2065
    3755     428     7      0.4236     76.3081     12.3744     20.8784
    3756     428     7      0.4236     75.4724     11.3934     20.0840
    3757     429     8     -0.8472     92.0637     20.3815     18.8620
    3758     429     7      0.4236     92.6696     21.0232     18.4914
    3759     429     7      0.4236     92.0965     20.5375     19.8058
    3760     430     8     -0.8472     76.0531     18.9698     20.8919
    3761     430     7      0.4236     76.7425     19.3571     20.3524
    3762     430     7      0.4236     75.3017     18.8949     20.3036
    3763     431     8     -0.8472     88.6610     13.6091     18.6056
    3764     431     7      0.4236     88.6445     14.3084     19.2590
    3765     431     7      0.4236     89.1821     12.9153     19.0097
    3766     432     8     -0.8472     93.1224     17.8570     19.0180
    3767     432     7      0.4236     93.3893     18.3177     18.2226
    3768     432     7      0.4236     93.5001     18.3712     19.7315
    3769     433     8     -0.8472    102.7300     15.2905     19.1091
    3770     433     7      0.4236    103.1237     15.4924     18.2603
    3771     433     7      0.4236    103.0587     15.9727     19.6945
    3772     434     8     -0.8472     86.8351     23.9227     22.7018
    3773     434     7      0.4236     85.8981     24.0029     22.5236
    3774     434     7      0.4236     86.9966     22.9793     22.7169
    3775     435     8     -0.8472     74.5521      8.1238     21.8445
    3776     435     7      0.4236     74.5378      8.4740     22.7352
    3777     435     7      0.4236     75.3141      7.5448     21.8265
    3778     436     8     -0.8472    104.1093     22.3742     19.7074
    3779     436     7      0.4236    103.4536     22.6040     20.3658
    3780     436     7      0.4236    104.5742     23.1930     19.5356
    3781     437     8     -0.8472     75.6701     15.5108     20.2859
    3782     437     7      0.4236     76.4034     15.1308     20.7699
    3783     437     7      0.4236     75.3064     14.7788     19.7878
    3784     438     8     -0.8472     91.0932      3.2497     20.1810
    3785     438     7      0.4236     91.3440      2.6775     20.9062
    3786     438     7      0.4236     90.1510      3.1128     20.0820
    3787     439     8     -0.8472     84.6424     11.7989     22.1496
    3788     439     7      0.4236     83.7015     11.6313     22.2025
    3789     439     7      0.4236     85.0010     11.0212     21.7220
    3790     440     8     -0.8472     83.5276      5.3087     22.2241
    3791     440     7      0.4236     82.5935      5.4780     22.3461
    3792     440     7      0.4236     83.6000      5.0025     21.3201
    3793     441     8     -0.8472     73.0101     12.2224     17.8988
    3794     441     7      0.4236     73.4356     11.4106     18.1750
    3795     441     7      0.4236     72.0953     12.1144     18.1591
    3796     442     8     -0.8472     93.3841      0.7671     20.2195
    3797     442     7      0.4236     93.8618     -0.0008     20.5332
    3798     442     7      0.4236     93.0131      0.4929     19.3809
    3799     443     8     -0.8472     97.4334     27.2012     18.0160
    3800     443     7      0.4236     96.9543     26.7845     17.2996
    3801     443     7      0.4236     97.8909     26.4809     18.4496
    3802     444     8     -0.8472    107.4759     26.4437     22.5568
    3803     444     7      0.4236    107.1722     25.9014     23.2847
    3804     444     7      0.4236    106.8849     27.1966     22.5556
    3805     445     8     -0.8472     60.5345     19.2536     23.1424
    3806     445     7      0.4236     60.5248     18.3996     22.7102
    3807     445     7      0.4236     61.2584     19.7238     22.7286
    3808     446     8     -0.8472     74.2170     25.0026     18.5270
    3809     446     7      0.4236     73.4642     24.6883     18.0261
    3810     446     7      0.4236     74.2448     25.9435     18.3534
    3811     447     8     -0.8472     78.8427      6.7413     20.2304
    3812     447     7      0.4236     79.5973      6.4785     19.7033
    3813     447     7      0.4236     78.2404      5.9995     20.1738
    3814     448     8     -0.8472     99.5692     12.8559     22.3695
    3815     448     7      0.4236     99.3533     12.8985     23.3010
    3816     448     7      0.4236     98.8595     13.3305     21.9367
    3817     449     8     -0.8472     94.0029      2.7120     19.3989
    3818     449     7      0.4236     93.8246      3.0870     20.2613
    3819     449     7      0.4236     93.2287      2.9275     18.8788
    3820     450     8     -0.8472    103.9174     14.2278     22.5340
    3821     450     7      0.4236    103.3462     14.2061     23.3017
    3822     450     7      0.4236    103.3183     14.2999     21.7910
    3823     451     8     -0.8472    101.5380     19.5620     21.1410
    3824     451     7      0.4236    102.3376     19.6468     21.6602
    3825     451     7      0.4236    101.7377     20.0085     20.3182
    3826     452     8     -0.8472    101.2504     21.7608     17.9240
    3827     452     7      0.4236    100.8455     21.6300     18.7814
    3828     452     7      0.4236    100.5996     21.4398     17.2998
    3829     453     8     -0.8472     89.9045      8.5286     20.7878
    3830     453     7      0.4236     90.5527      8.0847     20.2410
    3831     453     7      0.4236     89.1716      8.7032     20.1973
    3832     454     8     -0.8472     80.1494     18.8656     19.2056
    3833     454     7      0.4236     80.9489     18.5356     18.7956
    3834     454     7      0.4236     80.3736     18.9538     20.1320
    3835     455     8     -0.8472     90.6376     22.9649     22.8851
    3836     455     7      0.4236     90.1437     23.6721     23.3000
    3837     455     7      0.4236     90.0958     22.6972     22.1428
    3838     456     8     -0.8472     63.1212      6.3887     21.0684
    3839     456     7      0.4236     63.8931      5.8528     20.8863
    3840     456     7      0.4236     62.6559      6.4311     20.2330
    3841     457     8     -0.8472     82.9880     13.0067     18.2843
    3842     457     7      0.4236     82.8002     12.9624     19.2218
    3843     457     7      0.4236     82.2570     12.5472     17.8711
    3844     458     8     -0.8472     83.0008     18.6834     18.0143
    3845     458     7      0.4236     83.2814     17.8936     18.4766
    3846     458     7      0.4236     83.6302     18.7794     17.2994
    3847     459     8     -0.8472    107.6706      6.1348     21.9225
    3848     459     7      0.4236    107.3426      6.3571     22.7939
    3849     459     7      0.4236    107.5812      6.9439     21.4189
    3850     460     8     -0.8472     73.7603     14.1696     22.3672
    3851     460     7      0.4236     74.4567     14.6591     21.9293
    3852     460     7      0.4236     73.9425     14.2764     23.3008
    3853     461     8     -0.8472    104.7285     14.2019     17.4806
    3854     461     7      0.4236    104.4305     13.3104     17.3000
    3855     461     7      0.4236    105.0641     14.1658     18.3764
    3856     462     8     -0.8472     78.6366     13.6841     20.1658
    3857     462     7      0.4236     78.5342     14.1958     20.9682
    3858     462     7      0.4236     78.4712     14.3091     19.4599
    3859     463     8     -0.8472     98.6171     17.7826     18.0208
    3860     463     7      0.4236     98.5588     17.1555     17.3000
    3861     463     7      0.4236     98.1266     18.5457     17.7153
    3862     464     8     -0.8472     92.3280      5.8179     20.1596
    3863     464     7      0.4236     92.9831      5.2882     19.7051
    3864     464     7      0.4236     92.8200      6.5617     20.5074
    3865     465     8     -0.8472     98.9003     27.1069     21.3664
    3866     465     7      0.4236     99.1500     26.5421     22.0978
    3867     465     7      0.4236     99.7013     27.2000     20.8507
    3868     466     8     -0.8472     67.7613     15.6239     23.1684
    3869     466     7      0.4236     67.9289     16.5571     23.3000
    3870     466     7      0.4236     67.4651     15.5590     22.2604
    3871     467     8     -0.8472     91.3612     15.4854     19.3360
    3872     467     7      0.4236     91.3447     14.9426     20.1243
    3873     467     7      0.4236     91.3933     14.8584     18.6135
    3874     468     8     -0.8472     86.5778     10.1287     17.8349
    3875     468     7      0.4236     87.4803     10.3852     18.0248
    3876     468     7      0.4236     86.1388     10.1484     18.6852
    3877     469     8     -0.8472     94.1633      7.8385     18.6286
    3878     469     7      0.4236     93.7183      7.2275     18.0413
    3879     469     7      0.4236     93.4716      8.4266     18.9320
    3880     470     8     -0.8472     70.6866      8.1273     17.9069
    3881     470     7      0.4236     69.9746      7.9246     17.3000
    3882     470     7      0.4236     71.4438      8.2874     17.3436
    3883     471     8     -0.8472     68.7982      5.1683     18.1563
    3884     471     7      0.4236     69.6813      5.3967     18.4466
    3885     471     7      0.4236     68.5838      4.3726     18.6432
    3886     472     8     -0.8472     88.6544     13.2698     22.2495
    3887     472     7      0.4236     89.2207     13.7093     22.8837
    3888     472     7      0.4236     89.2245     12.6319     21.8202
    3889     473     8     -0.8472     78.4249      3.7309     20.1667
    3890     473     7      0.4236     78.4697      3.9194     19.2293
    3891     473     7      0.4236     77.5139      3.4790     20.3176
    3892     474     8     -0.8472     71.5933     22.2350     20.2025
    3893     474     7      0.4236     71.3442     21.5492     20.8220
    3894     474     7      0.4236     71.2167     23.0360     20.5668
    3895     475     8     -0.8472    106.4219     11.2024     19.2939
    3896     475     7      0.4236    105.9097     11.2455     20.1014
    3897     475     7      0.4236    105.7945     10.9254     18.6262
    3898     476     8     -0.8472     76.9749     22.2141     20.0251
    3899     476     7      0.4236     76.4023     22.7439     19.4704
    3900     476     7      0.4236     77.7671     22.7419     20.1256
    3901     477     8     -0.8472     71.9738      0.1231     22.4331
    3902     477     7      0.4236     72.6234     -0.0002     21.7410
    3903     477     7      0.4236     72.4914      0.2482     23.2285
    3904     478     8     -0.8472    105.5302      0.4280     18.2135
    3905     478     7      0.4236    105.8917      0.9057     18.9602
    3906     478     7      0.4236    105.8766      0.8840     17.4465
    3907     479     8     -0.8472     87.8628     17.0110     18.0757
    3908     479     7      0.4236     88.4457     16.9301     18.8307
    3909     479     7      0.4236     88.4251     17.3344     17.3719
    3910     480     8     -0.8472     98.6333     21.5620     21.8138
    3911     480     7      0.4236     99.2325     22.2810     22.0145
    3912     480     7      0.4236     98.6746     20.9935     22.5828
    3913     481     8     -0.8472    103.0339      3.4589     20.3948
    3914     481     7      0.4236    102.6036      2.6293     20.6020
    3915     481     7      0.4236    103.6834      3.5722     21.0887
    3916     482     8     -0.8472     63.2664     19.5398     20.0722
    3917     482     7      0.4236     63.1539     18.5950     19.9681
    3918     482     7      0.4236     63.5998     19.8365     19.2254
    3919     483     8     -0.8472     72.2394      6.1904     22.1389
    3920     483     7      0.4236     72.0139      6.6275     21.3177
    3921     483     7      0.4236     72.9981      6.6729     22.4671
    3922     484     8     -0.8472     69.4681      8.5510     20.7629
    3923     484     7      0.4236     69.8968      8.5132     21.6179
    3924     484     7      0.4236     69.3327      7.6346     20.5217
    3925     485     8     -0.8472     60.8417     27.2003     18.9287
    3926     485     7      0.4236     60.0561     27.2004     19.4755
    3927     485     7      0.4236     60.7480     26.4258     18.3741
    3928     486     8     -0.8472     99.4450     12.7036     18.0218
    3929     486     7      0.4236     99.0954     13.1195     18.8099
    3930     486     7      0.4236     99.0606     13.1988     17.2985
    3931     487     8     -0.8472     79.5725     23.0939     22.9337
    3932     487     7      0.4236     79.8826     23.2928     22.0502
    3933     487     7      0.4236     80.2442     22.5188     23.3000
    3934     488     8     -0.8472     96.2417     26.9177     22.7818
    3935     488     7      0.4236     95.8609     26.1702     23.2429
    3936     488     7      0.4236     96.0113     26.7760     21.8636
    3937     489     8     -0.8472    106.1273      9.7362     21.7413
    3938     489     7      0.4236    105.8433      9.5961     22.6446
    3939     489     7      0.4236    106.4379      8.8784     21.4517
    3940     490     8     -0.8472     87.6902      1.9122     21.4992
    3941     490     7      0.4236     87.5237      1.0997     21.9771
    3942     490     7      0.4236     87.7522      1.6431     20.5827
    3943     491     8     -0.8472     96.6038     11.8734     18.0740
    3944     491     7      0.4236     96.9537     12.7634     18.0322
    3945     491     7      0.4236     96.6079     11.6574     19.0065
    3946     492     8     -0.8472    100.6665     16.6467     21.1583
    3947     492     7      0.4236    100.8928     17.0790     21.9818
    3948     492     7      0.4236    100.9968     17.2354     20.4796
    3949     493     8     -0.8472     65.5532     22.0958     18.9024
    3950     493     7      0.4236     65.6663     22.7487     19.5932
    3951     493     7      0.4236     66.2485     22.2890     18.2735
    3952     494     8     -0.8472     97.2269     23.0450     20.6946
    3953     494     7      0.4236     96.8459     23.1668     21.5642
    3954     494     7      0.4236     98.0225     23.5772     20.7045
    3955     495     8     -0.8472     88.7578      6.0373     20.8178
    3956     495     7      0.4236     89.3785      6.1446     20.0971
    3957     495     7      0.4236     89.2873      6.1421     21.6083
    3958     496     8     -0.8472     94.8613     19.1844     23.2391
    3959     496     7      0.4236     94.3458     18.9777     22.4595
    3960     496     7      0.4236     95.7548     19.2945     22.9138
    3961     497     8     -0.8472     61.6576      8.6225     22.2323
    3962     497     7      0.4236     60.8048      8.2013     22.1246
    3963     497     7      0.4236     61.9421      8.8201     21.3400
    3964     498     8     -0.8472     71.1698     17.0218     18.4254
    3965     498     7      0.4236     71.9130     17.5066     18.0664
    3966     498     7      0.4236     71.3205     16.1163     18.1543
    3967     499     8     -0.8472     82.8290      1.8147     21.8341
    3968     499     7      0.4236     82.7059      2.1876     20.9611
    3969     499     7      0.4236     82.3029      2.3706     22.4088
    3970     500     8     -0.8472     86.5953      9.9782     23.3028
    3971     500     7      0.4236     86.9554     10.4576     22.5567
    3972     500     7      0.4236     86.2101      9.1906     22.9187
    3973     501     8     -0.8472     63.6227      3.3742     22.1240
    3974     501     7      0.4236     63.2287      3.4131     21.2524
    3975     501     7      0.4236     63.1272      4.0103     22.6399
    3976     502     8     -0.8472     73.0287     11.7428     22.0206
    3977     502     7      0.4236     73.6256     11.8476     21.2796
    3978     502     7      0.4236     73.5953     11.7739     22.7915
    3979     503     8     -0.8472     51.9292     16.4564     23.5846
    3980     503     7      0.4236     52.5593     17.0608     23.9769
    3981     503     7      0.4236     51.4716     16.9803     22.9269
    3982     504     8     -0.8472     43.0015      9.7956      6.5148
    3983     504     7      0.4236     42.4047      9.4484      7.1777
    3984     504     7      0.4236     43.1197     10.7144      6.7560
    3985     505     8     -0.8472     43.9662      7.6627      6.8139
    3986     505     7      0.4236     44.1280      7.0529      7.5337
    3987     505     7      0.4236     43.5112      7.1396      6.1539
    3988     506     8     -0.8472     37.0202      9.4412     33.6333
    3989     506     7      0.4236     36.6286      9.5398     34.5012
    3990     506     7      0.4236     36.3831      9.8339     33.0366
    3991     507     8     -0.8472     21.2087     21.3884     27.5211
    3992     507     7      0.4236     21.2792     21.9561     26.7536
    3993     507     7      0.4236     20.3820     20.9216     27.3992
    3994     508     8     -0.8472      0.4059      1.2420     31.0816
    3995     508     7      0.4236      0.1023      0.6917     30.3596
    3996     508     7      0.4236      0.0000      0.8615     31.8605
    3997     509     8     -0.8472     23.1668     20.9693     13.0305
    3998     509     7      0.4236     23.9753     20.6894     13.4596
    3999     509     7      0.4236     22.8253     21.6650     13.5923
    4000     510     8     -0.8472     14.1285     16.8073      7.3165
    4001     510     7      0.4236     14.6897     17.4176      7.7950
    4002     510     7      0.4236     14.7358     16.2781      6.7994
    4003     511     8     -0.8472     49.5099      4.3071      1.9944
    4004     511     7      0.4236     48.9921      4.7547      2.6636
    4005     511     7      0.4236     49.0923      4.5474      1.1673
    4006     512     8     -0.8472     43.5983      7.1943      2.5878
    4007     512     7      0.4236     43.1805      7.5418      1.7999
    4008     512     7      0.4236     44.3207      6.6587      2.2601
    4009     513     8     -0.8472     19.4452     16.8190      9.2050
    4010     513     7      0.4236     19.8560     17.1490     10.0041
    4011     513     7      0.4236     19.7934     15.9331      9.1044
    4012     514     8     -0.8472      9.7218     15.4287     34.0013
    4013     514     7      0.4236      9.0966     15.2267     34.6975
    4014     514     7      0.4236      9.7360     14.6422     33.4559
    4015     515     8     -0.8472     34.9708      8.0279     28.6982
    4016     515     7      0.4236     35.1447      8.5119     27.8909
    4017     515     7      0.4236     35.5112      8.4611     29.3589
    4018     516     8     -0.8472     10.2490     18.7853     13.1304
    4019     516     7      0.4236     10.4352     19.7089     12.9615
    4020     516     7      0.4236     10.6961     18.5973     13.9556
    4021     517     8     -0.8472      0.8793     10.9971     18.0947
    4022     517     7      0.4236      1.0386     10.2277     17.5480
    4023     517     7      0.4236     -0.0032     11.2818     17.8571
    4024     518     8     -0.8472     50.7451      8.0581      2.7827
    4025     518     7      0.4236     50.1572      8.2935      2.0650
    4026     518     7      0.4236     50.6400      8.7641      3.4204
    4027     519     8     -0.8472     21.5190     20.2049     14.9877
    4028     519     7      0.4236     22.4145     20.3139     15.3076
    4029     519     7      0.4236     21.6202     19.8140     14.1198
    4030     520     8     -0.8472     13.7756      5.5814     10.7330
    4031     520     7      0.4236     14.5247      5.8860     11.2452
    4032     520     7      0.4236     14.1505      5.3197      9.8920
    4033     521     8     -0.8472     36.4834     22.9437     23.1922
    4034     521     7      0.4236     36.6414     22.2814     22.5194
    4035     521     7      0.4236     36.7181     23.7719     22.7736
    4036     522     8     -0.8472      6.0561     23.0149     35.8192
    4037     522     7      0.4236      6.6767     22.6843     35.1697
    4038     522     7      0.4236      6.4877     22.8667     36.6606
    4039     523     8     -0.8472     23.2687      3.5077     11.4277
    4040     523     7      0.4236     23.5578      4.2713     11.9273
    4041     523     7      0.4236     24.0771      3.0443     11.2085
    4042     524     8     -0.8472      7.6761      4.7813     37.4260
    4043     524     7      0.4236      8.0961      4.7689     38.2860
    4044     524     7      0.4236      8.4006      4.7144     36.8040
    4045     525     8     -0.8472     19.1965      3.2831      2.1110
    4046     525     7      0.4236     18.5575      3.2180      2.8208
    4047     525     7      0.4236     18.8240      2.7566      1.4037
    4048     526     8     -0.8472     50.5515     16.2938      4.7837
    4049     526     7      0.4236     50.7750     16.8112      4.0100
    4050     526     7      0.4236     50.4162     16.9419      5.4750
    4051     527     8     -0.8472     20.2678      8.4524     32.4633
    4052     527     7      0.4236     20.1645      9.2641     32.9599
    4053     527     7      0.4236     20.1937      7.7589     33.1188
    4054     528     8     -0.8472     29.0405     21.4484      9.5871
    4055     528     7      0.4236     29.1820     21.9606     10.3832
    4056     528     7      0.4236     28.9424     20.5476      9.8956
    4057     529     8     -0.8472     33.5243     21.5555      9.2507
    4058     529     7      0.4236     34.1429     22.1330      8.8034
    4059     529     7      0.4236     32.7722     22.1146      9.4459
    4060     530     8     -0.8472     20.0284      5.7170     25.1491
    4061     530     7      0.4236     20.3952      6.1714     24.3906
    4062     530     7      0.4236     19.6141      6.4082     25.6657
    4063     531     8     -0.8472     43.4952     19.0155      9.1950
    4064     531     7      0.4236     42.9810     18.3301      8.7684
    4065     531     7      0.4236     42.9349     19.3291      9.9050
    4066     532     8     -0.8472     47.9825      7.5821     12.2209
    4067     532     7      0.4236     48.2979      7.8531     11.3587
    4068     532     7      0.4236     47.0323      7.6874     12.1728
    4069     533     8     -0.8472     35.8499     16.4358     30.6275
    4070     533     7      0.4236     35.0782     16.2904     30.0801
    4071     533     7      0.4236     35.5381     16.3019     31.5225
    4072     534     8     -0.8472     20.6724     11.3671      2.5828
    4073     534     7      0.4236     20.7219     10.6698      3.2367
    4074     534     7      0.4236     20.4947     10.9121      1.7597
    4075     535     8     -0.8472     37.3135     18.5853     23.5325
    4076     535     7      0.4236     38.1433     18.3988     23.9718
    4077     535     7      0.4236     36.6470     18.2155     24.1114
    4078     536     8     -0.8472     28.7192      9.5288     11.7151
    4079     536     7      0.4236     28.5755     10.1844     12.3977
    4080     536     7      0.4236     29.6701      9.4956     11.6107
    4081     537     8     -0.8472     41.0901      4.4225     14.1161
    4082     537     7      0.4236     41.4068      5.3129     13.9641
    4083     537     7      0.4236     40.1696      4.5326     14.3543
    4084     538     8     -0.8472      7.5202     13.6586     14.5480
    4085     538     7      0.4236      7.6596     14.5216     14.1579
    4086     538     7      0.4236      6.5781     13.6190     14.7125
    4087     539     8     -0.8472     16.8893     14.7299     17.4165
    4088     539     7      0.4236     16.6663     14.9216     16.5056
    4089     539     7      0.4236     17.0169     15.5893     17.8183
    4090     540     8     -0.8472     36.5367      6.5861     23.9983
    4091     540     7      0.4236     35.7114      6.8507     23.5921
    4092     540     7      0.4236     36.2838      5.9379     24.6556
    4093     541     8     -0.8472     18.0574      1.2414     21.4018
    4094     541     7      0.4236     18.3823      1.7934     22.1132
    4095     541     7      0.4236     18.5310      0.4158     21.5033
    4096     542     8     -0.8472     37.4475     26.5536     31.3417
    4097     542     7      0.4236     37.7937     27.1988     30.7252
    4098     542     7      0.4236     37.9994     25.7817     31.2164
    4099     543     8     -0.8472      1.8806      8.8590     13.7330
    4100     543     7      0.4236      1.0732      8.8048     14.2442
    4101     543     7      0.4236      2.0902      9.7927     13.7136
    4102     544     8     -0.8472     43.3994      9.5840     35.3648
    4103     544     7      0.4236     43.8719      9.6060     34.5326
    4104     544     7      0.4236     43.3625      8.6557     35.5953
    4105     545     8     -0.8472      3.7348      0.6442     16.3199
    4106     545     7      0.4236      4.2603      0.2201     16.9984
    4107     545     7      0.4236      3.7977      0.0578     15.5661
    4108     546     8     -0.8472     44.4732     13.7050      3.6769
    4109     546     7      0.4236     44.3425     12.7567      3.6781
    4110     546     7      0.4236     44.7312     13.9128      4.5749
    4111     547     8     -0.8472     50.4774     13.9615     28.6422
    4112     547     7      0.4236     49.9907     13.6410     29.4016
    4113     547     7      0.4236     49.9665     13.6672     27.8881
    4114     548     8     -0.8472     16.6683      5.5657     17.0355
    4115     548     7      0.4236     17.2412      4.8811     16.6900
    4116     548     7      0.4236     16.2651      5.9554     16.2597
    4117     549     8     -0.8472     16.2202      3.0259      7.5137
    4118     549     7      0.4236     16.2189      3.7880      8.0929
    4119     549     7      0.4236     15.3947      3.0882      7.0332
    4120     550     8     -0.8472     21.1386     26.4104     26.6632
    4121     550     7      0.4236     21.6963     26.0893     25.9546
    4122     550     7      0.4236     21.5796     27.2000     26.9767
    4123     551     8     -0.8472     38.2206      7.7798     34.5389
    4124     551     7      0.4236     37.4010      7.5302     34.9659
    4125     551     7      0.4236     38.6490      8.3638     35.1647
    4126     552     8     -0.8472     20.5930     10.6534     12.3329
    4127     552     7      0.4236     20.0370     10.5081     13.0983
    4128     552     7      0.4236     20.0114     10.5185     11.5847
    4129     553     8     -0.8472     12.4361      8.7960      6.9750
    4130     553     7      0.4236     12.2051      8.7878      7.9039
    4131     553     7      0.4236     12.2600      9.6932      6.6918
    4132     554     8     -0.8472     19.9996     16.4474     17.0530
    4133     554     7      0.4236     19.1794     16.9196     17.1963
    4134     554     7      0.4236     19.7817     15.7797     16.4026
    4135     555     8     -0.8472     49.7426      4.4898     22.2570
    4136     555     7      0.4236     49.3640      4.8271     23.0689
    4137     555     7      0.4236     49.2423      4.9185     21.5627
    4138     556     8     -0.8472     31.8565      9.9217     14.4143
    4139     556     7      0.4236     32.1509      9.0269     14.2441
    4140     556     7      0.4236     32.3615     10.1991     15.1787
    4141     557     8     -0.8472     36.5851      5.4787      7.8559
    4142     557     7      0.4236     35.6518      5.5679      8.0491
    4143     557     7      0.4236     36.9633      6.3222      8.1045
    4144     558     8     -0.8472     19.6759     14.0915      7.8153
    4145     558     7      0.4236     18.7405     14.1095      7.6129
    4146     558     7      0.4236     19.7210     13.7593      8.7119
    4147     559     8     -0.8472     26.1527      7.4096      2.6566
    4148     559     7      0.4236     26.9888      7.1666      2.2588
    4149     559     7      0.4236     25.7449      6.5748      2.8869
    4150     560     8     -0.8472      2.9861      6.2885     13.9902
    4151     560     7      0.4236      2.2953      5.9069     14.5320
    4152     560     7      0.4236      3.4358      6.9017     14.5716
    4153     561     8     -0.8472     18.3740      6.1480     21.0204
    4154     561     7      0.4236     18.8729      5.4433     20.6073
    4155     561     7      0.4236     18.4523      5.9789     21.9593
    4156     562     8     -0.8472     19.6460      8.3330      1.4482
    4157     562     7      0.4236     19.5806      8.6436      2.3512
    4158     562     7      0.4236     20.5758      8.4107      1.2344
    4159     563     8     -0.8472     13.0696     22.8803      1.7271
    4160     563     7      0.4236     13.4724     23.6677      2.0931
    4161     563     7      0.4236     12.2678     22.7619      2.2364
    4162     564     8     -0.8472     35.3661      8.1215     25.4967
    4163     564     7      0.4236     36.3220      8.1628     25.5258
    4164     564     7      0.4236     35.1048      8.9244     25.0459
    4165     565     8     -0.8472     36.2812     24.0061     35.5255
    4166     565     7      0.4236     36.0231     23.1081     35.3178
    4167     565     7      0.4236     36.0457     24.5098     34.7464
    4168     566     8     -0.8472     30.6734     12.4652      0.8073
    4169     566     7      0.4236     30.6471     12.9942      0.0100
    4170     566     7      0.4236     31.2494     12.9503      1.3982
    4171     567     8     -0.8472     40.5751     21.9473     34.3438
    4172     567     7      0.4236     40.6133     22.4965     35.1269
    4173     567     7      0.4236     40.1570     22.4998     33.6834
    4174     568     8     -0.8472     13.0283     14.8829     31.3998
    4175     568     7      0.4236     13.6376     14.6957     32.1139
    4176     568     7      0.4236     13.5377     14.7314     30.6037
    4177     569     8     -0.8472     42.4568      2.4043     29.9443
    4178     569     7      0.4236     43.2402      1.8899     29.7496
    4179     569     7      0.4236     42.6823      2.8954     30.7344
    4180     570     8     -0.8472     11.2871     22.4679      4.2281
    4181     570     7      0.4236     12.0497     22.9922      4.4724
    4182     570     7      0.4236     10.5881     22.7783      4.8037
    4183     571     8     -0.8472     50.4912      5.7551     37.1146
    4184     571     7      0.4236     50.5971      6.3973     37.8164
    4185     571     7      0.4236     51.1461      5.0831     37.3034
    4186     572     8     -0.8472     10.4597     25.9121     19.4077
    4187     572     7      0.4236     10.6332     24.9742     19.3265
    4188     572     7      0.4236     10.5409     26.0910     20.3445
    4189     573     8     -0.8472     16.1554      4.2618     36.7018
    4190     573     7      0.4236     16.4888      5.1476     36.5582
    4191     573     7      0.4236     15.2083      4.3405     36.5881
    4192     574     8     -0.8472     28.6362     12.3875      4.4394
    4193     574     7      0.4236     29.0927     12.3074      5.2769
    4194     574     7      0.4236     28.4072     13.3149      4.3786
    4195     575     8     -0.8472      7.9967     24.7814      8.7234
    4196     575     7      0.4236      7.8975     25.5247      8.1285
    4197     575     7      0.4236      7.3491     24.1445      8.4216
    4198     576     8     -0.8472     10.1503     19.1284     36.5162
    4199     576     7      0.4236     10.6601     19.5832     37.1866
    4200     576     7      0.4236     10.7484     19.0482     35.7732
    4201     577     8     -0.8472     44.9679     23.8886     27.6907
    4202     577     7      0.4236     44.2379     23.2943     27.5172
    4203     577     7      0.4236     44.5674     24.7573     27.7244
    4204     578     8     -0.8472     51.6895     23.1828     19.2091
    4205     578     7      0.4236     51.9501     24.0740     18.9765
    4206     578     7      0.4236     52.4511     22.6455     18.9912
    4207     579     8     -0.8472     37.3565     22.2204      0.8563
    4208     579     7      0.4236     37.8340     22.8719      0.3427
    4209     579     7      0.4236     36.5805     22.6844      1.1707
    4210     580     8     -0.8472     31.3389      8.1986     22.3163
    4211     580     7      0.4236     31.0930      8.9369     22.8737
    4212     580     7      0.4236     31.1519      8.4971     21.4263
    4213     581     8     -0.8472     50.6299     22.1612     17.4772
    4214     581     7      0.4236     49.9114     22.7615     17.6762
    4215     581     7      0.4236     50.2083     21.4157     17.0497
    4216     582     8     -0.8472     15.4617     18.7650     10.6302
    4217     582     7      0.4236     15.0042     18.5806     11.4505
    4218     582     7      0.4236     14.7890     18.6764      9.9550
    4219     583     8     -0.8472     31.6430      3.4893     30.2650
    4220     583     7      0.4236     30.9513      3.1552     30.8363
    4221     583     7      0.4236     31.3433      3.2833     29.3796
    4222     584     8     -0.8472     36.4532     21.6341      9.8892
    4223     584     7      0.4236     37.0712     20.9330     10.0961
    4224     584     7      0.4236     36.3722     21.6090      8.9358
    4225     585     8     -0.8472      9.5640     19.1068      5.6900
    4226     585     7      0.4236      9.8986     19.5610      6.4633
    4227     585     7      0.4236      9.8392     19.6525      4.9533
    4228     586     8     -0.8472     13.7280     14.1217      7.3665
    4229     586     7      0.4236     14.2984     14.5079      8.0311
    4230     586     7      0.4236     14.3173     13.8936      6.6476
    4231     587     8     -0.8472      5.9380     14.8342     38.2698
    4232     587     7      0.4236      5.3653     15.0958     38.9908
    4233     587     7      0.4236      5.3738     14.8519     37.4967
    4234     588     8     -0.8472     36.1743      3.6374     22.2063
    4235     588     7      0.4236     35.8043      4.4398     22.5743
    4236     588     7      0.4236     35.5107      3.3277     21.5899
    4237     589     8     -0.8472     34.5008      6.4896     26.8121
    4238     589     7      0.4236     34.0593      5.6519     26.9518
    4239     589     7      0.4236     35.3579      6.3808     27.2242
    4240     590     8     -0.8472     28.5516      2.5058     23.3338
    4241     590     7      0.4236     28.4753      2.3915     24.2811
    4242     590     7      0.4236     27.8207      3.0785     23.1015
    4243     591     8     -0.8472     25.8153      4.5977     32.0591
    4244     591     7      0.4236     24.9378      4.2163     32.0866
    4245     591     7      0.4236     25.8808      4.9864     31.1869
    4246     592     8     -0.8472      2.6536     19.1973     22.9355
    4247     592     7      0.4236      2.2770     18.5548     23.5368
    4248     592     7      0.4236      2.6181     18.7732     22.0781
    4249     593     8     -0.8472     29.7132     23.2627      2.8226
    4250     593     7      0.4236     29.2172     23.2428      3.6411
    4251     593     7      0.4236     29.0452     23.3012      2.1381
    4252     594     8     -0.8472     50.9052      7.6476     10.8973
    4253     594     7      0.4236     50.3439      7.7519     10.1290
    4254     594     7      0.4236     50.5166      8.2208     11.5580
    4255     595     8     -0.8472      8.9694     26.9207     21.6521
    4256     595     7      0.4236      8.6674     27.2017     22.5159
    4257     595     7      0.4236      8.7351     25.9938     21.6058
    4258     596     8     -0.8472     44.5287     23.0432     22.1625
    4259     596     7      0.4236     44.8005     23.8305     22.6341
    4260     596     7      0.4236     44.7445     23.2248     21.2478
    4261     597     8     -0.8472     30.1617     22.4167     13.1022
    4262     597     7      0.4236     30.5768     23.1765     13.5105
    4263     597     7      0.4236     29.2297     22.6340     13.0828
    4264     598     8     -0.8472     40.0371      4.4001     38.9612
    4265     598     7      0.4236     40.2191      5.2998     38.6896
    4266     598     7      0.4236     39.6229      3.9981     38.1976
    4267     599     8     -0.8472      7.2510     19.2858     26.0414
    4268     599     7      0.4236      7.5871     20.1591     26.2428
    4269     599     7      0.4236      6.4439     19.2158     26.5512
    4270     600     8     -0.8472     31.0787     13.3530     34.0499
    4271     600     7      0.4236     31.5556     14.0422     33.5875
    4272     600     7      0.4236     31.6284     13.1465     34.8058
    4273     601     8     -0.8472     43.2493     20.1771     34.4086
    4274     601     7      0.4236     43.8276     20.0751     33.6527
    4275     601     7      0.4236     43.8347     20.1424     35.1651
    4276     602     8     -0.8472     27.7746      3.4237     10.2811
    4277     602     7      0.4236     26.8669      3.5264      9.9953
    4278     602     7      0.4236     27.7976      3.8174     11.1533
    4279     603     8     -0.8472     10.7483     23.8147     30.7179
    4280     603     7      0.4236     11.6052     24.1752     30.4897
    4281     603     7      0.4236     10.5120     24.2560     31.5338
    4282     604     8     -0.8472     54.6051     24.1087     22.6884
    4283     604     7      0.4236     54.3978     24.9261     22.2354
    4284     604     7      0.4236     55.0087     24.3858     23.5109
    4285     605     8     -0.8472      1.4465      7.0304     12.0481
    4286     605     7      0.4236      0.7753      7.2471     12.6953
    4287     605     7      0.4236      1.0160      7.1605     11.2031
    4288     606     8     -0.8472     10.8307     24.9028      4.1773
    4289     606     7      0.4236     10.7708     25.1631      5.0965
    4290     606     7      0.4236     11.6607     25.2730      3.8767
    4291     607     8     -0.8472     53.1179     18.5424     15.4022
    4292     607     7      0.4236     52.8936     18.5303     16.3326
    4293     607     7      0.4236     53.8983     19.0943     15.3506
    4294     608     8     -0.8472     41.1653      7.7062      3.5726
    4295     608     7      0.4236     41.3392      7.9710      4.4759
    4296     608     7      0.4236     41.4972      6.8101      3.5171
    4297     609     8     -0.8472     51.5703      4.7166      6.4177
    4298     609     7      0.4236     52.2480      4.7774      5.7444
    4299     609     7      0.4236     52.0144      4.9652      7.2284
    4300     610     8     -0.8472     21.5161     19.6501      3.9431
    4301     610     7      0.4236     20.6542     20.0114      3.7361
    4302     610     7      0.4236     21.5966     19.7500      4.8917
    4303     611     8     -0.8472     33.4969     13.2900     32.8489
    4304     611     7      0.4236     33.8607     14.0462     32.3882
    4305     611     7      0.4236     34.1050     13.1338     33.5713
    4306     612     8     -0.8472     44.5567      9.0097     22.8268
    4307     612     7      0.4236     45.1742      9.1539     22.1098
    4308     612     7      0.4236     45.1066      8.7687     23.5723
    4309     613     8     -0.8472     21.5845     20.1828     38.1347
    4310     613     7      0.4236     22.0757     19.4812     38.5621
    4311     613     7      0.4236     22.2499     20.8238     37.8846
    4312     614     8     -0.8472      6.9641     18.1667      9.7086
    4313     614     7      0.4236      6.5424     18.8731     10.1979
    4314     614     7      0.4236      6.3684     17.9904      8.9804
    4315     615     8     -0.8472      6.5640     18.0835     31.1289
    4316     615     7      0.4236      6.3437     18.9550     30.7998
    4317     615     7      0.4236      6.4634     17.5081     30.3705
    4318     616     8     -0.8472     19.4995      1.3920     15.3941
    4319     616     7      0.4236     19.1427      2.1944     15.7750
    4320     616     7      0.4236     19.2361      1.4252     14.4744
    4321     617     8     -0.8472     34.7316     26.1138     18.8118
    4322     617     7      0.4236     35.6740     26.2759     18.7691
    4323     617     7      0.4236     34.3572     26.7004     18.1546
    4324     618     8     -0.8472     31.2338     17.2258      3.1705
    4325     618     7      0.4236     31.9081     17.6355      2.6287
    4326     618     7      0.4236     30.4511     17.7562      3.0215
    4327     619     8     -0.8472     45.2715     12.0504     23.2346
    4328     619     7      0.4236     44.4886     12.3251     23.7119
    4329     619     7      0.4236     44.9610     11.8716     22.3470
    4330     620     8     -0.8472     23.9719     22.5254      4.1544
    4331     620     7      0.4236     24.7927     23.0177      4.1470
    4332     620     7      0.4236     23.3259     23.1411      4.5005
    4333     621     8     -0.8472     21.8399     10.1989     26.9899
    4334     621     7      0.4236     21.9903     11.0985     27.2805
    4335     621     7      0.4236     21.5618      9.7350     27.7796
    4336     622     8     -0.8472     12.3961     20.1197     13.9271
    4337     622     7      0.4236     12.7739     19.7633     14.7311
    4338     622     7      0.4236     12.6903     19.5231     13.2387
    4339     623     8     -0.8472     32.6348     24.4946     26.8287
    4340     623     7      0.4236     32.7571     25.1259     26.1197
    4341     623     7      0.4236     32.4920     23.6590     26.3841
    4342     624     8     -0.8472     18.3508      0.4460     26.5198
    4343     624     7      0.4236     18.2316      0.6787     25.5990
    4344     624     7      0.4236     19.2706      0.6407     26.6995
    4345     625     8     -0.8472     24.4884      4.7419      3.7800
    4346     625     7      0.4236     24.2844      4.1929      4.5371
    4347     625     7      0.4236     24.2933      4.1892      3.0232
    4348     626     8     -0.8472      4.5942     15.7088     23.6404
    4349     626     7      0.4236      4.1932     16.3443     24.2332
    4350     626     7      0.4236      5.1071     15.1376     24.2121
    4351     627     8     -0.8472     12.3004      6.8343     18.8648
    4352     627     7      0.4236     11.9321      5.9511     18.8399
    4353     627     7      0.4236     13.0925      6.7491     19.3954
    4354     628     8     -0.8472     29.3828     27.2017      6.1428
    4355     628     7      0.4236     29.9845     27.1959      5.3984
    4356     628     7      0.4236     29.9471     27.0930      6.9083
    4357     629     8     -0.8472     42.8412      8.1789     14.3282
    4358     629     7      0.4236     42.6633      8.7856     15.0468
    4359     629     7      0.4236     43.4194      8.6655     13.7407
    4360     630     8     -0.8472     18.3407     22.0127     10.0351
    4361     630     7      0.4236     17.7504     22.5867      9.5470
    4362     630     7      0.4236     18.0592     21.1273      9.8050
    4363     631     8     -0.8472     18.9864     27.0684      6.7991
    4364     631     7      0.4236     19.5706     27.1794      7.5492
    4365     631     7      0.4236     19.5726     27.0130      6.0445
    4366     632     8     -0.8472      4.5149     16.6286     11.1127
    4367     632     7      0.4236      4.4879     17.0623     11.9656
    4368     632     7      0.4236      5.1346     17.1468     10.5994
    4369     633     8     -0.8472     38.5572     19.8113     22.1904
    4370     633     7      0.4236     38.6959     18.9267     21.8521
    4371     633     7      0.4236     39.1244     20.3651     21.6539
    4372     634     8     -0.8472     33.5759      4.7292      5.4451
    4373     634     7      0.4236     34.1760      4.0632      5.1097
    4374     634     7      0.4236     34.1401      5.3508      5.9050
    4375     635     8     -0.8472     29.7071     16.0081      0.8925
    4376     635     7      0.4236     29.5838     16.9483      0.7616
    4377     635     7      0.4236     30.1784     15.9412      1.7229
    4378     636     8     -0.8472      6.3319     11.3171     19.4122
    4379     636     7      0.4236      6.2585     11.7781     18.5765
    4380     636     7      0.4236      5.5580     11.5894     19.9053
    4381     637     8     -0.8472     34.6837     21.5905     31.5603
    4382     637     7      0.4236     35.3562     21.6954     30.8872
    4383     637     7      0.4236     35.1609     21.2811     32.3302
    4384     638     8     -0.8472      7.9016     24.3627     14.6810
    4385     638     7      0.4236      7.9281     25.2093     15.1270
    4386     638     7      0.4236      8.1740     24.5554     13.7838
    4387     639     8     -0.8472     10.3714     24.4402      8.3025
    4388     639     7      0.4236     10.0294     25.0642      7.6622
    4389     639     7      0.4236     10.3658     24.9193      9.1311
    4390     640     8     -0.8472     47.9610      0.3201     17.6355
    4391     640     7      0.4236     48.5536      0.1511     18.3679
    4392     640     7      0.4236     48.4325      0.0002     16.8664
    4393     641     8     -0.8472     21.0244     11.7509     31.8897
    4394     641     7      0.4236     21.2048     12.6728     32.0738
    4395     641     7      0.4236     20.1054     11.6336     32.1304
    4396     642     8     -0.8472     48.3197     19.1354     34.5434
    4397     642     7      0.4236     48.4804     18.5163     33.8312
    4398     642     7      0.4236     47.5833     18.7599     35.0262
    4399     643     8     -0.8472     42.9760     22.1190     31.6910
    4400     643     7      0.4236     42.5211     21.3119     31.4503
    4401     643     7      0.4236     43.5847     21.8548     32.3809
    4402     644     8     -0.8472     37.3806     14.0110     32.1005
    4403     644     7      0.4236     37.1638     13.1053     32.3217
    4404     644     7      0.4236     37.1898     14.0819     31.1652
    4405     645     8     -0.8472     46.0831     27.2032     11.7919
    4406     645     7      0.4236     45.5717     26.8769     12.5323
    4407     645     7      0.4236     46.7013     26.4986     11.5981
    4408     646     8     -0.8472     42.0940     18.3740     34.9220
    4409     646     7      0.4236     41.9039     18.1259     35.8268
    4410     646     7      0.4236     42.5998     17.6401     34.5731
    4411     647     8     -0.8472     27.0755     23.8516     31.8435
    4412     647     7      0.4236     27.7464     24.5208     31.7085
    4413     647     7      0.4236     27.5340     23.0219     31.7112
    4414     648     8     -0.8472     52.5998     14.4170      7.1101
    4415     648     7      0.4236     53.1757     14.4953      6.3496
    4416     648     7      0.4236     51.8601     13.8955      6.7984
    4417     649     8     -0.8472     50.1600     12.5321      7.9881
    4418     649     7      0.4236     50.2129     11.7815      7.3965
    4419     649     7      0.4236     50.6629     12.2668      8.7581
    4420     650     8     -0.8472     17.1087      7.6050     36.9797
    4421     650     7      0.4236     17.4677      7.1013     36.2491
    4422     650     7      0.4236     17.2931      7.0713     37.7526
    4423     651     8     -0.8472     27.9755     22.8240     36.0387
    4424     651     7      0.4236     27.7472     23.2858     35.2319
    4425     651     7      0.4236     27.3323     23.1277     36.6792
    4426     652     8     -0.8472     49.3312      4.7383     26.8182
    4427     652     7      0.4236     48.5636      4.4728     26.3117
    4428     652     7      0.4236     49.9791      4.9877     26.1593
    4429     653     8     -0.8472     32.5254     13.6965     20.1853
    4430     653     7      0.4236     31.7298     13.9463     20.6551
    4431     653     7      0.4236     33.2400     13.9824     20.7545
    4432     654     8     -0.8472      8.6079     26.6438     25.6442
    4433     654     7      0.4236      8.0076     26.5972     26.3883
    4434     654     7      0.4236      8.5183     25.7955     25.2101
    4435     655     8     -0.8472      4.2682     12.4651     17.9120
    4436     655     7      0.4236      3.4169     12.1377     17.6216
    4437     655     7      0.4236      4.6351     12.8970     17.1407
    4438     656     8     -0.8472      1.9328     20.0091     32.0080
    4439     656     7      0.4236      2.2865     19.3491     31.4117
    4440     656     7      0.4236      1.0134     20.0930     31.7551
    4441     657     8     -0.8472     48.8546     25.2201      7.5953
    4442     657     7      0.4236     49.4205     25.9874      7.5095
    4443     657     7      0.4236     49.3866     24.4924      7.2735
    4444     658     8     -0.8472     13.8228     -0.0037      3.7462
    4445     658     7      0.4236     13.5576      0.5096      4.5094
    4446     658     7      0.4236     14.4766      0.5400      3.3067
    4447     659     8     -0.8472     45.6958     19.3066     11.2741
    4448     659     7      0.4236     45.7985     20.2580     11.2959
    4449     659     7      0.4236     46.5859     18.9669     11.3663
    4450     660     8     -0.8472     54.5066     26.7727      2.4604
    4451     660     7      0.4236     53.6965     26.5264      2.0140
    4452     660     7      0.4236     54.6753     26.0513      3.0666
    4453     661     8     -0.8472      1.6782     17.9109     37.8195
    4454     661     7      0.4236      2.3673     18.4159     37.3879
    4455     661     7      0.4236      2.0133     17.7529     38.7021
    4456     662     8     -0.8472     25.4945     24.4993     23.5658
    4457     662     7      0.4236     25.8870     24.1352     24.3593
    4458     662     7      0.4236     25.6928     23.8577     22.8837
    4459     663     8     -0.8472     39.2730     16.5145     23.8312
    4460     663     7      0.4236     38.9983     15.7514     24.3395
    4461     663     7      0.4236     40.2192     16.4087     23.7319
    4462     664     8     -0.8472     42.3292      7.7622     37.8332
    4463     664     7      0.4236     42.9492      8.2666     38.3598
    4464     664     7      0.4236     42.8792      7.1959     37.2918
    4465     665     8     -0.8472     19.5038     18.9879      8.8357
    4466     665     7      0.4236     19.3017     18.7800      7.9235
    4467     665     7      0.4236     18.6610     18.9349      9.2864
    4468     666     8     -0.8472     17.8143     16.3823     12.1644
    4469     666     7      0.4236     18.2272     16.7946     12.9232
    4470     666     7      0.4236     18.1525     16.8695     11.4130
    4471     667     8     -0.8472     29.9832      7.6486     32.1737
    4472     667     7      0.4236     30.8028      7.2207     31.9259
    4473     667     7      0.4236     29.6532      7.1288     32.9067
    4474     668     8     -0.8472     22.6377      0.9098     36.0499
    4475     668     7      0.4236     23.0474      1.5261     35.4428
    4476     668     7      0.4236     22.2548      1.4627     36.7311
    4477     669     8     -0.8472     29.3997     24.3261      8.0551
    4478     669     7      0.4236     28.9727     24.8500      8.7328
    4479     669     7      0.4236     29.7895     24.9702      7.4639
    4480     670     8     -0.8472      0.6618     20.3413      6.6712
    4481     670     7      0.4236      0.2259     20.8805      6.0113
    4482     670     7      0.4236      0.0174     20.2539      7.3735
    4483     671     8     -0.8472      9.0487     17.4060     11.8843
    4484     671     7      0.4236      9.2296     16.6124     11.3806
    4485     671     7      0.4236      8.6105     17.0933     12.6757
    4486     672     8     -0.8472     11.9956     13.9665     27.1762
    4487     672     7      0.4236     11.5466     14.7356     26.8253
    4488     672     7      0.4236     12.3848     14.2693     27.9966
    4489     673     8     -0.8472      5.8950     11.6314     37.7890
    4490     673     7      0.4236      5.8229     12.5339     38.0996
    4491     673     7      0.4236      5.4616     11.6360     36.9355
    4492     674     8     -0.8472     41.2553     26.8634      4.1822
    4493     674     7      0.4236     42.1779     26.6604      4.3363
    4494     674     7      0.4236     41.1377     26.7452      3.2396
    4495     675     8     -0.8472     52.3082     14.1492     25.6234
    4496     675     7      0.4236     52.6560     14.9390     26.0376
    4497     675     7      0.4236     52.5578     14.2312     24.7030
    4498     676     8     -0.8472      0.4913     21.8496     12.4233
    4499     676     7      0.4236      0.8934     20.9854     12.5108
    4500     676     7      0.4236      1.0466     22.3100     11.7940
    4501     677     8     -0.8472     55.0326     18.7207     23.3608
    4502     677     7      0.4236     54.6007     18.7355     24.2150
    4503     677     7      0.4236     54.5363     19.3440     22.8302
    4504     678     8     -0.8472     53.6114      6.0066     14.7977
    4505     678     7      0.4236     52.6739      5.8163     14.7647
    4506     678     7      0.4236     53.9737      5.5623     14.0312
    4507     679     8     -0.8472     40.2778     26.8351     17.4494
    4508     679     7      0.4236     39.3941     26.8538     17.8167
    4509     679     7      0.4236     40.8539     26.7882     18.2123
    4510     680     8     -0.8472      1.8026     17.6689     34.9070
    4511     680     7      0.4236      2.6774     17.4623     35.2359
    4512     680     7      0.4236      1.6071     18.5324     35.2709
    4513     681     8     -0.8472     51.3465     23.2050     33.1456
    4514     681     7      0.4236     51.1903     22.5556     32.4600
    4515     681     7      0.4236     52.2142     23.5580     32.9487
    4516     682     8     -0.8472     46.3878     13.2830     13.3900
    4517     682     7      0.4236     47.0421     12.7726     13.8670
    4518     682     7      0.4236     45.8439     13.6746     14.0734
    4519     683     8     -0.8472     23.8016     16.8155      4.4653
    4520     683     7      0.4236     23.1444     17.5099      4.5103
    4521     683     7      0.4236     23.5921     16.2388      5.1999
    4522     684     8     -0.8472     39.8228     25.9518     38.9828
    4523     684     7      0.4236     40.0019     26.3192     38.1172
    4524     684     7      0.4236     38.8735     25.8301     39.0000
    4525     685     8     -0.8472     54.4131     20.5510      6.6834
    4526     685     7      0.4236     53.4576     20.5277      6.6319
    4527     685     7      0.4236     54.6008     20.6468      7.6171
    4528     686     8     -0.8472     10.4471      2.5908      7.0859
    4529     686     7      0.4236     11.1919      3.0066      7.5203
    4530     686     7      0.4236     10.5233      2.8587      6.1701
    4531     687     8     -0.8472     39.6919     20.6584      1.4027
    4532     687     7      0.4236     40.0741     21.3300      1.9675
    4533     687     7      0.4236     39.3384     20.0076      2.0091
    4534     688     8     -0.8472     21.2051     15.4427      1.3744
    4535     688     7      0.4236     21.1658     15.6798      0.4479
    4536     688     7      0.4236     22.1116     15.6158      1.6282
    4537     689     8     -0.8472     20.8694     22.2258      3.1618
    4538     689     7      0.4236     21.4995     22.0969      2.4529
    4539     689     7      0.4236     21.4007     22.2258      3.9581
    4540     690     8     -0.8472     38.3182     15.3593     38.2212
    4541     690     7      0.4236     38.7483     15.9602     38.8296
    4542     690     7      0.4236     38.9986     15.1315     37.5876
    4543     691     8     -0.8472      3.8119     11.9842      4.3634
    4544     691     7      0.4236      3.8673     12.1170      3.4171
    4545     691     7      0.4236      3.5299     12.8312      4.7086
    4546     692     8     -0.8472     48.4123     27.1998     32.5799
    4547     692     7      0.4236     48.0277     27.0452     33.4427
    4548     692     7      0.4236     47.6730     27.1455     31.9744
    4549     693     8     -0.8472      4.0767      7.8587      8.4601
    4550     693     7      0.4236      4.0276      8.8110      8.3765
    4551     693     7      0.4236      4.9261      7.6283      8.0835
    4552     694     8     -0.8472     12.3569     10.9530     37.0575
    4553     694     7      0.4236     12.0666     11.5561     37.7418
    4554     694     7      0.4236     11.5601     10.7395     36.5720
    4555     695     8     -0.8472     26.1462      3.5914     37.4193
    4556     695     7      0.4236     26.0365      3.4805     36.4749
    4557     695     7      0.4236     25.9577      4.5167     37.5758
    4558     696     8     -0.8472     34.6264      3.0497     16.0541
    4559     696     7      0.4236     34.0917      2.7329     15.3261
    4560     696     7      0.4236     34.0934      2.8863     16.8322
    4561     697     8     -0.8472     53.5169     16.5702     11.4728
    4562     697     7      0.4236     52.7700     17.0998     11.1936
    4563     697     7      0.4236     53.1786     15.6752     11.5029
    4564     698     8     -0.8472      2.4155      9.6742      1.4615
    4565     698     7      0.4236      1.6349     10.2140      1.5860
    4566     698     7      0.4236      2.6917      9.4435      2.3485
    4567     699     8     -0.8472     21.9291      0.5839     28.9331
    4568     699     7      0.4236     22.0888     -0.0010     29.6738
    4569     699     7      0.4236     22.1773      0.0707     28.1641
    4570     700     8     -0.8472      3.7961      5.8234     28.6233
    4571     700     7      0.4236      4.3545      5.9469     27.8557
    4572     700     7      0.4236      3.4302      6.6909     28.7959
    4573     701     8     -0.8472     33.1835      9.8280      3.3861
    4574     701     7      0.4236     33.8453     10.0136      4.0523
    4575     701     7      0.4236     32.5556     10.5461      3.4649
    4576     702     8     -0.8472     45.1578     12.4667     16.3329
    4577     702     7      0.4236     44.6394     12.4017     15.5309
    4578     702     7      0.4236     44.8883     13.2967     16.7263
    4579     703     8     -0.8472     30.7009      8.4523     17.0084
    4580     703     7      0.4236     31.2233      8.5150     16.2088
    4581     703     7      0.4236     31.3462      8.4145     17.7143
    4582     704     8     -0.8472      6.1971     11.2089     12.9400
    4583     704     7      0.4236      6.6374     11.0601     12.1032
    4584     704     7      0.4236      6.8568     11.6373     13.4855
    4585     705     8     -0.8472     49.0766     21.7293     10.7813
    4586     705     7      0.4236     49.3781     20.9360     10.3385
    4587     705     7      0.4236     49.8663     22.2596     10.8879
    4588     706     8     -0.8472     41.8569     16.3535      8.6255
    4589     706     7      0.4236     41.7007     15.4393      8.8622
    4590     706     7      0.4236     41.3651     16.8568      9.2744
    4591     707     8     -0.8472      0.5303      9.6195      8.8727
    4592     707     7      0.4236      0.1489      9.4166      9.7269
    4593     707     7      0.4236      0.0003      9.1229      8.2493
    4594     708     8     -0.8472     37.4216      8.3824     27.7787
    4595     708     7      0.4236     37.2852      7.5749     28.2741
    4596     708     7      0.4236     37.9668      8.1197     27.0370
    4597     709     8     -0.8472     16.9951     26.4429     30.5533
    4598     709     7      0.4236     16.8650     27.2000     31.1245
    4599     709     7      0.4236     16.1248     26.2553     30.2017
    4600     710     8     -0.8472      3.8395      9.8754      6.4547
    4601     710     7      0.4236      3.5981     10.7604      6.1811
    4602     710     7      0.4236      3.9769      9.4000      5.6353
    4603     711     8     -0.8472     21.6716     21.6517     22.7133
    4604     711     7      0.4236     21.0086     22.1876     23.1486
    4605     711     7      0.4236     21.3580     21.5662     21.8130
    4606     712     8     -0.8472     20.6368      8.4909     18.1178
    4607     712     7      0.4236     20.6844      8.4662     19.0735
    4608     712     7      0.4236     21.1033      7.7049     17.8338
    4609     713     8     -0.8472      8.1809     17.7157     27.2751
    4610     713     7      0.4236      7.6175     17.1377     26.7605
    4611     713     7      0.4236      7.6540     17.9450     28.0407
    4612     714     8     -0.8472      2.6137      5.4367     23.6718
    4613     714     7      0.4236      1.7087      5.1541     23.5406
    4614     714     7      0.4236      3.0480      5.2449     22.8406
    4615     715     8     -0.8472     19.0934     13.7675     12.2817
    4616     715     7      0.4236     19.0109     12.8212     12.1637
    4617     715     7      0.4236     18.1960     14.0715     12.4181
    4618     716     8     -0.8472     54.0996      7.7701     31.8110
    4619     716     7      0.4236     53.6647      8.6205     31.7481
    4620     716     7      0.4236     54.5044      7.7711     32.6784
    4621     717     8     -0.8472     11.9477     13.5216     36.5437
    4622     717     7      0.4236     11.9805     14.3563     36.0763
    4623     717     7      0.4236     12.2930     13.7202     37.4141
    4624     718     8     -0.8472     53.2320     11.7351     29.7862
    4625     718     7      0.4236     52.9661     12.6472     29.6697
    4626     718     7      0.4236     53.5219     11.6841     30.6970
    4627     719     8     -0.8472     53.9356      4.7079      9.4267
    4628     719     7      0.4236     53.8677      5.2398      8.6337
    4629     719     7      0.4236     53.7201      5.3102     10.1388
    4630     720     8     -0.8472      9.1662      0.3052     30.3892
    4631     720     7      0.4236      8.7829      0.0012     29.5664
    4632     720     7      0.4236     10.1112      0.2354     30.2540
    4633     721     8     -0.8472     47.3174     27.2077     14.2100
    4634     721     7      0.4236     46.4269     27.1881     14.5606
    4635     721     7      0.4236     47.3859     26.4109     13.6841
    4636     722     8     -0.8472      5.3722      6.4087     38.8578
    4637     722     7      0.4236      4.5749      5.8973     38.9960
    4638     722     7      0.4236      5.0593      7.2818     38.6210
    4639     723     8     -0.8472     22.9023     17.6514     20.7285
    4640     723     7      0.4236     23.4073     17.9522     21.4839
    4641     723     7      0.4236     22.8004     18.4308     20.1822
    4642     724     8     -0.8472     51.8209     17.2188     38.3612
    4643     724     7      0.4236     50.9448     16.8333     38.3565
    4644     724     7      0.4236     51.8982     17.6495     37.5099
    4645     725     8     -0.8472     51.9737     26.3054      4.6693
    4646     725     7      0.4236     52.8862     26.1950      4.4022
    4647     725     7      0.4236     51.7310     25.4611      5.0494
    4648     726     8     -0.8472      3.7288      8.0986     26.0676
    4649     726     7      0.4236      3.8321      7.1475     26.0347
    4650     726     7      0.4236      3.8708      8.3237     26.9871
    4651     727     8     -0.8472     30.0341     21.3930     18.0469
    4652     727     7      0.4236     30.8029     21.8973     18.3133
    4653     727     7      0.4236     29.6684     21.8838     17.3109
    4654     728     8     -0.8472     14.7700     20.8909     11.9550
    4655     728     7      0.4236     15.3871     21.6210     11.9068
    4656     728     7      0.4236     14.2477     21.0694     12.7371
    4657     729     8     -0.8472      4.2526      5.7593     11.8148
    4658     729     7      0.4236      4.4078      6.5543     12.3249
    4659     729     7      0.4236      4.6876      5.9225     10.9779
    4660     730     8     -0.8472     24.3592      4.9146     34.4104
    4661     730     7      0.4236     24.3376      3.9779     34.2149
    4662     730     7      0.4236     23.4775      5.2236     34.2022
    4663     731     8     -0.8472     39.6464      3.2674     29.9563
    4664     731     7      0.4236     39.4985      2.9521     30.8479
    4665     731     7      0.4236     38.7726      3.4812     29.6293
    4666     732     8     -0.8472     46.0369     12.4500      5.6568
    4667     732     7      0.4236     46.6936     11.7539      5.6351
    4668     732     7      0.4236     45.1989     11.9914      5.5966
    4669     733     8     -0.8472      3.9043     10.5835     27.6033
    4670     733     7      0.4236      3.2075     10.4213     26.9673
    4671     733     7      0.4236      3.5837     10.1917     28.4156
    4672     734     8     -0.8472     48.7299     24.4378     11.5857
    4673     734     7      0.4236     48.5554     25.0381     10.8609
    4674     734     7      0.4236     48.5992     24.9670     12.3725
    4675     735     8     -0.8472     32.7816     20.4917     34.5455
    4676     735     7      0.4236     32.4642     19.8881     33.8738
    4677     735     7      0.4236     32.6867     20.0086     35.3664
    4678     736     8     -0.8472      4.0530      9.5216     31.2935
    4679     736     7      0.4236      3.4848      9.5749     30.5250
    4680     736     7      0.4236      3.4738      9.7046     32.0333
    4681     737     8     -0.8472      6.4377     19.4543     37.9549
    4682     737     7      0.4236      5.7859     19.0647     38.5376
    4683     737     7      0.4236      6.7490     18.7238     37.4204
    4684     738     8     -0.8472     35.4051      1.7409     28.4105
    4685     738     7      0.4236     34.8031      2.2412     27.8596
    4686     738     7      0.4236     35.8479      1.1471     27.8042
    4687     739     8     -0.8472     53.9021     23.2798      4.0678
    4688     739     7      0.4236     53.5001     22.9966      3.2466
    4689     739     7      0.4236     53.2393     23.0989      4.7343
    4690     740     8     -0.8472     21.1964     21.4204     11.7359
    4691     740     7      0.4236     21.5155     22.2635     11.4140
    4692     740     7      0.4236     20.2782     21.3927     11.4668
    4693     741     8     -0.8472     21.1447      0.4646     24.6922
    4694     741     7      0.4236     21.1718      0.2474     25.6240
    4695     741     7      0.4236     21.8914     -0.0008     24.3154
    4696     742     8     -0.8472     16.2503     23.8001     16.9232
    4697     742     7      0.4236     15.6507     23.2167     17.3883
    4698     742     7      0.4236     15.7603     24.6159     16.8210
    4699     743     8     -0.8472     34.6749      8.2011     38.6374
    4700     743     7      0.4236     34.9558      8.0056     37.7435
    4701     743     7      0.4236     34.4204      7.3526     39.0000
    4702     744     8     -0.8472     47.6862      2.0000     12.6183
    4703     744     7      0.4236     47.3260      1.1578     12.3405
    4704     744     7      0.4236     47.8990      1.8766     13.5434
    4705     745     8     -0.8472     52.3053     12.2965     36.2930
    4706     745     7      0.4236     51.9052     11.8035     37.0092
    4707     745     7      0.4236     51.7336     12.1358     35.5423
    4708     746     8     -0.8472     36.4729      4.7296      2.4176
    4709     746     7      0.4236     36.7751      5.5214      1.9726
    4710     746     7      0.4236     36.0707      5.0474      3.2260
    4711     747     8     -0.8472     18.7601     24.3100     18.4440
    4712     747     7      0.4236     18.6589     23.9362     17.5687
    4713     747     7      0.4236     18.0923     23.8712     18.9710
    4714     748     8     -0.8472     47.7668     16.3966     29.4045
    4715     748     7      0.4236     46.8871     16.5193     29.0477
    4716     748     7      0.4236     47.6887     16.6438     30.3260
    4717     749     8     -0.8472     46.6906     23.0078     23.8474
    4718     749     7      0.4236     47.5287     22.8020     24.2616
    4719     749     7      0.4236     46.0342     22.6322     24.4342
    4720     750     8     -0.8472     41.2271     13.3373      8.3910
    4721     750     7      0.4236     41.0656     12.8153      7.6051
    4722     750     7      0.4236     42.1649     13.2393      8.5557
    4723     751     8     -0.8472     25.5343     22.6644      2.0724
    4724     751     7      0.4236     26.2312     23.2032      2.4470
    4725     751     7      0.4236     25.8919     22.3539      1.2406
    4726     752     8     -0.8472     13.1563      9.9546     23.3821
    4727     752     7      0.4236     12.3254      9.5032     23.2338
    4728     752     7      0.4236     13.4595     10.1931     22.5061
    4729     753     8     -0.8472     11.0231     23.7635     36.8765
    4730     753     7      0.4236     11.4172     24.1491     37.6590
    4731     753     7      0.4236     11.7576     23.6351     36.2762
    4732     754     8     -0.8472     26.2004     14.9526     35.2243
    4733     754     7      0.4236     26.4532     15.8184     34.9037
    4734     754     7      0.4236     26.6387     14.8731     36.0715
    4735     755     8     -0.8472      7.0350     17.9619     20.6059
    4736     755     7      0.4236      7.2413     17.4763     21.4045
    4737     755     7      0.4236      6.4882     18.6896     20.9020
    4738     756     8     -0.8472     34.4839     12.3306     16.9912
    4739     756     7      0.4236     35.3808     12.2218     17.3075
    4740     756     7      0.4236     34.1304     11.4416     16.9615
    4741     757     8     -0.8472      4.7535     26.3823     27.0160
    4742     757     7      0.4236      3.8369     26.4358     27.2866
    4743     757     7      0.4236      5.2501     26.5826     27.8095
    4744     758     8     -0.8472     17.7225     19.5793     11.4189
    4745     758     7      0.4236     18.3490     19.5258     12.1406
    4746     758     7      0.4236     16.9869     20.0769     11.7759
    4747     759     8     -0.8472     49.8216      8.1979     16.5521
    4748     759     7      0.4236     50.4092      7.9805     17.2758
    4749     759     7      0.4236     49.2668      8.8983     16.8955
    4750     760     8     -0.8472     27.4169      0.8992     18.2999
    4751     760     7      0.4236     26.5197      1.2254     18.2306
    4752     760     7      0.4236     27.3742      0.0054     17.9598
    4753     761     8     -0.8472      0.2161     15.3429     31.5978
    4754     761     7      0.4236      0.0160     14.7777     30.8516
    4755     761     7      0.4236     -0.0033     14.8142     32.3649
    4756     762     8     -0.8472     37.0962     23.2092     20.4603
    4757     762     7      0.4236     37.5384     24.0375     20.6463
    4758     762     7      0.4236     37.0756     23.1574     19.5048
    4759     763     8     -0.8472     47.3134      7.4205     31.4639
    4760     763     7      0.4236     47.8586      7.6168     30.7021
    4761     763     7      0.4236     47.8546      7.6629     32.2153
    4762     764     8     -0.8472     54.1165      6.3188      6.6538
    4763     764     7      0.4236     53.8413      6.2966      5.7373
    4764     764     7      0.4236     55.0001      6.6863      6.6303
    4765     765     8     -0.8472      8.8833     21.5121     37.3439
    4766     765     7      0.4236      8.3093     20.8760     37.7706
    4767     765     7      0.4236      8.8559     21.2760     36.4167
    4768     766     8     -0.8472      3.9835     10.3237      9.9695
    4769     766     7      0.4236      3.4392     10.8063      9.3474
    4770     766     7      0.4236      3.7780     10.7121     10.8199
    4771     767     8     -0.8472     45.4006     20.8441     31.6572
    4772     767     7      0.4236     45.6809     20.5702     30.7840
    4773     767     7      0.4236     46.2006     21.1584     32.0785
    4774     768     8     -0.8472     23.1924      2.1778     24.5408
    4775     768     7      0.4236     23.8357      1.5153     24.2888
    4776     768     7      0.4236     23.3286      2.8931     23.9196
    4777     769     8     -0.8472     48.7790      3.4262     29.4787
    4778     769     7      0.4236     48.5951      4.0463     28.7731
    4779     769     7      0.4236     48.4289      3.8461     30.2645
    4780     770     8     -0.8472      5.3022      8.5733     11.7665
    4781     770     7      0.4236      5.8468      8.9179     11.0588
    4782     770     7      0.4236      5.3788      9.2222     12.4661
    4783     771     8     -0.8472     31.6041      6.0659     29.4214
    4784     771     7      0.4236     31.3815      6.2911     28.5180
    4785     771     7      0.4236     30.7635      6.0501     29.8788
    4786     772     8     -0.8472      1.6552     26.3804     16.7566
    4787     772     7      0.4236      1.7011     25.9508     17.6107
    4788     772     7      0.4236      2.4794     26.8619     16.6854
    4789     773     8     -0.8472     47.3024     20.3819      3.1123
    4790     773     7      0.4236     46.6228     20.3293      2.4403
    4791     773     7      0.4236     48.0632     19.9551      2.7182
    4792     774     8     -0.8472     46.5804     24.7622     30.9301
    4793     774     7      0.4236     47.0680     24.3938     30.1934
    4794     774     7      0.4236     47.0860     24.5101     31.7028
    4795     775     8     -0.8472     50.7386      6.4030      1.0681
    4796     775     7      0.4236     51.6484      6.1179      0.9833
    4797     775     7      0.4236     50.5023      6.7145      0.1944
    4798     776     8     -0.8472     14.6811     25.9252     33.0068
    4799     776     7      0.4236     14.3880     26.7777     33.3287
    4800     776     7      0.4236     15.3397     26.1325     32.3439
    4801     777     8     -0.8472     37.3387      7.3740      3.0436
    4802     777     7      0.4236     36.6532      8.0396      2.9873
    4803     777     7      0.4236     37.1288      6.8798      3.8361
    4804     778     8     -0.8472     39.5975     24.2463     26.1492
    4805     778     7      0.4236     39.8156     24.5139     25.2564
    4806     778     7      0.4236     39.9634     24.9363     26.7026
    4807     779     8     -0.8472     15.6685      5.5693     23.2629
    4808     779     7      0.4236     15.8302      4.9029     22.5950
    4809     779     7      0.4236     15.4027      5.0733     24.0373
    4810     780     8     -0.8472     36.3996     11.3423     19.9801
    4811     780     7      0.4236     35.5085     11.3236     20.3292
    4812     780     7      0.4236     36.7749     10.4995     20.2349
    4813     781     8     -0.8472      2.9283     10.7977     38.2956
    4814     781     7      0.4236      2.5382     11.3150     39.0001
    4815     781     7      0.4236      3.3335     10.0533     38.7404
    4816     782     8     -0.8472     20.5489     14.6110      5.0892
    4817     782     7      0.4236     19.8686     14.1640      4.5857
    4818     782     7      0.4236     20.0730     15.0686      5.7823
    4819     783     8     -0.8472     22.9819     10.6306     32.3373
    4820     783     7      0.4236     22.3511      9.9870     32.0144
    4821     783     7      0.4236     23.1360     11.2106     31.5916
    4822     784     8     -0.8472     13.9894     18.2566     30.4819
    4823     784     7      0.4236     13.5498     17.7276     29.8162
    4824     784     7      0.4236     13.6614     17.9161     31.3142
    4825     785     8     -0.8472      7.0885     13.8780     32.5003
    4826     785     7      0.4236      7.6292     14.0360     33.2742
    4827     785     7      0.4236      7.6486     14.1200     31.7628
    4828     786     8     -0.8472     39.3717      7.5036     32.6845
    4829     786     7      0.4236     39.5795      7.0674     31.8583
    4830     786     7      0.4236     39.6370      8.4133     32.5490
    4831     787     8     -0.8472     32.0955     26.9519     35.5719
    4832     787     7      0.4236     32.8758     26.9178     36.1252
    4833     787     7      0.4236     32.4246     27.1998     34.7079
    4834     788     8     -0.8472     37.2833     21.0899     33.3779
    4835     788     7      0.4236     36.9554     21.9251     33.7114
    4836     788     7      0.4236     37.4656     21.2558     32.4530
    4837     789     8     -0.8472     37.1166     21.9364      4.9190
    4838     789     7      0.4236     37.5700     21.1162      4.7246
    4839     789     7      0.4236     37.6465     22.3474      5.6020
    4840     790     8     -0.8472     13.9194     25.9729      9.1853
    4841     790     7      0.4236     14.2387     25.1164      8.9009
    4842     790     7      0.4236     14.4032     26.5999      8.6477
    4843     791     8     -0.8472      4.4626     19.3404     29.7142
    4844     791     7      0.4236      4.9856     19.8965     29.1368
    4845     791     7      0.4236      3.7536     19.0169     29.1584
    4846     792     8     -0.8472     52.2350     19.8809     10.1751
    4847     792     7      0.4236     51.7899     20.2809     10.9221
    4848     792     7      0.4236     52.1084     20.5032      9.4589
    4849     793     8     -0.8472     34.0691     10.8689      1.3197
    4850     793     7      0.4236     34.5960     10.9368      2.1159
    4851     793     7      0.4236     34.7088     10.8706      0.6077
    4852     794     8     -0.8472     26.8054      3.2729     17.4457
    4853     794     7      0.4236     26.8895      4.1551     17.0838
    4854     794     7      0.4236     27.4532      3.2395     18.1496
    4855     795     8     -0.8472     53.5713      3.6241     15.3356
    4856     795     7      0.4236     53.0089      3.5828     14.5622
    4857     795     7      0.4236     53.0013      3.9555     16.0295
    4858     796     8     -0.8472     37.5279     16.7248     28.2823
    4859     796     7      0.4236     37.7107     16.0087     27.6740
    4860     796     7      0.4236     37.5032     16.3078     29.1435
    4861     797     8     -0.8472     36.4901     22.6002     26.4785
    4862     797     7      0.4236     36.5093     23.4889     26.1235
    4863     797     7      0.4236     36.1619     22.7055     27.3714
    4864     798     8     -0.8472      6.1166     15.6567     16.4198
    4865     798     7      0.4236      6.9505     15.3040     16.1093
    4866     798     7      0.4236      5.5511     14.8899     16.5116
    4867     799     8     -0.8472      5.3180     21.1321      0.0907
    4868     799     7      0.4236      4.4101     20.8429     -0.0003
    4869     799     7      0.4236      5.2651     22.0877      0.1059
    4870     800     8     -0.8472     26.8829     20.1639     30.2514
    4871     800     7      0.4236     27.5317     20.3610     29.5759
    4872     800     7      0.4236     27.3067     19.5106     30.8080
    4873     801     8     -0.8472     45.8113     19.5580     16.1644
    4874     801     7      0.4236     45.5512     20.4263     16.4720
    4875     801     7      0.4236     45.0677     19.2554     15.6431
    4876     802     8     -0.8472     32.2458     10.0949      8.7132
    4877     802     7      0.4236     32.6434     10.5236      9.4710
    4878     802     7      0.4236     32.6368     10.5329      7.9572
    4879     803     8     -0.8472     37.5895     23.9028     13.9336
    4880     803     7      0.4236     38.0058     24.7553     14.0610
    4881     803     7      0.4236     37.4877     23.8249     12.9850
    4882     804     8     -0.8472     11.1510     19.6539      2.0798
    4883     804     7      0.4236     10.6857     19.3304      1.3083
    4884     804     7      0.4236     10.5537     19.4850      2.8085
    4885     805     8     -0.8472      8.5474     23.0288     23.4193
    4886     805     7      0.4236      8.4797     23.2856     24.3389
    4887     805     7      0.4236      7.8007     22.4470     23.2771
    4888     806     8     -0.8472     39.8111      7.2714     21.2956
    4889     806     7      0.4236     39.1075      6.9875     21.8792
    4890     806     7      0.4236     39.4448      7.1804     20.4160
    4891     807     8     -0.8472     28.8272     24.3703     28.8056
    4892     807     7      0.4236     29.4233     24.9937     28.3905
    4893     807     7      0.4236     28.0026     24.8486     28.8930
    4894     808     8     -0.8472     14.8100     21.5406      4.7308
    4895     808     7      0.4236     14.9385     22.0197      3.9122
    4896     808     7      0.4236     15.2065     22.0983      5.4001
    4897     809     8     -0.8472     46.9714     27.2110     17.4500
    4898     809     7      0.4236     47.5608     27.1718     18.2032
    4899     809     7      0.4236     47.5486     27.1403     16.6896
    4900     810     8     -0.8472      6.9814      4.6310     15.0230
    4901     810     7      0.4236      7.4831      3.9937     14.5146
    4902     810     7      0.4236      7.5044      5.4319     14.9870
    4903     811     8     -0.8472     26.9570     26.5953     28.0589
    4904     811     7      0.4236     27.2391     27.0108     27.2441
    4905     811     7      0.4236     27.2363     27.2003     28.7461
    4906     812     8     -0.8472     48.2505      9.3456      0.6842
    4907     812     7      0.4236     47.5638      8.8790      1.1606
    4908     812     7      0.4236     48.6124      8.6931      0.0847
    4909     813     8     -0.8472     54.9963      2.0211     21.6752
    4910     813     7      0.4236     54.8882      1.0708     21.6364
    4911     813     7      0.4236     54.2632      2.3670     21.1663
    4912     814     8     -0.8472     31.9402     15.1937      0.6452
    4913     814     7      0.4236     32.3875     14.9225      1.4468
    4914     814     7      0.4236     32.2149     14.5534     -0.0112
    4915     815     8     -0.8472     29.1378      4.9299     32.0258
    4916     815     7      0.4236     29.3786      4.7903     31.1100
    4917     815     7      0.4236     29.4971      4.1717     32.4866
    4918     816     8     -0.8472     44.6241      8.8933     17.4560
    4919     816     7      0.4236     44.7168      9.4017     18.2617
    4920     816     7      0.4236     44.3859      9.5391     16.7908
    4921     817     8     -0.8472     48.0134     15.8030     13.9755
    4922     817     7      0.4236     47.4476     15.7358     14.7447
    4923     817     7      0.4236     47.4257     16.0676     13.2677
    4924     818     8     -0.8472     54.5319     27.1950     36.6058
    4925     818     7      0.4236     54.9966     26.4049     36.3301
    4926     818     7      0.4236     54.2712     27.0171     37.5094
    4927     819     8     -0.8472     26.8861     25.9494     22.2584
    4928     819     7      0.4236     27.3936     25.3376     21.7252
    4929     819     7      0.4236     26.0155     25.9496     21.8604
    4930     820     8     -0.8472      3.7600     16.8790     30.5318
    4931     820     7      0.4236      3.4762     15.9986     30.7778
    4932     820     7      0.4236      3.8359     16.8489     29.5781
    4933     821     8     -0.8472     11.3963     15.3659      9.4089
    4934     821     7      0.4236     10.7042     15.7110      9.9729
    4935     821     7      0.4236     11.7031     16.1253      8.9133
    4936     822     8     -0.8472     35.9306      7.4844     12.9675
    4937     822     7      0.4236     35.2134      7.0679     12.4896
    4938     822     7      0.4236     36.1960      8.2168     12.4114
    4939     823     8     -0.8472      4.8357      4.3102     14.6166
    4940     823     7      0.4236      4.5066      4.7027     13.8080
    4941     823     7      0.4236      4.4535      4.8422     15.3145
    4942     824     8     -0.8472     41.1599     13.6674      0.5833
    4943     824     7      0.4236     41.6494     13.0885     -0.0010
    4944     824     7      0.4236     41.6904     14.4625      0.6331
    4945     825     8     -0.8472     32.7664     11.7123     30.3965
    4946     825     7      0.4236     32.7310     12.1427     29.5423
    4947     825     7      0.4236     32.5652     12.4068     31.0237
    4948     826     8     -0.8472     22.2787     21.9065      9.0735
    4949     826     7      0.4236     22.4066     22.8470      9.1975
    4950     826     7      0.4236     22.4985     21.7535      8.1545
    4951     827     8     -0.8472     22.9175     15.2453     29.2248
    4952     827     7      0.4236     23.3780     16.0305     28.9290
    4953     827     7      0.4236     22.0734     15.5670     29.5414
    4954     828     8     -0.8472     52.0789     21.0154     37.0440
    4955     828     7      0.4236     52.3181     20.5973     37.8711
    4956     828     7      0.4236     52.6374     20.5933     36.3913
    4957     829     8     -0.8472     47.0429     10.6234     12.4022
    4958     829     7      0.4236     47.5274     11.4047     12.1354
    4959     829     7      0.4236     47.5614      9.8928     12.0650
    4960     830     8     -0.8472     17.9158     10.7733      5.4249
    4961     830     7      0.4236     17.7061     10.2163      4.6751
    4962     830     7      0.4236     17.8409     10.1935      6.1829
    4963     831     8     -0.8472     34.9634     19.3299     21.8006
    4964     831     7      0.4236     34.6241     19.6720     20.9736
    4965     831     7      0.4236     34.4536     19.7804     22.4739
    4966     832     8     -0.8472      2.1614     20.2689     10.4498
    4967     832     7      0.4236      2.4905     19.9431     11.2876
    4968     832     7      0.4236      2.4264     21.1885     10.4291
    4969     833     8     -0.8472     19.2064     24.0741     31.7904
    4970     833     7      0.4236     18.5211     24.3997     32.3740
    4971     833     7      0.4236     18.8335     24.1568     30.9127
    4972     834     8     -0.8472      8.9156     16.9228      1.7761
    4973     834     7      0.4236      9.3753     17.4374      2.4395
    4974     834     7      0.4236      8.6034     17.5702      1.1439
    4975     835     8     -0.8472     30.1631     20.8187      2.8051
    4976     835     7      0.4236     29.5730     21.1492      2.1277
    4977     835     7      0.4236     29.6949     20.9704      3.6261
    4978     836     8     -0.8472     33.7258      0.7264      1.4498
    4979     836     7      0.4236     33.2501      0.6920      2.2797
    4980     836     7      0.4236     33.3347      1.4626      0.9794
    4981     837     8     -0.8472     41.0269      0.0003     14.7328
    4982     837     7      0.4236     41.6329      0.3852     14.0996
    4983     837     7      0.4236     41.3526      0.2916     15.5844
    4984     838     8     -0.8472      9.8343     -0.0001     27.1296
    4985     838     7      0.4236     10.2961      0.0094     27.9680
    4986     838     7      0.4236      8.9081      0.0533     27.3653
    4987     839     8     -0.8472     13.5383     18.0430      1.6177
    4988     839     7      0.4236     12.9066     17.9159      2.3256
    4989     839     7      0.4236     13.0048     18.2835      0.8603
    4990     840     8     -0.8472     36.5623     18.1389     20.6657
    4991     840     7      0.4236     37.3953     17.6821     20.5490
    4992     840     7      0.4236     36.7278     19.0255     20.3450
    4993     841     8     -0.8472     46.4289     18.4979      3.8378
    4994     841     7      0.4236     47.1257     18.0661      3.3437
    4995     841     7      0.4236     45.6518     17.9637      3.6737
    4996     842     8     -0.8472     20.3961      2.2586      9.2338
    4997     842     7      0.4236     20.4282      2.5392      8.3192
    4998     842     7      0.4236     20.6977      3.0201      9.7292
    4999     843     8     -0.8472     48.6463     22.0483     13.6378
    5000     843     7      0.4236     49.0056     22.5996     12.9426
    5001     843     7      0.4236     49.3977     21.8442     14.1946
    5002     844     8     -0.8472     41.3787      0.9436     24.8894
    5003     844     7      0.4236     40.9888      1.6579     24.3855
    5004     844     7      0.4236     40.7239      0.2459     24.8630
    5005     845     8     -0.8472     36.3660     13.0692      2.6329
    5006     845     7      0.4236     35.8973     12.9546      1.8062
    5007     845     7      0.4236     35.7043     12.9153      3.3073
    5008     846     8     -0.8472     34.1267      8.8408      5.8912
    5009     846     7      0.4236     33.5176      8.1048      5.8319
    5010     846     7      0.4236     33.5968      9.5647      6.2248
    5011     847     8     -0.8472     11.4863      6.8108      7.0420
    5012     847     7      0.4236     12.1426      6.7003      6.3540
    5013     847     7      0.4236     11.2718      5.9187      7.3147
    5014     848     8     -0.8472     30.4245     16.7845     13.3980
    5015     848     7      0.4236     30.3728     17.7399     13.4268
    5016     848     7      0.4236     30.9004     16.5941     12.5897
    5017     849     8     -0.8472     47.6316     18.9412     27.4589
    5018     849     7      0.4236     47.9640     18.8393     26.5671
    5019     849     7      0.4236     48.4049     19.1569     27.9801
    5020     850     8     -0.8472     49.5933     19.9888     12.4895
    5021     850     7      0.4236     49.6543     19.7906     13.4240
    5022     850     7      0.4236     48.6624     20.1540     12.3396
    5023     851     8     -0.8472      4.3438      5.8445     20.2473
    5024     851     7      0.4236      3.4056      6.0320     20.2157
    5025     851     7      0.4236      4.5701      5.6006     19.3497
    5026     852     8     -0.8472     10.9591     23.4873     10.7007
    5027     852     7      0.4236     11.6761     23.8857     11.1940
    5028     852     7      0.4236     11.3929     22.9722     10.0205
    5029     853     8     -0.8472     43.1585      3.9397      5.3807
    5030     853     7      0.4236     42.8448      3.6007      6.2191
    5031     853     7      0.4236     42.9469      3.2518      4.7495
    5032     854     8     -0.8472     54.9996      5.1180     31.6618
    5033     854     7      0.4236     54.7051      5.7579     31.0138
    5034     854     7      0.4236     54.9015      5.5651     32.5025
    5035     855     8     -0.8472      1.8601     11.3303     34.0102
    5036     855     7      0.4236      1.8485     11.0841     33.0853
    5037     855     7      0.4236      1.7921     10.4995     34.4806
    5038     856     8     -0.8472     33.2136      8.0371     24.3489
    5039     856     7      0.4236     32.6099      7.3305     24.5784
    5040     856     7      0.4236     32.6816      8.8315     24.3942
    5041     857     8     -0.8472      6.7463     22.4117      7.1990
    5042     857     7      0.4236      6.3730     22.8526      6.4358
    5043     857     7      0.4236      7.3137     21.7343      6.8312
    5044     858     8     -0.8472     13.3194     20.9744      7.7844
    5045     858     7      0.4236     13.4970     21.9054      7.6502
    5046     858     7      0.4236     13.2008     20.6231      6.9019
    5047     859     8     -0.8472     50.1132     25.2644     38.1171
    5048     859     7      0.4236     49.5569     25.8021     37.5535
    5049     859     7      0.4236     49.9696     25.6114     38.9975
    5050     860     8     -0.8472     16.0032     21.8528      1.7114
    5051     860     7      0.4236     16.8775     22.2424      1.7039
    5052     860     7      0.4236     15.4416     22.5157      1.3097
    5053     861     8     -0.8472     46.8515     24.5918     26.6579
    5054     861     7      0.4236     47.4147     24.3128     27.3798
    5055     861     7      0.4236     47.3518     24.3834     25.8689
    5056     862     8     -0.8472     47.0694     16.0173     21.4418
    5057     862     7      0.4236     47.2088     15.4187     22.1755
    5058     862     7      0.4236     47.1846     15.4731     20.6628
    5059     863     8     -0.8472     21.2680     24.7435      6.8522
    5060     863     7      0.4236     20.5225     24.9738      7.4066
    5061     863     7      0.4236     21.0877     23.8475      6.5676
    5062     864     8     -0.8472     45.5311      4.2324      4.3401
    5063     864     7      0.4236     45.2244      3.4370      4.7754
    5064     864     7      0.4236     45.8522      4.7867      5.0513
    5065     865     8     -0.8472     11.0131     13.3803     18.5183
    5066     865     7      0.4236     11.2550     13.2182     19.4302
    5067     865     7      0.4236     11.8301     13.6478     18.0973
    5068     866     8     -0.8472     14.0346     19.3842     26.8181
    5069     866     7      0.4236     14.6189     19.8777     26.2426
    5070     866     7      0.4236     13.4411     20.0427     27.1793
    5071     867     8     -0.8472     34.9246     22.3593     20.9985
    5072     867     7      0.4236     34.1076     21.8918     21.1722
    5073     867     7      0.4236     35.5185     21.6880     20.6626
    5074     868     8     -0.8472     49.3962     17.9063      9.3209
    5075     868     7      0.4236     49.4383     18.8479      9.4881
    5076     868     7      0.4236     48.5352     17.7711      8.9251
    5077     869     8     -0.8472     27.9189     22.7171     26.2236
    5078     869     7      0.4236     28.3399     23.0891     26.9987
    5079     869     7      0.4236     27.1792     23.2993     26.0496
    5080     870     8     -0.8472      4.9262      2.7161      6.0143
    5081     870     7      0.4236      3.9735      2.6362      6.0606
    5082     870     7      0.4236      5.2543      1.9136      6.4199
    5083     871     8     -0.8472     47.2588     13.1549     16.7202
    5084     871     7      0.4236     47.5033     13.6823     17.4806
    5085     871     7      0.4236     47.0438     13.7960     16.0427
    5086     872     8     -0.8472     16.0437      6.0460     26.5272
    5087     872     7      0.4236     15.8225      6.0622     27.4584
    5088     872     7      0.4236     15.2051      6.1580     26.0794
    5089     873     8     -0.8472     49.5819     10.0833     27.5399
    5090     873     7      0.4236     49.5493     10.7072     26.8147
    5091     873     7      0.4236     50.0722      9.3378     27.1933
    5092     874     8     -0.8472     19.1219     20.3623     29.9981
    5093     874     7      0.4236     18.7952     20.8331     30.7648
    5094     874     7      0.4236     18.6675     20.7647     29.2579
    5095     875     8     -0.8472      4.7546     22.4044     24.5590
    5096     875     7      0.4236      5.3889     22.0473     25.1805
    5097     875     7      0.4236      4.7525     21.7806     23.8330
    5098     876     8     -0.8472     26.8980     14.3167     -0.0025
    5099     876     7      0.4236     27.6939     13.7854      0.0184
    5100     876     7      0.4236     27.1518     15.1453      0.4039
    5101     877     8     -0.8472     33.4899     23.4599     12.0287
    5102     877     7      0.4236     34.3358     23.5305     12.4710
    5103     877     7      0.4236     33.6166     22.7702     11.3772
    5104     878     8     -0.8472     13.9147     22.9288     24.8260
    5105     878     7      0.4236     14.4426     23.4918     24.2598
    5106     878     7      0.4236     14.2330     23.1115     25.7101
    5107     879     8     -0.8472     23.2938     24.9680      2.5443
    5108     879     7      0.4236     22.4026     24.6187      2.5506
    5109     879     7      0.4236     23.8529     24.1972      2.4462
    5110     880     8     -0.8472     11.7860     23.8806      6.7128
    5111     880     7      0.4236     12.6656     24.1422      6.4406
    5112     880     7      0.4236     11.7936     22.9247      6.6628
    5113     881     8     -0.8472     23.1638     14.5171     22.0117
    5114     881     7      0.4236     23.2101     15.0062     21.1902
    5115     881     7      0.4236     22.8287     15.1485     22.6483
    5116     882     8     -0.8472     12.1276     23.7405     26.5590
    5117     882     7      0.4236     12.7397     24.4758     26.5879
    5118     882     7      0.4236     12.2922     23.2593     27.3699
    5119     883     8     -0.8472     36.8388      2.0638     16.3402
    5120     883     7      0.4236     36.8023      1.1097     16.4073
    5121     883     7      0.4236     36.9515      2.3636     17.2423
    5122     884     8     -0.8472     48.6080     12.8664      5.7180
    5123     884     7      0.4236     48.7732     13.3922      6.5006
    5124     884     7      0.4236     48.6432     13.4935      4.9957
    5125     885     8     -0.8472     27.2467      5.7557     15.2893
    5126     885     7      0.4236     26.3929      5.9834     15.6573
    5127     885     7      0.4236     27.0520      5.1019     14.6178
    5128     886     8     -0.8472     28.9228      7.3320     20.0727
    5129     886     7      0.4236     29.1711      7.6647     20.9352
    5130     886     7      0.4236     28.3745      8.0215     19.6983
    5131     887     8     -0.8472     19.5589      8.7772     21.0054
    5132     887     7      0.4236     18.8581      8.6617     20.3636
    5133     887     7      0.4236     19.7048      7.9008     21.3617
    5134     888     8     -0.8472     19.3750      3.9742     37.4688
    5135     888     7      0.4236     18.7466      3.6983     36.8016
    5136     888     7      0.4236     19.1908      4.9040     37.6020
    5137     889     8     -0.8472      2.2471     14.2404     32.3393
    5138     889     7      0.4236      1.9368     14.2649     33.2445
    5139     889     7      0.4236      3.0609     13.7379     32.3780
    5140     890     8     -0.8472     20.2679     12.1793     28.4764
    5141     890     7      0.4236     19.6292     12.8775     28.6204
    5142     890     7      0.4236     19.8841     11.6422     27.7832
    5143     891     8     -0.8472     49.4873      6.2126      4.8122
    5144     891     7      0.4236     49.6585      7.0932      4.4785
    5145     891     7      0.4236     50.0841      6.1171      5.5545
    5146     892     8     -0.8472     15.0974     -0.0002      6.0361
    5147     892     7      0.4236     15.6517      0.2601      5.3004
    5148     892     7      0.4236     14.9892      0.8001      6.5499
    5149     893     8     -0.8472     53.9357     10.3168      0.6872
    5150     893     7      0.4236     54.4999      9.7542      0.1569
    5151     893     7      0.4236     53.0523      9.9794      0.5385
    5152     894     8     -0.8472     46.0984     18.9482     21.3058
    5153     894     7      0.4236     45.7089     19.1907     22.1459
    5154     894     7      0.4236     46.0120     19.7336     20.7656
    5155     895     8     -0.8472     28.3050      6.3607     12.4784
    5156     895     7      0.4236     27.6619      7.0107     12.1952
    5157     895     7      0.4236     28.6935      6.0375     11.6655
    5158     896     8     -0.8472     23.4701     15.1801     36.7970
    5159     896     7      0.4236     22.8728     14.4522     36.9691
    5160     896     7      0.4236     22.9670     15.7778     36.2440
    5161     897     8     -0.8472      6.9563      4.9656      0.6988
    5162     897     7      0.4236      6.3190      4.8473     -0.0055
    5163     897     7      0.4236      7.1682      5.8988      0.6764
    5164     898     8     -0.8472     48.6958      1.2251     32.3350
    5165     898     7      0.4236     48.9220      2.0122     31.8394
    5166     898     7      0.4236     49.3689      1.1668     33.0130
    5167     899     8     -0.8472     50.5386      5.7209     16.9488
    5168     899     7      0.4236     50.5379      5.0028     16.3158
    5169     899     7      0.4236     50.6409      5.2919     17.7983
    5170     900     8     -0.8472     14.5000     14.9047     27.9288
    5171     900     7      0.4236     15.3836     14.5515     27.8248
    5172     900     7      0.4236     14.2276     15.1352     27.0406
    5173     901     8     -0.8472     14.8718      3.1359      4.2025
    5174     901     7      0.4236     14.3696      3.4355      4.9604
    5175     901     7      0.4236     15.1967      2.2720      4.4562
    5176     902     8     -0.8472     38.4169      0.8484     31.4228
    5177     902     7      0.4236     37.7329      1.5144     31.3537
    5178     902     7      0.4236     37.9717      0.0254     31.2209
    5179     903     8     -0.8472     44.1192     19.7825      1.9770
    5180     903     7      0.4236     44.7860     19.1229      1.7858
    5181     903     7      0.4236     44.3138     20.5016      1.3759
    5182     904     8     -0.8472      1.1073      7.8150      1.1454
    5183     904     7      0.4236      1.2938      7.7404      0.2095
    5184     904     7      0.4236      0.2990      7.3177      1.2694
    5185     905     8     -0.8472     15.8642     26.3326     10.3706
    5186     905     7      0.4236     16.2584     26.8718     11.0561
    5187     905     7      0.4236     15.5058     25.5769     10.8360
    5188     906     8     -0.8472     18.2262     19.7832     18.2444
    5189     906     7      0.4236     17.7913     20.1255     19.0254
    5190     906     7      0.4236     17.7134     20.1284     17.5135
    5191     907     8     -0.8472     33.8255     21.4122     16.3515
    5192     907     7      0.4236     33.5006     21.4428     17.2514
    5193     907     7      0.4236     33.9036     22.3306     16.0932
    5194     908     8     -0.8472     32.6852     24.2359      0.8624
    5195     908     7      0.4236     32.9064     24.1503      1.7897
    5196     908     7      0.4236     32.2672     23.4047      0.6377
    5197     909     8     -0.8472     41.3615      7.7381     35.7824
    5198     909     7      0.4236     40.5911      7.8392     36.3415
    5199     909     7      0.4236     41.1445      8.2213     34.9851
    5200     910     8     -0.8472      3.3851     16.6461     17.4306
    5201     910     7      0.4236      3.6675     16.6574     16.5161
    5202     910     7      0.4236      3.9860     16.0370     17.8597
    5203     911     8     -0.8472     18.1892     21.5044     26.3476
    5204     911     7      0.4236     18.7110     21.9688     25.6931
    5205     911     7      0.4236     18.3801     21.9547     27.1704
    5206     912     8     -0.8472     37.4724      3.6325      0.7939
    5207     912     7      0.4236     37.9224      3.9201     -0.0004
    5208     912     7      0.4236     38.1774      3.4209      1.4059
    5209     913     8     -0.8472     17.8815     24.9356      8.6775
    5210     913     7      0.4236     18.3763     25.2079      7.9047
    5211     913     7      0.4236     18.3495     25.3302      9.4134
    5212     914     8     -0.8472      3.5763      7.8873     36.1075
    5213     914     7      0.4236      3.9459      7.2521     36.7207
    5214     914     7      0.4236      3.7549      7.5180     35.2426
    5215     915     8     -0.8472     11.8536      1.9602     34.5546
    5216     915     7      0.4236     12.0018      1.8000     33.6226
    5217     915     7      0.4236     12.7009      2.2594     34.8844
    5218     916     8     -0.8472     49.8710     21.1439      6.4604
    5219     916     7      0.4236     50.8008     21.3715      6.4587
    5220     916     7      0.4236     49.7488     20.6400      7.2650
    5221     917     8     -0.8472     17.3526     23.5827     35.7997
    5222     917     7      0.4236     16.6594     23.4022     35.1648
    5223     917     7      0.4236     17.2119     22.9424     36.4971
    5224     918     8     -0.8472     51.9317      3.2233     24.2746
    5225     918     7      0.4236     52.2394      2.5798     24.9130
    5226     918     7      0.4236     52.3668      2.9782     23.4580
    5227     919     8     -0.8472     40.0755      4.8833     16.5870
    5228     919     7      0.4236     40.2889      5.7306     16.1962
    5229     919     7      0.4236     40.8994      4.3964     16.5690
    5230     920     8     -0.8472     27.4212      8.7867     25.6771
    5231     920     7      0.4236     28.0840      9.3559     25.2861
    5232     920     7      0.4236     27.1615      8.1985     24.9680
    5233     921     8     -0.8472     18.9263      1.3781      6.0252
    5234     921     7      0.4236     18.9798      1.9754      6.7712
    5235     921     7      0.4236     18.9416      1.9504      5.2580
    5236     922     8     -0.8472     44.6151     27.1432     16.0801
    5237     922     7      0.4236     43.8662     27.2116     16.6723
    5238     922     7      0.4236     44.2955     26.6143     15.3491
    5239     923     8     -0.8472     21.5466      2.8828     15.1883
    5240     923     7      0.4236     21.1434      3.0818     16.0333
    5241     923     7      0.4236     20.8309      2.9583     14.5572
    5242     924     8     -0.8472     52.6120      8.8120     29.0886
    5243     924     7      0.4236     52.3521      8.5634     29.9757
    5244     924     7      0.4236     53.1733      9.5779     29.2087
    5245     925     8     -0.8472      1.8684      1.8925      3.9989
    5246     925     7      0.4236      1.4893      2.5960      4.5258
    5247     925     7      0.4236      2.3594      1.3611      4.6256
    5248     926     8     -0.8472     30.4287      8.6140     28.6465
    5249     926     7      0.4236     30.3954      9.3932     28.0916
    5250     926     7      0.4236     30.0247      8.8881     29.4698
    5251     927     8     -0.8472     47.7092     16.2705     10.3056
    5252     927     7      0.4236     47.4378     15.7324      9.5620
    5253     927     7      0.4236     47.1621     15.9704     11.0314
    5254     928     8     -0.8472     34.0102      3.5368      7.2960
    5255     928     7      0.4236     34.7416      3.0527      7.6794
    5256     928     7      0.4236     33.2967      3.4319      7.9255
    5257     929     8     -0.8472      2.2449     22.2832      7.8045
    5258     929     7      0.4236      2.2506     21.3887      8.1451
    5259     929     7      0.4236      2.4456     22.1868      6.8735
    5260     930     8     -0.8472     44.2679     11.6360     13.4038
    5261     930     7      0.4236     44.3720     12.4094     12.8495
    5262     930     7      0.4236     45.0155     11.0803     13.1832
    5263     931     8     -0.8472     24.7075     26.3190      3.5570
    5264     931     7      0.4236     24.6683     27.2073      3.2025
    5265     931     7      0.4236     24.4501     26.4150      4.4739
    5266     932     8     -0.8472      8.6382     24.1155     20.4694
    5267     932     7      0.4236      9.4707     23.9801     20.9220
    5268     932     7      0.4236      8.4277     23.2609     20.0932
    5269     933     8     -0.8472     39.9091     25.7278      5.6086
    5270     933     7      0.4236     39.2787     25.6599      6.3257
    5271     933     7      0.4236     39.3750     25.6907      4.8152
    5272     934     8     -0.8472     15.7717     12.0671     13.0208
    5273     934     7      0.4236     16.3385     12.6654     12.5339
    5274     934     7      0.4236     15.1316     12.6368     13.4475
    5275     935     8     -0.8472     46.0522     21.2230     34.5349
    5276     935     7      0.4236     46.1220     21.4946     35.4501
    5277     935     7      0.4236     46.8879     21.4785     34.1443
    5278     936     8     -0.8472     31.0171     11.6314     24.9951
    5279     936     7      0.4236     30.7578     11.8031     25.9004
    5280     936     7      0.4236     31.2314     12.4937     24.6392
    5281     937     8     -0.8472     27.4870     10.8577     17.0537
    5282     937     7      0.4236     27.5388     11.3993     17.8412
    5283     937     7      0.4236     27.9403     11.3670     16.3819
    5284     938     8     -0.8472     35.4530     14.7196     34.4066
    5285     938     7      0.4236     36.1061     14.2531     33.8850
    5286     938     7      0.4236     35.6415     14.4658     35.3101
    5287     939     8     -0.8472     13.4649      7.0952      3.7527
    5288     939     7      0.4236     12.8621      6.5156      4.2183
    5289     939     7      0.4236     14.2084      6.5364      3.5263
    5290     940     8     -0.8472     32.7258      2.9664     12.6136
    5291     940     7      0.4236     32.1711      2.1966     12.4873
    5292     940     7      0.4236     33.4047      2.6757     13.2226
    5293     941     8     -0.8472      7.8853      5.2940     20.8311
    5294     941     7      0.4236      7.7996      4.5429     20.2438
    5295     941     7      0.4236      7.1579      5.2017     21.4464
    5296     942     8     -0.8472     16.1737     23.1452     13.2847
    5297     942     7      0.4236     16.9004     22.9460     13.8749
    5298     942     7      0.4236     15.3954     22.8396     13.7505
    5299     943     8     -0.8472     47.5981      8.0615     34.8952
    5300     943     7      0.4236     47.3540      8.6011     34.1432
    5301     943     7      0.4236     47.3362      8.5787     35.6569
    5302     944     8     -0.8472     37.9271     24.1155     37.9863
    5303     944     7      0.4236     37.0150     24.0227     38.2615
    5304     944     7      0.4236     37.9291     23.8471     37.0675
    5305     945     8     -0.8472     24.9572      7.5329     21.9355
    5306     945     7      0.4236     25.3976      7.7391     22.7600
    5307     945     7      0.4236     25.5823      7.7914     21.2583
    5308     946     8     -0.8472     18.9257      5.9582      2.8861
    5309     946     7      0.4236     19.5719      5.3119      3.1706
    5310     946     7      0.4236     18.2314      5.9087      3.5431
    5311     947     8     -0.8472     22.1650      3.3497     32.1628
    5312     947     7      0.4236     23.0157      3.2427     32.5884
    5313     947     7      0.4236     21.7908      4.1322     32.5676
    5314     948     8     -0.8472     50.8172      2.1933     17.1462
    5315     948     7      0.4236     51.6855      2.2375     16.7458
    5316     948     7      0.4236     50.2699      1.7678     16.4862
    5317     949     8     -0.8472      9.5858     11.8294     12.1416
    5318     949     7      0.4236      9.1702     11.8007     11.2799
    5319     949     7      0.4236      8.8792     12.0695     12.7410
    5320     950     8     -0.8472     47.7996      3.5361     17.9266
    5321     950     7      0.4236     48.4589      3.4469     18.6149
    5322     950     7      0.4236     47.9618      2.7960     17.3417
    5323     951     8     -0.8472     45.4711      9.2746      6.7183
    5324     951     7      0.4236     45.7977      9.7592      7.4765
    5325     951     7      0.4236     45.7977      9.7628      5.9626
    5326     952     8     -0.8472      5.8428      2.5798     12.9091
    5327     952     7      0.4236      5.5668      1.9529     12.2405
    5328     952     7      0.4236      6.1225      2.0370     13.6462
    5329     953     8     -0.8472     14.4827      2.1321     12.9762
    5330     953     7      0.4236     14.9144      2.4728     12.1928
    5331     953     7      0.4236     15.1968      1.7899     13.5140
    5332     954     8     -0.8472     49.8388     10.1362     12.4252
    5333     954     7      0.4236     49.8244     10.9250     11.8832
    5334     954     7      0.4236     49.3700     10.3839     13.2221
    5335     955     8     -0.8472      8.1247      7.0437     17.0017
    5336     955     7      0.4236      8.7165      7.7876     17.1138
    5337     955     7      0.4236      7.5814      7.0484     17.7898
    5338     956     8     -0.8472      4.2584     22.1079      4.4578
    5339     956     7      0.4236      4.7582     21.8586      5.2351
    5340     956     7      0.4236      4.9229     22.3462      3.8114
    5341     957     8     -0.8472     28.6251     20.5398     12.7644
    5342     957     7      0.4236     28.3701     20.0716     11.9695
    5343     957     7      0.4236     28.2846     20.0021     13.4794
    5344     958     8     -0.8472     39.4997     11.7482     16.0747
    5345     958     7      0.4236     39.9158     12.2355     15.3636
    5346     958     7      0.4236     39.3874     12.3926     16.7736
    5347     959     8     -0.8472     44.5479      1.6865     10.7693
    5348     959     7      0.4236     44.0410      1.7430      9.9592
    5349     959     7      0.4236     43.9122      1.4159     11.4317
    5350     960     8     -0.8472     27.1461      0.2650      6.1522
    5351     960     7      0.4236     27.5275     -0.0014      6.9887
    5352     960     7      0.4236     27.8447      0.7507      5.7137
    5353     961     8     -0.8472     43.1858     22.3785     19.9436
    5354     961     7      0.4236     43.0852     21.8875     19.1281
    5355     961     7      0.4236     42.3180     22.7459     20.1112
    5356     962     8     -0.8472     39.3908      6.5434     24.5606
    5357     962     7      0.4236     39.0292      7.3550     24.9166
    5358     962     7      0.4236     38.6263      5.9908     24.3985
    5359     963     8     -0.8472     31.7237     26.5240      8.7717
    5360     963     7      0.4236     32.4403     27.1580      8.7446
    5361     963     7      0.4236     31.7851     26.1295      9.6416
    5362     964     8     -0.8472     27.0927     23.8463     14.0814
    5363     964     7      0.4236     27.9967     24.0013     14.3552
    5364     964     7      0.4236     26.5666     24.0824     14.8454
    5365     965     8     -0.8472     15.4541      7.7815     24.2894
    5366     965     7      0.4236     15.8756      8.0941     25.0900
    5367     965     7      0.4236     15.8545      8.2979     23.5900
    5368     966     8     -0.8472     22.8600      7.6386     34.0090
    5369     966     7      0.4236     22.3607      7.0100     33.4876
    5370     966     7      0.4236     22.7095      8.4804     33.5788
    5371     967     8     -0.8472     18.9388     24.8670      5.3194
    5372     967     7      0.4236     18.1436     25.2509      5.6888
    5373     967     7      0.4236     19.1533     25.4291      4.5749
    5374     968     8     -0.8472     44.8114      3.0240     17.3585
    5375     968     7      0.4236     44.1384      2.8252     18.0095
    5376     968     7      0.4236     44.3235      3.3375     16.5970
    5377     969     8     -0.8472     11.4321     22.4062     13.0128
    5378     969     7      0.4236     12.0436     21.8732     12.5046
    5379     969     7      0.4236     10.5955     22.3113     12.5576
    5380     970     8     -0.8472     42.8187     16.3963     14.2171
    5381     970     7      0.4236     43.6486     16.5711     13.7735
    5382     970     7      0.4236     42.1623     16.4325     13.5213
    5383     971     8     -0.8472     51.0223     19.9448     33.6148
    5384     971     7      0.4236     51.3437     19.6816     34.4771
    5385     971     7      0.4236     50.2031     20.4061     33.7946
    5386     972     8     -0.8472     39.9535      3.6416      8.5822
    5387     972     7      0.4236     39.6100      2.7734      8.7931
    5388     972     7      0.4236     39.6371      4.2032      9.2899
    5389     973     8     -0.8472     26.7168      9.7539      7.7696
    5390     973     7      0.4236     25.7708      9.8671      7.8618
    5391     973     7      0.4236     26.8224      9.2787      6.9454
    5392     974     8     -0.8472     29.4935      4.8264     24.9299
    5393     974     7      0.4236     29.1005      4.8123     25.8026
    5394     974     7      0.4236     28.9845      5.4783     24.4481
    5395     975     8     -0.8472      8.5209      6.2677     33.4693
    5396     975     7      0.4236      8.8199      6.0335     34.3480
    5397     975     7      0.4236      9.1723      6.8936     33.1530
    5398     976     8     -0.8472     41.8987      1.8300     17.7504
    5399     976     7      0.4236     41.6420      2.7347     17.9288
    5400     976     7      0.4236     41.0904      1.4026     17.4673
    5401     977     8     -0.8472     52.5875      7.2334      9.0092
    5402     977     7      0.4236     52.9458      8.0218      8.6016
    5403     977     7      0.4236     51.7986      7.0389      8.5032
    5404     978     8     -0.8472     12.4945     15.7235     17.6236
    5405     978     7      0.4236     13.0726     15.9860     16.9073
    5406     978     7      0.4236     13.0801     15.5951     18.3698
    5407     979     8     -0.8472     48.0024     22.0623     16.5196
    5408     979     7      0.4236     48.3267     22.7279     15.9129
    5409     979     7      0.4236     47.5975     22.5611     17.2291
    5410     980     8     -0.8472     42.1846      5.1688     29.7104
    5411     980     7      0.4236     42.1449      4.4917     29.0350
    5412     980     7      0.4236     41.5841      5.8485     29.4045
    5413     981     8     -0.8472      5.7166      3.7520     30.4467
    5414     981     7      0.4236      6.3489      4.1268     29.8336
    5415     981     7      0.4236      5.2988      4.5106     30.8543
    5416     982     8     -0.8472     50.8480     27.1057     26.5825
    5417     982     7      0.4236     50.9018     26.6587     27.4271
    5418     982     7      0.4236     50.7718     26.3991     25.9413
    5419     983     8     -0.8472     24.2373     13.0553      4.0598
    5420     983     7      0.4236     24.2101     13.6195      4.8326
    5421     983     7      0.4236     24.3377     12.1709      4.4118
    5422     984     8     -0.8472      2.5565     16.2532     21.0235
    5423     984     7      0.4236      2.7519     17.0911     20.6040
    5424     984     7      0.4236      2.2958     16.4860     21.9146
    5425     985     8     -0.8472     40.0214      6.5825     10.7245
    5426     985     7      0.4236     40.5885      6.5769      9.9534
    5427     985     7      0.4236     40.5709      6.9364     11.4239
    5428     986     8     -0.8472     17.7465     12.1926     30.7857
    5429     986     7      0.4236     16.9801     12.7360     30.9691
    5430     986     7      0.4236     18.4883     12.7105     31.0982
    5431     987     8     -0.8472     27.4771      6.4578     31.8428
    5432     987     7      0.4236     27.5010      6.4866     30.8864
    5433     987     7      0.4236     26.6808      6.9343     32.0775
    5434     988     8     -0.8472     19.0320      6.2722     10.4243
    5435     988     7      0.4236     18.6535      6.0779      9.5668
    5436     988     7      0.4236     19.6113      7.0179     10.2675
    5437     989     8     -0.8472      0.1726     23.2193     29.5219
    5438     989     7      0.4236      0.1035     22.8818     30.4150
    5439     989     7      0.4236      1.0577     22.9836     29.2441
    5440     990     8     -0.8472     21.1645      3.0343      6.0209
    5441     990     7      0.4236     21.0986      2.0903      5.8766
    5442     990     7      0.4236     20.5781      3.4182      5.3691
    5443     991     8     -0.8472     39.2482     13.9218     35.7641
    5444     991     7      0.4236     39.8747     13.6882     35.0792
    5445     991     7      0.4236     38.3907     13.8001     35.3567
    5446     992     8     -0.8472     50.0166     26.0263     17.5110
    5447     992     7      0.4236     49.6555     26.8813     17.2772
    5448     992     7      0.4236     50.6407     26.2129     18.2124
    5449     993     8     -0.8472     13.5042     11.0561      5.1522
    5450     993     7      0.4236     14.3993     10.8324      5.4072
    5451     993     7      0.4236     13.2788     11.8070      5.7014
    5452     994     8     -0.8472     36.9626     20.3299     17.4872
    5453     994     7      0.4236     37.3967     20.6483     18.2786
    5454     994     7      0.4236     37.5388     20.6001     16.7721
    5455     995     8     -0.8472     38.8757     22.6303      3.7910
    5456     995     7      0.4236     39.1084     23.0708      2.9737
    5457     995     7      0.4236     39.3854     23.0845      4.4619
    5458     996     8     -0.8472     14.7338      4.8604      1.5568
    5459     996     7      0.4236     14.5188      4.6114      2.4557
    5460     996     7      0.4236     14.0663      4.4300      1.0224
    5461     997     8     -0.8472     46.6580     25.4673      1.2970
    5462     997     7      0.4236     46.9432     26.3443      1.0403
    5463     997     7      0.4236     45.8613     25.3156      0.7886
    5464     998     8     -0.8472      4.2396     19.3504     33.3515
    5465     998     7      0.4236      3.7528     19.3682     34.1755
    5466     998     7      0.4236      3.9816     20.1558     32.9030
    5467     999     8     -0.8472     40.9676     12.8036     11.6866
    5468     999     7      0.4236     41.4282     13.3959     12.2810
    5469     999     7      0.4236     40.0621     13.1139     11.6927
    5470    1000     8     -0.8472      4.9322     18.0288     14.1125
    5471    1000     7      0.4236      4.6963     18.7068     13.4793
    5472    1000     7      0.4236      4.1341     17.8879     14.6217
    5473    1001     8     -0.8472     37.8066     10.8341      0.8137
    5474    1001     7      0.4236     36.9175     10.9228      0.4704
    5475    1001     7      0.4236     38.3550     10.7312      0.0360
    5476    1002     8     -0.8472     40.4252     25.2682     35.2276
    5477    1002     7      0.4236     40.8722     25.9759     34.7633
    5478    1002     7      0.4236     40.5359     25.4815     36.1541
    5479    1003     8     -0.8472     33.4958     14.7810     35.8891
    5480    1003     7      0.4236     32.9738     14.6950     36.6869
    5481    1003     7      0.4236     32.8530     14.9389     35.1976
    5482    1004     8     -0.8472      7.8514     22.9555      4.6275
    5483    1004     7      0.4236      8.4479     22.2626      4.9109
    5484    1004     7      0.4236      7.0905     22.4900      4.2803
    5485    1005     8     -0.8472      7.1433      7.3157     37.9137
    5486    1005     7      0.4236      7.4770      7.0821     37.0475
    5487    1005     7      0.4236      7.8689      7.7773     38.3340
    5488    1006     8     -0.8472     38.2231      7.9926      5.5352
    5489    1006     7      0.4236     38.8722      8.0107      4.8319
    5490    1006     7      0.4236     37.5377      8.5943      5.2447
    5491    1007     8     -0.8472     30.1653     15.4836      5.4322
    5492    1007     7      0.4236     30.1417     15.7778      6.3428
    5493    1007     7      0.4236     31.0726     15.6197      5.1594
    5494    1008     8     -0.8472     30.7841     22.3823     38.3124
    5495    1008     7      0.4236     30.3466     21.5316     38.3466
    5496    1008     7      0.4236     31.4490     22.3381     38.9994
    5497    1009     8     -0.8472     35.4400     13.8725     25.6680
    5498    1009     7      0.4236     35.8112     13.9361     24.7880
    5499    1009     7      0.4236     35.7189     14.6773     26.1049
    5500    1010     8     -0.8472     46.3615     22.8021     14.5396
    5501    1010     7      0.4236     46.4712     21.9292     14.9166
    5502    1010     7      0.4236     46.4075     22.6625     13.5937
    5503    1011     8     -0.8472     44.8235     12.2609     32.8149
    5504    1011     7      0.4236     45.4660     12.9654     32.8984
    5505    1011     7      0.4236     45.0795     11.7958     32.0185
    5506    1012     8     -0.8472     10.2438     20.7904     22.8612
    5507    1012     7      0.4236     10.1255     21.3145     23.6534
    5508    1012     7      0.4236      9.5400     21.0746     22.2781
    5509    1013     8     -0.8472     53.7613      1.5938     26.6635
    5510    1013     7      0.4236     53.5916      1.1053     25.8580
    5511    1013     7      0.4236     53.6763      0.9437     27.3608
    5512    1014     8     -0.8472     10.4307     18.3607     20.0349
    5513    1014     7      0.4236     11.0964     19.0260     19.8604
    5514    1014     7      0.4236      9.7559     18.8214     20.5335
    5515    1015     8     -0.8472     10.4855     25.8260     26.4535
    5516    1015     7      0.4236     11.0960     25.7218     25.7237
    5517    1015     7      0.4236     11.0221     25.6964     27.2355
    5518    1016     8     -0.8472     23.3041      8.5266      8.8679
    5519    1016     7      0.4236     23.7552      7.8680      8.3397
    5520    1016     7      0.4236     22.3861      8.4570      8.6055
    5521    1017     8     -0.8472     47.2714     19.9266     23.8101
    5522    1017     7      0.4236     47.0291     20.7318     23.3527
    5523    1017     7      0.4236     47.8946     20.2090     24.4795
    5524    1018     8     -0.8472     39.8505     16.3109     31.9774
    5525    1018     7      0.4236     39.8501     15.4038     31.6716
    5526    1018     7      0.4236     40.2444     16.8061     31.2591
    5527    1019     8     -0.8472     42.6736     14.3119     15.2711
    5528    1019     7      0.4236     42.7846     13.5514     15.8416
    5529    1019     7      0.4236     42.3015     14.9862     15.8397
    5530    1020     8     -0.8472      7.5640      2.3251     24.7505
    5531    1020     7      0.4236      7.4391      2.4034     23.8047
    5532    1020     7      0.4236      7.7306      1.3936     24.8943
    5533    1021     8     -0.8472     36.9813     18.8145      5.7367
    5534    1021     7      0.4236     37.3011     17.9646      5.4340
    5535    1021     7      0.4236     37.5703     19.0512      6.4532
    5536    1022     8     -0.8472     15.8144     20.8504      8.2418
    5537    1022     7      0.4236     15.1740     20.6050      8.9096
    5538    1022     7      0.4236     15.4453     20.5202      7.4227
    5539    1023     8     -0.8472     53.2246     21.6038     32.9442
    5540    1023     7      0.4236     53.5703     21.3042     32.1033
    5541    1023     7      0.4236     53.5113     20.9403     33.5717
    5542    1024     8     -0.8472     32.3230     10.3111     20.8429
    5543    1024     7      0.4236     32.8746     10.3703     21.6229
    5544    1024     7      0.4236     31.6920     11.0243     20.9404
    5545    1025     8     -0.8472     33.9750     15.5155      9.3196
    5546    1025     7      0.4236     34.3124     16.4046      9.4280
    5547    1025     7      0.4236     34.1471     15.0894     10.1593
    5548    1026     8     -0.8472     52.7110     25.7749     13.6553
    5549    1026     7      0.4236     52.5657     25.6788     12.7141
    5550    1026     7      0.4236     53.4616     26.3649     13.7233
    5551    1027     8     -0.8472     12.3284     13.2734      9.8159
    5552    1027     7      0.4236     13.0357     13.9183      9.8268
    5553    1027     7      0.4236     11.8159     13.4659     10.6011
    5554    1028     8     -0.8472     41.2274     20.5237     19.6465
    5555    1028     7      0.4236     41.8754     20.2623     20.3007
    5556    1028     7      0.4236     40.5782     21.0258     20.1390
    5557    1029     8     -0.8472     19.5815     20.0811     24.0396
    5558    1029     7      0.4236     19.7085     20.0546     24.9880
    5559    1029     7      0.4236     20.4641     20.0048     23.6771
    5560    1030     8     -0.8472     10.4567      8.4194     34.1560
    5561    1030     7      0.4236     10.4726      8.6742     35.0785
    5562    1030     7      0.4236     11.3154      8.6773     33.8209
    5563    1031     8     -0.8472     43.5599     10.5795     37.9912
    5564    1031     7      0.4236     42.9811     10.6799     38.7469
    5565    1031     7      0.4236     42.9843     10.6796     37.2330
    5566    1032     8     -0.8472     33.8969     26.9767     28.8570
    5567    1032     7      0.4236     34.7449     26.5380     28.7888
    5568    1032     7      0.4236     33.2620     26.2632     28.9208
    5569    1033     8     -0.8472     41.7633     25.3598      6.7886
    5570    1033     7      0.4236     42.2587     25.2333      7.5978
    5571    1033     7      0.4236     42.1454     24.7344      6.1730
    5572    1034     8     -0.8472     36.5109     27.0697     33.8122
    5573    1034     7      0.4236     35.9981     27.1661     33.0097
    5574    1034     7      0.4236     37.4144     26.9766     33.5099
    5575    1035     8     -0.8472     23.9858      5.9146     26.1369
    5576    1035     7      0.4236     23.9299      6.1214     25.2040
    5577    1035     7      0.4236     23.8200      6.7479     26.5778
    5578    1036     8     -0.8472      5.3786      2.1385     38.6201
    5579    1036     7      0.4236      5.4101      3.0247     38.9806
    5580    1036     7      0.4236      6.2434      1.7728     38.8061
    5581    1037     8     -0.8472     11.7235      7.3020     27.0572
    5582    1037     7      0.4236     11.8287      8.1025     27.5712
    5583    1037     7      0.4236     12.4355      7.3318     26.4182
    5584    1038     8     -0.8472      9.2903      8.4838      6.5044
    5585    1038     7      0.4236      9.3301      8.5748      5.5523
    5586    1038     7      0.4236      9.4483      7.5532      6.6633
    5587    1039     8     -0.8472      8.1119     15.9231      4.8784
    5588    1039     7      0.4236      7.2326     16.2912      4.7912
    5589    1039     7      0.4236      8.0959     15.4592      5.7156
    5590    1040     8     -0.8472     49.7881     16.2117     32.8310
    5591    1040     7      0.4236     49.4574     16.0802     31.9424
    5592    1040     7      0.4236     49.0017     16.3107     33.3675
    5593    1041     8     -0.8472     12.8473      9.8940     26.3010
    5594    1041     7      0.4236     12.2479     10.1867     26.9875
    5595    1041     7      0.4236     12.3185      9.8978     25.5031
    5596    1042     8     -0.8472     13.2264      2.2721      8.1824
    5597    1042     7      0.4236     14.1007      2.1347      8.5471
    5598    1042     7      0.4236     13.1720      1.6567      7.4512
    5599    1043     8     -0.8472     40.9231     13.8911     24.4633
    5600    1043     7      0.4236     41.2063     13.6435     25.3435
    5601    1043     7      0.4236     41.7224     13.8633     23.9374
    5602    1044     8     -0.8472     18.2556     18.8119     27.4890
    5603    1044     7      0.4236     17.6867     18.7605     28.2571
    5604    1044     7      0.4236     19.1022     19.0936     27.8357
    5605    1045     8     -0.8472     31.6698     19.6354     30.6709
    5606    1045     7      0.4236     31.8908     19.6921     29.7413
    5607    1045     7      0.4236     30.9676     20.2749     30.7901
    5608    1046     8     -0.8472      0.7107      0.3957     25.6783
    5609    1046     7      0.4236      1.5620      0.7826     25.4738
    5610    1046     7      0.4236      0.4778      0.7648     26.5302
    5611    1047     8     -0.8472      2.8461      3.4393     16.9766
    5612    1047     7      0.4236      3.5107      3.5540     17.6559
    5613    1047     7      0.4236      3.3208      3.0566     16.2387
    5614    1048     8     -0.8472     22.5271      9.6716      6.4623
    5615    1048     7      0.4236     23.3726      9.4918      6.8734
    5616    1048     7      0.4236     22.4028      8.9513      5.8442
    5617    1049     8     -0.8472     53.0155     22.5051     13.3851
    5618    1049     7      0.4236     53.3590     23.2513     13.8764
    5619    1049     7      0.4236     52.2027     22.8278     12.9959
    5620    1050     8     -0.8472     34.5047     26.5809     10.7537
    5621    1050     7      0.4236     33.7918     27.2001     10.9107
    5622    1050     7      0.4236     34.2689     26.1462      9.9342
    5623    1051     8     -0.8472     42.0099     11.4661     13.8566
    5624    1051     7      0.4236     41.1139     11.6390     13.5675
    5625    1051     7      0.4236     42.1513     10.5402     13.6589
    5626    1052     8     -0.8472      7.2885      9.3239     22.4816
    5627    1052     7      0.4236      7.3554      8.7824     23.2680
[truncated: 439,318 more chars]
