# Supplementary material for: Unlocking osmotic energy harvesting potential in challenging real-world hypersaline environments through vermiculite-based hetero-nanochannels
Source: Nat Commun. 2024 Jan 19;15:608. doi: 10.1038/s41467-023-44434-1 (PMC10799064; doi:10.1038/s41467-023-44434-1)
Supplement: Supplementary file 6 — Supplementary Data 1 [file 41467_2023_44434_MOESM6_ESM.zip › ClassicalMD/ClassicalMD-H20.3final.data]

LAMMPS data file via write_data, version 29 Sep 2021, timestep = 1000531

9034 atoms
10 atom types
4200 bonds
1 bond types
2100 angles
1 angle types

0 114.166 xlo xhi
0 28.15 ylo yhi
0 40.6 zlo zhi

Masses

1 16
2 16
3 26.982
4 28.085
5 24.305
6 1.008
7 1.00794
8 15.9994
9 22.99
10 35.45

Pair Coeffs # lj/cut/coul/long

1 0.1554 3.5532
2 0.1554 3.5532
3 1.3298e-06 4.7943
4 1.8405e-06 3.7064
5 9.0298e-06 5.909
6 0.1554 3.5532
7 0 0
8 0.1554 3.5532
9 0.1301 2.6378
10 0.1001 4.9388

Bond Coeffs # harmonic

1 450 1

Angle Coeffs # harmonic

1 55 109.47

Atoms # full

8940 2264 10 -1 1.3551253791718554 4.271393255864329 2.1339146614094266 0 -1 0
8892 2216 9 1 0.910935922412174 3.4241092803193633 5.066499199286524 0 0 0
5948 1159 7 0.4236 6.436674720689956 4.331293144618319 3.5676023803871106 0 -1 2
5949 1159 7 0.4236 5.215761987563954 3.5413165302272223 2.824678730002356 0 -1 2
5947 1159 8 -0.8472 6.2024081114915885 3.5513518042852805 2.987248272483375 0 -1 2
6220 1250 8 -0.8472 1.4008214584561696 1.0771971042632742 6.484174354582555 1 0 0
8944 2268 10 -1 6.4198505767008 13.48670755352211 5.658794860739666 0 -1 2
6221 1250 7 0.4236 0.5668986653774046 0.5253445390292412 6.478504371961714 1 0 0
2956 162 8 -0.8472 6.413948364035926 6.113767607147817 5.32380450950029 1 4 0
2958 162 7 0.4236 6.443592518419404 7.074746313261367 5.598833878943759 1 4 0
2957 162 7 0.4236 5.589297001838318 5.686330964600116 5.694275344632501 1 4 0
2824 118 8 -0.8472 15.146042292736066 9.00452048467036 13.33353955096682 0 1 -2
3515 348 7 0.4236 12.77033135415899 0.6601205506360813 7.116019266072652 1 -2 -1
7382 1637 7 0.4236 3.9774605429322953 6.175156487064726 0.9581342719131338 0 0 1
6244 1258 8 -0.8472 15.806026803191038 4.219975836649385 0.09706709512542518 0 0 1
6619 1383 8 -0.8472 7.495978746479699 1.9117007741290244 0.6496545962918915 0 0 1
5124 884 7 0.4236 8.68168638257502 2.3069810642776467 6.271699347827141 1 -1 0
5061 863 7 0.4236 8.72802681048118 3.086038070230157 3.090090975385898 0 0 1
5060 863 7 0.4236 9.182087924852263 1.536889430369131 3.33624849993255 0 0 1
5059 863 8 -0.8472 9.184641223316095 2.4595751531449603 3.721793069019458 0 0 1
5343 957 7 0.4236 17.441236065613005 0.7425051492896456 11.700575119911637 0 0 1
3582 370 7 0.4236 3.4144646484606755 13.26602462525757 11.191083585464618 1 0 0
3200 243 7 0.4236 14.14738602484458 7.155439195858895 2.458509250808353 0 1 0
6501 1343 7 0.4236 3.4078193798534064 12.076986566038999 0.054428898731891405 0 -2 1
7550 1693 7 0.4236 9.66379393474146 7.232352574892815 7.945238893834754 0 0 0
7549 1693 8 -0.8472 9.258369632203747 7.796585264216875 7.226022078487854 0 0 0
6620 1383 7 0.4236 6.71597902172384 2.2312426717391594 1.187700786489676 0 0 1
4587 705 7 0.4236 11.475336707216654 3.7747880104747886 1.4233816461604114 0 -1 0
6863 1464 7 0.4236 11.488851938611155 2.5978618403543523 3.8424169072264878 -1 1 1
6862 1464 8 -0.8472 12.332362226725738 2.2579072450200983 4.258255234259476 -1 1 1
3199 243 8 -0.8472 13.210984284332334 6.833271773508547 2.5976493975990036 0 1 0
7551 1693 7 0.4236 9.983681115537708 8.262624058026152 6.719335392673836 0 0 0
6665 1398 7 0.4236 6.582148611955761 1.1561877044855822 5.533994455942654 0 1 1
4585 705 8 -0.8472 11.616756752742322 4.217056130678735 0.5377184518957699 0 -1 0
7049 1526 7 0.4236 2.8515093572322168 1.4510663230377907 0.15996265157837575 0 2 2
6664 1398 8 -0.8472 6.482063345726761 0.1721219619243232 5.387033326239863 0 1 1
2997 175 7 0.4236 8.906981895296251 12.644304968253522 11.067099352297816 0 1 0
6503 1344 7 0.4236 17.529490728727225 10.004253543022523 0.08089160245241017 0 -4 1
5207 912 7 0.4236 18.404338281245494 13.14480247042791 13.076830965504762 0 1 1
4077 535 7 0.4236 15.876660020423596 3.481290210702382 5.996034423867681 0 -1 2
8757 2095 7 0.4236 10.033471647738274 11.018367309983166 12.31014256534204 0 -2 1
5370 966 7 0.4236 14.442114068396222 0.8643441328340399 4.041139506669142 0 1 1
4687 739 8 -0.8472 13.85670877045675 1.3465177863239004 0.37073006363625716 0 1 0
6864 1464 7 0.4236 12.685811417673028 2.9389182056081222 4.899580617429484 -1 1 1
4918 816 8 -0.8472 18.57165785189236 4.375270880344978 2.5876187148175838 0 0 0
7984 1838 8 -0.8472 17.0627236192126 7.30631689928063 2.4688582948290314 0 1 1
7986 1838 7 0.4236 17.224052613524226 7.514336245195435 3.4335867825158615 0 1 1
7985 1838 7 0.4236 17.403028146072387 6.38850934707449 2.264352813751481 0 1 1
2966 165 7 0.4236 2.348157993954051 0.3722397512615692 4.3172288025034975 1 0 0
4920 816 7 0.4236 18.34101376177513 4.067081164829301 3.5105610222793535 0 0 0
3201 243 7 0.4236 13.112950385312793 6.486485747204423 3.530456378559992 0 1 0
6249 1259 7 0.4236 17.667646982328037 7.155292455538243 0.1771923519494658 0 0 0
4099 543 8 -0.8472 0.11849086414859031 9.248706121710292 12.046855047087758 0 0 0
3516 348 7 0.4236 13.303830987209267 2.1950953840252727 6.955217864007082 1 -2 -1
4688 739 7 0.4236 14.098994353734238 1.0252054467150862 1.2861840855168831 0 1 0
4075 535 8 -0.8472 16.84962261708036 3.711086410835536 6.019222784565104 0 -1 2
3514 348 8 -0.8472 13.410314976642036 1.3431762134450336 7.467951128032319 1 -2 -1
3581 370 7 0.4236 3.73566498281223 13.440513102447685 12.782627070529731 1 0 0
8870 2194 9 1 0.6115762009265141 7.114486267326852 2.7649375468000863 0 0 1
6948 1492 7 0.4236 3.7954717343722386 8.122129598522934 3.990376210498174 0 2 1
6946 1492 8 -0.8472 2.911381755398383 7.655389024305195 4.013582192240617 0 2 1
6176 1235 7 0.4236 4.696954306617534 8.982997772303982 0.6518788220509395 0 0 0
4115 548 7 0.4236 0.667185242676636 8.830360903327666 0.039149370453085315 0 0 1
8783 2107 9 1 0.9112219263362258 12.355491825392413 5.324562607176726 0 0 0
5737 1089 8 -0.8472 1.4369399275180421 9.874747625735806 5.7989582264855315 0 0 2
6947 1492 7 0.4236 2.983710688533787 6.8322599906324655 4.576812113335348 0 2 1
5738 1089 7 0.4236 1.887598325189663 9.204300712404272 5.209545012904396 0 0 2
5739 1089 7 0.4236 0.5438095285291769 9.523999978071071 6.08055048648051 0 0 2
4542 690 7 0.4236 3.6306095334858948 12.947977678419765 6.54604860449344 0 -1 2
6917 1482 7 0.4236 2.109757805942251 12.601964928067321 2.481358964313168 0 -1 0
4116 548 7 0.4236 2.2433365380770964 9.015819898931385 0.42382949163387545 0 0 1
4114 548 8 -0.8472 1.3924805376832268 8.550730630591783 0.6682393786324249 0 0 1
6918 1482 7 0.4236 3.6816522571918044 12.501139737060045 2.9121822922406424 0 -1 0
6916 1482 8 -0.8472 2.740639378208687 12.500331237962952 3.250552839649769 0 -1 0
8101 1877 8 -0.8472 5.703058902738953 9.685349054680175 5.149912370769457 0 0 0
8102 1877 7 0.4236 5.183742561224407 9.639183275053238 6.003246906478998 0 0 0
6177 1235 7 0.4236 4.903251699677767 10.542965512444574 1.0884207724025785 0 0 0
6175 1235 8 -0.8472 4.655691349749354 9.931256110143993 0.33707144221307617 0 0 0
4541 690 7 0.4236 3.1813942931529056 11.934569010379782 7.745146202945876 0 -1 2
4540 690 8 -0.8472 2.853145418251524 12.503915914944642 6.9914239970328005 0 -1 2
6777 1435 7 0.4236 7.9463668132174865 5.543867424204638 1.4306262858495644 0 0 1
8103 1877 7 0.4236 6.229142786694845 10.535430425913253 5.125462253163017 0 0 0
7670 1733 7 0.4236 5.993826969573179 11.518166571036883 3.0762601318712495 0 1 0
7671 1733 7 0.4236 5.785967086151897 12.974684715226687 2.3677577430795997 0 1 0
7669 1733 8 -0.8472 5.516729401504027 12.01179091643752 2.3491334933333388 0 1 0
2615 48 7 0.4236 8.687608506730289 10.837758185974833 1.5780888050709636 1 -2 0
2614 48 8 -0.8472 9.47909379377165 11.291954822336619 1.987058807264006 1 -2 0
2616 48 7 0.4236 9.848793736668084 10.7213102804432 2.720330102950189 1 -2 0
8554 2028 8 -0.8472 0.25226513951614243 6.074085293669345 11.637699794746748 0 0 0
6775 1435 8 -0.8472 8.500325849469467 6.085505390949526 2.0628902953126556 0 0 1
6776 1435 7 0.4236 7.924419925336029 6.418175044058089 2.8096589240706495 0 0 1
8011 1847 8 -0.8472 10.455668285951418 11.774643919539246 5.654384776361468 0 -1 2
8012 1847 7 0.4236 11.427681574443806 11.643152149385669 5.849064274742286 0 -1 2
4991 840 7 0.4236 9.319077506428256 7.658372728464721 2.9627002639620432 0 1 0
8013 1847 7 0.4236 10.130697057692817 11.0348981279432 5.065173532854217 0 -1 2
4992 840 7 0.4236 10.681831607841223 8.019431962035945 3.786814334704394 0 1 0
4990 840 8 -0.8472 9.76934076576088 8.34276105562983 3.5361772475372586 0 1 0
4586 705 7 0.4236 11.346493529628804 5.177950080602401 0.59805618136071 0 -1 0
3147 225 7 0.4236 17.37437216026568 11.134914785258475 3.643376127460628 1 -1 1
2782 104 8 -0.8472 6.402700420998442 5.443894876808752 12.801332733675777 0 2 0
4281 603 7 0.4236 15.086400741152445 10.780843628930443 0.35725332532434234 0 1 1
6245 1258 7 0.4236 16.46128547513796 3.6098349932686733 0.542448099984672 0 0 1
4279 603 8 -0.8472 14.129039429734293 10.843597297230692 0.6392490535766667 0 1 1
5569 1033 8 -0.8472 12.742068857606181 13.48627692880111 3.817656457795347 0 0 1
5571 1033 7 0.4236 11.791911734927698 13.776231376910049 3.9322353629389486 0 0 1
8924 2248 9 1 13.252441903192876 13.354835089231571 1.216659373320099 0 -1 0
4977 835 7 0.4236 18.488653723571264 9.317211079111296 9.666612686413265 0 1 0
5155 895 8 -0.8472 12.188999094341153 0.6346476121353368 11.527801711451074 0 0 0
6222 1250 7 0.4236 1.7983757342337725 1.0710015604830898 7.4017321490164205 1 0 0
5570 1033 7 0.4236 13.330033836084821 14.025031262386966 4.421015014552771 0 0 1
3146 225 7 0.4236 15.90907125384201 11.850162870270466 3.7324823704841963 1 -1 1
3145 225 8 -0.8472 16.73045179328215 11.604628626954888 4.247309612167943 1 -1 1
6502 1344 8 -0.8472 17.493874016286156 10.173605803474004 1.065803865222054 0 -4 1
4044 524 7 0.4236 5.236685049264381 1.643664114883962 11.839226409112252 0 0 1
5156 895 7 0.4236 12.816793258883838 1.381857901905528 11.745864276278276 0 0 0
8902 2226 9 1 6.403633978264814 6.834502119401072 8.319323719759556 0 2 0
9002 2326 10 -1 3.2413370431573845 5.151098631219699 6.639612226611384 0 1 0
6504 1344 7 0.4236 17.448161337166997 9.30126736800533 1.5525650294872722 0 -4 1
8555 2028 7 0.4236 1.2280631938325823 6.280828833382564 11.708940871271015 0 0 0
4286 605 7 0.4236 1.5713860074099337 3.7009449834105945 8.896902914182768 0 0 0
4285 605 8 -0.8472 0.9603220265242474 3.088167630409448 9.39800643915173 0 0 0
4287 605 7 0.4236 1.4978451196010214 2.3712234785893203 9.841920874238575 0 0 0
8344 1958 8 -0.8472 6.928447257779243 4.410958410528173 9.628989256532517 0 -1 0
8516 2015 7 0.4236 4.0302643520023445 2.46234619433708 7.9744758799653095 0 0 0
8517 2015 7 0.4236 4.818113414689301 1.7100772734066285 9.191033249472301 0 0 0
8345 1958 7 0.4236 7.170710081769319 4.566925219511794 10.586581720199808 0 -1 0
5289 939 7 0.4236 1.8767646221890153 7.534655416994692 9.016344182559054 0 0 0
8346 1958 7 0.4236 7.602655143213054 3.8032339075711583 9.209328825191136 0 -1 0
4042 524 8 -0.8472 4.738416132429863 2.50772821317878 11.91079015058734 0 0 1
4043 524 7 0.4236 5.329558026950904 3.2587304225914018 11.616601302262284 0 0 1
8515 2015 8 -0.8472 3.9340832076982224 1.8231573713056808 8.737487693074314 0 0 0
6341 1290 7 0.4236 1.0946058555333653 2.2901813771172925 13.19714106578402 1 -2 1
4716 748 7 0.4236 7.784125598541786 0.05912799040103018 9.158957794793144 0 2 0
4465 665 8 -0.8472 18.232169179118507 10.54597158540507 7.0122286309503075 0 2 0
7640 1723 7 0.4236 11.170289543418384 4.516557657562122 8.830760039634887 0 -2 0
4853 794 7 0.4236 9.763735565477747 0.8567140178982551 8.103922104934835 0 -2 0
4852 794 8 -0.8472 10.33044118681334 1.1296511946554149 8.881321800005693 0 -2 0
4854 794 7 0.4236 11.266883922332305 1.2921211269124393 8.57038987233054 0 -2 0
5562 1030 7 0.4236 13.806222400720516 6.180024909640007 10.419187373685087 0 -1 1
5122 884 8 -0.8472 8.283131211339846 2.660880682384637 7.11781337375743 1 -1 0
5123 884 7 0.4236 8.801840552570516 3.4599390654053033 7.421863382318398 1 -1 0
7641 1723 7 0.4236 10.536203912475813 4.931065972799536 10.277392283349435 0 -2 0
7639 1723 8 -0.8472 10.380992030020549 4.924648392773799 9.28953183597859 0 -2 0
3585 371 7 0.4236 15.415334460432835 12.255270106253462 12.686101815384651 1 2 1
8743 2091 8 -0.8472 8.141036990539128 7.793883282249566 10.323051501982954 0 1 0
6893 1474 7 0.4236 9.19078955507983 2.051008967368437 11.365666089267375 0 -1 0
8744 2091 7 0.4236 8.68696012573101 7.378310841848305 11.050559350315758 0 1 0
6894 1474 7 0.4236 7.86218160084303 1.359220058730124 12.015939482666772 0 -1 0
6892 1474 8 -0.8472 8.194673543430433 2.1033226281176027 11.436491052244493 0 -1 0
5756 1095 7 0.4236 10.533223629818732 5.5626491759086525 12.759245329507891 0 0 2
5757 1095 7 0.4236 10.34678065965107 3.9818109803063155 13.123684793372218 0 0 2
5755 1095 8 -0.8472 10.699273581840975 4.627501627870838 12.446312877731604 0 0 2
5157 895 7 0.4236 11.631955717876522 0.8874523057318316 10.736731153974642 0 0 0
2784 104 7 0.4236 7.130662697447053 6.125656764025978 12.873939657046423 0 2 0
3583 371 8 -0.8472 14.810093143350063 12.33843336661178 13.477787989507748 1 2 1
7548 1692 7 0.4236 18.849181877158493 3.4318805323739636 10.977488482388893 0 0 0
4466 665 7 0.4236 17.911468427414995 10.405241652812157 6.075560913217763 0 2 0
7781 1770 7 0.4236 18.23123873816797 4.232842436811864 8.35446456716397 0 0 1
5206 912 8 -0.8472 17.79208816078292 13.78158763406282 12.608157784922637 0 1 1
4076 535 7 0.4236 16.96443849984057 4.639865404645326 6.371624582632502 0 -1 2
4702 744 8 -0.8472 18.03581762509292 0.38893914000639246 7.590220119493231 0 -1 0
5076 868 7 0.4236 17.615147650172826 7.234669676624888 13.230111318369149 0 -2 -1
9007 2331 10 -1 13.283697004991483 4.730838962652319 6.691881873265123 0 0 0
5560 1030 8 -0.8472 13.846300940471737 6.81968947739963 9.651578726023875 0 -1 1
4397 642 7 0.4236 15.811384778218866 5.261583371861781 12.524252117017031 0 -2 1
5074 868 8 -0.8472 17.54456874496963 6.511045650335373 12.543534967420573 0 -2 -1
4704 744 7 0.4236 18.102697168413375 1.2694824943039626 7.120996771347621 0 -1 0
4398 642 7 0.4236 15.118343331578735 4.150364859992455 11.548796416023741 0 -2 1
7547 1692 7 0.4236 18.25184623364345 3.4712236261213434 12.49678724282698 0 0 0
5297 942 7 0.4236 14.163191877950954 3.5179507335482088 9.004989930958292 0 -1 1
5296 942 8 -0.8472 14.773036801970521 3.055525491495224 9.648614840506463 0 -1 1
5298 942 7 0.4236 14.85062240269206 2.090188902677776 9.399403337017066 0 -1 1
7546 1692 8 -0.8472 18.4696966161138 2.8801295099450788 11.720160578889828 0 0 0
5075 868 7 0.4236 18.23864836269132 6.652464424467268 11.83766366344655 0 -2 -1
5561 1030 7 0.4236 13.6950985917241 6.32396389112552 8.79636277553958 0 -1 1
4396 642 8 -0.8472 14.948690806141169 4.827414305732989 12.264912661881946 0 -2 1
6499 1343 8 -0.8472 2.6186709122328558 12.689942170698078 0.015308064918616318 0 -2 1
5288 939 7 0.4236 0.6787123073520794 7.65053248371892 7.912772782697479 0 0 0
5287 939 8 -0.8472 0.8855020744963779 7.536124341109837 8.884446386867948 0 0 0
8208 1912 7 0.4236 5.352294016980465 12.55490201481285 9.071608744405156 0 1 1
4670 733 7 0.4236 3.8173957049309437 6.394868586736967 12.326926318298963 0 -2 0
8957 2281 10 -1 4.67922551254227 9.386497839428255 8.710520000391282 0 -1 0
4671 733 7 0.4236 3.958737871843892 7.493631122473793 11.12718893574947 0 -2 0
4592 707 7 0.4236 1.7484266522504806 10.753403670304188 9.29071219674139 0 0 0
4591 707 8 -0.8472 0.8693490420318604 10.718995565365999 8.815276975191214 0 0 0
4593 707 7 0.4236 1.0108593552087153 10.409541018351339 7.8749511103587 0 0 0
6823 1451 8 -0.8472 0.24339905275913626 12.553681361034565 11.599797637410914 0 0 0
6824 1451 7 0.4236 1.1988268807371778 12.823510003696978 11.719590015439852 0 0 0
4100 543 7 0.4236 1.0399480300845767 9.606181583258882 12.19893401257283 0 0 0
8206 1912 8 -0.8472 4.873881303154896 13.25100990998223 9.606917177261733 0 1 1
6246 1258 7 0.4236 14.880999378050072 3.85878141769212 0.21480801005697073 0 0 1
4669 733 8 -0.8472 3.3635169889846153 6.800337224688894 11.533459568836392 0 -2 0
5633 1054 7 0.4236 6.039123932996266 10.599159257608983 10.665140540529503 0 1 -1
5632 1054 8 -0.8472 6.566023021608655 10.658021541404901 11.513027821707249 0 1 -1
7381 1637 8 -0.8472 4.7632086277517285 6.70942326806338 0.6464306495642775 0 0 1
2967 165 7 0.4236 3.798997348926845 0.7600592916164188 3.67591167187489 1 0 0
8756 2095 7 0.4236 8.469568398044757 11.134664353810349 12.765453666348886 0 -2 1
7590 1706 7 0.4236 12.271831703482237 8.754145610745281 11.010306929808607 0 0 1
8745 2091 7 0.4236 7.848779076710916 8.707397951148682 10.606029810830918 0 1 0
4355 628 7 0.4236 12.63600078061792 7.390341479103252 5.91060271003685 1 2 -1
4354 628 8 -0.8472 12.176839313177627 8.276454407956539 5.847556067915919 1 2 -1
4356 628 7 0.4236 12.755316126176853 8.981540137844682 6.257701044283821 1 2 -1
4976 835 7 0.4236 18.225839079025818 9.282826284752995 11.277939040943096 0 1 0
7589 1706 7 0.4236 11.049355466493761 9.034989589700816 12.055919192391492 0 0 1
8327 1952 7 0.4236 7.039494410076382 10.439249635650713 8.273467268221934 0 1 1
7656 1728 7 0.4236 11.178782604612792 11.354720472342235 9.606673245286373 0 2 1
5634 1054 7 0.4236 5.940618307319629 10.686346029757217 12.292814215234113 0 1 -1
8326 1952 8 -0.8472 7.972494147210044 10.600567510186215 7.95177123094079 0 1 1
8328 1952 7 0.4236 8.442948370300305 9.725111886760663 7.841089157987862 0 1 1
7655 1728 7 0.4236 12.695814402761933 11.85105343884928 9.261862326922524 0 2 1
7654 1728 8 -0.8472 11.72367140610873 12.050290972126625 9.138401998267058 0 2 1
8820 2144 9 1 8.82677894835928 13.11520407394779 7.644478695373524 0 -1 1
6621 1383 7 0.4236 8.118045241550451 1.39562321927671 1.2384647337502797 0 0 1
8755 2095 8 -0.8472 9.36877982398709 11.569402328075784 12.814667388184997 0 -2 1
7050 1526 7 0.4236 2.689600820959636 2.9659850347554486 0.7476987755635146 0 2 2
7588 1706 8 -0.8472 11.604572583023401 9.429751906585544 11.323869498649064 0 0 1
2995 175 8 -0.8472 8.575428478123339 13.083743432880427 10.232254161326479 0 1 0
7155 1561 7 0.4236 12.082719793604207 13.229400655233766 13.24416895712224 0 1 0
7048 1526 8 -0.8472 3.239216287990133 2.372849045512898 0.15938439839982796 0 2 2
8238 1922 7 0.4236 16.797497674293375 12.1354479489884 7.495692805199785 0 -3 1
2996 175 7 0.4236 7.748152732709631 13.606925550554504 10.436938206915315 0 1 0
2965 165 8 -0.8472 3.1241954847311915 0.030493172016570265 3.7871579396511845 1 0 0
5106 878 7 0.4236 16.03828658256621 6.975396002143975 6.923146091133786 0 1 1
5104 878 8 -0.8472 16.92940282585751 7.199286744472073 6.528450212324647 0 1 1
5105 878 7 0.4236 17.27414684621777 8.042620540434047 6.94068766416858 0 1 1
2647 59 8 -0.8472 14.511466601890737 10.146666852880248 6.989146285196998 1 2 0
3580 370 8 -0.8472 3.070593053169033 13.624673003251305 12.058910939318622 1 0 0
2896 142 8 -0.8472 15.682984272517777 10.063793682977707 10.270967683355748 0 1 0
4975 835 8 -0.8472 18.903348086487473 9.4629637379814 10.56482469579473 0 1 0
8237 1922 7 0.4236 16.165365344790775 12.959157028083064 6.235320410511514 0 -3 1
8375 1968 7 0.4236 0.7006053036210109 13.53950553946456 0.6717767810990356 1 0 1
8236 1922 8 -0.8472 16.13654318120164 12.836243832870247 7.227319228180707 0 -3 1
2898 142 7 0.4236 14.968321303807292 9.844683113423702 9.606703106825368 0 1 0
2649 59 7 0.4236 15.25310049882514 9.91360532123955 6.36012991810264 1 2 0
2897 142 7 0.4236 15.778430491430779 9.308384731678737 10.919232580711064 0 1 0
2648 59 7 0.4236 14.720192913609454 11.01219344174003 7.444445441322327 1 2 0
6342 1290 7 0.4236 2.586458480325825 2.9489198728616057 13.28119981330618 1 -2 1
2826 118 7 0.4236 14.560870921696798 8.193729454263705 13.319667462249395 0 1 -2
4280 603 7 0.4236 13.582626743208618 10.193871472871265 0.11077000135308879 0 1 1
8982 2306 10 -1 1.8554571291732112 3.750229554338185 17.968474751121917 0 0 0
3396 308 7 0.4236 4.85450364953965 6.1129087477210335 18.80928344057982 1 -2 0
3394 308 8 -0.8472 5.395814879375561 6.200862781927702 17.973073947428333 1 -2 0
3395 308 7 0.4236 4.83538575880142 5.946424851532378 17.18492383483968 1 -2 0
3004 178 8 -0.8472 3.556824477424882 5.864882838616726 14.832339108013915 1 2 0
7283 1604 7 0.4236 2.8295869082428657 0.5456608586878977 18.611351279281056 0 0 -1
7404 1644 7 0.4236 0.8092253124061981 10.810483732377907 24.02857776274874 0 -1 1
3005 178 7 0.4236 3.331985828807045 4.89109060284869 14.866638863103304 1 2 0
3209 246 7 0.4236 2.234068425526528 6.679327046383615 18.423547935913035 0 -1 -1
3682 404 8 -0.8472 0.2247669739358061 13.199660915144952 14.878106956209617 1 1 0
8512 2014 8 -0.8472 9.032194250359973 14.044407828776233 20.16251626110899 0 2 2
3006 178 7 0.4236 2.713814098033037 6.399825478404553 14.776033547945012 1 2 0
3686 405 7 0.4236 7.585340996687067 0.19641292000149632 25.236495314555253 1 0 0
8057 1862 7 0.4236 16.622707712978997 13.845943264008728 15.106500969868197 0 0 -1
4041 523 7 0.4236 4.602482539073636 2.8415854292430085 19.52647229814464 0 -1 -1
3792 440 7 0.4236 14.503707016476652 9.2256015538042 23.021921675877106 1 0 0
6197 1242 7 0.4236 5.204929559998172 7.801242325197606 14.340055834948824 0 -1 0
7402 1644 8 -0.8472 0.19469493663490345 10.103327971460235 24.37826818268389 0 -1 1
8240 1923 7 0.4236 15.526016472454009 12.098954195104666 23.30418087609511 0 0 0
7821 1783 7 0.4236 5.4065799717480045 10.59289499110346 26.495640140709213 0 1 -1
5319 949 7 0.4236 5.367768108654434 0.8010656148726456 22.995634002180793 0 0 -1
4289 606 7 0.4236 9.43080015495871 6.394920914448031 16.96785448671386 0 1 0
5449 993 8 -0.8472 7.871760722780106 3.5543663235342335 18.3087336340947 0 1 -2
5451 993 7 0.4236 7.163561083239929 3.174126958236394 17.71386253764787 0 1 -2
5450 993 7 0.4236 8.568431289596097 4.005737941421212 17.751136847800943 0 1 -2
4288 606 8 -0.8472 9.664770006267176 6.6370287439437385 17.909471233872925 0 1 0
4290 606 7 0.4236 10.504164986630279 6.163674651693925 18.17658922146129 0 1 0
8997 2321 10 -1 10.825687201044355 2.933502475595162 15.724117136131502 0 1 1
4293 607 7 0.4236 6.599682723642582 1.1879767941996258 14.528640286228672 1 2 0
4291 607 8 -0.8472 6.890409046909785 2.0957968046123354 14.830867044142277 1 2 0
6010 1180 8 -0.8472 12.609219726078628 6.640894760159255 14.122935815610411 0 1 1
7485 1671 7 0.4236 18.719574408106936 1.6050200284212828 13.775112409614332 0 -2 -1
5392 974 8 -0.8472 5.555409049531828 13.206552375502287 14.048412865951743 0 -1 0
8091 1873 7 0.4236 6.758412806869308 8.08619222388994 17.815741847087967 0 2 2
5542 1024 8 -0.8472 13.14535872400976 7.053248767714974 19.934539825525793 0 -2 0
7905 1811 7 0.4236 11.244710837362131 1.1367161150475347 20.049535384670985 0 2 -1
4004 511 7 0.4236 10.638786016801623 0.3859665262304282 22.82087463696793 0 1 -1
4292 607 7 0.4236 7.867160214215138 2.2104563317991905 14.649730700969453 1 2 0
8811 2135 9 1 7.77943475968692 1.2772054163254096 19.859440686510073 0 0 0
8823 2147 9 1 13.481224293694538 4.161627460735892 14.510625933826624 0 0 0
4555 695 8 -0.8472 14.323516980202793 8.035425272865801 16.85060614711863 0 -2 1
4556 695 7 0.4236 15.014533935386781 7.335801292408977 17.032326124904536 0 -2 1
5736 1088 7 0.4236 14.531183570235726 3.6049107918079555 17.77952359067148 0 1 0
5734 1088 8 -0.8472 13.790858514616293 3.9869915654031427 17.22641130089677 0 1 0
6190 1240 8 -0.8472 16.87937075940301 6.092988286927927 17.702113017260572 0 -1 1
6191 1240 7 0.4236 16.950920974538324 5.294544634183636 18.299916212412864 0 -1 1
8971 2295 10 -1 16.618036306935288 3.061202306757211 19.81890597763737 0 0 0
2711 80 7 0.4236 16.246325163056387 4.957247868706827 15.852505888144748 1 0 1
2710 80 8 -0.8472 16.616856629163365 4.5295118676251525 15.028036962809917 1 0 1
5735 1088 7 0.4236 12.965597330786022 3.435332361507649 17.347308853123945 0 1 0
8448 1992 7 0.4236 0.7928048396405774 13.077599658986777 22.982573371829037 0 -1 0
6717 1415 7 0.4236 8.829653932477498 0.24305413316755203 16.604732799559823 0 2 2
5544 1024 7 0.4236 13.59761577405041 6.95879321151027 19.047667930039864 0 -2 0
7418 1649 7 0.4236 16.598612631344626 7.641213603298213 24.613556408153677 0 1 1
6409 1313 8 -0.8472 12.572663822160484 0.052651668297385996 16.938330957691438 0 2 1
2712 80 7 0.4236 17.573573161099432 4.797545915445257 14.91467085733234 1 0 1
4001 510 7 0.4236 14.290635528709585 1.127699025873127 20.053498348738586 0 0 0
5372 967 7 0.4236 16.83022339931345 1.129436312122338 17.752098245203715 0 0 0
6411 1313 7 0.4236 11.978601508754103 0.7404413258690558 16.521155011303865 0 2 1
8632 2054 8 -0.8472 0.025944190180877534 2.042878385592814 24.705608398458295 0 1 1
5275 935 8 -0.8472 3.1013826522209293 0.019717264067430615 26.215979952943997 0 0 1
6340 1290 8 -0.8472 1.6527897904903863 2.9940332326004517 13.636485509498565 1 -2 1
8189 1906 7 0.4236 2.4397950089872733 9.656226279578878 26.349166662486617 0 1 0
8355 1961 7 0.4236 2.981290392416974 11.105592887053472 14.372810185311087 0 2 0
7900 1810 8 -0.8472 0.8937873202595201 7.516704406563849 14.856218714515158 0 0 -2
7575 1701 7 0.4236 4.823728401585375 10.544861174265044 16.495941439429938 0 0 0
7455 1661 7 0.4236 15.760667343550747 2.299492597659722 14.802875943076632 0 2 0
7573 1701 8 -0.8472 4.162703863010466 11.285565078575369 16.375923360878332 0 0 0
7574 1701 7 0.4236 3.4764843425253447 11.240797223198106 17.10193895951329 0 0 0
3210 246 7 0.4236 2.3288243023187087 7.306762147746077 16.918897476457662 0 -1 -1
6950 1493 7 0.4236 2.4510356656931425 8.506609063824385 20.646787434759087 0 -2 -1
8475 2001 7 0.4236 0.9535967521914677 6.424473368853914 21.38491236443758 1 0 0
3208 246 8 -0.8472 2.186621544181794 7.520789307874926 17.885319142686463 0 -1 -1
8353 1961 8 -0.8472 2.779065135968446 10.352572586729087 13.746658564982438 0 2 0
6198 1242 7 0.4236 6.507832259511815 8.782875576264928 14.266115139153822 0 -1 0
4350 626 7 0.4236 1.1701435309829042 10.085870299199376 17.981176773926297 0 1 1
4348 626 8 -0.8472 1.0269010699708592 10.989356206007338 17.577202892695677 0 1 1
6203 1244 7 0.4236 18.839491082500665 11.630336582184375 23.30237531457097 0 2 2
8418 1982 7 0.4236 15.887015453958789 14.033955290660202 26.007003689558772 0 -1 1
6196 1242 8 -0.8472 5.545377746936847 8.683049212968085 14.013694424626134 0 -1 0
4320 616 7 0.4236 5.171938542628482 14.045628423651069 18.600197026309676 0 -1 0
5175 901 7 0.4236 3.0510970112922644 0.45843157695148823 14.437857194174097 0 1 2
8241 1923 7 0.4236 15.083385302156088 12.842707185610783 21.91942977658971 0 0 0
5394 974 7 0.4236 5.158654148757175 13.094065574292538 14.959419068745351 0 -1 0
3790 440 8 -0.8472 14.038418742255546 8.922326647414987 22.190338105023315 1 0 0
7793 1774 7 0.4236 12.842234181623024 13.807229496466265 16.04852839681095 0 -2 -1
8946 2270 10 -1 9.342016663509943 7.746818102707834 14.455304391651701 0 0 1
6012 1180 7 0.4236 12.970715845718287 7.265721860210027 14.814970744065329 0 1 1
8090 1873 7 0.4236 6.156725688070804 9.377627555648852 18.613735544061406 0 2 2
7091 1540 7 0.4236 8.988901345078402 13.000293399947397 17.11312475134589 0 0 0
8754 2094 7 0.4236 12.08444446165149 11.096579706039535 18.241627688689324 0 -1 0
7092 1540 7 0.4236 8.2064039732047 12.340091948083392 15.84093828763211 0 0 0
7090 1540 8 -0.8472 8.580608981672118 12.162305867462946 16.75108270085097 0 0 0
7061 1530 7 0.4236 9.73123023302962 10.93189160841242 20.381156846329496 0 -1 0
8089 1873 8 -0.8472 6.6703372760005815 9.082277357381646 17.80814778899713 0 2 2
7060 1530 8 -0.8472 9.233687388725382 10.16196205095767 19.981582324334756 0 -1 0
7062 1530 7 0.4236 8.339807160601522 10.078134141154894 20.421981069487313 0 -1 0
8808 2132 9 1 9.288250224066767 9.547334931155985 17.36672828617283 0 -1 0
8753 2094 7 0.4236 12.466690790345888 9.644797220239141 17.59909995350205 0 -1 0
8752 2094 8 -0.8472 11.805205965337901 10.39464840614919 17.586403631007176 0 -1 0
4118 549 7 0.4236 0.11356756996249949 10.104874730945209 20.78235442734802 0 0 -1
4349 626 7 0.4236 0.4547575307189213 11.539528658315858 18.185447997687838 0 1 1
7902 1810 7 0.4236 0.9963899319129359 8.266317363308707 15.5100942832162 0 0 -2
8992 2316 10 -1 12.271266797984605 12.497333564396786 20.702136376003963 0 -1 1
7794 1774 7 0.4236 12.996500023254976 13.485282301739257 17.642008415320053 0 -2 -1
6011 1180 7 0.4236 11.614602483069 6.733775062438117 14.07698991394603 0 1 1
7792 1774 8 -0.8472 13.409852784868272 13.950511864754086 16.859256143437086 0 -2 -1
2825 118 7 0.4236 15.751486677923886 8.965049602745442 14.128447994398723 0 1 -2
4557 695 7 0.4236 14.752174154881132 8.938788496067813 16.8643205286174 0 -2 1
6192 1240 7 0.4236 17.458674247126837 6.827287877775632 18.05596623602564 0 -1 1
4544 691 7 0.4236 8.926303215777713 8.687430086073537 25.521598682256638 0 0 0
4002 510 7 0.4236 13.460836386594721 0.4673589623047133 18.811720904316754 0 0 0
6587 1372 7 0.4236 18.08091019384315 8.987649735846523 15.658209436341481 0 2 1
5362 964 8 -0.8472 14.898167438329935 10.36654800255363 19.597762037408508 0 0 0
6586 1372 8 -0.8472 17.602741790963034 8.304969013246895 15.10566786409533 0 2 1
5364 964 7 0.4236 15.27721180126295 9.759068929686377 20.295826954326543 0 0 0
5363 964 7 0.4236 14.235390876600091 10.985680834082883 20.01895331822048 0 0 0
5847 1125 7 0.4236 7.867193242948557 13.453290969778596 22.029767933784623 0 -1 0
5934 1154 7 0.4236 15.699919046257442 11.47380742102437 16.804003003853722 0 1 0
5933 1154 7 0.4236 16.531175053275216 10.316085167732796 17.60107210503627 0 1 0
5932 1154 8 -0.8472 16.422784925816465 10.78726755641738 16.725721351580276 0 1 0
4543 691 8 -0.8472 8.72097604903096 9.068566248949018 26.423028795011902 0 0 0
9020 2344 10 -1 18.91364132197084 8.856454674390752 18.887573968709237 0 -1 1
6588 1372 7 0.4236 17.923652579443054 7.39098658363513 15.353967239552498 0 2 1
8417 1982 7 0.4236 15.742644357158072 12.408793417040622 26.075065922869115 0 -1 1
8321 1950 7 0.4236 17.654836513661753 11.240031375655901 19.25030515290917 0 1 1
8190 1906 7 0.4236 3.3922052519110686 8.441369634709922 25.816564929023173 0 1 0
5317 949 8 -0.8472 4.455707433293042 1.0914416923680546 22.706104488143556 0 0 -1
8320 1950 8 -0.8472 17.438672585897912 12.187897420732117 19.48444954989851 0 1 1
4000 510 8 -0.8472 13.859469257106053 0.2925429347039942 19.71201614289543 0 0 0
8446 1992 8 -0.8472 0.33716171530897 13.518100931399479 22.209043736420718 0 -1 0
4545 691 7 0.4236 7.821645296904628 9.505387681263747 26.40324642916002 0 0 0
8787 2111 9 1 0.1209254283271575 7.512395257039672 25.04292600213941 0 0 0
5804 1111 7 0.4236 4.453936674939008 3.912092528147899 26.423099425158316 0 2 1
5276 935 7 0.4236 3.329128488063962 0.979611300021603 26.052470079807236 0 0 1
4040 523 7 0.4236 4.620876526065814 1.7503619112759 20.741181976677574 0 -1 -1
7257 1595 7 0.4236 4.171665781679913 5.488331861359863 21.86207750902588 0 0 0
5309 946 7 0.4236 3.0525599780968924 3.2793365835705113 22.57996238237965 0 -1 1
8750 2093 7 0.4236 0.27267830254983627 4.531161679807727 25.94175518831807 1 0 1
5803 1111 8 -0.8472 4.373888447209959 3.0184789043392093 25.98145785376868 0 2 1
8605 2045 8 -0.8472 8.512710174696462 7.000593166591236 23.96575970213713 0 -1 0
8751 2093 7 0.4236 1.4918805213795467 4.268176278715096 24.88771005516915 1 0 1
5308 946 8 -0.8472 2.0971183974562546 3.5461994261500807 22.453804937982063 0 -1 1
4039 523 8 -0.8472 5.124601593741751 2.1027049022070776 19.952438748671362 0 -1 -1
8607 2045 7 0.4236 7.773980544369884 7.106099157964153 23.30006654392146 0 -1 0
8474 2001 7 0.4236 1.4659500120995126 5.318731884925257 20.29796414912866 1 0 0
8749 2093 8 -0.8472 1.0362060050482338 4.9547231421480635 25.45429115734277 1 0 1
5310 946 7 0.4236 1.797024861297302 3.286824961604541 21.535835001693332 0 -1 1
5390 973 7 0.4236 6.451406904232462 3.978952567918065 22.709689519257854 0 0 -1
8473 2001 8 -0.8472 0.8331596888507683 6.076963654255273 20.45500271353033 1 0 0
7977 1835 7 0.4236 9.50719176086327 12.883692040088723 24.603389612926257 0 0 0
7255 1595 8 -0.8472 4.2921899719044365 6.184635946668785 21.15452201868571 0 0 0
4492 674 8 -0.8472 12.512230656332603 11.077382937742513 24.27772699943057 0 -1 -1
5805 1111 7 0.4236 4.6943773170353955 3.0838116259470927 25.036461194404644 0 2 1
7454 1661 7 0.4236 15.323559899479891 1.0590598589706204 15.770806837406393 0 2 0
4727 752 7 0.4236 8.26977881697729 5.178208238688521 21.264691860875693 0 -2 -1
4726 752 8 -0.8472 7.581931386320233 5.753994372965412 20.822722785625743 0 -2 -1
4728 752 7 0.4236 7.488598348540329 5.485459792630691 19.86398485717066 0 -2 -1
4319 616 7 0.4236 6.526455129907805 13.261963953909637 18.133526577032804 0 -1 0
8606 2045 7 0.4236 9.37180346468146 6.824469896498693 23.48519742894671 0 -1 0
3685 405 8 -0.8472 7.784886632776811 0.19273754606881427 26.21637714924954 1 0 0
4003 511 8 -0.8472 11.565103827629509 0.6973546970373188 22.608806554567245 0 1 -1
8058 1862 7 0.4236 15.31962386554659 14.000248475984273 16.078503572829437 0 0 -1
5389 973 8 -0.8472 5.759244259868677 4.380057133049187 23.3097112818098 0 0 -1
7614 1714 7 0.4236 11.635181166393787 6.93629255505448 21.429823389215482 0 0 2
5666 1065 7 0.4236 9.205327469341313 3.5895900185174336 22.98563824947849 0 0 0
5665 1065 8 -0.8472 9.590120353637598 3.7545322613077787 22.077492518460243 0 0 0
5667 1065 7 0.4236 10.146343550813905 2.9699175144438374 21.803639423876813 0 0 0
5391 973 7 0.4236 6.18737686146757 4.668838049880739 24.166045467172008 0 0 -1
6019 1183 8 -0.8472 8.325462674940994 3.439816623654691 25.265354103543363 0 1 -1
6020 1183 7 0.4236 8.567552722083603 3.998209297872959 26.058821416745975 0 1 -1
5543 1024 7 0.4236 13.738207409418129 7.56241581854547 20.558462532642626 0 -2 0
4866 798 7 0.4236 12.174326690022184 6.747908552252101 25.485475956666807 0 0 0
4864 798 8 -0.8472 12.630883345963868 5.984361646761974 25.02880076686947 0 0 0
4865 798 7 0.4236 12.313820235341572 5.924344819203384 24.082297128803052 0 0 0
6021 1183 7 0.4236 8.217636252033756 2.486903887321913 25.548781235971525 0 1 -1
5845 1125 8 -0.8472 7.624622378819458 13.042441474243764 22.90860951460453 0 -1 0
3684 404 7 0.4236 0.6528302201920465 12.451488257248839 15.385058173107403 1 1 0
8322 1950 7 0.4236 17.27094341519024 12.258392101174662 20.467759091226608 0 1 1
8188 1906 8 -0.8472 2.4825352689542863 8.67525359768515 26.159783621767914 0 1 0
7453 1661 8 -0.8472 15.18504963559091 1.4851199145228011 14.876777828158717 0 2 0
7417 1649 8 -0.8472 16.886174045615324 6.697852633675013 24.44809179910485 0 1 1
8132 1887 7 0.4236 12.422013429333635 1.8888016551953133 25.528364662098287 0 1 0
8193 1907 7 0.4236 15.364071582229322 3.9143002306702543 21.94884865089247 0 -2 1
8191 1907 8 -0.8472 14.994726702860984 4.616143771788016 22.557947011482362 0 -2 1
8133 1887 7 0.4236 13.2157527656928 1.8133931881369225 24.103261884806553 0 1 0
7419 1649 7 0.4236 17.871617506745242 6.618541986445544 24.59846139816839 0 1 1
5371 967 8 -0.8472 17.046473837489874 0.3364237703625255 17.182565322480247 0 0 0
8131 1887 8 -0.8472 13.248871364244986 2.165402023196228 25.038672541568104 0 1 0
6226 1252 8 -0.8472 17.301067312741736 3.2019733849401475 24.87286348414877 0 1 1
6227 1252 7 0.4236 17.66171492169379 2.7721057323939275 24.04512725797611 0 1 1
8922 2246 9 1 15.15916377894233 4.666424657643689 25.140611282114087 0 1 1
8192 1907 7 0.4236 14.688647617114368 5.399491098456525 22.016945323816888 0 -2 1
6228 1252 7 0.4236 18.033345395226824 3.291879174715515 25.547909044201795 0 1 1
5318 949 7 0.4236 3.782650262621966 0.40863780207197486 22.990310418034703 0 0 -1
5674 1068 8 -0.8472 15.317364527359155 9.867165238650015 24.859169228798994 0 1 0
7903 1811 8 -0.8472 10.404949790962437 1.2140410331842963 19.512113481999886 0 2 -1
2783 104 7 0.4236 6.26795404444556 5.004298545751594 13.689363457191803 0 2 0
5675 1068 7 0.4236 14.346674602830284 10.01796004977553 24.6720246050951 0 1 0
7153 1561 8 -0.8472 11.410678534805504 13.617161025794148 13.875043454290545 0 1 0
3791 440 7 0.4236 13.25276981051115 9.515024250197502 22.012953326396264 1 0 0
8416 1982 8 -0.8472 15.9175757283799 13.236032941575905 26.608989070637946 0 -1 1
6951 1493 7 0.4236 2.7635983728098443 10.081966214285066 20.942051652086445 0 -2 -1
3455 328 7 0.4236 17.3925950170485 13.98004799149361 22.733870165052824 1 -1 0
2739 89 7 0.4236 3.279631960188353 11.951969471574568 23.735049251132107 0 1 -1
6949 1493 8 -0.8472 2.160484433094866 9.445348863579055 20.461455650233304 0 -2 -1
7967 1832 7 0.4236 2.6817459282952254 8.477233892054926 22.907057781977556 0 -1 0
7976 1835 7 0.4236 9.272462353272738 12.33336230518468 26.1228190467168 0 0 0
5393 974 7 0.4236 6.07364655480311 14.061086631221556 14.013752221795118 0 -1 0
7256 1595 7 0.4236 5.220062667643904 6.55409051786546 21.205077554506694 0 0 0
9001 2325 10 -1 4.9702063812162125 10.682901259703689 21.827575636085598 0 -1 0
7966 1832 8 -0.8472 2.100295625146053 7.687154013619846 23.10119545625683 0 -1 0
7975 1835 8 -0.8472 9.835613060978115 12.926034861682735 25.546971384093194 0 0 0
7968 1832 7 0.4236 2.6675241011180018 6.867484854889559 23.181160439680998 0 -1 0
2737 89 8 -0.8472 2.533328413198865 12.184527104946069 24.358706571923452 0 1 -1
8571 2033 7 0.4236 2.616712154218429 13.129471402454357 20.43527578615211 0 2 1
8570 2033 7 0.4236 3.9015367583702414 12.234686771103567 19.97136546126087 0 2 1
8569 2033 8 -0.8472 3.4200573205243128 13.101308687802542 19.84042823798054 0 2 1
5300 943 7 0.4236 5.699250810139618 8.290604198421374 24.39470240822571 0 -1 2
2738 89 7 0.4236 2.860827050486151 12.837587299267692 25.041536925581184 0 1 -1
5127 885 7 0.4236 18.556693452989904 11.04479428195427 14.366178658969806 0 -1 0
5676 1068 7 0.4236 15.450370786861079 9.731413195575582 25.84094384455328 0 1 0
3817 449 8 -0.8472 5.038945139520831 13.927766797457869 25.102553556726548 1 -1 0
5299 943 8 -0.8472 5.325295270346803 9.066007831416332 24.903531180688162 0 -1 2
5301 943 7 0.4236 5.157014269660969 9.826366094006659 24.27620554845724 0 -1 2
7904 1811 7 0.4236 10.594880509735422 1.7138043353520018 18.667031757212424 0 2 -1
4494 674 7 0.4236 12.145258096033698 11.721921610547334 24.948473742593055 0 -1 -1
8239 1923 8 -0.8472 15.853102209121431 12.626314891577074 22.52002158933159 0 0 0
8514 2014 7 0.4236 10.008292839536374 13.929489407511266 20.346976600210436 0 2 2
7612 1714 8 -0.8472 11.054342252739456 7.3137401030880085 22.151044765931957 0 0 2
7613 1714 7 0.4236 10.690086379082636 8.197508359236124 21.8573243360077 0 0 2
3819 449 7 0.4236 5.717825352217471 13.206157770350671 25.23820898792711 1 -1 0
4493 674 7 0.4236 11.973024224631569 11.12807636679162 23.437080402273608 0 -1 -1
5846 1125 7 0.4236 7.039532626018372 12.246308727312622 22.754197580536868 0 -1 0
8622 2050 7 0.4236 18.321833812154026 9.442210962413995 26.62681733565016 0 2 0
6641 1390 7 0.4236 8.825913287765786 6.516536588734765 26.744506814917223 0 4 0
5210 913 7 0.4236 14.855883234309038 0.7774182442786488 26.652972211644496 0 1 0
3584 371 7 0.4236 14.60092422265326 11.427951123857321 13.834538015333706 1 2 1
8354 1961 7 0.4236 3.507904677533033 9.669958660506305 13.799871935964763 0 2 0
7154 1561 7 0.4236 10.538649855403333 13.139553670849626 13.768003000490035 0 1 0
8086 1872 8 -0.8472 0.5811531567671894 3.4117002902596725 32.00768486916951 0 0 0
8087 1872 7 0.4236 1.536754391469726 3.5077982317797383 31.729131506930468 0 0 0
8024 1851 7 0.4236 1.458423821189262 6.098997945191026 32.17450054193596 0 0 0
8023 1851 8 -0.8472 0.642473588386226 6.676497623152157 32.147675135806956 0 0 0
4741 757 8 -0.8472 0.9436962783327661 2.012907189628305 28.817733744669173 0 1 0
7192 1574 8 -0.8472 0.99793384596374 5.829317022396987 29.068088081355196 0 0 0
7193 1574 7 0.4236 1.8778278775146178 5.8896264110061365 29.53941643575163 0 0 0
4742 757 7 0.4236 1.8486763526732897 1.6547698149566188 28.588062284007542 0 1 0
4743 757 7 0.4236 0.5495452759702607 2.461874410524181 28.01581465881765 0 1 0
7194 1574 7 0.4236 1.1473862129665786 5.562175099872536 28.116090269677134 0 0 0
8938 2262 10 -1 4.085459050370822 5.249599597619822 30.713528336680206 0 0 0
6890 1473 7 0.4236 4.889079861450288 5.913024288047419 28.147993613969785 0 0 -1
3968 499 7 0.4236 18.246000100218943 13.515957087630214 34.48030786805232 1 0 -1
6511 1347 8 -0.8472 6.3929555019831845 0.4711372225952035 32.27407855595758 0 -1 0
6513 1347 7 0.4236 6.32016041899596 1.0624147099662822 31.470902336103435 0 -1 0
8223 1917 7 0.4236 18.841961691634477 13.534997258224351 39.57818922771968 0 1 1
7426 1652 8 -0.8472 5.020726969123734 0.9088301138735894 29.248394927652615 0 0 1
7427 1652 7 0.4236 4.777827760488939 1.8689419157874008 29.109883687884686 0 0 1
8040 1856 7 0.4236 11.73500515468232 4.304425741380439 27.08223002860502 0 0 0
8088 1872 7 0.4236 0.5133736697359116 3.498293859813661 33.00162062652418 0 0 0
7428 1652 7 0.4236 5.513066917845359 0.5705299972577343 28.44642580716347 0 0 1
6489 1339 7 0.4236 5.842863978823255 4.180412777087077 33.0301435676425 0 -1 1
4196 575 7 0.4236 8.84257057792061 1.2657657058943728 27.699013698185148 0 1 0
7085 1538 7 0.4236 8.481643389573755 3.1329830988519465 29.922625448245288 0 0 1
7084 1538 8 -0.8472 7.974584828316063 3.7504536160370097 30.523975820411476 0 0 1
7086 1538 7 0.4236 6.993132610819964 3.6277532395133854 30.376679155156413 0 0 1
7559 1696 7 0.4236 18.06323778048362 3.5970764423570483 39.69089320575773 0 -1 -1
4195 575 8 -0.8472 9.018742223027783 1.8863849988268027 28.46307881853507 0 1 0
4197 575 7 0.4236 9.534970481492502 1.4049034407105574 29.171375637124914 0 1 0
6651 1393 7 0.4236 11.69570500775233 4.505207958584575 30.650585361005277 0 0 1
6649 1393 8 -0.8472 11.12458019722323 5.325876784855549 30.668453588930124 0 0 1
7851 1793 7 0.4236 1.3490427626124462 8.075195537471801 35.358430197723905 0 0 0
8038 1856 8 -0.8472 12.412413053647597 4.237595389087685 27.814795577925768 0 0 0
6650 1393 7 0.4236 10.16076471697225 5.060689938597843 30.695580861431136 0 0 1
6500 1343 7 0.4236 2.8761321710340915 13.535318596261671 40.1472770711836 0 -2 0
8465 1998 7 0.4236 18.174901713626095 7.488389474546942 35.81703768392933 0 0 1
8500 2010 8 -0.8472 3.740258983360651 13.675679253945814 28.526131708602744 0 0 0
4533 687 7 0.4236 8.921224524137166 5.259709644435637 33.59046539087947 0 0 1
6487 1339 8 -0.8472 5.9842217230299655 3.7385242208561933 33.91600623407483 0 -1 1
4938 822 7 0.4236 1.0198595367146157 10.766622875662488 35.73161935812905 0 0 0
8661 2063 7 0.4236 14.250369573949213 7.24066692714275 32.28598974749967 0 0 -1
3063 197 7 0.4236 11.744910888017692 6.500682320863177 29.344390058279505 0 -2 0
3061 197 8 -0.8472 11.929648179743713 7.297989618210799 28.769782041591633 0 -2 0
8400 1976 7 0.4236 16.706523238590695 7.675745901361149 28.58611478394007 0 2 0
6353 1294 7 0.4236 12.836796995101057 1.3986836391883606 30.446333227835314 0 0 1
6352 1294 8 -0.8472 13.390655015506047 2.2085267472741474 30.252952944043713 0 0 1
8398 1976 8 -0.8472 15.768068973119963 7.400765275925862 28.377094891429763 0 2 0
8399 1976 7 0.4236 15.264342633321686 8.184286947192907 28.013290509484413 0 2 0
6354 1294 7 0.4236 13.38101559937395 2.3919723659491274 29.269970132902376 0 0 1
7186 1572 8 -0.8472 15.639627040008602 5.577920300551466 33.078520867045526 0 -1 -1
2519 16 7 0.4236 6.766738486832093 13.706712751209293 39.84755921297509 1 1 -2
8620 2050 8 -0.8472 17.74608100224907 10.029118123716076 27.196070235733515 0 2 0
7913 1814 7 0.4236 17.531125074442155 1.2165097317011917 32.6302734901347 0 3 2
8519 2016 7 0.4236 0.3683253886518661 5.566830521112313 35.50675064384213 0 -1 -2
4244 591 7 0.4236 14.258764836625769 10.710675250671796 37.61585034299293 0 -1 -1
8659 2063 8 -0.8472 13.423753322550583 7.709765831742602 31.975100489865067 0 0 -1
3062 197 7 0.4236 12.789905171778997 7.721410798257096 29.053811358684765 0 -2 0
7364 1631 7 0.4236 19.012066867716182 10.915299633433904 34.60778933098586 0 0 -2
7912 1814 8 -0.8472 16.941840397983373 1.4032194070663921 33.41632904859872 0 3 2
6275 1268 7 0.4236 13.813750016518261 2.6862584783319896 32.222302956434675 0 0 0
6276 1268 7 0.4236 13.674507869447591 1.9312679062021376 33.663562005640955 0 0 0
6274 1268 8 -0.8472 13.973089546322246 2.7688516927902955 33.20606608180344 0 0 0
7914 1814 7 0.4236 16.14219526797876 0.8036553365965493 33.38330189268914 0 3 2
6640 1390 8 -0.8472 8.669365460996934 5.7900903242367 27.413661986458926 0 4 0
7128 1552 7 0.4236 6.3988361380344205 7.528739622880929 33.45542341951197 0 0 -1
7819 1783 8 -0.8472 5.44055882003182 11.399472023968217 27.085791890312226 0 1 -1
5146 892 8 -0.8472 3.633374855833437 9.431934072565609 31.52657880103547 0 -1 0
5036 855 7 0.4236 0.9830850803284292 9.675851497789232 32.62206855843553 0 0 0
4755 761 7 0.4236 0.7799449578577115 12.649657191668464 28.830295152580305 0 0 0
6465 1331 7 0.4236 1.9795457109379053 9.226610894651177 29.85991579807921 0 0 0
6464 1331 7 0.4236 0.9173868225224461 8.696408808212496 28.738608063154818 0 0 0
6463 1331 8 -0.8472 1.0140084439583408 9.049521525913867 29.66918650583829 0 0 0
4753 761 8 -0.8472 0.8137423765348522 12.550175764699253 29.824760751714706 0 0 0
4754 761 7 0.4236 1.7574540611341996 12.655322443977498 30.138374206582085 0 0 0
4588 706 8 -0.8472 6.28814667462437 11.101494926407863 31.79900126602083 0 1 0
5147 892 7 0.4236 4.617895807764831 9.606441600086162 31.510272152852114 0 -1 0
5148 892 7 0.4236 3.4647015900718054 8.504782479587279 31.86115225584298 0 -1 0
7126 1552 8 -0.8472 6.650556547616827 7.024479826318016 32.629373129920715 0 0 -1
8100 1876 7 0.4236 11.626593617781541 13.800037894119452 27.305907520666644 0 1 1
7127 1552 7 0.4236 5.89984571689241 6.418055686483552 32.36729823431202 0 0 -1
7820 1783 7 0.4236 6.207956525768695 11.315317245712999 27.72141678668834 0 1 -1
4590 706 7 0.4236 6.5422152274570164 11.526256194274973 30.930078189521318 0 1 0
6889 1473 8 -0.8472 5.257089266711135 5.930470631025036 27.218335035105856 0 0 -1
8660 2063 7 0.4236 12.663730791576405 7.060601075134018 31.944258637674547 0 0 -1
3418 316 8 -0.8472 18.4707413950386 3.8023194018225825 35.239953508408945 1 2 1
3026 185 7 0.4236 7.419789567109503 9.121250425656427 30.30888495913099 1 0 -1
8900 2224 9 1 10.29471429141902 9.536412749654327 28.625013127489034 0 0 1
8678 2069 7 0.4236 9.224505974405306 9.95581902764392 34.47100128217776 0 2 1
3025 185 8 -0.8472 7.480556016909116 8.309475348892898 29.728084808863716 1 0 -1
3027 185 7 0.4236 7.154686089258645 7.511615009479935 30.23526127050507 1 0 -1
2902 144 8 -0.8472 10.519300291973554 10.284677509250743 31.52354957263897 0 -2 -1
2903 144 7 0.4236 9.724113440031378 9.874689563805127 31.97030222530782 0 -2 -1
2904 144 7 0.4236 10.24453618740547 11.12870296765014 31.062978091365395 0 -2 -1
4589 706 7 0.4236 6.691034480666542 11.619448378742522 32.55359121928466 0 1 0
8677 2069 8 -0.8472 9.89597768459643 9.389145999202043 34.94850251575536 0 2 1
8679 2069 7 0.4236 9.436686907826642 8.59944659891731 35.35522951784008 0 2 1
9006 2330 10 -1 8.557477699105833 12.175015478658526 28.990703651225367 0 0 0
7959 1829 7 0.4236 0.7393778893311757 3.24392334551324 39.62379772570361 0 0 2
7405 1645 8 -0.8472 18.867284954976512 13.020819601513159 29.041632675684358 1 0 -1
2934 154 7 0.4236 15.888432249445112 5.063420436860604 28.35546079368035 0 0 0
7957 1829 8 -0.8472 0.6196464638911591 3.4429268526315435 38.65114029668775 0 0 2
8501 2010 7 0.4236 3.958673312127377 12.821217959058208 28.05475972368909 0 0 0
6779 1436 7 0.4236 18.291417179893926 10.7589341502521 38.44781590509006 0 1 0
8942 2266 10 -1 13.596687740127651 10.683831100544234 28.09105830969701 0 -1 1
7437 1655 7 0.4236 11.004724827814858 13.496007451980443 37.36121713979161 0 0 0
4813 781 8 -0.8472 15.591677794203699 9.418622038171659 33.60311946487959 0 -1 1
8791 2115 9 1 13.403650370077774 10.435683580110531 32.07841097761534 0 -2 1
8803 2127 9 1 16.38543096780111 12.128049400770495 28.911238420135913 0 -1 0
7661 1730 7 0.4236 18.582866573935664 8.700878485336515 30.073289107345957 0 1 1
7660 1730 8 -0.8472 18.026622464412938 9.405719486737683 30.513507782326045 0 1 1
7662 1730 7 0.4236 18.406938170013305 9.61628378383165 31.41407584794459 0 1 1
9011 2335 10 -1 15.264791328341593 12.96679565730792 31.624453401430976 0 -1 1
2932 154 8 -0.8472 15.730583544812829 4.156782366614568 27.964191851423227 0 0 0
4815 781 7 0.4236 15.750131054304441 8.664544841148487 34.24050495664082 0 -1 1
3002 177 7 0.4236 2.1877474798365544 6.5536766293497895 39.67910246980904 1 -3 0
6429 1319 7 0.4236 1.7160237021341544 1.2335601437123729 35.74145635819613 1 0 0
5035 855 8 -0.8472 0.002857506672538081 9.859723785994241 32.54895976472933 0 0 0
4737 755 7 0.4236 3.6780280930476903 2.6137992835073995 38.70021699496409 0 3 0
6427 1319 8 -0.8472 0.7453819981512144 1.0644918444507576 35.570369396882896 1 0 0
7584 1704 7 0.4236 3.87551112259592 4.034268155195963 36.38070053472305 0 0 -1
8099 1876 7 0.4236 13.171651986919834 13.710783563716918 27.82692074963779 0 1 1
3994 508 8 -0.8472 0.10261497719713691 0.10182518213106231 32.52044063870837 0 0 0
8520 2016 7 0.4236 1.6612413741764476 4.637313008698517 35.14482218382798 0 -1 -2
7187 1572 7 0.4236 16.404883483528486 6.145692029892006 33.381865433975904 0 -1 -1
7865 1798 7 0.4236 3.6629927335563703 12.968530162458025 32.87112237499731 1 1 0
4736 755 7 0.4236 4.741492084345648 1.7196312159196905 37.84223421843781 0 3 0
3001 177 8 -0.8472 2.2867579849484128 6.245468669795177 38.732949839432415 1 -3 0
3003 177 7 0.4236 2.4082376696942656 7.0379229788052795 38.135238474648816 1 -3 0
7583 1704 7 0.4236 4.382223071131057 4.755302664287854 35.005935523307215 0 0 -1
4735 755 8 -0.8472 4.2008439972211615 2.5608494865317835 37.849417148171476 0 3 0
7582 1704 8 -0.8472 3.6188072651465686 4.660942964314283 35.6449135395392 0 0 -1
7849 1793 8 -0.8472 0.4896495164420829 8.155501877713837 35.86339990773596 0 0 0
4297 609 8 -0.8472 6.1846638211823635 4.604247979445721 39.45995731969141 0 -3 1
4299 609 7 0.4236 6.750466975757727 3.8579241055548184 39.8104819456191 0 -3 1
6488 1339 7 0.4236 5.94082228305863 2.7457671064437013 33.803979791182805 0 -1 1
4298 609 7 0.4236 5.7797461607365515 4.333669701298197 38.586556406138676 0 -3 1
8518 2016 8 -0.8472 0.662136625256363 4.678833324013082 35.15300456061537 0 -1 -2
4532 687 7 0.4236 8.110500304865507 3.8473961453156975 33.46912578519422 0 0 1
6780 1436 7 0.4236 18.038006358319105 9.194421420428242 38.05448472317097 0 1 0
4531 687 8 -0.8472 9.00158073411428 4.264593305189268 33.6477946382801 0 0 1
7709 1746 7 0.4236 9.231302326896822 2.513583846628563 38.00944924560493 0 -1 1
8082 1870 7 0.4236 11.46632286887927 3.629748791986556 37.09773479105024 0 0 1
5916 1148 7 0.4236 8.96382223632761 2.444967974344145 34.92556283958038 0 1 0
5915 1148 7 0.4236 8.678373687096421 1.193298196748694 35.934754903918865 0 1 0
5914 1148 8 -0.8472 9.056810194224868 1.4567858110025347 35.047421559971156 0 1 0
8080 1870 8 -0.8472 10.781352118143017 4.07092954696235 37.677540509991886 0 0 1
8081 1870 7 0.4236 11.064068579033552 4.007531563884618 38.634646695715986 0 0 1
7708 1746 8 -0.8472 8.578187795477099 1.799251171802872 38.26078636705914 0 -1 1
7710 1746 7 0.4236 8.262127526915398 1.951125379721739 39.197290687984 0 -1 1
7410 1646 7 0.4236 11.3818975771489 1.6015877973204546 35.46946465138896 0 0 0
8490 2006 7 0.4236 9.249708181988538 6.327835463633707 37.10344420548165 0 1 -1
7408 1646 8 -0.8472 12.364610037206448 1.5466414628907659 35.64626169924736 0 0 0
5024 851 7 0.4236 11.313695713236715 4.858706743515935 33.97755778346464 0 1 0
5023 851 8 -0.8472 12.248620180888977 5.200721608561456 34.072120847110874 0 1 0
8621 2050 7 0.4236 17.80666013688306 9.73215897777002 28.14903700583582 0 2 0
4689 739 7 0.4236 14.635310343364136 1.2198847330505624 40.35612144143118 0 1 -1
3223 251 8 -0.8472 13.271635300591415 13.654744586095607 39.29741782095203 0 -1 -2
8292 1940 7 0.4236 12.09268309086648 8.690062932668797 39.07108940283179 0 3 1
3626 385 7 0.4236 15.856311674765776 5.885848629291278 38.05491707092201 0 1 0
7409 1646 7 0.4236 12.520053628094102 1.1070571697286409 36.530910277114394 0 0 0
8221 1917 8 -0.8472 18.53872575488547 14.039749649765724 40.3864424993724 0 1 1
8843 2167 9 1 15.815682566081755 3.3571140618540865 35.001964485906136 0 1 0
8956 2280 10 -1 15.745878027300662 1.2490002268020974 37.44495912825216 0 1 0
3625 385 8 -0.8472 14.982138840481866 5.977182937681273 37.577968462131956 0 1 0
3627 385 7 0.4236 14.25592816037095 5.570550139862464 38.13228596671692 0 1 0
2933 154 7 0.4236 15.430802759077723 3.530692454361646 28.68401330840237 0 0 0
5025 851 7 0.4236 12.878642191211016 4.583295043583667 33.60110399115127 0 1 0
7733 1754 7 0.4236 12.493945786846366 0.6403886794113016 39.39140187223454 0 2 -1
5209 913 8 -0.8472 15.624463615459398 0.590714703074762 27.26487590609825 0 1 0
6891 1473 7 0.4236 6.241433664565903 5.756429748193994 27.2461932520849 0 0 -1
7363 1631 8 -0.8472 18.809399230615764 10.146340446755577 34.001466108574824 0 0 -2
7864 1798 8 -0.8472 2.9323158107157905 12.497482147640065 32.37693106557687 1 1 0
8039 1856 7 0.4236 12.971207150600431 5.06678501984858 27.82871474941744 0 0 0
7866 1798 7 0.4236 3.1394227110377444 11.520409729170579 32.32757097402488 1 1 0
6778 1436 8 -0.8472 17.933554661795075 9.883200573307853 38.77189196544398 0 1 0
7365 1631 7 0.4236 18.367429723642246 9.417279748201096 34.52408796799356 0 0 -2
6389 1306 7 0.4236 0.4504538919538266 12.330372798172464 39.18397281500943 0 2 1
5835 1121 7 0.4236 9.235586801717774 7.86428741458742 40.11154426580698 0 1 0
4774 768 8 -0.8472 3.144416333553741 7.674197235713169 34.54801869370695 0 -2 1
4776 768 7 0.4236 3.636878957161579 8.354903028780008 35.09034742339568 0 -2 1
8066 1865 7 0.4236 6.068141342975627 9.169004333687216 35.78003013231744 0 0 0
4775 768 7 0.4236 3.628340008756715 6.800146178293705 34.59106321742793 0 -2 1
4088 539 7 0.4236 4.067595913140169 10.311925824535797 38.548574013941156 0 1 0
4936 822 8 -0.8472 1.55362047571496 11.333835860884209 35.104428145014715 0 0 0
7188 1572 7 0.4236 15.740278820627303 5.375663738213549 32.10437430604649 0 -1 -1
4089 539 7 0.4236 3.7155705774235352 10.989878983264477 37.10528465190334 0 1 0
4087 539 8 -0.8472 3.3518887601501124 10.449122425108822 37.863781774328224 0 1 0
7828 1786 8 -0.8472 3.033044414080128 13.77240890160229 36.36272542923181 0 1 1
7830 1786 7 0.4236 2.3147402931619285 13.205625381752405 35.95924585863313 0 1 1
7829 1786 7 0.4236 3.9208678749945807 13.498630887775494 35.99283981582934 0 1 1
8065 1865 8 -0.8472 6.025678498350022 8.218232934553981 35.47305961416882 0 0 0
6247 1259 8 -0.8472 18.567691505465124 7.049942299912993 40.35431972580185 0 0 -1
4192 574 8 -0.8472 15.118929844858728 13.995411728820937 35.51620188423598 0 -1 0
7958 1829 7 0.4236 1.119112042776126 4.277208039542034 38.417667034327245 0 0 2
6428 1319 7 0.4236 0.6003677762199917 0.08820250603446617 35.40965183938938 1 0 0
9018 2342 10 -1 8.635645450980693 13.286686781366035 33.579397223208794 0 1 0
2518 16 8 -0.8472 7.297695650207972 13.36312469962615 39.07294201752113 1 1 -2
5834 1121 7 0.4236 9.473101193343345 9.098465339682077 39.0689425889658 0 1 0
3271 267 8 -0.8472 12.751822887988874 7.931985521533711 35.539111394612064 1 -1 -1
8489 2006 7 0.4236 8.003160811483736 5.385371580316192 36.629621483447636 0 1 -1
8067 1865 7 0.4236 6.80446849030354 7.712890702927796 35.84469883558322 0 0 0
6642 1390 7 0.4236 8.888609794555668 6.1273422728903215 28.32919083183987 0 4 0
3273 267 7 0.4236 12.769265840565177 6.953507302790611 35.333499250817475 1 -1 -1
8488 2006 8 -0.8472 8.353211251990956 6.321595425234745 36.660438047461334 0 1 -1
5833 1121 8 -0.8472 9.674565960790842 8.136879516127202 39.25539541644411 0 1 0
6508 1346 8 -0.8472 6.845445494296766 11.23962991456889 36.55700119843079 0 0 1
6510 1346 7 0.4236 7.239432549691973 11.581506682477473 35.70383382235976 0 0 1
6509 1346 7 0.4236 7.219302521486462 11.756196827516666 37.32731916248334 0 0 1
3272 267 7 0.4236 11.92415720448652 8.339059363317876 35.15276890008054 1 -1 -1
4245 591 7 0.4236 15.674944468849176 11.398306695139997 37.1820015757711 0 -1 -1
4193 574 7 0.4236 15.007706035742338 13.29801458293021 36.2242039475475 0 -1 0
7098 1542 7 0.4236 11.042077796628336 11.859732537102907 34.007315326113364 0 0 1
7096 1542 8 -0.8472 12.022592956931778 11.917456381435011 34.1950869734768 0 0 1
7097 1542 7 0.4236 12.20763591927214 12.724513121779921 34.75581737413729 0 0 1
4814 781 7 0.4236 16.463240410400065 9.855211814087006 33.38003197088722 0 -1 1
8291 1940 7 0.4236 13.182646271204122 8.963101631918242 37.88616045751439 0 3 1
8464 1998 8 -0.8472 17.209090477468568 7.526951871993776 35.56067439705565 0 0 1
4194 574 7 0.4236 14.836023455583607 13.621692071598563 34.63285718181549 0 -1 0
8466 1998 7 0.4236 16.65660010492076 7.102655369599684 36.278119287516496 0 0 1
4243 591 8 -0.8472 14.690987334504191 11.5474989006495 37.279829281404396 0 -1 -1
8290 1940 8 -0.8472 12.867137072522056 9.256167433722117 38.7886940416982 0 3 1
3224 251 7 0.4236 13.35619929327953 12.803355439165967 38.779744301921205 0 -1 -2
7383 1637 7 0.4236 5.2936035680650395 6.1711388063484485 40.59150198410198 0 0 0
6248 1259 7 0.4236 18.698235700986412 6.0967993556665805 40.08141525903067 0 0 -1
3420 316 7 0.4236 18.947566553371338 4.4770840136901615 34.67663231912773 1 2 1
4937 822 7 0.4236 0.9558845842266572 12.013074502890957 34.67857992119583 0 0 0
8025 1851 7 0.4236 0.2565752978822092 6.751139289243685 33.06719253117991 0 0 0
3266 265 7 0.4236 0.22686738452642258 9.185507454895134 38.2465147500254 0 -1 0
5211 913 7 0.4236 16.273418489380052 1.350563936786619 27.226317063406782 0 1 0
7308 1612 7 0.4236 0.9901793462076203 18.030974647100113 6.251162291043395 0 0 0
7306 1612 8 -0.8472 1.9422028030102367 18.013823819651538 5.945616729677337 0 0 0
7307 1612 7 0.4236 2.023661121400856 18.509162555100517 5.080744238825628 0 0 0
6845 1458 7 0.4236 2.508022427937693 18.574804248252974 2.672361429578204 0 -1 1
6844 1458 8 -0.8472 3.327671749077377 19.040363377897908 3.0061728689675893 0 -1 1
6846 1458 7 0.4236 4.1409739695714896 18.56521666205726 2.670352769124102 0 -1 1
2913 147 7 0.4236 18.95942142218928 18.966362009933263 4.92231565475046 0 1 1
4333 621 8 -0.8472 3.442884260908439 15.861769837773693 2.785211455368356 0 0 1
7228 1586 8 -0.8472 6.563416695146676 15.08919652020568 1.8392107905024362 0 1 -1
4251 593 7 0.4236 5.943428959094772 20.618633390460378 0.9571826790214967 0 0 0
4334 621 7 0.4236 2.8285174574503604 16.5995009915643 2.5053784740424594 0 0 1
5342 957 7 0.4236 18.354656095820104 27.555591309784862 11.48855651120568 0 -1 1
3230 253 7 0.4236 3.0841656519243204 20.645396838095557 4.335237848086496 1 -2 0
8932 2256 10 -1 0.5197531840763241 17.490588996588116 1.474777536269733 0 -2 2
4335 621 7 0.4236 2.9678489768728578 14.985173939984614 2.7082611672250283 0 0 1
7230 1586 7 0.4236 6.45170986525929 14.978105289421752 2.8267230539649186 0 1 -1
4663 731 8 -0.8472 14.811724668780874 22.36815693454674 7.251317243229865 0 0 3
4250 593 7 0.4236 5.279525076879325 21.57678933465584 2.100771466028159 0 0 0
7229 1586 7 0.4236 5.699679661355642 15.394570987427013 1.4383306833090186 0 1 -1
5042 857 7 0.4236 6.715515920306008 16.458229965481912 5.779458770883375 0 0 0
5041 857 8 -0.8472 7.0818880492154035 17.338741942709568 6.080241503939565 0 0 0
3413 314 7 0.4236 8.765926540243425 14.279696007774758 4.467623341065615 0 -1 1
5043 857 7 0.4236 7.25824004594839 17.91621077016838 5.28310301958042 0 0 0
7535 1688 7 0.4236 8.278387942939174 21.275407595256915 2.7328237182206614 0 1 2
7534 1688 8 -0.8472 8.999495383950231 20.756746188723174 3.192165108061433 0 1 2
7816 1782 8 -0.8472 11.195561443863925 17.25724047922389 3.343353383906303 0 0 2
7817 1782 7 0.4236 10.810689542412113 16.969774225181254 4.220414890946355 0 0 2
7536 1688 7 0.4236 9.426932138959598 20.130740141235506 2.539927150265784 0 1 2
3412 314 8 -0.8472 9.50363375789407 14.916410543488414 4.243162220608981 0 -1 1
4151 560 7 0.4236 12.393794869345546 21.05335373652736 3.7166259747084833 0 -3 1
4152 560 7 0.4236 11.361887090698104 20.86828983087156 4.968642100657218 0 -3 1
4150 560 8 -0.8472 12.267775907339743 20.63415376185871 4.615731650594887 0 -3 1
4782 770 7 0.4236 11.252072857582897 16.238467485360932 1.3847105754316007 0 0 1
4249 593 8 -0.8472 6.111509648339956 21.09969472543176 1.8176063919076861 0 0 0
4703 744 7 0.4236 18.923482709927264 28.079179174212555 7.564307705678789 0 -2 0
4780 770 8 -0.8472 11.157378338391277 15.413412003216822 0.827649724306234 0 0 1
7818 1782 7 0.4236 11.579022738728026 18.176448951543534 3.4328701592306383 0 0 2
6452 1327 7 0.4236 12.099612275952142 18.782133650754417 7.485149046322301 0 0 1
3414 314 7 0.4236 9.7148678392565 14.851349337605642 3.267894448455101 0 -1 1
6783 1437 7 0.4236 15.476053825511421 19.68577272255075 5.708913894222008 0 0 1
5203 911 8 -0.8472 15.21563298755381 17.174072517016477 3.3463469956165994 0 1 0
5204 911 7 0.4236 15.166658658519747 18.07623098098763 3.774963455182727 0 1 0
6781 1437 8 -0.8472 15.2833212537948 19.835112074771317 4.739093329322229 0 0 1
6782 1437 7 0.4236 14.293972151446185 19.86483655293831 4.5965985319832665 0 0 1
4440 656 7 0.4236 16.040528041531232 15.09078615924128 2.700420051185082 0 0 1
2911 147 8 -0.8472 18.36578684907379 18.586197854604272 4.213038681446989 0 1 1
5586 1038 7 0.4236 17.866881164155927 16.336599602848363 4.436215688731346 0 -1 -1
7319 1616 7 0.4236 16.74452108614392 17.847015595529147 12.054056148315237 0 -4 1
5584 1038 8 -0.8472 17.769738226840467 15.524342290393113 5.01136913448519 0 -1 -1
5585 1038 7 0.4236 16.837734471797226 15.480188095002108 5.37111833236172 0 -1 -1
2912 147 7 0.4236 17.421282118970964 18.867362041003872 4.382915053281604 0 1 1
7873 1801 8 -0.8472 14.217468954656445 15.519135452679974 6.072162824766062 0 0 1
7875 1801 7 0.4236 14.312640494690983 16.27991241478808 5.430165244989876 0 0 1
5205 911 7 0.4236 14.809602401891379 17.216281548833347 2.4334626475952796 0 1 0
5369 966 7 0.4236 13.768060071583898 27.594941121324823 4.485631114366797 0 0 1
4714 748 8 -0.8472 7.121611504187296 27.629821988409248 8.684110808082936 0 1 0
6477 1335 7 0.4236 0.6170378217693516 14.2729354944125 7.939231268552761 0 0 0
6666 1398 7 0.4236 6.544293615197169 28.123141617811335 4.409007534721888 0 0 1
5406 978 7 0.4236 3.1216280980134092 24.403783255202423 5.8388211170791156 0 -1 0
8790 2114 9 1 0.7567886613294367 22.856913153000445 5.0683748242860585 0 0 1
5404 978 8 -0.8472 2.2946694272572694 24.85856994139113 5.508202275618224 0 -1 0
3229 253 8 -0.8472 2.83938809753297 21.441975124698295 4.888001563025543 1 -2 0
3231 253 7 0.4236 3.6449687697251028 22.021087211942046 5.01317786361339 1 -2 0
8380 1970 8 -0.8472 4.153359822901069 26.589796945851432 7.817905807754644 0 -2 0
8382 1970 7 0.4236 4.6550471362735 26.467668969625613 6.961521083562105 0 -2 0
5405 978 7 0.4236 2.419601713420641 25.849808505710673 5.55107743812538 0 -1 0
5461 997 8 -0.8472 1.3428306433309471 27.863546429389704 0.9304743285999901 0 1 0
6663 1397 7 0.4236 2.645411393740715 24.307496399449363 1.4879919766678018 0 1 0
4332 620 7 0.4236 0.19464399402903534 23.198425216914373 1.4684479415230982 0 -2 1
7795 1775 8 -0.8472 14.264664872423044 19.65086371484351 12.569244981680843 0 -2 2
5463 997 7 0.4236 0.3722041879564505 27.646173421999553 0.8273564357141491 0 1 0
5178 902 7 0.4236 4.396159609907962 22.84307415667157 7.689783128600588 0 0 2
5176 902 8 -0.8472 4.86393501789932 23.45478057293607 7.051816298360484 0 0 2
6661 1397 8 -0.8472 3.5912084629127454 24.42707304557923 1.7899345793535584 0 1 0
6130 1220 8 -0.8472 6.592047161236122 27.114605240923524 2.528984276863552 0 -1 0
8205 1911 7 0.4236 18.536944496535114 20.53222136028182 2.288945882733629 0 -2 0
6662 1397 7 0.4236 4.210474538728752 24.036797001911925 1.1086166120471221 0 1 0
3020 183 7 0.4236 18.04556230392972 17.89787870699231 0.7458753347106056 0 -1 0
7199 1576 7 0.4236 3.1524465247003746 19.9309615852724 8.0072411977828 0 0 0
5070 866 7 0.4236 9.322100325997859 21.67541568469176 0.238276954273055 0 -1 0
6132 1220 7 0.4236 7.199673029108442 26.561923439011316 1.9586038001857435 0 -1 0
5462 997 7 0.4236 1.6663059337970458 27.532079927220654 1.8167551788694685 0 1 0
5503 1011 8 -0.8472 7.354307805116095 24.42383413265151 0.8818280498871177 0 -1 1
5504 1011 7 0.4236 8.02843343347398 24.82125537454353 0.25924389833533373 0 -1 1
2672 67 7 0.4236 13.912957795119068 26.542761555561956 9.78136338214087 0 0 0
5177 902 7 0.4236 5.5543970906990126 23.984934937249573 7.543953094022418 0 0 2
5505 1011 7 0.4236 7.729514802257076 23.593193576170737 1.293235372937481 0 -1 1
2680 70 8 -0.8472 13.388100288172776 18.1235582687861 0.7596621524961976 0 -2 2
4092 540 7 0.4236 8.997656937463878 21.729349262746464 5.754725446709086 0 0 1
4240 590 8 -0.8472 10.06229599248148 27.61779821779423 5.9314462963099635 0 2 0
3676 402 8 -0.8472 7.873148550998821 25.133375286321325 5.037641667450909 0 1 1
3678 402 7 0.4236 7.548402402347153 25.530382214133436 4.179198037471321 0 1 1
3677 402 7 0.4236 7.093703585108657 24.791848985227617 5.5628324370877795 0 1 1
4091 540 7 0.4236 7.84210299117767 21.5900608919235 6.900116368958677 0 0 1
4090 540 8 -0.8472 8.712911841690886 22.02302598736738 6.667235378160872 0 0 1
4241 590 7 0.4236 9.62813338266068 26.760583774902408 5.65452327349421 0 2 0
5368 966 8 -0.8472 14.576597062209867 28.02432396728942 4.083264979267026 0 0 1
5525 1018 7 0.4236 14.017994655801205 23.730285450074845 10.939773682628232 0 -1 2
4597 709 8 -0.8472 12.933884733964721 26.28100502737423 6.590531076658277 0 0 0
4599 709 7 0.4236 13.59034043965918 26.48446043533528 7.316941342322826 0 0 0
6730 1420 8 -0.8472 13.392226703955783 24.219084690819482 4.089748890498334 0 0 1
6731 1420 7 0.4236 13.227432987949483 24.81392341626056 4.876520821974053 0 0 1
4598 709 7 0.4236 12.081410810887158 25.949645328945035 6.994868873046951 0 0 0
6732 1420 7 0.4236 12.517402285159966 23.941669552181363 3.6926052202565613 0 0 1
4812 780 7 0.4236 17.75163613027675 27.489592272108457 5.591524371016155 0 -2 0
5685 1071 7 0.4236 11.982003854709426 21.45451255154065 1.1206485093151046 0 -1 1
5684 1071 7 0.4236 13.600004025629646 21.24740188436746 1.1968565317437923 0 -1 1
6125 1218 7 0.4236 15.317337829549034 24.98944988575855 2.3863492694089032 0 -2 -1
4810 780 8 -0.8472 17.472167940001853 26.681570239958244 5.072873787277079 0 -2 0
3628 386 8 -0.8472 16.566323973640234 22.83659564389984 4.459187026995107 1 1 1
3630 386 7 0.4236 16.697264966292135 21.846355878314064 4.41143532993353 1 1 1
6126 1218 7 0.4236 16.523782959916765 26.029659589455846 2.027071619745012 0 -2 -1
7463 1664 7 0.4236 9.575723105449732 27.232063913014276 1.386594028907567 0 -1 2
6124 1218 8 -0.8472 15.951782210035676 25.289322845759997 1.6739191742251391 0 -2 -1
3629 386 7 0.4236 15.620240925032919 23.035772784444443 4.7146401204177755 1 1 1
4811 780 7 0.4236 16.592470406488193 26.857022792105138 4.63089061995224 0 -2 0
3919 483 8 -0.8472 15.425706804646644 21.56772269039841 0.5527916906637956 0 0 1
4234 588 8 -0.8472 9.354844340736966 18.834996329814786 0.4193392756889006 0 2 2
8983 2307 10 -1 18.619446250534896 23.126061018666032 8.332270490731903 0 1 1
4389 639 7 0.4236 6.794626657244105 26.455453064600363 13.042369353057905 0 -2 2
3921 483 7 0.4236 16.3321783618508 21.797216772542207 0.9072516990718433 0 0 1
4037 522 7 0.4236 15.24158888477962 26.30770716655436 13.083536291729954 0 0 1
4664 731 7 0.4236 15.548517006742841 22.789236641262583 7.780305928243775 0 0 3
6476 1335 7 0.4236 2.0157592757910443 15.03731333977683 8.29409957199151 0 0 0
5683 1071 8 -0.8472 12.745027474671458 21.195696478162855 1.7129401055936313 0 -1 1
6559 1363 8 -0.8472 16.02502504705271 25.393275759880204 9.958191079079361 0 -1 -1
3333 287 7 0.4236 4.623215605470395 15.431912750112575 6.725458617027483 1 -2 0
6475 1335 8 -0.8472 1.1382464671417034 14.7284396552015 8.66093646484367 0 0 0
3692 407 7 0.4236 4.118481979263711 16.709550815680096 10.39622280740464 1 0 0
3331 287 8 -0.8472 3.880137774533318 15.848948904883192 7.248828792680962 1 -2 0
8213 1914 7 0.4236 9.71384007312279 22.5416313339706 12.709413921067947 0 1 -1
3691 407 8 -0.8472 3.4580380966601876 17.17541964672273 10.985103341452596 1 0 0
3693 407 7 0.4236 3.9394348054470636 17.614284260580966 11.7438229023987 1 0 0
6811 1447 8 -0.8472 0.9282626866456043 18.538721335416874 9.037872401121465 0 0 0
6812 1447 7 0.4236 0.9884035384395597 18.168233612988875 8.110983842625673 0 0 0
6813 1447 7 0.4236 1.7926462612027565 18.38275099774902 9.515904734135074 0 0 0
8650 2060 8 -0.8472 0.30560080046967314 15.803522249244512 11.587367267277923 0 0 0
8651 2060 7 0.4236 1.270911611399603 15.543747999575045 11.61368066238934 0 0 0
3332 287 7 0.4236 3.3892850585239445 16.500070253483916 6.669946374905331 1 -2 0
7677 1735 7 0.4236 0.3835994688339765 19.49717703543875 12.530008426135694 0 0 0
7796 1775 7 0.4236 15.118372862096274 20.113752626575266 12.807817605034804 0 -2 2
4236 588 7 0.4236 9.333393912739256 17.88135847719321 0.7195304077881222 0 2 2
4175 568 7 0.4236 6.556526271607516 19.325605762493687 7.592767326836322 0 -2 2
4174 568 8 -0.8472 6.520224491369026 20.214650215081004 8.049146811297545 0 -2 2
2660 63 7 0.4236 10.593726003256103 16.20290944607298 12.703843848309338 1 0 0
4690 740 8 -0.8472 9.544440376630533 15.918605905910633 7.623733498542336 0 0 -1
4691 740 7 0.4236 8.930191523489457 16.39556878029594 6.995080156690191 0 0 -1
8454 1994 7 0.4236 6.414123500535409 16.688627024496842 8.73972975040262 0 -1 0
8452 1994 8 -0.8472 6.610064078371806 16.12843215663411 9.544583167757553 0 -1 0
8453 1994 7 0.4236 6.418832774969034 16.655870278949102 10.37237525369773 0 -1 0
2659 63 8 -0.8472 10.113076360343602 16.804884557167963 12.06619039933923 1 0 0
2900 143 7 0.4236 10.858601993387111 18.733279313210893 11.185672699205385 0 0 2
2899 143 8 -0.8472 11.40466673712413 19.452587919427174 10.75624443263819 0 0 2
4692 740 7 0.4236 10.366516097462563 16.469275180080665 7.768491818602062 0 0 -1
4176 568 7 0.4236 6.900833281583792 20.13228819241407 8.97020795771782 0 -2 2
2661 63 7 0.4236 9.207581212044945 17.021880967078488 12.430869898268258 1 0 0
6451 1327 8 -0.8472 11.113590330984827 18.75182228207916 7.32131337590777 0 0 1
2901 143 7 0.4236 11.152942731445215 20.338992237545042 11.144731828448283 0 0 2
6518 1349 7 0.4236 11.13263926922832 15.611225596057293 10.157136050433426 0 1 0
9017 2341 10 -1 6.545338066185537 19.089118776684245 11.931560616907438 0 1 0
6519 1349 7 0.4236 12.224516315447191 14.726700629868253 9.32524265763287 0 1 0
6517 1349 8 -0.8472 12.104378517270233 15.49838938682239 9.949793270439315 0 1 0
6364 1298 8 -0.8472 18.391710864322608 19.8820158300094 7.103058811566433 0 1 2
6365 1298 7 0.4236 18.754684949537527 20.73820007426831 7.470752857276034 0 1 2
6453 1327 7 0.4236 10.640392556637508 18.534307743845183 8.174994420941012 0 0 1
5619 1049 7 0.4236 16.26622962786983 20.625881610657082 10.09114929766176 1 1 0
8381 1970 7 0.4236 4.3846920798347115 27.477474777024785 8.216043643301438 0 -2 0
7318 1616 8 -0.8472 16.186938401885378 17.02605538582361 11.931068759006356 0 -4 1
6131 1220 7 0.4236 5.640735851963384 26.894633238960907 2.3130689552977923 0 -1 0
7320 1616 7 0.4236 16.625670367866714 16.253348820544264 12.38980488496185 0 -4 1
6366 1298 7 0.4236 17.48215340788774 19.714908247806914 7.483559370148156 0 1 2
5858 1129 7 0.4236 18.069524202691685 16.657314427174153 8.003157679824428 0 -1 1
5859 1129 7 0.4236 16.625786442434094 16.63678125154907 8.765932986437095 0 -1 1
8984 2308 10 -1 14.9332577474337 18.85714113858683 8.261980684662978 0 0 1
8812 2136 9 1 13.622014907220942 17.734174559738722 10.965922123069415 0 -1 0
5618 1049 7 0.4236 17.116065039172643 22.01957868243234 10.046261726419909 1 1 0
5857 1129 8 -0.8472 17.458325514346445 16.11505883572857 8.579694855107356 0 -1 1
5617 1049 8 -0.8472 16.4754745606476 21.470817631667902 10.583388860894917 1 1 0
4665 731 7 0.4236 14.56610022853347 21.490184238749595 7.662209932436199 0 0 3
7874 1801 7 0.4236 14.634526428777205 15.76679485207265 6.946650101053853 0 0 1
2681 70 7 0.4236 12.997764458667493 18.869017033262566 1.299966968566998 0 -2 2
6561 1363 7 0.4236 16.440156881120355 26.14166753516433 10.475468063051421 0 -1 -1
5208 912 7 0.4236 18.319211168747938 14.558619238831334 12.264118195171738 0 1 1
6313 1281 8 -0.8472 5.511273473941808 22.884549233808052 10.578066783122066 0 3 0
6315 1281 7 0.4236 5.435121679559873 23.750142694432835 11.072989907831177 0 3 0
6314 1281 7 0.4236 5.5601280388988155 22.12975720122052 11.232209234323324 0 3 0
4328 619 7 0.4236 3.4969648599782026 22.105968286348432 11.978936538738507 0 2 1
4327 619 8 -0.8472 2.6535520023312684 21.927956758637745 12.485855412914686 0 2 1
4498 676 8 -0.8472 0.19802799439440222 24.33176770871628 12.209909797673859 0 0 0
4329 619 7 0.4236 2.866435697234468 21.41497606596179 13.317439147853092 0 2 1
7198 1576 8 -0.8472 3.532685817850674 20.544569435437356 8.69926979443228 0 0 0
7200 1576 7 0.4236 4.5197928704975885 20.39958807112106 8.767096290744805 0 0 0
4500 676 7 0.4236 1.071400805972228 24.118115312061647 12.647599870964443 0 0 0
4968 832 7 0.4236 1.6687790606699808 22.335970168557665 10.554868173172173 0 0 0
5366 965 7 0.4236 2.8512567754620397 26.551692288640268 11.278611309526376 0 0 0
5365 965 8 -0.8472 3.6042016158877463 25.893895314915834 11.259176708189086 0 0 0
4967 832 7 0.4236 1.4843016765295818 21.612739894900486 9.102445179441785 0 0 0
4966 832 8 -0.8472 1.003687539285164 22.030844850538177 9.873287780768955 0 0 0
6805 1445 8 -0.8472 0.9522433434185853 25.62239940851622 8.360476139271087 0 0 0
6806 1445 7 0.4236 0.39191292015057755 26.039491869876894 7.644889225234389 0 0 0
6807 1445 7 0.4236 1.9033829142109355 25.91049347497917 8.249409386265137 0 0 0
5367 965 7 0.4236 4.1438475117715665 26.029437306179794 10.428266988947572 0 0 0
7464 1664 7 0.4236 10.958699478368473 28.07128307354705 1.6095604972634103 0 -1 2
4539 689 7 0.4236 3.336122649113872 25.19599952212663 13.525544264463955 0 0 -2
4387 639 8 -0.8472 6.564781997470779 27.403539726667034 12.822589582463525 0 -2 2
5526 1018 7 0.4236 13.480003508367062 22.205366737359455 11.167402622485014 0 -1 2
2673 67 7 0.4236 12.70287616942549 26.98839577676505 10.783231266052383 0 0 0
8920 2244 9 1 18.50456727178368 24.412122210461433 5.48970415812618 0 -2 0
3879 469 7 0.4236 11.143864644957501 22.10545351937953 7.454712992337189 1 1 0
6560 1363 7 0.4236 16.73439637146381 24.907220264172192 9.447757213016722 0 -1 -1
2605 45 8 -0.8472 8.755667085393098 24.193886879827165 8.960029662258577 0 -1 0
2607 45 7 0.4236 7.7732385808911 24.092222574266017 9.116550333302767 0 -1 0
2606 45 7 0.4236 9.022474253932872 23.659444112310332 8.158041242764769 0 -1 0
3878 469 7 0.4236 12.677020384706433 22.567586706333664 7.774858208125642 1 1 0
7847 1792 7 0.4236 10.499830587971301 26.731642879713142 13.145734280268421 0 1 2
3877 469 8 -0.8472 11.716888165378338 22.845236569892812 7.807367427459449 1 1 0
7846 1792 8 -0.8472 10.263522512636671 25.805984062303875 12.850244377076036 0 1 2
5524 1018 8 -0.8472 13.22629880164752 23.124017733087765 10.86455868324741 0 -1 2
8801 2125 9 1 10.960632425728035 24.361305269953526 10.241368886163146 0 0 0
2671 67 8 -0.8472 12.956826964469132 26.384383392692243 10.027798640977668 0 0 0
8214 1914 7 0.4236 9.01123355169852 21.741326830615705 11.471478819307148 0 1 -1
8212 1914 8 -0.8472 9.732973336853387 22.38669001235026 11.72167533364246 0 1 -1
5341 957 8 -0.8472 17.54022896792577 27.92556459763408 11.935578315559779 0 -1 1
7797 1775 7 0.4236 13.700407577453847 19.549180935594553 13.388558366012512 0 -2 2
4388 639 7 0.4236 5.6116024655406616 27.580817238055644 13.067582442974933 0 -2 2
8203 1911 8 -0.8472 18.50563756908178 20.91305919946615 1.3648341786234968 0 -2 0
8207 1912 7 0.4236 5.216083011947865 14.156900321075486 9.357396243439501 0 1 1
8551 2027 8 -0.8472 13.207524569371774 16.626830332509975 13.379192580339927 0 0 1
7462 1664 8 -0.8472 10.020076673600522 27.944123501987075 1.9302125985156644 0 -1 2
4438 656 8 -0.8472 15.923653632912186 14.529853094413447 1.880850239541204 0 0 1
4715 748 7 0.4236 7.103957491811657 27.870168966762286 7.713584272035664 0 1 0
4439 656 7 0.4236 16.821013819375576 14.273564019835018 1.5216000681818858 0 0 1
5068 866 8 -0.8472 10.115665309027879 22.25853192898476 0.06440887067146424 0 -1 0
2682 70 7 0.4236 13.98767122952336 18.50163983226076 0.05427636467260657 0 -2 2
6764 1431 7 0.4236 19.009502251263264 23.64221864310627 2.8508390955463097 0 1 2
8364 1964 7 0.4236 18.958146811504818 27.114154284707844 2.5576242965616194 0 1 0
8949 2273 10 -1 0.7243216730199259 28.134035827615012 11.256254879981128 0 0 0
4242 590 7 0.4236 10.356637449725046 28.120191438226357 5.118449262325444 0 2 0
8553 2027 7 0.4236 13.875863807563812 15.884780407747469 13.431005709992197 0 0 1
7848 1792 7 0.4236 10.588596042125294 25.14653670296522 13.528076534384702 0 1 2
5174 901 7 0.4236 3.437936705930426 27.355145207418424 13.465100903120444 0 0 2
4105 545 8 -0.8472 0.7827122871159671 14.860752996776677 17.604216493258967 0 -1 2
8361 1963 7 0.4236 5.582233924323396 19.558599028304187 18.365073428107475 0 -1 -1
8228 1919 7 0.4236 6.869508122490256 16.400170316582624 14.694153642218842 0 -1 1
8359 1963 8 -0.8472 5.018489308070969 18.806673874162545 18.0233122360926 0 -1 -1
8360 1963 7 0.4236 4.280930740685193 19.173932998670836 17.456630460206227 0 -1 -1
3899 476 7 0.4236 2.29268536183187 16.486435579823823 14.740357768351574 1 -1 2
3900 476 7 0.4236 1.6618202102163508 17.98706718459008 14.610972665608434 1 -1 2
3898 476 8 -0.8472 1.4940704121941804 17.014269071190657 14.451209745463359 1 -1 2
6592 1374 8 -0.8472 4.2412953412368335 15.970496717139746 15.65516017708867 0 1 1
5173 901 8 -0.8472 3.7329916311358913 27.90185958223195 14.248711875460897 0 0 2
8968 2292 10 -1 2.079453331647951 20.481532659606046 16.0245367963172 0 0 0
4106 545 7 0.4236 1.1019695835324947 15.801334945816413 17.719891508110354 0 -1 2
4205 578 7 0.4236 3.4760054452270532 17.919280039148433 19.512108960655556 1 1 0
8227 1919 8 -0.8472 7.508297288686996 15.635141789426623 14.775883454887651 0 -1 1
3462 330 7 0.4236 0.6536528185714789 18.462250290376655 16.87847011815911 0 3 1
6594 1374 7 0.4236 4.674081150479832 16.844953476371714 15.874299099143387 0 1 1
4005 511 7 0.4236 12.049635079778676 28.132756537504278 22.10424837643488 0 0 -1
8229 1919 7 0.4236 8.093236413191274 15.773255038981052 15.575114933812971 0 -1 1
4204 578 8 -0.8472 3.0194934677936303 17.18560004169338 20.015408653926865 1 1 0
2946 158 7 0.4236 7.606327730060529 17.830162793961684 18.925691200075725 0 -2 -1
4375 635 8 -0.8472 9.878626778651496 18.484663420226905 14.985674780550736 0 0 1
4376 635 7 0.4236 9.082553790504742 18.48812433840661 14.38048397409113 0 0 1
4377 635 7 0.4236 10.188827434672321 19.423729909615425 15.133761703547112 0 0 1
5880 1136 7 0.4236 13.087215984399768 18.290291944902872 17.43496788348454 0 -2 1
5878 1136 8 -0.8472 12.57172132129599 17.437145315097364 17.35492983752615 0 -2 1
3976 502 8 -0.8472 7.041908438381246 15.476228193812904 26.960553268227617 1 -1 0
8981 2305 10 -1 7.3584728645396735 20.377529828136595 20.405957135442872 0 -1 -1
5879 1136 7 0.4236 13.207460885233422 16.666564043984987 17.309766523477524 0 -2 1
2945 158 7 0.4236 7.4802458969157986 16.219515750480937 18.68789714312727 0 -2 -1
2944 158 8 -0.8472 8.11846431572138 16.97741112803506 18.82307098672835 0 -2 -1
3845 458 7 0.4236 15.695896470561289 27.84843577273986 20.874233207281858 1 -1 1
7645 1725 8 -0.8472 18.044644442672652 19.35325781750967 20.253119771249985 0 -2 1
8704 2078 8 -0.8472 10.282195602294891 15.05884116591175 16.610598058409884 0 2 0
8705 2078 7 0.4236 10.670291064151366 14.964793392962562 15.693789999909624 0 2 0
8706 2078 7 0.4236 10.147350322756651 16.02782838631686 16.817674386484796 0 2 0
7282 1604 8 -0.8472 2.8213022314666714 27.766221539598284 18.9802335185037 0 -1 -1
7646 1725 7 0.4236 18.61424124283457 20.141891283499817 20.484672869406793 0 -2 1
8470 2000 8 -0.8472 15.595778719398767 15.596605945176062 19.86385958366673 0 0 0
8833 2157 9 1 17.43942241744821 14.456822379139524 18.20441964672773 0 0 1
4167 565 7 0.4236 17.153956801404547 21.259125555875315 18.295674604650834 0 1 1
7077 1535 7 0.4236 15.97145752883501 18.465363276290493 17.409875301365766 1 1 1
8471 2000 7 0.4236 15.811799752904474 16.271133323684406 20.569797187605985 0 0 0
7076 1535 7 0.4236 17.02511887722044 18.963397346125383 16.266028139305874 1 1 1
7682 1737 7 0.4236 12.682864537793899 20.261958239663556 16.657093079904293 0 -1 0
7683 1737 7 0.4236 13.973742265892097 20.56225210112934 17.611076750281487 0 -1 0
7681 1737 8 -0.8472 13.677111536014133 20.367355907653323 16.67618314416432 0 -1 0
7075 1535 8 -0.8472 16.746341450978488 18.193025563677452 16.8394481729462 1 1 1
9014 2338 10 -1 7.887270437196505 27.53374012876333 22.490165111758078 0 -1 -1
4827 785 7 0.4236 18.308638650735073 16.325346830001678 16.439807738643335 0 0 3
5045 858 7 0.4236 4.656694817786552 27.019675847450213 19.87977063023466 0 0 0
4165 565 8 -0.8472 17.44991114907075 21.50950993381022 17.373872724263713 0 1 1
5605 1045 8 -0.8472 14.554625753456776 25.4601578763558 25.75130594639682 0 1 0
4036 522 8 -0.8472 15.570814855027955 25.72024998077826 13.822795615357915 0 0 1
3454 328 8 -0.8472 18.321957728202335 14.344175739743214 22.673072327181753 1 -1 0
4166 565 7 0.4236 17.888729875016477 22.407783625399077 17.39716491842683 0 1 1
3946 492 8 -0.8472 3.1248938227413747 21.33601404524266 19.798665099711652 1 1 0
3947 492 7 0.4236 3.051713089410079 22.301014757031332 19.54683536481933 1 1 0
7647 1725 7 0.4236 17.09679570812531 19.649628706363075 20.135870377994674 0 -2 1
4538 689 7 0.4236 2.545128641612798 25.80042985261675 14.820001311800928 0 0 -2
4537 689 8 -0.8472 2.685320881094342 24.987015008193264 14.255463900346523 0 0 -2
8842 2166 9 1 3.7743257208031125 23.290589757742953 16.08760485462279 0 -1 0
7336 1622 8 -0.8472 2.760124518691012 24.81441442303653 17.9540389893884 0 -4 0
7338 1622 7 0.4236 3.1522970661652074 25.062328154615304 18.83989442259118 0 -4 0
7337 1622 7 0.4236 1.8258571620401411 25.165735879595182 17.89306259204597 0 -4 0
7522 1684 8 -0.8472 5.8146788150913995 25.875681732374893 15.727286575932649 0 -1 1
7591 1707 8 -0.8472 6.057697897525445 22.018727863511014 17.25843027270832 0 1 1
7592 1707 7 0.4236 6.89538540927678 22.053635027999565 16.7133967724089 0 1 1
7593 1707 7 0.4236 6.259941755923159 21.62624058226557 18.155676897547586 0 1 1
7243 1591 8 -0.8472 5.801076375739298 22.199157898904833 13.9375857159532 0 -1 0
3948 492 7 0.4236 2.7213631967764305 20.771998966253673 19.07821381578354 1 1 0
3066 198 7 0.4236 12.685502725285643 27.0898971631504 26.584059064358613 0 -2 0
7524 1684 7 0.4236 6.724681810122733 26.117359452566046 16.064164064367773 0 -1 1
8056 1862 8 -0.8472 16.312391367509875 14.105625155993064 16.020978620460777 0 0 -1
8914 2238 9 1 0.6229183997907131 27.22047426884496 25.16260122560673 1 0 0
7523 1684 7 0.4236 5.321731777697221 26.707633683875688 15.472611825817241 0 -1 1
8959 2283 10 -1 9.15890207368551 22.730226456636235 15.56347970493382 0 -1 1
8893 2217 9 1 9.833310444108285 23.36817720413461 18.698670231282343 0 0 0
5993 1174 7 0.4236 3.4173120117909765 18.5354868913645 27.02237408591886 1 -1 -1
7726 1752 8 -0.8472 11.853903387278098 25.35653291981948 15.896571367745128 0 -2 2
7728 1752 7 0.4236 11.104667007475541 24.7282069727234 15.687163276019323 0 -2 2
2754 94 7 0.4236 12.08069006803475 21.7653875842066 14.122176372386617 1 -1 0
7727 1752 7 0.4236 12.721267044757157 24.859240275161675 15.87706082656267 0 -2 2
5494 1008 8 -0.8472 7.512851115202295 24.180985975832062 20.11072185684821 0 0 0
5332 954 8 -0.8472 11.060911273969902 25.775689393815707 19.33045507830179 0 -1 2
7244 1591 7 0.4236 6.598484295481091 22.51886198475751 14.449377021142523 0 -1 0
5333 954 7 0.4236 11.876232825726657 25.965054020350664 18.783287886243368 0 -1 2
3687 405 7 0.4236 8.178137070624828 27.45988569478084 26.473139483947595 1 -1 0
2753 94 7 0.4236 13.606562306288305 22.114424958554498 14.587486278587713 1 -1 0
4509 679 7 0.4236 15.8542169286663 21.237148249090023 15.443339224339434 0 -1 1
2752 94 8 -0.8472 12.795999227838125 22.464181636554446 14.117744013369835 1 -1 0
6113 1214 7 0.4236 17.310912636224696 24.20521954722034 21.169536224096234 0 -1 1
3598 376 8 -0.8472 16.846847513272373 25.047385205268583 16.84245092600491 1 0 -1
3064 198 8 -0.8472 12.207789869226524 27.93319746593916 26.830300895461132 0 -2 0
8881 2205 9 1 17.764532031963725 26.964712465660394 14.978312486336288 0 -1 0
4096 542 8 -0.8472 13.900246366304597 23.936359318897054 17.841437029898188 0 1 2
4097 542 7 0.4236 13.889225728877149 23.00855033447301 18.21432995881162 0 1 2
4098 542 7 0.4236 14.16031979832876 24.58132630456156 18.560032473375873 0 1 2
5607 1045 7 0.4236 14.84482293740972 24.54052486739338 26.01599588858467 0 1 0
6715 1415 8 -0.8472 8.54740599209669 27.803150767389255 17.36127108279764 0 1 2
4507 679 8 -0.8472 16.0801862643162 21.434744506256106 14.48945576264293 0 -1 1
3599 376 7 0.4236 16.922327769629756 25.3097909223981 17.804451975246234 1 0 -1
7284 1604 7 0.4236 1.8792044134310673 27.433944050137306 19.025441042726115 0 -1 -1
3600 376 7 0.4236 16.035694084163257 24.476535088317974 16.715327586780226 1 0 -1
5373 967 7 0.4236 17.90532938045851 28.078157908206602 17.49189857564842 0 -1 0
8447 1992 7 0.4236 0.2696086365040834 14.501422644138913 22.377907872633312 0 -1 0
6716 1415 7 0.4236 9.014259975618415 26.921791674554008 17.288789735002997 0 1 2
8913 2237 9 1 0.8109920259899978 17.52492083942661 25.33823908763464 0 0 0
8538 2022 7 0.4236 12.922450531016064 18.897430642349136 25.155793704556046 0 3 -1
8410 1980 8 -0.8472 0.9316404836617446 20.51505241272104 25.388634761624196 0 -1 0
7939 1823 8 -0.8472 2.412214374860385 16.395267175177644 23.600020312576397 0 -1 1
4038 522 7 0.4236 15.520421862106057 24.76361062018673 13.535912821118343 0 0 1
7941 1823 7 0.4236 2.8242523469586223 16.77312787871637 22.770896622360397 0 -1 1
7940 1823 7 0.4236 2.970136524692225 15.635026089477975 23.932821153559026 0 -1 1
5433 987 7 0.4236 3.531805134429212 20.413476574021242 22.98968290242294 0 -1 0
5431 987 8 -0.8472 4.065594153606075 19.680327486315505 22.568301796315563 0 -1 0
4206 578 7 0.4236 3.6770567299294274 16.737746052327367 20.621244799005435 1 1 0
6025 1185 8 -0.8472 1.3921952005343998 14.969088923008178 26.682145347466598 0 1 0
8185 1905 8 -0.8472 4.737281190183504 15.077425244907984 21.956600043362695 0 0 0
3436 322 8 -0.8472 11.168720804727533 17.442614380074424 20.451486816011435 1 0 0
3438 322 7 0.4236 10.22468774574789 17.120019331940032 20.38267932074859 1 0 0
3437 322 7 0.4236 11.474353103754629 17.77199305397909 19.55812292339824 1 0 0
8186 1905 7 0.4236 4.716364498234461 14.735531445422033 22.89610588885322 0 0 0
8513 2014 7 0.4236 8.910001710401657 14.460899042198367 19.261625519884173 0 2 2
8200 1910 8 -0.8472 6.7842742183127225 18.35350696907544 25.540115275447768 0 -1 0
8201 1910 7 0.4236 7.2770466753383864 17.497654635005983 25.697253664240826 0 -1 0
8202 1910 7 0.4236 7.046500765855406 19.02176251691758 26.23629938310602 0 -1 0
8891 2215 9 1 6.547767212611217 18.899589014106976 22.978010402445634 0 1 0
3493 341 8 -0.8472 8.995022100281446 19.94019609267685 23.991640224197322 1 -2 0
3494 341 7 0.4236 9.95765421571714 19.672769790882654 23.948947394694546 1 -2 0
5873 1134 7 0.4236 7.287170996920791 15.538751043967768 23.158845797735886 0 -1 1
5872 1134 8 -0.8472 7.674802452083808 16.42426803215242 22.90271733385308 0 -1 1
5874 1134 7 0.4236 7.932613062760714 16.408391186934303 21.936652245997475 0 -1 1
6392 1307 7 0.4236 9.048607035666526 19.353090735621997 26.57658314149688 0 -1 0
5191 907 8 -0.8472 10.477137367251327 16.67255572249322 24.565468207294927 0 -1 -1
5192 907 7 0.4236 11.206122343074314 16.265424437543697 24.015172788141182 0 -1 -1
5193 907 7 0.4236 9.63269666145391 16.702138327329457 24.030636609118705 0 -1 -1
8412 1980 7 0.4236 0.2899766857461961 21.12532199382672 25.853219489720978 0 -1 0
8472 2000 7 0.4236 14.637663497168624 15.322497249043971 19.94680429306543 0 0 0
4721 750 7 0.4236 16.052813408125882 20.99740309227284 26.449075422778435 0 -1 -1
2535 21 7 0.4236 12.65172258734544 16.643808780314103 21.852639852159353 1 -1 0
3425 318 7 0.4236 18.761777184963645 20.73610565173573 25.742610290383407 1 -3 0
3818 449 7 0.4236 5.117544926434801 14.601710521031936 25.837143393703762 1 -1 0
5794 1108 8 -0.8472 15.204500388067691 15.483381292406325 24.512251416052024 0 0 1
8552 2027 7 0.4236 12.843967125993274 16.812309433975063 14.292112905114385 0 0 1
5796 1108 7 0.4236 15.73907475797525 16.228685690795388 24.113814441262697 0 0 1
2533 21 8 -0.8472 12.994353930762218 15.847137054873444 22.350553689933328 1 -1 0
4720 750 8 -0.8472 16.14382690991377 20.15525521508039 25.917564371275525 0 -1 -1
7906 1812 8 -0.8472 11.870796310674905 19.547364117657793 22.395283378455233 0 1 1
7908 1812 7 0.4236 12.811803317457109 19.813423023471007 22.186192926919198 0 1 1
7907 1812 7 0.4236 11.551544173402895 18.888454472722795 21.71416892425084 0 1 1
5867 1132 7 0.4236 15.494931279120044 19.15882703618854 22.40945980554439 0 0 0
5868 1132 7 0.4236 16.400175019190605 18.58872776335911 23.643213064947002 0 0 0
5866 1132 8 -0.8472 15.762868118570148 18.338324548844053 22.914420794575364 0 0 0
4722 750 7 0.4236 15.545812061428663 19.452087676519238 26.30218615080891 0 -1 -1
5795 1108 7 0.4236 14.377234197932918 15.33923811574477 23.969246709850246 0 0 1
8537 2022 7 0.4236 12.419560870857584 17.513166264495304 25.861159296792945 0 3 -1
8536 2022 8 -0.8472 12.964119105064512 18.34245352606619 25.986615115273395 0 3 -1
5044 858 8 -0.8472 5.1877909288298 26.401321500120726 20.459058943911714 0 0 0
4107 545 7 0.4236 1.5078555114667371 14.227102741611283 17.873762033664818 0 -1 2
5496 1008 7 0.4236 6.973561896430366 24.80716152248113 20.673812884860464 0 0 0
5432 987 7 0.4236 3.857483922811742 19.635762642760856 21.591212004967336 0 -1 0
8411 1980 7 0.4236 1.8683102650370877 20.810084614684847 25.577329692613645 0 -1 0
7473 1667 7 0.4236 1.2145616128772265 24.162057656203267 26.208333531368385 0 -2 0
2923 151 8 -0.8472 5.148835014637792 22.874088021943848 24.360780752077975 1 0 0
2925 151 7 0.4236 4.850532834880807 22.306310529297868 25.128012598924222 1 0 0
6593 1374 7 0.4236 4.396991638656199 15.324912538124975 16.4028096785075 0 1 1
5277 935 7 0.4236 3.6943457899067886 27.58710742727537 25.6601374393369 0 -1 1
5854 1128 8 -0.8472 2.038301994966429 22.866995338905625 23.119822982804035 0 0 2
5855 1128 7 0.4236 1.0677197962098546 22.808917267411456 23.353483664219546 0 0 2
5856 1128 7 0.4236 2.205275689042139 23.70120718867492 22.594265751432385 0 0 2
7175 1568 7 0.4236 5.178268786739502 25.6016741075645 24.03655734822902 0 0 1
7174 1568 8 -0.8472 4.751630704275559 26.174213666578883 24.736684992376496 0 0 1
7176 1568 7 0.4236 5.071147518432696 25.88933387887842 25.640428707792225 0 0 1
7471 1667 8 -0.8472 1.8445587530874303 24.897921875529274 25.960124858155783 0 -2 0
7472 1667 7 0.4236 2.4569150773200246 24.5821484329606 25.23534426556216 0 -2 0
6410 1313 7 0.4236 12.651354314766966 27.415201467857592 16.32699612005664 0 1 1
7245 1591 7 0.4236 5.891577288532391 21.21974760856047 13.757126411408885 0 -1 0
6761 1430 7 0.4236 18.38026951595174 15.84503201413874 26.945178097468425 0 0 0
5992 1174 8 -0.8472 3.04665741164082 17.619318404608684 26.869890866921313 1 -1 -1
2924 151 7 0.4236 4.357999487732227 23.118284891054287 23.79957927873404 1 0 0
3747 425 7 0.4236 9.868502547867855 20.556384815976912 17.183093769652377 1 -1 0
3745 425 8 -0.8472 10.43047254297355 20.326349002480228 17.977621013370722 1 -1 0
3635 388 7 0.4236 9.666365157692693 25.18306495457786 23.500763176497436 1 -3 0
3495 341 7 0.4236 8.929391831658558 20.92108600335024 24.174800464316835 1 -2 0
4318 616 8 -0.8472 6.093727528278651 14.158390676602632 18.229265946027706 0 -1 0
3636 388 7 0.4236 11.161035278867136 25.840728480094263 23.492613046580534 1 -3 0
6397 1309 8 -0.8472 10.620951284360379 22.020408200889538 26.776962497440593 0 0 0
5495 1008 7 0.4236 7.466322103804132 23.260246897704537 20.498116858740357 0 0 0
6498 1342 7 0.4236 10.404414401483688 21.482011465178754 21.25694068439268 1 0 -1
6496 1342 8 -0.8472 10.516396986337641 22.473568374341628 21.191557438126182 1 0 -1
3634 388 8 -0.8472 10.64501157851548 24.987011987532274 23.562525670444508 1 -3 0
5046 858 7 0.4236 5.92587042595246 26.91071113557477 20.901507757377175 0 0 0
6497 1342 7 0.4236 10.783854687295909 22.838323496430604 22.08342073058785 1 0 -1
5334 954 7 0.4236 10.794005947711542 26.601270011479315 19.827625330029388 0 -1 2
6398 1309 7 0.4236 11.073600150871009 22.558045636627345 26.065587054275486 0 0 0
5307 945 7 0.4236 16.355385409484615 26.380404365521443 25.100214385906447 0 -3 1
5305 945 8 -0.8472 17.151069984517175 26.48826126664373 24.504182949270756 0 -3 1
3846 458 7 0.4236 16.583714968667945 26.47829992302789 20.90788708540135 1 -1 1
7183 1571 8 -0.8472 17.258275424947783 22.60172350147937 22.805626141295555 0 1 -1
3746 425 7 0.4236 9.932171013623257 19.688565547729194 18.56492681242805 1 -1 0
6114 1214 7 0.4236 16.19119129417993 23.410704005796376 20.28545722758779 0 -1 1
8187 1905 7 0.4236 4.49613017577875 14.338428415031531 21.327529279054264 0 0 0
6027 1185 7 0.4236 0.6610891079080524 14.292486284776384 26.769864104240227 0 1 0
7185 1571 7 0.4236 16.636925547320317 22.178232902409032 22.146399061740272 0 1 -1
8926 2250 10 -1 14.800172556307427 20.955611794994 20.25963171729091 0 0 1
6112 1214 8 -0.8472 16.865368274544316 24.149213822578453 20.276029783423724 0 -1 1
7787 1772 7 0.4236 14.207093832226072 26.330543346684717 22.10056759391571 0 0 1
7184 1571 7 0.4236 17.041960752787368 22.274352618393912 23.725428508825807 0 1 -1
4878 802 7 0.4236 12.96610868974455 21.41719357076792 24.007621869079205 0 -1 1
4508 679 7 0.4236 17.044594698946067 21.69025901378977 14.42142049897102 0 -1 1
7788 1772 7 0.4236 12.98357609266177 25.25445413907121 22.20856301340795 0 0 1
3456 328 7 0.4236 18.40433672389054 15.147723914573293 23.26258401852154 1 -1 0
5306 945 7 0.4236 16.858571445892448 26.455133440207415 23.548490841455934 0 -3 1
5606 1045 7 0.4236 13.87494932256412 25.397767019442302 25.020452022381246 0 1 0
7786 1772 8 -0.8472 13.576802512903967 25.870945899785884 22.726269816270936 0 0 1
4877 802 7 0.4236 12.932205266142534 22.933157348912832 23.401543634874717 0 -1 1
4876 802 8 -0.8472 12.93729043585375 22.38923341076213 24.240662745842357 0 -1 1
3844 458 8 -0.8472 16.142158715358303 27.17906849766322 21.468200914301914 1 -1 1
2534 21 7 0.4236 12.528896784353295 15.02449874404915 22.024032383397888 1 -1 0
6026 1185 7 0.4236 2.251907956207327 14.574854023841624 27.006911445882363 0 1 0
4363 631 8 -0.8472 0.8291095111526503 20.141632125954683 28.97233356096211 0 1 0
4365 631 7 0.4236 1.6437600213093797 20.702841967113976 28.82608339882776 0 1 0
5917 1149 8 -0.8472 1.1211297398297544 16.70986310225485 29.371642856642236 0 -1 1
7956 1828 7 0.4236 0.9329800956476151 19.030720533417803 32.45268784076296 0 0 0
5918 1149 7 0.4236 1.0490276797637266 16.521143381235266 28.392262070004385 0 -1 1
8955 2279 10 -1 3.5532525933932115 20.177305571774493 32.63321247491578 0 0 0
5919 1149 7 0.4236 2.0746023520314436 16.619358670335405 29.659217887250474 0 -1 1
4364 631 7 0.4236 0.7508649168937995 19.469434956168538 28.236107083380674 0 1 0
3574 368 8 -0.8472 5.517227992225779 14.554078503155292 34.954689126784444 0 -1 0
8860 2184 9 1 6.039298709835271 20.230759225029118 30.28328916694556 0 -1 0
7436 1655 7 0.4236 10.42150003748535 15.01161347913138 37.189712952128374 0 0 0
8383 1971 8 -0.8472 3.4179374950940313 15.81075132724866 31.53583468491796 0 0 0
8385 1971 7 0.4236 3.5309233256952957 16.630671164231654 32.09705288436138 0 0 0
3384 304 7 0.4236 8.013080925605093 16.509866682530006 39.38241403484259 0 2 -1
8384 1971 7 0.4236 4.317044532104364 15.452304709624705 31.284592160835956 0 0 0
7734 1754 7 0.4236 12.502615603064564 27.261608366974343 38.817483619659356 0 1 -1
7955 1828 7 0.4236 0.10895376401567393 17.827218686480414 33.18698368554286 0 0 0
5989 1173 8 -0.8472 10.109044887649663 15.920270585057148 28.769677134785123 0 -2 1
7920 1816 7 0.4236 18.551648151461432 15.738571115075649 31.323731717462774 0 0 -1
6512 1347 7 0.4236 5.6064629987784755 28.004378880779015 32.306313583435596 0 -2 0
6399 1309 7 0.4236 10.090111430494716 22.62846091633587 27.3672852226876 0 0 0
3992 507 7 0.4236 1.4422187706318144 14.86646213918012 32.214150124387764 0 0 0
8848 2172 9 1 6.485914793064507 18.182578091527212 33.79339192860627 0 1 0
8948 2272 10 -1 6.605141654038348 17.032363380565908 30.547610214929275 0 0 -1
6165 1231 7 0.4236 10.133760154441152 18.357642193442462 30.287076698914525 0 1 -1
6163 1231 8 -0.8472 10.434628620535793 19.05840549359205 30.933922196802513 0 1 -1
6164 1231 7 0.4236 9.636925664961598 19.532420779591575 31.306722414809325 0 1 -1
8838 2162 9 1 8.83169426335805 14.835054671628356 30.64032376996214 0 0 0
8429 1986 7 0.4236 14.098727813925393 19.74822199196657 32.215491607178855 0 0 1
3575 368 7 0.4236 6.411851001097583 14.277808171242397 34.603513117152346 0 -1 0
6393 1307 7 0.4236 8.976397277684898 20.24729772814568 27.94106329952562 0 -1 0
3977 502 7 0.4236 6.5270706131613885 15.882165504495227 27.71564066009904 1 -1 0
6391 1307 8 -0.8472 8.6363334172805 19.424995019091533 27.48480138040084 0 -1 0
6017 1182 7 0.4236 16.80260209538026 24.49722003219322 40.40020025165829 0 0 -2
5990 1173 7 0.4236 9.846729847046962 16.455845867855135 27.966962846928475 0 -2 1
8428 1986 8 -0.8472 14.1581503819714 20.495023505638233 32.87787891362632 0 0 1
7370 1633 7 0.4236 13.035047113103827 17.005346740342283 31.120741132050846 0 -1 0
7314 1614 7 0.4236 3.7257481893551825 21.107398587088547 39.69485543480253 0 0 0
8430 1986 7 0.4236 15.038017658011297 20.45159409214067 33.351109929707334 0 0 1
7369 1633 8 -0.8472 13.713232571503704 17.55213442709676 31.61174800816798 0 -1 0
5961 1163 7 0.4236 16.616435429147867 19.348909924454993 29.389322711300053 0 -2 0
5959 1163 8 -0.8472 17.11084095679764 18.54856564846545 29.72845760878333 0 -2 0
5960 1163 7 0.4236 16.73699975727421 17.72247982412679 29.306763930264083 0 -2 0
7371 1633 7 0.4236 14.384706488065408 16.946035735415737 32.038089619003344 0 -1 0
4342 624 8 -0.8472 16.00698631848715 15.973702500206175 28.37772632258588 0 -1 1
4344 624 7 0.4236 15.26527646675012 15.895181087726197 27.711617459185643 0 -1 1
3967 499 8 -0.8472 18.289405249190192 14.136609723796573 33.69742442039956 1 0 -1
7732 1754 8 -0.8472 11.980755767346981 28.113377726899834 38.863867355493596 0 1 -1
4343 624 7 0.4236 15.868768838494919 15.307475418166968 29.110554735478694 0 -1 1
4871 800 7 0.4236 17.728364431088522 24.974976770161874 36.93243018230286 0 1 -1
3985 505 8 -0.8472 15.894971684561932 22.704949565235907 34.47054870960498 0 0 1
8098 1876 8 -0.8472 12.4390791932793 14.331042450418103 27.54653497531341 0 1 1
7923 1817 7 0.4236 17.149440181861415 27.055616897292705 30.57681649490681 0 -1 0
5487 1005 7 0.4236 18.130902449490055 20.33498030314654 32.7350828714333 0 -1 1
5413 981 8 -0.8472 13.68450190326631 26.455194335938785 36.45351802725532 0 -1 1
3991 507 8 -0.8472 0.44920283588440535 14.835799331538398 32.32808029181024 0 0 0
9031 2355 10 -1 10.707638011643493 27.58482161524717 30.479521791142847 0 -2 -1
7110 1546 7 0.4236 4.127626339973615 26.736826776830384 30.06922614153626 0 -2 0
6007 1179 8 -0.8472 1.2316163767953394 23.333933291120243 29.065577949227073 0 -1 0
6009 1179 7 0.4236 0.8709272661557373 23.210002571147175 28.141161715451837 0 -1 0
5437 989 8 -0.8472 0.34733396672531897 21.77547757148898 31.872832145122675 0 0 0
5438 989 7 0.4236 1.274505716081981 21.40742792668863 31.942775130595805 0 0 0
5096 875 7 0.4236 1.7457134031803505 26.234627723219955 29.21216301239307 0 0 0
5095 875 8 -0.8472 0.8758031284400238 26.72709896945903 29.23916883055081 0 0 0
8617 2049 8 -0.8472 0.3915421832357476 25.10608624458026 31.9047949289734 0 0 0
8619 2049 7 0.4236 1.3864349524746433 25.043900392519543 31.984301496990895 0 0 0
6008 1179 7 0.4236 2.1963967936150866 23.071585100141867 29.084876746788012 0 -1 0
5097 875 7 0.4236 0.48641610128405255 26.76655804823817 28.31893968606371 0 0 0
8991 2315 10 -1 3.1111514541846352 26.860655188208064 33.63827811027011 0 -1 1
5962 1164 8 -0.8472 5.922210956101169 23.875812559017877 30.84170047456484 0 -2 0
5963 1164 7 0.4236 6.008212387980827 23.77673809693167 31.833057147215662 0 -2 0
8961 2285 10 -1 4.280338664408548 21.09506742238952 27.705996566518365 0 0 1
7108 1546 8 -0.8472 3.737466183304222 25.85740976873769 29.7964610043553 0 -2 0
7109 1546 7 0.4236 4.13672228247329 25.128689699284426 30.3528437368658 0 -2 0
6905 1478 7 0.4236 5.97876159057226 25.602482171167665 33.310900542359484 0 1 0
7435 1655 8 -0.8472 11.252249176142008 14.460149222641855 37.265496631170684 0 0 0
3897 475 7 0.4236 13.965097282295936 27.473749365774797 32.105032031975604 1 0 0
4161 563 7 0.4236 7.664955091374118 23.45162911264128 27.96604133583001 0 -2 0
4160 563 7 0.4236 6.580916990428105 22.258342752334222 28.22595601957927 0 -2 0
6309 1279 7 0.4236 9.152381037651056 25.736772258283036 28.171846942400673 0 -3 -1
5964 1164 7 0.4236 6.8242909035598265 24.043318412464103 30.443964895565696 0 -2 0
9033 2357 10 -1 8.085441555317264 20.895743412551724 32.74086132619369 0 0 0
4159 563 8 -0.8472 7.4991520810251115 22.58899782999626 28.44392948354984 0 -2 0
7890 1806 7 0.4236 11.049802608880274 24.368308509509422 30.325098021901162 0 0 0
7889 1806 7 0.4236 9.685514725092256 23.47122140462869 30.301018800396047 0 0 0
8861 2185 9 1 12.129196257644587 21.894161110399207 32.057887451012085 0 -1 -1
7888 1806 8 -0.8472 10.666018679585093 23.46107560144553 30.497256165130697 0 0 0
4705 745 8 -0.8472 13.083964162697661 21.13859431403056 29.73194429931186 0 0 0
4707 745 7 0.4236 12.509157368463738 20.65423018465263 29.072407563863454 0 0 0
7288 1606 8 -0.8472 13.117771166609248 24.533036028942245 32.43317360919525 0 0 0
7289 1606 7 0.4236 13.179567826455584 25.00684529053169 31.554716859504765 0 0 0
7290 1606 7 0.4236 13.21243912506904 25.19528180332057 33.176455962066974 0 0 0
6307 1279 8 -0.8472 8.159677157067062 25.692896034690804 28.284158926739984 0 -3 -1
6904 1478 8 -0.8472 6.977050177379703 25.629488549174575 33.259027945692004 0 1 0
8829 2153 9 1 8.871286727331917 27.759374444327467 33.26538425435765 0 -2 0
6308 1279 7 0.4236 7.888661810139349 26.245478144264446 29.072323773905694 0 -3 -1
8314 1948 8 -0.8472 0.6756299033163153 24.135947759726086 40.07807885663188 0 -2 0
4069 533 8 -0.8472 14.500709132430401 24.99249791060808 29.676348097854085 0 -1 0
4071 533 7 0.4236 14.487440173886236 25.535837146179425 28.836939560115233 0 -1 0
4070 533 7 0.4236 15.044219722774484 24.165979418493514 29.529841398198457 0 -1 0
5616 1048 7 0.4236 16.227350003096397 25.002405501579414 31.58695650553168 0 -2 0
4706 745 7 0.4236 13.707974587053954 21.749562001244783 29.244779272078 0 0 0
5485 1005 8 -0.8472 17.756701377925474 21.2288359774557 32.488109809313784 0 -1 1
8965 2289 10 -1 16.588070944598943 22.465360088060134 28.574429366589108 0 0 0
5486 1005 7 0.4236 17.314053369760046 21.169211473046072 31.59339883001056 0 -1 1
5614 1048 8 -0.8472 17.22400535175523 25.008822913982137 31.50548855701916 0 -2 0
5615 1048 7 0.4236 17.508009064994614 24.323797888517582 30.83460648980276 0 -2 0
3993 507 7 0.4236 0.215569758029368 15.053115768912745 33.27580899606688 0 0 0
3895 475 8 -0.8472 14.296168337307424 27.476928681260237 33.04863251070782 1 0 0
3920 483 7 0.4236 15.498272525716551 21.32148427893916 40.1863027369982 0 0 0
3896 475 7 0.4236 13.69452057468692 28.044119743196607 33.61105074913464 1 0 0
3983 504 7 0.4236 18.427221723548424 25.90039862468408 33.33126928102901 1 0 0
3576 368 7 0.4236 5.610050267369193 15.405982823757318 35.47009511134103 0 -1 0
7089 1539 7 0.4236 0.8369553048249013 17.156662835872908 39.420502691816814 1 2 0
7088 1539 7 0.4236 1.8138118507739147 16.799173047337653 38.161702064998785 1 2 0
2951 160 7 0.4236 2.5878077455549415 17.081155064905293 35.01839824741402 1 -1 -1
2563 31 8 -0.8472 3.999307801514729 15.077649789142965 39.28555775334831 1 0 -1
2950 160 8 -0.8472 1.8811782439783822 16.373627072502284 35.02729948328294 1 -1 -1
2952 160 7 0.4236 2.3071041443885596 15.478831691942226 35.161198150200576 1 -1 -1
2565 31 7 0.4236 4.506275008652863 15.929931414741304 39.156714714484295 1 0 -1
2564 31 7 0.4236 3.654862882021911 14.758010681950571 38.402840902300575 1 0 -1
8925 2249 10 -1 5.194284481109171 17.672877196269784 36.68455671786243 0 0 0
4084 538 8 -0.8472 4.412461011933781 18.98952921665844 40.163681562071865 0 2 0
7087 1539 8 -0.8472 0.8638578187381535 16.84488051299699 38.470729868734715 1 2 0
4235 588 7 0.4236 9.52846653374016 18.87080927446897 40.035178325089795 0 2 1
8502 2010 7 0.4236 4.583545946778458 14.097773303938512 28.85885373395146 0 0 0
3498 342 7 0.4236 2.7237395851245467 20.69306184564929 35.69435758845682 1 0 -1
4085 538 7 0.4236 3.8045715330144882 18.252669295073407 40.459498858709516 0 2 0
3496 342 8 -0.8472 2.402146545513328 20.22016091596833 36.51468850240849 1 0 -1
4086 538 7 0.4236 4.798172207643775 18.764467898372434 39.26893326644217 0 2 0
5767 1099 8 -0.8472 8.626814488057601 16.95337852705833 34.48199728912086 0 0 -1
5769 1099 7 0.4236 9.421923323761886 17.513323588487797 34.249051525718585 0 0 -1
5768 1099 7 0.4236 8.7876910767966 16.009572471529598 34.19329495951016 0 0 -1
3982 504 8 -0.8472 18.85031896816225 26.736339275894924 33.680829211529705 1 0 0
3383 304 7 0.4236 9.133853782411578 16.964311465406016 38.2851562135646 0 2 -1
3905 478 7 0.4236 12.890839141135078 20.391227419044228 37.668993530536255 1 0 -1
3904 478 8 -0.8472 12.374649314482209 21.210013848075736 37.9202640253723 1 0 -1
6338 1289 7 0.4236 10.282976976954535 18.592535580638845 36.41423585400962 0 -1 1
3609 379 7 0.4236 7.006469901655294 21.220196686078356 37.70358127165773 1 0 1
3607 379 8 -0.8472 7.481846958932199 20.35342093958033 37.85430257995756 1 0 1
3906 478 7 0.4236 11.46476712466545 20.945416750819092 38.23979930072595 1 0 -1
6337 1289 8 -0.8472 9.981111249193601 18.76698727723619 37.351489421996 0 -1 1
3608 379 7 0.4236 6.8808704927097155 19.595272544983935 37.601243884253236 1 0 1
6339 1289 7 0.4236 9.16573677481089 19.345734894343124 37.33678234135533 0 -1 1
6016 1182 8 -0.8472 17.246700481334205 24.20863964365005 39.55196768050237 0 0 -2
7312 1614 8 -0.8472 3.4267383767675756 22.054391931593994 39.57739522772022 0 0 0
2746 92 8 -0.8472 11.131885549926974 18.78705978620537 34.518840170396 1 -1 -1
4108 546 8 -0.8472 13.663086899794688 17.074267242282176 36.119980521637274 0 -1 1
2747 92 7 0.4236 10.926466325841965 19.61023756032828 33.989518514577256 1 -1 -1
4110 546 7 0.4236 12.908000196886805 17.056568630815484 36.77536657882132 0 -1 1
8222 1917 7 0.4236 17.83593558162083 14.700404140397632 40.12258319251754 0 1 1
3382 304 8 -0.8472 8.771338986026626 16.19515599946969 38.81144818663981 0 2 -1
4616 715 7 0.4236 0.6564993403230055 19.318822005336834 35.610374523906195 0 1 0
6966 1498 7 0.4236 12.562029917865704 21.85042565484468 35.237695015093415 0 -2 1
2748 92 7 0.4236 11.93575918464886 18.334534647248894 34.13282419042715 1 -1 -1
4109 546 7 0.4236 13.898374362665736 16.13853488179057 35.85721649618692 0 -1 1
7954 1828 8 -0.8472 0.17180408926803784 18.388575339531638 32.36179972632633 0 0 0
5594 1041 7 0.4236 17.03286562285942 15.810769343061425 36.880183174502484 0 0 0
5593 1041 8 -0.8472 17.128524155806197 16.775366261876172 37.12595215208131 0 0 0
5687 1072 7 0.4236 15.502170921430208 18.228826700521452 38.28414585280415 0 1 -1
2531 20 7 0.4236 15.490574274750015 18.690329204335875 34.918760904253226 1 0 -1
5686 1072 8 -0.8472 15.447286347853943 19.134960584614067 38.70356141409722 0 1 -1
2532 20 7 0.4236 16.801732567313664 18.081033193706634 35.67787149640215 1 0 -1
2530 20 8 -0.8472 16.489817023861765 18.699465628338707 34.9565872689468 1 0 -1
5688 1072 7 0.4236 15.857801612421309 19.810935137639472 38.091567888721215 0 1 -1
7400 1643 7 0.4236 18.114818828557002 18.61582256753226 33.51305343746623 0 -1 -2
8794 2118 9 1 18.106737100604487 28.03191642441692 35.864896740911966 0 0 0
5595 1041 7 0.4236 17.977273579481263 16.90620034294975 37.63830656218684 0 0 0
5414 981 7 0.4236 13.645915276995659 25.899817114412492 37.28422100846466 0 -1 1
8315 1948 7 0.4236 1.4036275337589288 24.300584410978292 39.41256081014875 0 -2 0
4870 800 8 -0.8472 17.264299679440686 25.607460326002137 36.31226198950371 0 1 -1
7268 1599 7 0.4236 4.3336669159018975 22.591065608626135 34.04030605453737 0 1 0
7267 1599 8 -0.8472 4.587013812608869 23.477770375423656 34.427049170701125 0 1 0
7269 1599 7 0.4236 3.990456848770332 24.187526506098838 34.05239445908594 0 1 0
3996 508 7 0.4236 0.8187069200620349 27.638942838394083 32.85448793993173 0 -1 0
3497 342 7 0.4236 2.831506306472586 19.318701484339734 36.569655493426744 1 0 -1
5459 996 7 0.4236 1.8927090788173546 25.63734976137286 35.977313340508395 0 0 0
5458 996 8 -0.8472 1.4135731402932792 25.20137100148364 36.73912142761011 0 0 0
5460 996 7 0.4236 0.876530085783129 24.430094395504053 36.39748171020574 0 0 0
6044 1191 7 0.4236 4.951607964754809 22.711027227527257 36.383093567518415 0 0 1
8253 1927 7 0.4236 2.9798718497108343 26.32285711535546 39.764669915933176 0 -2 -1
3073 201 8 -0.8472 5.9758079385741985 27.00084523196547 36.35447348724494 1 -2 -1
6043 1191 8 -0.8472 5.494208882413811 22.888383492221017 37.20414723708485 0 0 1
6045 1191 7 0.4236 4.9160415556437815 23.31401378600992 37.900251694652916 0 0 1
8251 1927 8 -0.8472 3.738962109998934 26.114177735358595 39.14803799589084 0 -2 -1
8252 1927 7 0.4236 3.409386493122074 25.54587462147322 38.39410731104473 0 -2 -1
3074 201 7 0.4236 5.413552682317128 26.757639923237754 37.14486597349598 1 -2 -1
4788 772 7 0.4236 18.784438340587357 20.290689843669554 39.338398277784584 0 0 -1
3075 201 7 0.4236 5.398872693019318 27.056913899886 35.53961020014598 1 -2 -1
3225 251 7 0.4236 12.76120006771256 14.323914939154045 38.757355384875595 0 -1 -2
6965 1498 7 0.4236 10.97546749273516 22.225121226035682 35.33282317832746 0 -2 1
5643 1057 7 0.4236 8.425681109198692 27.166814417401515 38.66659261324943 0 -2 1
5641 1057 8 -0.8472 9.202960083976942 26.858428657350153 39.21498644610894 0 -2 1
5069 866 7 0.4236 10.232485522522994 22.37714828333428 39.67836459962962 0 -1 -1
5642 1057 7 0.4236 10.015346026684213 27.386898150151662 38.968511891621056 0 -2 1
7951 1827 8 -0.8472 10.218306522574304 26.16704885154428 34.68275952091042 0 -1 0
7952 1827 7 0.4236 9.546680860592781 25.60163689024223 35.161537586326304 0 -1 0
5145 891 7 0.4236 7.066475953745228 23.556704041662023 35.42180487884193 0 -3 -1
7479 1669 7 0.4236 13.226903892854216 24.064038659918474 38.98735307496975 0 -1 -1
5143 891 8 -0.8472 7.977302922448233 23.618076300463777 35.01360345001372 0 -3 -1
7953 1827 7 0.4236 11.085916021880045 25.67365446561424 34.62098685975972 0 -1 0
5144 891 7 0.4236 8.193425837818095 22.758739461597045 34.55010348068352 0 -3 -1
6906 1478 7 0.4236 7.364507401880547 25.103829297831993 34.01636537648297 0 1 0
3858 462 7 0.4236 9.241925501975173 23.45086186119886 36.79927289738677 0 -1 0
3856 462 8 -0.8472 9.769671234021093 23.759282898493556 37.59070262570434 0 -1 0
3857 462 7 0.4236 9.616227185940385 24.73712495244293 37.733110153467024 0 -1 0
7478 1669 7 0.4236 14.427340074637858 24.52554794089082 39.993627720875466 0 -1 -1
6964 1498 8 -0.8472 11.779523789987223 22.222266633920693 34.738276780998284 0 -2 1
4822 784 8 -0.8472 11.572882940809164 14.677947765469943 31.842325290767683 0 0 1
7477 1669 8 -0.8472 13.959647492544542 24.728687594486022 39.13339636939224 0 -1 -1
4203 577 7 0.4236 16.628832426427785 22.383689531694284 37.867842760311866 0 0 0
4201 577 8 -0.8472 16.813572675233836 21.619354615605822 37.25005368336477 0 0 0
4202 577 7 0.4236 16.294125632344706 21.741319193170074 36.404299692776824 0 0 0
3986 505 7 0.4236 15.162164492947745 23.093050245117585 33.911646646346256 0 0 1
3021 183 7 0.4236 17.17292139195216 18.08090227494868 39.977801243536064 0 -1 -1
5415 981 7 0.4236 14.231909353425417 27.274242732166563 36.62528874864356 0 -1 1
3987 505 7 0.4236 16.6773615895083 22.484570333319173 33.88805459058477 0 0 1
7313 1614 7 0.4236 2.581773509731486 22.07327192562182 39.04290670591054 0 0 0
4872 800 7 0.4236 16.33279053216036 25.285349998126158 36.1433367672348 0 1 -1
7919 1816 7 0.4236 18.35995352812924 16.861270003037717 30.153506567184365 0 0 -1
6018 1182 7 0.4236 18.17796585956345 23.903152798252055 39.75051943864296 0 0 -2
3019 183 8 -0.8472 18.004215852330805 17.6864067657298 40.36936611985363 0 -1 -1
7399 1643 8 -0.8472 18.766949355788036 18.176163843629517 32.89545621325726 0 -1 -2
5991 1173 7 0.4236 11.02353330413811 15.539738394399311 28.63217507716438 0 -2 1
8618 2049 7 0.4236 0.0035650376380009924 25.38289196261495 32.783915138197365 0 0 0
7918 1816 8 -0.8472 18.841329001308644 16.023085009631618 30.40987340624938 0 0 -1
4823 784 7 0.4236 12.376770052317486 14.108180889907 31.671646132324586 0 0 1
5994 1174 7 0.4236 3.6012573984042793 16.949058507611802 27.363014250443527 1 -1 -1
2877 135 7 0.4236 0.46836745143546676 19.946729260921778 40.4214167589829 1 1 -1
8492 2007 7 0.4236 18.682855087415824 25.586789152851935 27.81379982287208 0 -1 1
7921 1817 8 -0.8472 17.39659629491443 27.89791790883604 30.09781442513551 0 -1 0
2990 173 7 0.4236 0.27790352738417656 27.791958880663703 38.32991095090438 1 0 -1
3065 198 7 0.4236 11.74968103526112 27.811812224307786 27.710870021789507 0 -2 0
3978 502 7 0.4236 7.7505966238403525 14.873084075487652 27.326583740603457 1 -1 0
4824 784 7 0.4236 11.150914092062738 14.40829574533179 32.70790612908513 0 0 1
3969 499 7 0.4236 17.364346186147582 14.316119765042687 33.362697658930095 1 0 -1
7922 1817 7 0.4236 16.69366364080703 28.114653933599097 29.420384525423948 0 -1 0
2520 16 7 0.4236 7.916030271274787 14.079124367262585 38.74889437500336 1 1 -2
4781 770 7 0.4236 10.670037242281733 15.635537834975851 40.58316243650829 0 0 0
2806 112 8 -0.8472 22.602994992968373 4.016195125758167 6.533910729438009 0 1 -1
2807 112 7 0.4236 22.94705925219428 3.6682461090533627 5.661814672694041 0 1 -1
2808 112 7 0.4236 21.808405190048944 4.600640828717145 6.369439968386922 0 1 -1
2638 56 8 -0.8472 22.002634199720976 1.1988878313456839 1.9465375472213176 1 2 0
2640 56 7 0.4236 22.51517544789921 1.9493114053067797 2.363869893402876 1 2 0
2639 56 7 0.4236 22.596102255418028 0.7011170753591164 1.3140659951388376 1 2 0
6582 1370 7 0.4236 23.898576541651906 7.947824510302545 1.517940298301583 0 1 2
5811 1113 7 0.4236 22.00773647801579 5.0967676443786285 1.1473040130088008 0 -2 1
8970 2294 10 -1 24.83537630955646 3.521652951988708 3.347887019374927 0 0 1
5711 1080 7 0.4236 36.38921232987631 11.71997036512098 12.809569978484763 0 0 0
5810 1113 7 0.4236 22.279125514393655 4.5709735644515765 2.669314224167885 0 -2 1
8587 2039 8 -0.8472 19.850862095462904 0.8737524366053228 4.483447893988313 0 -1 0
8279 1936 7 0.4236 21.18336147741536 7.771449476375235 0.3056758096227042 0 3 1
6237 1255 7 0.4236 32.04278463375782 11.922298060676216 6.520270781396483 0 0 2
8588 2039 7 0.4236 20.53348432349953 1.3169050366686916 3.9023775526956848 0 -1 0
5323 951 8 -0.8472 20.300429407756223 6.009394902251825 5.4630814168475315 0 -2 0
5809 1113 8 -0.8472 21.579119680627226 4.875114818818548 2.023179447041975 0 -2 1
3441 323 7 0.4236 33.558480045516646 8.078222827541866 12.979825610722541 1 0 0
8917 2241 9 1 26.46391999952034 1.6681236797814005 5.238882919885342 0 -1 0
5791 1107 8 -0.8472 29.125042661655893 5.282773520067042 3.335254143471452 0 1 1
5995 1175 8 -0.8472 28.515770673322145 3.1618007171896387 6.132801170222436 0 1 1
5996 1175 7 0.4236 29.299353831100373 2.575457778861707 5.927375686036904 0 1 1
4919 816 7 0.4236 19.54987982688861 4.576878391528127 2.53825637875416 0 0 0
6136 1222 8 -0.8472 28.311345396142674 0.275288766503206 3.799803080221287 0 0 0
5792 1107 7 0.4236 29.655805757318916 4.96813784159342 4.122207237015844 0 1 1
5534 1021 7 0.4236 19.327428195427583 13.952276656403344 8.147832585693571 0 1 1
8845 2169 9 1 26.406233136183552 6.174528630118634 3.340703246328364 0 -2 1
5793 1107 7 0.4236 29.286196988663594 4.6730145875060245 2.5592235170701136 0 1 1
6074 1201 7 0.4236 26.17853500031628 2.284814458691455 1.2386298367553796 0 -1 2
6073 1201 8 -0.8472 26.504334535045995 1.7459080272345477 0.46181918894223617 0 -1 2
5828 1119 7 0.4236 32.20425904880012 3.098626067244784 5.334626762027671 0 1 0
5829 1119 7 0.4236 31.92345392898168 1.809381535997103 4.372533459314019 0 1 0
5827 1119 8 -0.8472 31.589431965391608 2.710827734899655 4.647895256144453 0 1 0
7095 1541 7 0.4236 28.97216614395206 10.883373353633262 0.5560991706464924 0 0 1
6075 1201 7 0.4236 27.3200726493286 2.1767998004854827 0.07593840369808522 0 -1 2
5723 1084 7 0.4236 27.19651434216517 1.339088460229813 8.545111485505812 0 0 1
5419 983 8 -0.8472 27.00233909823237 5.8780521252977485 0.21326222426485505 0 -2 -1
7386 1638 7 0.4236 30.06936277997211 2.6801019785285343 0.12501650505037995 0 0 0
5775 1101 7 0.4236 23.598165945048873 10.75099292077386 0.3012465011381064 0 0 1
3854 461 7 0.4236 32.24410406958697 5.058746225130364 0.694755951248956 1 -3 1
5546 1025 7 0.4236 35.45841297010866 6.253888118896683 0.17282573112125374 0 0 0
7191 1573 7 0.4236 35.5845806029826 2.5697846911467654 5.152579919759222 0 1 1
9013 2337 10 -1 35.486125602691416 3.864781587468417 2.6046311876723123 0 0 0
3855 461 7 0.4236 32.35671735477973 4.00768410192663 1.9394298639975331 1 -3 1
3853 461 8 -0.8472 31.78735272995833 4.309847103456951 1.1748897497911883 1 -3 1
8177 1902 7 0.4236 33.425199204744494 5.26258154105813 3.7184083942212993 0 -1 2
8178 1902 7 0.4236 32.55943427427977 5.454898772788439 5.089572806844211 0 -1 2
8028 1852 7 0.4236 34.51737756532641 1.239682245035176 2.712684245420161 0 2 1
8026 1852 8 -0.8472 34.25913108686227 0.3136810597684362 2.988058310498158 0 2 1
5324 951 7 0.4236 19.418240581363424 6.414783579147072 5.702670688161401 0 -2 0
4473 667 7 0.4236 32.18485550053839 7.254104625650532 2.3245894877546553 0 2 2
8176 1902 8 -0.8472 32.80476878700721 5.8705892206426 4.213780220411072 0 -1 2
7189 1573 8 -0.8472 35.650300684880925 2.250160771828132 6.097842877195008 0 1 1
7190 1573 7 0.4236 35.871937183601084 1.2750598762010412 6.105334137060704 0 1 1
4338 622 7 0.4236 22.09817841177351 13.971724543263143 13.213955776266415 0 -1 0
5819 1116 7 0.4236 37.848665508156515 8.284969541662203 2.131076620627999 0 0 0
2543 24 7 0.4236 21.487339240793666 9.950374775741494 5.160204147842057 1 0 1
7737 1755 7 0.4236 19.412076880146536 13.720453307234898 3.359897962780544 0 -1 0
7735 1755 8 -0.8472 20.340966497720554 13.548539607380663 3.687937349635943 0 -1 0
2562 30 7 0.4236 21.544849460176774 12.026463379566211 2.3859288790543616 1 0 -1
5849 1126 7 0.4236 33.812641887671 7.80402240275277 4.939689757047373 0 2 0
2561 30 7 0.4236 23.051690558262194 11.606603264823816 2.854729381220048 1 0 -1
2560 30 8 -0.8472 22.42433521104926 11.66351294701427 2.0780784846910714 1 0 -1
7736 1755 7 0.4236 20.30398266290319 13.18912270587514 4.620381342093721 0 -1 0
2542 24 8 -0.8472 20.928738794560623 9.416371206688552 4.525534337137358 1 0 1
2544 24 7 0.4236 21.29108817225075 9.514713930028632 3.598694732293776 1 0 1
5424 984 7 0.4236 21.520580515644415 12.214336501425244 7.439601504318934 -1 1 0
6580 1370 8 -0.8472 24.690890672657872 8.111937648270928 2.105567138618871 0 1 2
5422 984 8 -0.8472 22.120641715309365 11.741664404256817 6.794227405006315 -1 1 0
5423 984 7 0.4236 22.60885073458404 11.008947574218702 7.2683352026105945 -1 1 0
7380 1636 7 0.4236 23.834729997621988 14.072958672009216 10.831143831180064 0 -1 1
6581 1370 7 0.4236 25.16183083124368 8.941705243407172 1.8060656400518134 0 1 2
8278 1936 8 -0.8472 21.757884285279772 8.529904400004716 0.6133606693352032 0 3 1
5850 1126 7 0.4236 34.748003007824806 8.544260565258053 6.054935754849845 0 2 0
8280 1936 7 0.4236 21.290807591784986 9.395805383012242 0.4343215406716149 0 3 1
5454 994 7 0.4236 23.268733322801907 13.262182169295503 5.508149717746276 0 1 1
7093 1541 8 -0.8472 29.627919410028756 11.517492920743415 0.9658309241187778 0 0 1
5325 951 7 0.4236 20.848829929810016 6.677670142374911 4.960423247330481 0 -2 0
4471 667 8 -0.8472 31.423425333130293 7.3704238807261016 1.6868637668772044 0 2 2
8589 2039 7 0.4236 20.292257323038033 0.16753723111155966 5.037009508351077 0 -1 0
5568 1032 7 0.4236 28.503586156359678 8.781384682147305 3.2665782224839215 0 0 1
2577 35 7 0.4236 26.592429416797565 11.877147567701899 4.030888600625206 1 1 -1
2576 35 7 0.4236 25.36603172509289 12.953068776913607 3.9603982488980285 1 1 -1
7805 1778 7 0.4236 27.252799604967795 6.459602065848123 6.317489603548326 0 -1 1
7806 1778 7 0.4236 26.09252895966497 7.597310282790438 6.47879281013208 0 -1 1
7804 1778 8 -0.8472 26.498461902406035 6.9275181512612996 5.8570233216053404 0 -1 1
8937 2261 10 -1 30.073158094064713 11.065168377092363 4.873307778018212 0 0 1
2575 35 8 -0.8472 25.823115431176387 12.2034841781956 3.4816523680576563 1 1 -1
7724 1751 7 0.4236 27.70488882689574 10.953049961323565 7.2075996115805 0 -1 2
5566 1032 8 -0.8472 27.79726656023283 8.530376877844706 2.604681135696331 0 0 1
4973 834 7 0.4236 30.36217254941284 7.92413608279366 5.375624421515215 0 0 0
4972 834 8 -0.8472 30.12980357394552 7.914743915125314 6.348206934257167 0 0 0
4974 834 7 0.4236 30.356378257590123 8.800362061480124 6.753601501668409 0 0 0
2591 40 7 0.4236 26.413382172993927 12.782921313019498 1.2725521419652042 0 1 0
5567 1032 7 0.4236 28.200972536916236 8.474493500042104 1.691500649483029 0 0 1
7094 1541 7 0.4236 29.85359446408599 11.212021531818268 1.890902900734592 0 0 1
4305 611 7 0.4236 29.54530790956632 4.6928020883435195 13.073822724497877 0 0 -1
7034 1521 7 0.4236 33.79222438866811 12.069624894414384 1.1602050248011258 0 -1 1
6841 1457 8 -0.8472 37.45160514829213 7.014770769665383 5.3385307685421575 0 -2 0
4472 667 7 0.4236 30.59950977715207 6.954817656853032 2.0721360425945687 0 2 2
7035 1521 7 0.4236 34.07281315710868 13.47308206003025 1.9464650384349595 0 -1 1
6235 1255 8 -0.8472 32.93012162405095 12.283179607079065 6.807321336062545 0 0 2
2698 76 8 -0.8472 36.19976994291102 11.441355092442672 3.5454710084605368 0 0 0
2700 76 7 0.4236 37.04637271675837 11.393604357299328 4.0755498843319335 0 0 0
8918 2242 9 1 33.08629348679715 10.741274256672837 3.860279319163661 0 -1 1
5818 1116 8 -0.8472 37.41061654390222 8.405593484855093 1.240255038704655 0 0 0
5084 871 7 0.4236 34.340160508456066 8.644663164706326 1.1019619870658308 0 2 0
5083 871 8 -0.8472 34.18937852259307 9.018870507212812 2.0169669257410607 0 2 0
5085 871 7 0.4236 34.875987188781345 8.65178211579377 2.6445136398650138 0 2 0
6843 1457 7 0.4236 37.308461089893655 6.0949247153997606 4.973300400694929 0 -2 0
6236 1255 7 0.4236 32.796540067960656 13.142358729992345 7.301251784680978 0 0 2
6138 1222 7 0.4236 28.721909599559755 0.5053415922001484 2.9174693180959275 0 0 0
7033 1521 8 -0.8472 33.717095357799344 12.54296882171361 2.037873410499615 0 -1 1
7782 1770 7 0.4236 19.806003620717377 4.346121133874452 7.93743939685374 0 0 1
8397 1975 7 0.4236 35.74598593615124 13.213423333002433 6.1533107055942065 0 1 0
8142 1890 7 0.4236 30.075940270991882 13.805640394326465 0.5894346431509716 0 0 2
6182 1237 7 0.4236 24.491624435285704 0.5812960383933818 11.059971655591148 0 1 0
6181 1237 8 -0.8472 24.26769087099963 0.5548120429131085 10.085727044322164 0 1 0
2558 29 7 0.4236 20.381494265837663 5.171671787320703 10.641095564256284 1 1 0
8267 1932 7 0.4236 21.858641487008825 1.284052471340155 8.605616173013182 0 0 0
5903 1144 7 0.4236 22.636638135211324 4.252910124941717 12.303328092046874 0 -1 1
5904 1144 7 0.4236 22.525951329013193 2.8431062005261487 11.48673282728265 0 -1 1
5902 1144 8 -0.8472 23.07390786225469 3.669041658218049 11.619301138684467 0 -1 1
8266 1932 8 -0.8472 21.919839724585906 0.9437139159132534 7.667306775140683 0 0 0
8268 1932 7 0.4236 22.181946405688812 1.6919077312417141 7.057793666843842 0 0 0
2557 29 8 -0.8472 20.511850624242772 6.042497236493336 11.115089711852214 1 1 0
2559 29 7 0.4236 20.630906390053593 6.773282300191088 10.442944490449003 1 1 0
8594 2041 7 0.4236 24.451311637347683 5.813470889405162 8.292523323692333 0 -1 0
5533 1021 8 -0.8472 19.69456559349812 13.933482153201838 7.2178556402917655 0 1 1
8595 2041 7 0.4236 24.259723630224176 4.192019356144965 8.321079737019966 0 -1 0
8593 2041 8 -0.8472 24.83059199939651 4.952320721922762 8.631001962993825 0 -1 0
4360 630 8 -0.8472 21.73038932931679 0.41046568287684687 12.429097473362406 0 0 1
6551 1360 7 0.4236 27.187542483610258 12.31098710853836 11.95721595216449 0 1 0
5722 1084 8 -0.8472 26.41421324550065 1.1953025625487894 7.939033266572495 0 0 1
5724 1084 7 0.4236 25.572092761203834 1.1860857061227381 8.47824433415765 0 0 1
5997 1175 7 0.4236 28.73935746232478 3.7592553535317927 6.902903204307613 0 1 1
4228 586 8 -0.8472 29.39104296807689 5.514092975393754 8.15729456581196 0 -1 0
4229 586 7 0.4236 29.791856432584993 6.223891526383455 7.57804061872772 0 -1 0
4230 586 7 0.4236 28.824785816483725 5.940093154832728 8.862898431139287 0 -1 0
6014 1181 7 0.4236 34.442502374256115 12.492340257279732 11.099881878058518 0 0 1
8389 1973 8 -0.8472 32.77887689498541 5.008181544370654 10.373553592495071 0 -1 0
8859 2183 9 1 25.76233859430407 4.435556633594551 11.198000591820628 0 -1 1
2522 17 7 0.4236 37.88451571153713 2.5867466626641864 6.686425001532196 0 0 1
6455 1328 7 0.4236 28.447266327562936 2.339465094772415 10.772015818942572 0 -2 -1
6454 1328 8 -0.8472 27.90709407188658 3.148409154430693 10.54001683484728 0 -2 -1
6456 1328 7 0.4236 28.504833497289162 3.846575151464966 10.145971262636985 0 -2 -1
2590 40 8 -0.8472 26.387505325618214 12.903324555217818 0.2801642812061716 0 1 0
4746 758 7 0.4236 35.02687333276505 11.156937918966184 7.32869129678837 0 -1 0
8154 1894 7 0.4236 31.21042926075881 13.772176102185682 11.200860344934334 0 -2 0
7498 1676 8 -0.8472 24.958177278983992 0.48479113207818647 13.397053479459986 0 0 2
4606 712 8 -0.8472 34.76045682122957 2.777932575149778 11.531923848491065 0 -1 2
3034 188 8 -0.8472 36.9248325946414 6.607584314905721 12.119419802134786 1 -1 -1
6360 1296 7 0.4236 35.76321549643166 3.832906935494433 10.267763998139815 0 1 1
6358 1296 8 -0.8472 35.96691557306203 4.574762901851188 9.628892532045484 0 1 1
3036 188 7 0.4236 37.76482396684193 6.2984362504681 12.565336892587519 1 -1 -1
4467 665 7 0.4236 19.047591417348542 11.124746837491585 7.001931953653747 0 2 0
5710 1080 8 -0.8472 37.32013778648265 11.637311458763364 13.165302134464945 0 0 0
4608 712 7 0.4236 35.213975832525875 3.191384846880885 12.321466712177656 0 -1 2
8390 1973 7 0.4236 32.52922674484886 4.2128529179943985 10.925936847360683 0 -1 0
7924 1818 8 -0.8472 32.721105668271335 4.810819897439773 7.2894127076067505 0 1 0
7925 1818 7 0.4236 33.59160644774992 5.24489387608801 7.521378842549473 0 1 0
7926 1818 7 0.4236 32.125166664370326 4.8089241028638385 8.092440343412791 0 1 0
6254 1261 7 0.4236 36.87310066450039 0.9258239992258529 10.185540961253157 0 1 0
8153 1894 7 0.4236 31.309481465679433 13.526268867042539 9.589542635508389 0 -2 0
6915 1481 7 0.4236 36.51635288684763 7.383615585019615 7.123245405886889 0 -1 0
6914 1481 7 0.4236 36.60037543322352 7.5889702021764105 8.741082370760418 0 -1 0
6913 1481 8 -0.8472 36.00577591948569 7.653427196238089 7.939648168320784 0 -1 0
4607 712 7 0.4236 35.15584492726164 1.8766992931847095 11.354590696410872 0 -1 2
3035 188 7 0.4236 36.62763774070192 5.9210611728401465 11.455822571459224 1 -1 -1
6359 1296 7 0.4236 35.565108027065946 4.36645840144346 8.737174945309649 0 1 1
4303 611 8 -0.8472 30.50519769680056 4.9693797438359715 13.027816512155349 0 0 -1
5356 962 8 -0.8472 31.201765654287502 0.4806288857952247 11.483604397819708 0 1 1
7247 1592 7 0.4236 21.697489128507737 7.866307988160926 13.191151199011257 0 -2 0
7246 1592 8 -0.8472 21.19116516085622 8.7276367593055 13.232970143062296 0 -2 0
5272 934 8 -0.8472 20.226768573017385 12.357282336883394 10.760970794173073 0 -1 1
5613 1047 7 0.4236 28.314713100499908 14.04163266389251 9.108302367661258 0 0 0
6873 1467 7 0.4236 20.765157911228023 9.096943583395706 8.26230873559952 0 2 1
5274 934 7 0.4236 19.79507893784829 13.169529692997694 11.15326952651351 0 -1 1
5457 995 7 0.4236 24.877291145013693 8.730656911795704 12.37389160095064 0 0 0
5273 934 7 0.4236 19.923614879720162 11.545077981141173 11.2593903666024 0 -1 1
5456 995 7 0.4236 24.210692867272193 7.793786049935166 11.214345897928343 0 0 0
5455 995 8 -0.8472 24.559607952012012 7.808938280272933 12.151377841875075 0 0 0
6255 1261 7 0.4236 36.03893623984149 0.8248812388991801 8.785324241762103 0 1 0
6871 1467 8 -0.8472 20.940273746410313 8.12932357102644 8.080522756577963 0 2 1
8993 2317 10 -1 24.376136623543047 8.857254615835657 8.126073366123622 0 -1 0
7545 1691 7 0.4236 24.049313963534164 11.322546729273956 9.614883023540347 0 2 1
7543 1691 8 -0.8472 24.30685274848033 12.282039916561288 9.729106488859433 0 2 1
6872 1467 7 0.4236 21.91271300888694 7.996896902974274 7.888622816720535 0 2 1
7248 1592 7 0.4236 20.73071152870392 8.886343136556352 12.359588891362824 0 -2 0
7723 1751 8 -0.8472 27.343018782981947 10.746705780565241 8.116704812596296 0 -1 2
7725 1751 7 0.4236 26.58435562253143 10.10040869649139 8.034663628723187 0 -1 2
5852 1127 7 0.4236 31.2733326509238 7.989252607912367 11.025381918519543 0 -1 1
4264 598 8 -0.8472 25.56966138652757 13.986050604619365 7.323808691290677 1 -2 1
5357 962 7 0.4236 31.557515830642387 1.4148982262955663 11.459463559510121 0 1 1
5452 994 8 -0.8472 23.626897671545443 13.820739429066712 4.759997104995856 0 1 1
6552 1360 7 0.4236 25.691920873832675 12.945952810475406 11.794240387212648 0 1 0
2760 96 7 0.4236 37.82052776269004 3.155556090023171 0.7712065455049956 0 1 1
6550 1360 8 -0.8472 26.54915399425137 12.99681156064641 12.306651395225156 0 1 0
6696 1408 7 0.4236 32.73563116514363 7.919876772833327 9.756247760090568 0 -2 0
5853 1127 7 0.4236 29.752209423324878 8.50994892178387 11.311189556266484 0 -1 1
5698 1076 8 -0.8472 27.07939090417775 6.583538251827726 10.042725740307393 0 0 2
5851 1127 8 -0.8472 30.34568523001898 7.7062028751628375 11.269007454815 0 -1 1
5699 1076 7 0.4236 27.75214782562345 7.294758009081949 10.24659985896579 0 0 2
5700 1076 7 0.4236 26.42741539823007 6.925585668073937 9.366019148200506 0 0 2
7162 1564 8 -0.8472 28.723694644371026 10.310889508185642 11.104255036387817 0 0 0
7164 1564 7 0.4236 29.31567012415476 11.115672489578065 11.147726292273921 0 0 0
7163 1564 7 0.4236 28.29873592598277 10.258125127990162 10.200581145003994 0 0 0
7544 1691 7 0.4236 24.563063975461304 12.666245832681387 8.84212161773265 0 2 1
6695 1408 7 0.4236 33.51430064523764 9.24949545262193 9.215494124874185 0 -2 0
6253 1261 8 -0.8472 36.0856900169791 0.5077493526167232 9.732552606117167 0 1 0
4304 611 7 0.4236 30.583110905704032 5.816731539307217 12.502531086650187 0 0 -1
6804 1444 7 0.4236 37.76183061233758 12.043144897324407 8.428313468591467 0 0 1
6013 1181 8 -0.8472 34.67046132234154 11.521965527593146 11.179929711501824 0 0 1
8152 1894 8 -0.8472 30.97063736386937 13.152956242926875 10.453152721848735 0 -2 0
8391 1973 7 0.4236 33.478249898655896 5.53966703062744 10.851466387674499 0 -1 0
6015 1181 7 0.4236 33.829024807128 10.987206254562016 11.257499783293554 0 0 1
4744 758 8 -0.8472 35.99834360470115 11.080658454159417 7.553251016696634 0 -1 0
6694 1408 8 -0.8472 32.99422261892133 8.860555030454588 9.97591787652482 0 -2 0
5848 1126 8 -0.8472 34.00185038514407 8.670703984172675 5.401277928711804 0 2 0
2699 76 7 0.4236 36.36100787319413 11.081007806573677 2.626693466757293 0 0 0
4745 758 7 0.4236 36.11854499521512 10.417971700919917 8.292438364796794 0 -1 0
7780 1770 8 -0.8472 19.169753753730916 4.22687860003219 8.699651567038064 0 0 1
8721 2083 7 0.4236 25.30978217132636 11.509960573074272 13.397506149364535 0 1 0
8879 2203 9 1 25.205850089561544 3.0690807285296975 20.195025482575875 0 1 1
8215 1915 8 -0.8472 24.983489361213028 2.8655329595338297 17.334120724425553 0 -1 2
7345 1625 8 -0.8472 23.147023472611593 5.403263517623243 18.22290560013657 0 1 1
8217 1915 7 0.4236 25.140730882919165 3.2947859723555797 16.444729107451316 0 -1 2
8216 1915 7 0.4236 25.58641439607306 2.073939925807073 17.433429088715556 0 -1 2
7347 1625 7 0.4236 22.2307373554336 5.294006684056317 18.608240386650404 0 1 1
7346 1625 7 0.4236 23.40464844788412 4.569732124449036 17.734177687132355 0 1 1
3103 211 8 -0.8472 20.517756505647295 2.3829323896999113 17.221911929330645 0 -1 -1
3104 211 7 0.4236 20.16196336770188 1.6218638202494482 16.679522827279833 0 -1 -1
4565 698 7 0.4236 34.652586537576 0.2833794508007713 14.361707564631157 -1 2 0
4564 698 8 -0.8472 33.73395292476452 0.4101197158522453 13.987476102577372 -1 2 0
6086 1205 7 0.4236 31.72655479486491 5.749837082713046 25.237599462530174 0 0 1
8293 1941 8 -0.8472 23.304047031584375 6.074711920908833 14.311379375759367 0 -3 0
8294 1941 7 0.4236 24.07704081144399 5.756592811072162 14.86027006855319 0 -3 0
6956 1495 7 0.4236 20.09269059221763 4.507828419086477 15.769717589023282 0 2 0
8686 2072 8 -0.8472 22.705561108857335 2.382171603174454 19.466844657895678 0 -1 -2
8688 2072 7 0.4236 22.291751100996596 2.3774030184049444 18.556493626009352 0 -1 -2
7225 1585 8 -0.8472 33.301758304500936 12.34844634973116 14.457879322852918 0 -1 -1
5752 1094 8 -0.8472 19.433235496199675 12.783894121773374 16.820210540831233 0 1 1
6992 1507 7 0.4236 26.357213911999537 6.092247949957371 16.80104571298868 0 0 0
7039 1523 8 -0.8472 31.919712842199008 2.732185183687676 15.101869840601486 0 1 0
5696 1075 7 0.4236 27.4326813088798 1.6333073931532196 15.401612331173618 0 1 0
5697 1075 7 0.4236 28.33888736329505 0.2900291793567465 15.604148324317459 0 1 0
5695 1075 8 -0.8472 27.44842531596074 0.7087509804590258 15.782333007246795 0 1 0
6710 1413 7 0.4236 30.252874399530953 6.333033851085577 14.821155699660258 0 -1 2
8728 2086 8 -0.8472 29.386777837559414 3.4391046464671007 17.11812328704922 0 0 0
8729 2086 7 0.4236 29.177856168402972 4.337869021098177 16.732669610240503 0 0 0
7040 1523 7 0.4236 31.727146835361147 3.3352261825665583 14.327750860928631 0 1 0
7041 1523 7 0.4236 31.098231509360225 2.6393966123182935 15.664505598746684 0 1 0
8730 2086 7 0.4236 29.11111755853302 3.416307442881002 18.0791081422257 0 0 0
3830 453 7 0.4236 31.638522896374987 0.3174629465733508 17.33588557890012 1 -1 2
3829 453 8 -0.8472 31.21455057338583 0.5683438472230239 18.206119080542038 1 -1 2
9008 2332 10 -1 26.52801605924152 3.9232981579453687 14.177731817568784 0 1 0
7538 1689 7 0.4236 30.459859106132704 6.434654649122656 20.699648318159518 0 -1 1
7500 1676 7 0.4236 25.205013393708263 1.443338717510813 13.5393863591583 0 0 2
7779 1769 7 0.4236 37.261963748504584 11.196395061689172 19.78462207380736 0 0 2
3219 249 7 0.4236 37.903673649994744 3.4459008069130403 13.933261908843619 0 2 0
5886 1138 7 0.4236 34.371208608357776 14.00454493481336 24.982546288226633 0 0 0
3340 290 8 -0.8472 34.42808439103422 4.8478217532882555 15.32892117831504 0 0 0
5712 1080 7 0.4236 37.32766519725796 10.997693324075808 13.933958076287558 0 0 0
8055 1861 7 0.4236 32.104491491419246 9.274810497122022 17.564465658144993 0 -1 1
8053 1861 8 -0.8472 32.359536443994834 8.308595943119077 17.601640562790454 0 -1 1
7937 1822 7 0.4236 32.50093172585803 5.785955809340418 17.616700606552243 0 0 1
7938 1822 7 0.4236 31.81336934614168 4.321146152100343 17.836284557299145 0 0 1
7936 1822 8 -0.8472 32.46387484216348 4.982118480793915 18.210394419638323 0 0 1
7227 1585 7 0.4236 33.92380722265024 11.895069293173979 15.09624007051212 0 -1 -1
5125 885 8 -0.8472 19.35364486207524 11.144688270837058 13.770452496598292 0 -1 0
8343 1957 7 0.4236 36.32191257392977 1.6734880741089326 17.798537673546058 0 1 1
6623 1384 7 0.4236 20.272806111363156 5.066409904793454 25.262369739504507 0 2 1
8342 1957 7 0.4236 35.000700396947224 2.012249937307075 18.696460466625172 0 1 1
8054 1861 7 0.4236 31.837185286827125 7.853492230241584 18.322771862516866 0 -1 1
8352 1960 7 0.4236 35.08374555938732 6.5642937203259 19.06985655265658 0 1 1
8350 1960 8 -0.8472 35.6735998603053 6.955485184803195 18.363427963055507 0 1 1
8351 1960 7 0.4236 36.62928080970601 6.880747495208067 18.648188083323816 0 1 1
8341 1957 8 -0.8472 35.38956361693181 1.3873196265187115 18.019520529567835 0 1 1
3341 290 7 0.4236 33.77579750400946 4.182155400693631 15.691426677613805 0 0 0
3218 249 7 0.4236 36.92881835112783 2.1996404273514805 14.337141490571923 0 2 0
3217 249 8 -0.8472 36.967406100475564 3.0965331863001304 13.896579859714594 0 2 0
7753 1761 8 -0.8472 30.641253651672077 10.847455171439742 13.666838723174921 0 1 -1
4171 567 8 -0.8472 27.33004325729665 8.032322976697259 14.053462205858285 0 -1 1
3972 500 7 0.4236 22.549983072084316 11.332074763853488 16.260000477445423 0 1 0
8777 2102 7 0.4236 24.421643359495658 8.164901000713886 20.25352205229482 1 2 -1
8776 2102 8 -0.8472 25.305813869079945 8.302582637482994 20.699937115506955 1 2 -1
4408 646 8 -0.8472 21.139004140387936 9.749187021175064 16.40511441770768 0 -1 0
7836 1788 7 0.4236 20.46216649455056 11.090269329562252 19.498961424730577 0 1 0
4410 646 7 0.4236 21.179927513205 9.243100877470063 15.543602764909835 0 -1 0
4409 646 7 0.4236 20.656268483383364 9.203170796311317 17.089828383333586 0 -1 0
3970 500 8 -0.8472 23.38563758035733 11.863567331348923 16.121445191140047 0 1 0
3971 500 7 0.4236 24.063607358234947 11.604025341961984 16.8091916582836 0 1 0
6993 1507 7 0.4236 25.198497979768042 6.193808513445574 17.947208625659854 0 0 0
8720 2083 7 0.4236 24.1713985636174 10.785619338287013 14.317309958661358 0 1 0
7755 1761 7 0.4236 29.812325588314017 10.290202464800753 13.618385487685018 0 1 -1
7483 1671 8 -0.8472 19.136564333525865 1.156998837863152 14.56593266626502 0 -2 -1
4525 685 8 -0.8472 19.36758500797373 3.4365301547037204 27.000370239315856 0 1 1
7835 1788 7 0.4236 20.862206305211284 12.662945773381347 19.316523519837794 0 1 0
7834 1788 8 -0.8472 20.941540921614997 11.864145256309007 19.91286561818394 0 1 0
2992 174 8 -0.8472 28.695505018521207 9.49290359915396 18.12522507912669 1 0 0
6709 1413 8 -0.8472 29.75469705094676 6.681257252568876 15.61523373474945 0 -1 2
2994 174 7 0.4236 28.939508185848194 9.081369653907064 17.247100669077085 1 0 0
2993 174 7 0.4236 29.15598913745902 10.375596222445495 18.21907806793549 1 0 0
6711 1413 7 0.4236 28.93236547636562 7.1607191275065505 15.308823401881218 0 -1 2
8097 1875 7 0.4236 34.64766685618731 11.080916370685266 25.210171653032265 0 1 -1
6991 1507 8 -0.8472 26.161826181411232 6.3672100900275375 17.74243806854483 0 0 0
4034 521 7 0.4236 26.9640343886607 12.149122390955442 19.842180831939114 0 1 -1
3342 290 7 0.4236 35.18652743546291 4.3662146634557875 14.889809711473697 0 0 0
4035 521 7 0.4236 26.30608343117927 12.728399694809655 21.21991985700779 0 1 -1
8759 2096 7 0.4236 27.156615466098057 13.00403497355922 14.571958503475797 0 1 0
8758 2096 8 -0.8472 27.230991798510647 13.276648713549871 15.531203105983359 0 1 0
4417 649 8 -0.8472 26.043975015901783 11.259212072888113 17.88433656211776 0 -2 1
4418 649 7 0.4236 26.40527407756008 11.863336002608374 17.17405673144309 0 -2 1
4419 649 7 0.4236 26.54150271089191 10.391899539633647 17.868997759501465 0 -2 1
8896 2220 9 1 27.68119280414604 7.543279895874127 19.727166400348228 0 0 1
4033 521 8 -0.8472 26.962577480328623 12.912313750301768 20.48835198937444 0 1 -1
3415 315 8 -0.8472 31.13430472693152 11.323678611442551 17.5691478960435 0 1 0
3417 315 7 0.4236 31.937916919833683 11.782885676941847 17.947746194388824 0 1 0
8295 1941 7 0.4236 23.634814419586974 6.686705261682353 13.593007981214905 0 -3 0
8455 1995 8 -0.8472 30.302708271964068 13.7141932214959 15.848028760082356 0 2 1
7466 1665 7 0.4236 28.846782036927696 13.583550163503187 19.782429169087447 0 -2 0
5753 1094 7 0.4236 20.164208515743457 12.754068480831256 16.138456267055698 0 1 1
5671 1067 8 -0.8472 34.18778811905021 2.087793777679024 24.57059065039333 0 0 -1
5347 959 8 -0.8472 26.957651626010207 0.8423316568805519 19.03455818678639 0 0 -1
5349 959 7 0.4236 27.247363075547437 0.4529536226635509 18.160228674184307 0 0 -1
7845 1791 7 0.4236 37.35960049603984 0.4753957372097289 25.16650333296947 0 0 1
2942 157 7 0.4236 20.542246250816824 13.217062831918005 25.048100389090006 1 0 -1
3439 323 8 -0.8472 33.30462270230274 8.192697378877012 13.940269314061386 1 0 0
6169 1233 8 -0.8472 36.92014945208427 7.871361605396924 15.11067192589183 0 1 0
4405 645 8 -0.8472 22.632502847594004 1.1806399856445409 23.937982552913414 0 1 -1
5126 885 7 0.4236 20.172516355500154 10.836638273879396 14.254760977955211 0 -1 0
8872 2196 9 1 34.628114840071426 7.825481873258783 16.187595372753037 0 0 1
5195 908 7 0.4236 34.77453643795599 10.896952805845233 17.830205120092725 0 3 0
5194 908 8 -0.8472 35.164308893176326 10.844939053444655 16.910763579524254 0 3 0
5196 908 7 0.4236 36.087967052852456 11.22808642171267 16.9181320783822 0 3 0
3440 323 7 0.4236 32.72719089596697 9.003256526097074 14.03807770906586 1 0 0
4407 645 7 0.4236 22.129727571816595 1.9970984210376987 23.654058439184432 0 1 -1
3416 315 7 0.4236 30.59317223455529 11.979151662659243 17.04233582710348 0 1 0
4406 645 7 0.4236 22.00682402449985 0.5437420955579482 24.388413002684413 0 1 -1
7504 1678 8 -0.8472 31.933362965081464 10.113200951655816 25.639463139939746 0 1 -1
7232 1587 7 0.4236 20.04870676368845 6.0343417419819385 19.23293862003634 0 0 1
7754 1761 7 0.4236 30.462598209212437 11.663558799983774 14.216435989643761 0 1 -1
7233 1587 7 0.4236 19.137063770373164 4.782566726123273 19.751198088047456 0 0 1
8687 2072 7 0.4236 22.006539199245978 2.1767512638824953 20.15180538696882 0 -1 -2
7231 1587 8 -0.8472 20.069312543681573 5.089342614819225 19.55936217526701 0 0 1
4933 821 8 -0.8472 20.30079888262111 2.413833621748088 21.508994338879166 0 -1 2
5013 847 7 0.4236 24.170080971610947 5.888159102855298 21.727891180760597 0 -1 1
5011 847 8 -0.8472 24.20591909179692 4.9136194685545 21.949223888881615 0 -1 1
5012 847 7 0.4236 23.917757405175173 4.776232615948174 22.8968987941718 0 -1 1
8324 1951 7 0.4236 23.95217790360022 3.5479539384761525 25.216652237004997 0 0 1
8325 1951 7 0.4236 23.725919750725858 4.171246704031967 26.70894573447936 0 0 1
3509 346 7 0.4236 20.442453742840314 7.975459382677998 24.70847115070868 1 2 0
5971 1167 8 -0.8472 24.823006039350613 1.097157282335963 21.80903478493172 0 3 -1
5972 1167 7 0.4236 24.107595332505944 1.278701430216484 22.483741852429922 0 3 -1
8323 1951 8 -0.8472 23.650506434110234 4.352393865784417 25.728385384481477 0 0 1
6646 1392 8 -0.8472 30.646475362243567 13.728053697166994 23.958423538969726 0 0 -1
4935 821 7 0.4236 19.695012200015636 1.6301183862765198 21.371833703573785 0 -1 2
6622 1384 8 -0.8472 20.378621897934867 5.235798449408976 24.282517364492765 0 2 1
4566 698 7 0.4236 33.33411810732649 1.2468459030093189 14.361670678601874 -1 2 0
4934 821 7 0.4236 19.867756999904955 3.2378133266379128 21.143573554919506 0 -1 2
5151 893 7 0.4236 37.70399473711835 12.967363740722051 17.233090016159938 0 1 1
8439 1989 7 0.4236 37.22090896146865 12.94576696815679 21.390050301154837 0 -1 1
8975 2299 10 -1 27.975035186642405 4.68675327380579 20.835569245854156 0 0 1
6404 1311 7 0.4236 29.253542916352412 1.8004006907412229 26.36818664088812 0 1 0
6229 1253 8 -0.8472 29.092682185918196 0.6215732849206732 21.659113887141164 0 1 -1
5754 1094 7 0.4236 19.2507777991401 11.859053610316018 17.15394589794438 0 1 1
6957 1495 7 0.4236 20.343715474556117 5.305908836494231 14.367333675086789 0 2 0
8420 1983 7 0.4236 27.183244629951442 2.8020685300479258 24.790239756323608 0 1 0
5973 1167 7 0.4236 24.553466379637747 0.3218667900914855 21.23783117257329 0 3 -1
8419 1983 8 -0.8472 26.400728773653274 3.0347860092636614 24.212734995912193 0 1 0
8421 1983 7 0.4236 26.682422286282108 3.7012198077266234 23.52243438065972 0 1 0
4891 807 8 -0.8472 28.923883995145296 7.497056452530495 24.46329023078113 0 0 2
7467 1665 7 0.4236 30.432663903123768 13.342782439634213 20.08842953888665 0 -2 0
6231 1253 7 0.4236 28.765075775925 1.5384787355143974 21.887057926141168 0 1 -1
7539 1689 7 0.4236 31.037141076633866 7.911232544397172 21.09091516436564 0 -1 1
6405 1311 7 0.4236 29.866601460441263 2.9578154868654623 25.392903734052524 0 1 0
6403 1311 8 -0.8472 29.112535749385003 2.721697536025448 26.005793039655455 0 1 0
6271 1267 8 -0.8472 30.795477835824837 4.632913718445822 23.596727198508564 0 -2 2
4893 807 7 0.4236 28.882357364384973 7.915824828482267 25.37043336258763 0 0 2
6272 1267 7 0.4236 30.259891704427616 5.477318349106336 23.585392641812334 0 -2 2
7537 1689 8 -0.8472 30.558649014844264 7.380745603347507 20.391180159445593 0 -1 1
6273 1267 7 0.4236 30.77950558723422 4.2158532687858665 22.6879887456397 0 -2 2
6085 1205 8 -0.8472 31.77717468747235 6.347728234008855 26.037576976796966 0 0 1
5673 1067 7 0.4236 34.77688081993239 1.3345326863073737 24.863110122517547 0 0 -1
8431 1987 8 -0.8472 34.889254769910046 5.235082360666018 26.10673804769244 0 0 1
8432 1987 7 0.4236 34.187215271482046 5.731364032341318 26.6174682917903 0 0 1
4583 704 7 0.4236 33.507502987652295 1.6746594512815038 22.031148795730928 0 1 2
4582 704 8 -0.8472 33.31595184537874 2.008630653539121 21.108233935930773 0 1 2
4584 704 7 0.4236 33.33399954746361 3.0084632505904887 21.105140949698153 0 1 2
7022 1517 7 0.4236 36.44825725433369 9.503391368690199 23.28597566208952 0 1 -1
5644 1058 8 -0.8472 24.882141773574467 0.2526743674187268 26.53963777021201 0 0 -1
8995 2319 10 -1 33.95993536345588 12.006961186870678 20.03616340744169 0 -2 1
2506 12 8 -0.8472 33.79698054920618 5.444015912447091 21.79540788736238 0 -1 0
2508 12 7 0.4236 34.30250262546614 5.215213863353324 22.62733160179521 0 -1 0
4059 529 7 0.4236 36.933012037606346 1.9381990185353728 21.100011955886178 0 2 0
4057 529 8 -0.8472 37.394289873341926 1.1749274500726823 21.552382676018663 0 2 0
4058 529 7 0.4236 36.713963981767115 0.510771751341698 21.862308405981306 0 2 0
6866 1465 7 0.4236 37.497908038858384 6.3155357382364175 22.08071898576529 0 -2 0
2507 12 7 0.4236 33.28673960564614 6.2921340971276996 21.938060398887092 0 -1 0
8433 1987 7 0.4236 35.5842351014966 5.877972200537602 25.784720876330187 0 0 1
6865 1465 8 -0.8472 36.92891101389466 6.911945650354901 21.51455853418757 0 -2 0
6867 1465 7 0.4236 36.46655330851212 7.5815155649969945 22.09585151646776 0 -2 0
6333 1287 7 0.4236 36.437695583616204 3.7270833776172 26.583834104572933 -1 0 0
8778 2102 7 0.4236 25.176116790257304 8.826180463036508 21.541973022247365 1 2 -1
5679 1069 7 0.4236 20.582480554812424 8.290564599904167 21.349897189059483 0 0 0
3508 346 8 -0.8472 20.516287775386903 8.821102479900668 25.237088625351593 1 2 0
3510 346 7 0.4236 20.889679846594827 8.616972584696319 26.142024816880394 1 2 0
8317 1949 8 -0.8472 26.204806623120692 6.163049614589185 25.988074645880467 0 0 -1
5678 1069 7 0.4236 21.139128931594765 6.872074626277111 21.9369706333586 0 0 0
5727 1085 7 0.4236 23.227960994874994 7.396597798207779 23.741109734380352 0 3 0
5725 1085 8 -0.8472 24.07212357073817 7.632832603384463 24.22234023728627 0 3 0
5726 1085 7 0.4236 24.187095842521032 8.626195934177236 24.22564587341666 0 3 0
8318 1949 7 0.4236 25.795014337963476 5.380205487035295 25.519858888366304 0 0 -1
7484 1671 7 0.4236 19.955371080051375 0.6619805190496607 14.275221963317207 0 -2 -1
6204 1244 7 0.4236 19.956800126597297 10.567923764183325 23.84045167312425 0 2 2
5677 1069 8 -0.8472 21.349579275689532 7.841086816427949 21.80764111464914 0 0 0
6202 1244 8 -0.8472 19.806776279117027 11.504052982364923 23.522402455048212 0 2 2
9027 2351 10 -1 24.858953738702027 10.956945479609645 22.947637372638564 0 -2 0
8798 2122 9 1 21.999788932074377 11.929437295262115 22.324718334837645 0 0 1
8438 1989 7 0.4236 37.800150613450384 13.78652228793048 22.664505522013204 0 -1 1
6648 1392 7 0.4236 30.235421404317353 13.90902299366459 24.85189141068927 0 0 -1
6624 1384 7 0.4236 20.872929034251584 4.473880694520229 23.86401781897231 0 2 1
4892 807 7 0.4236 27.996033655910075 7.319070165165317 24.135548473715772 0 0 2
6647 1392 7 0.4236 30.608218646868384 12.747410439965225 23.766393831431063 0 0 -1
3042 190 7 0.4236 31.445119371077627 11.645013529602936 21.28661468784827 0 2 -1
3041 190 7 0.4236 30.017797240500077 10.916883292375731 21.601582326146627 0 2 -1
5979 1169 7 0.4236 31.807011851526998 9.183209791087242 22.577103742112598 0 -1 -1
3040 190 8 -0.8472 30.92755241184195 11.121040493892655 21.96305900561726 0 2 -1
5895 1141 7 0.4236 28.695587270507755 8.992081603228462 22.763753355811076 0 0 1
5893 1141 8 -0.8472 28.147255245990237 9.197249577426916 21.953051082491527 0 0 1
5894 1141 7 0.4236 27.323219448393743 9.694231218078247 22.225033454791323 0 0 1
6332 1287 7 0.4236 37.7999760034688 2.8668692860446017 26.317656731445247 -1 0 0
4859 796 7 0.4236 25.904787304865923 9.844347792453812 25.335848581087358 0 1 0
4858 796 8 -0.8472 26.079854071789523 9.508577937199993 26.26138102732289 0 1 0
8456 1995 7 0.4236 29.306244736637037 13.666811148952354 15.778634508222286 0 2 1
7465 1665 8 -0.8472 29.77484955932428 13.716765287384318 19.434658094222094 0 -2 0
7226 1585 7 0.4236 32.49879073117369 11.771469958445223 14.30840903698279 0 -1 -1
5978 1169 7 0.4236 33.20507686778811 8.36691840361716 22.790900634423785 0 -1 -1
6420 1316 7 0.4236 37.67195461872327 11.458362705552629 24.279088330922445 0 1 1
7506 1678 7 0.4236 31.065687570538685 10.525692223500302 25.916934520498774 0 1 -1
4172 567 7 0.4236 26.911506904711565 7.160894527197441 13.797650045123904 0 -1 1
3831 453 7 0.4236 30.304698027297636 0.9470983655488844 18.036668680285324 1 -1 2
6087 1205 7 0.4236 31.11906977443695 7.094051687838379 25.938081838130287 0 0 1
7023 1517 7 0.4236 35.35352357717232 9.85587764147326 22.126692213691072 0 1 -1
7505 1678 7 0.4236 31.800545423461916 9.593464505595048 24.795523835006925 0 1 -1
7021 1517 8 -0.8472 35.47971365628247 9.467889459604578 23.03967708759239 0 1 -1
4216 582 8 -0.8472 38.04976822357806 5.579160469125428 24.66942462435124 0 1 1
8437 1989 8 -0.8472 36.98524281666803 13.364823815180072 22.266892907756436 0 -1 1
5977 1169 8 -0.8472 32.208500738787556 8.308882339447564 22.8497915489676 0 -1 -1
8319 1949 7 0.4236 25.78933958312864 7.007901404855176 25.651008851706273 0 0 -1
8095 1875 8 -0.8472 35.101597224879775 11.932183188549542 25.47340554245002 0 1 -1
3105 211 7 0.4236 19.76230312279914 2.8383654799314586 17.69294370832505 0 -1 -1
6170 1233 7 0.4236 37.025380017287105 7.441196866005795 14.21407557069479 0 1 0
6955 1495 8 -0.8472 19.80087832359752 5.281117401625017 15.206805687242916 0 2 0
5672 1067 7 0.4236 34.42701205076425 2.9148876054144988 25.07920429064925 0 0 -1
2941 157 8 -0.8472 21.017019100612 14.057301746297034 25.309996193369805 1 0 -1
3258 262 7 0.4236 35.39595279337581 13.901583149020368 18.68425616061185 0 0 0
2943 157 7 0.4236 21.614842749414997 13.87302359792852 26.090155479136197 1 0 -1
6331 1287 8 -0.8472 37.09902859500438 3.0980108781773814 26.992376299479066 -1 0 0
8719 2083 8 -0.8472 25.006300086023355 10.640136643315177 13.786485652326519 0 1 0
6171 1233 7 0.4236 37.79545101867142 8.259697560669794 15.39884298542462 0 1 0
8096 1875 7 0.4236 35.47293084006883 11.840024062651453 26.39732007226367 0 1 -1
2589 39 7 0.4236 25.151194632933297 13.229429541544052 24.293181721073857 0 1 1
4860 796 7 0.4236 27.06261576490346 9.53331665469499 26.444595383000415 0 1 0
5348 959 7 0.4236 27.519751326393877 0.46451863711819347 19.7702899744254 0 0 -1
6119 1216 7 0.4236 37.9933709502958 5.468843434111365 19.862533001303404 0 0 0
6735 1421 7 0.4236 24.090980359465814 11.204077609186674 26.758567158574923 0 -1 1
6938 1489 7 0.4236 26.097521675595726 2.595531019059894 26.931249055640233 0 1 -1
6230 1253 7 0.4236 28.311585289031452 0.008801590844246476 21.539120096453082 0 1 -1
5645 1058 7 0.4236 23.96288181038014 0.541145935309094 26.807491887031645 0 0 -1
4173 567 7 0.4236 26.832651837729934 8.781906522181783 13.616739930937223 0 -1 1
5430 986 7 0.4236 22.619569512108193 2.9711939667236793 31.432630460476748 0 1 -1
5428 986 8 -0.8472 22.87220244902298 3.224187536810193 32.36653139141011 0 1 -1
5429 986 7 0.4236 22.447280162565658 4.098372744645655 32.601566233127734 0 1 -1
9026 2350 10 -1 22.138235990846233 0.8950947195881659 28.790442004335784 0 1 -1
4710 746 7 0.4236 22.943306451435554 3.597102547403104 28.769686842699873 0 -1 -1
8974 2298 10 -1 19.685829927606772 6.945805266276024 28.73553524302718 0 0 -1
4708 746 8 -0.8472 23.125281254432537 4.576493543870559 28.857316014572906 0 -1 -1
5784 1104 7 0.4236 24.54531652465255 0.6900395765853788 35.61421531238751 0 2 1
4709 746 7 0.4236 22.266283837370352 5.061844266900399 29.020283631496888 0 -1 -1
8035 1855 8 -0.8472 35.904963113751144 0.06178756325467158 29.497089983483217 0 -1 0
8243 1924 7 0.4236 19.338247184914376 5.364623193653057 31.640603161192125 0 2 1
2938 156 8 -0.8472 37.148650373816224 13.459039332131917 33.090143588661206 0 -2 -1
8084 1871 7 0.4236 36.915604298911965 12.546476983309674 36.887551674872974 0 -2 1
6208 1246 8 -0.8472 19.735786057547333 1.452011195882793 31.36071179878419 0 0 -1
6210 1246 7 0.4236 20.672150370142514 1.4889289665624759 31.0116282139085 0 0 -1
7718 1749 7 0.4236 21.39289450018907 3.591815074594528 35.0285612802223 0 0 -1
5782 1104 8 -0.8472 24.15062054184894 0.7798168820219569 34.69980004851301 0 2 1
5783 1104 7 0.4236 24.34912500004543 1.6911223529082464 34.33908055202505 0 2 1
8244 1924 7 0.4236 19.987321950179112 6.5248052517846995 32.588920603407345 0 2 1
4020 516 7 0.4236 26.328412517552422 4.434153171356138 31.915164429786905 0 0 2
4018 516 8 -0.8472 25.640226621955186 4.405682389900556 31.190188782642434 0 0 2
4019 516 7 0.4236 24.735868837954705 4.574215886356572 31.582277682436214 0 0 2
4379 636 7 0.4236 27.561958132231283 4.464772966005737 33.892783827566376 0 -1 0
6880 1470 8 -0.8472 27.609238539603805 1.6527531693562152 30.72204986151191 0 2 -1
8819 2143 9 1 25.744847513365904 5.318708694315081 28.631708131901796 0 0 0
6881 1470 7 0.4236 27.429950007366305 2.4519311104877537 30.14831620812602 0 2 -1
8636 2055 7 0.4236 28.42497935086092 5.879184292368604 27.157020480611177 0 0 0
8635 2055 8 -0.8472 28.671093768242553 5.495817788061199 28.047221567363845 0 0 0
8637 2055 7 0.4236 29.208046393773103 4.662723445302005 27.9144209845247 0 0 0
7166 1565 7 0.4236 32.335195434217184 1.9345883567844655 33.71202238017444 0 -1 0
6937 1489 8 -0.8472 25.969620136870077 2.9152892804228756 27.8700761162475 0 1 -1
6882 1470 7 0.4236 28.570972278281875 1.3917066794221662 30.638845294297205 0 2 -1
7167 1565 7 0.4236 31.23500633078378 2.7770583242455036 32.848046208094694 0 -1 0
7165 1565 8 -0.8472 31.499710933457035 1.8668959451397646 33.16669342668617 0 -1 0
6939 1489 7 0.4236 25.605164146517367 2.1705402321072254 28.429111994605456 0 1 -1
5128 886 8 -0.8472 32.16302544707427 8.572456341711936 39.40200666719591 0 1 0
6972 1500 7 0.4236 31.28846514921082 2.004808607507191 28.486835037685122 0 1 -1
8197 1909 8 -0.8472 33.145862123224155 5.714638134508014 29.0010697475032 0 1 -1
8198 1909 7 0.4236 32.306339885625704 5.665626429193584 28.459959498314543 0 1 -1
6424 1318 8 -0.8472 35.43180758023067 3.9527613440106877 30.554908977859146 0 2 0
4368 632 7 0.4236 33.22815249848617 5.369691389489521 33.788626413934054 0 -1 -1
4366 632 8 -0.8472 32.33875313912764 5.267044451415012 33.34316886886657 0 -1 -1
4367 632 7 0.4236 31.882265397215292 6.155800015414893 33.30154567123257 0 -1 -1
8199 1909 7 0.4236 33.46984041443868 6.660297652284539 29.02874959850127 0 1 -1
9025 2349 10 -1 36.283804343287606 4.311808798839468 34.34030780936735 0 -1 0
6425 1318 7 0.4236 35.36537467813107 3.93755558933348 31.552584066396687 0 2 0
6426 1318 7 0.4236 34.639634959922724 4.430674434785088 30.175354095981042 0 2 0
6971 1500 7 0.4236 31.281224820105535 2.224408427815754 30.104966672826947 0 1 -1
7558 1696 8 -0.8472 19.034943844862777 3.8326302120152973 39.67352218602633 0 -1 -1
4527 685 7 0.4236 19.227117097479013 4.352097133495879 27.377207250999092 0 1 1
5530 1020 8 -0.8472 37.6485924917445 7.010569004363935 27.923918316823883 0 0 0
7413 1647 7 0.4236 34.48960339796708 2.2990384106661312 34.9299243547708 0 1 1
6970 1500 8 -0.8472 30.82544554115218 2.4608599157384883 29.24685481286822 0 1 -1
2940 156 7 0.4236 36.594515234595015 13.98044853694154 32.44124674465219 0 -2 -1
8271 1933 7 0.4236 31.873105412446222 14.044970418900048 27.332085080122372 0 2 -1
6639 1389 7 0.4236 22.367172361318076 13.012679365787038 30.940652882633763 0 0 0
4841 790 7 0.4236 23.534363266191317 7.172615381016052 32.70702727064092 0 0 -1
6733 1421 8 -0.8472 23.6900846970599 12.016774753336067 27.18142193823586 0 -1 1
4842 790 7 0.4236 22.947903503212636 7.576416301131981 31.237457178585537 0 0 -1
4840 790 8 -0.8472 23.22642936714698 6.816499278369192 31.824781209767796 0 0 -1
6734 1421 7 0.4236 22.84507730825417 11.76468934826957 27.653031570689304 0 -1 1
5050 860 8 -0.8472 23.378494116273004 8.193590194033376 27.880475852297582 0 1 0
5052 860 7 0.4236 22.728531681325386 7.494641309253958 27.582114832843523 0 1 0
4732 754 8 -0.8472 24.94550438645164 10.608267724907012 29.975058999683224 0 0 1
2859 129 7 0.4236 20.858327384322795 10.04734469753393 28.619726210909036 1 0 -1
2857 129 8 -0.8472 21.594512625664017 10.489465229765424 29.13213320961383 1 0 -1
6960 1496 7 0.4236 24.907345058241397 13.711666491840967 28.477670853901987 0 0 1
4734 754 7 0.4236 24.324332878366466 10.211357651355716 29.29933087143243 0 0 1
5055 861 7 0.4236 22.200923527360704 9.570866107294265 33.14144372782684 0 -1 1
5053 861 8 -0.8472 21.52206298909602 9.783844722667816 32.438742787183706 0 -1 1
5054 861 7 0.4236 20.625427348163697 9.900300005344624 32.865922820862586 0 -1 1
2858 129 7 0.4236 21.858036499065957 9.910395543983803 29.90364720251125 1 0 -1
6638 1389 7 0.4236 22.02887868444885 13.240610033687656 32.521864906854624 0 0 0
7406 1645 7 0.4236 19.622312224759 12.8240701800574 28.416154018698112 1 0 -1
6637 1389 8 -0.8472 22.196205172585387 13.698039220680297 31.64850327202964 0 0 0
8403 1977 7 0.4236 32.316896422952155 12.434651260643761 36.076432204240945 0 1 0
8683 2071 8 -0.8472 26.21798506891845 7.721379039763686 30.00043986829844 0 0 1
8685 2071 7 0.4236 25.67710049436276 8.561796172897209 29.966627296526806 0 0 1
8003 1844 7 0.4236 29.55522642417774 8.388914569217176 28.302357743990516 0 0 -2
4630 720 8 -0.8472 29.125648709450466 10.145155941985033 31.768441213162617 0 0 2
4631 720 7 0.4236 29.44954281762171 9.262358840480044 31.428203064776103 0 0 2
4632 720 7 0.4236 29.4794890013396 10.877006262080197 31.18603909273879 0 0 2
8684 2071 7 0.4236 27.17470214065081 7.947861575582723 30.183191752300395 0 0 1
4733 754 7 0.4236 25.039934985192748 11.589222720881805 29.805322966277885 0 0 1
8283 1937 7 0.4236 24.642618689144786 13.794053420597843 33.16579118408985 0 2 1
8281 1937 8 -0.8472 25.60199680350227 14.046257672687059 33.292229877296776 0 2 1
7560 1696 7 0.4236 19.4885779641992 3.4351409564457707 40.471155174567414 0 -1 -1
9032 2356 10 -1 29.411801909925472 12.533443647098395 28.13905856001937 0 -1 -1
4652 727 7 0.4236 27.917662394366403 10.091139762044568 33.720326333007186 0 0 1
6079 1203 8 -0.8472 30.08991022387253 7.291017471149006 30.82349370522436 0 3 -2
6080 1203 7 0.4236 29.718263116535905 6.5325928936412625 30.28807728081056 0 3 -2
3186 238 7 0.4236 31.97650229598564 11.087685828008935 28.742878216502955 1 -1 -1
6958 1496 8 -0.8472 25.561184443621407 13.781939017007431 29.231033959501808 0 0 1
6209 1246 7 0.4236 19.16247513122812 0.9372417851149829 30.723273493307868 0 0 -1
6959 1496 7 0.4236 26.484931388733497 13.612476619691646 28.887560184987716 0 0 1
8135 1888 7 0.4236 25.963714906333514 0.6023474368584378 31.0509451338754 0 -1 -1
2759 96 7 0.4236 37.596594672764354 4.106911656265071 40.06300050784464 0 1 0
6172 1234 8 -0.8472 34.992167867603314 8.29195701758238 29.83331942824389 0 1 1
6173 1234 7 0.4236 35.2110997056228 7.961378898072983 30.751353716141256 0 1 1
5831 1120 7 0.4236 27.061045781933956 0.5542173692928088 39.59318237116404 0 1 0
6174 1234 7 0.4236 34.10401322417998 8.751284338626883 29.847453592060063 0 1 1
6081 1203 7 0.4236 29.901764846254764 7.1378290048749164 31.79361467359994 0 3 -2
4526 685 7 0.4236 19.785023757363557 2.850633545078394 27.694971007035033 0 1 1
3069 199 7 0.4236 32.49847803621203 13.655901940387835 30.626191756902056 0 0 -1
3067 199 8 -0.8472 31.85331463262859 13.052690390594078 31.095126758149647 0 0 -1
3068 199 7 0.4236 31.049916734876803 12.909992007603297 30.517035860472447 0 0 -1
3184 238 8 -0.8472 32.84748551964299 10.615296454120584 28.60783506692578 1 -1 -1
7741 1757 8 -0.8472 37.54395835959732 10.370686255463845 27.468052015132045 0 0 0
8561 2030 7 0.4236 33.61664666413976 8.801879891992446 33.80675909126329 0 0 0
3185 238 7 0.4236 32.99429668910077 10.459646880770801 27.630993254369677 1 -1 -1
7742 1757 7 0.4236 37.117970765532405 10.991365574233528 28.126301111091156 0 0 0
5981 1170 7 0.4236 35.75256131729416 13.24895403629859 29.605180877445406 0 0 0
5982 1170 7 0.4236 34.85422942601254 12.016559398289123 29.021374471556033 0 0 0
5980 1170 8 -0.8472 35.78397260995902 12.366570312156092 29.135699502057335 0 0 0
8195 1908 7 0.4236 36.707626529563015 6.06717910705387 31.876580845732335 0 -1 -1
8196 1908 7 0.4236 37.9106498393215 5.555815105141103 30.897873401092074 0 -1 -1
8194 1908 8 -0.8472 37.50623966439891 6.352659261804392 31.346752213448834 0 -1 -1
6400 1310 8 -0.8472 37.82319615550961 9.668676940919278 32.13008759195908 0 -1 0
5531 1020 7 0.4236 36.78646427780709 7.3983767363843524 28.250017029152843 0 0 0
5545 1025 8 -0.8472 34.66661210786133 6.385562284478743 40.17640858350551 0 0 -1
7384 1638 8 -0.8472 29.399109236751727 2.3149700488851073 40.078921188111295 0 0 -1
8242 1924 8 -0.8472 19.50214943221361 5.650396559279572 32.584779919670304 0 2 1
7719 1749 7 0.4236 22.786724318513386 4.414382197427378 35.24592784751108 0 0 -1
3589 373 8 -0.8472 25.255345369805593 5.966504543385292 35.00528949662109 1 0 0
3591 373 7 0.4236 24.843738478495457 6.624012225639612 35.63637081614776 1 0 0
8966 2290 10 -1 37.77718249863874 8.661322970058434 35.78244206800396 0 2 0
3419 316 7 0.4236 19.13829409329969 3.2777285912148897 35.76832647552748 1 2 1
7713 1747 7 0.4236 24.5735633095919 4.0058215750766095 40.49129662686614 0 0 -1
7717 1749 8 -0.8472 21.871458930805904 4.24748167201728 35.612579619087654 0 0 -1
3534 354 7 0.4236 23.917018911551335 1.416904131244173 38.47611617331765 0 -1 -1
8440 1990 8 -0.8472 20.469083290150493 1.1688612916534666 34.50698381468878 0 1 0
5477 1002 7 0.4236 23.253040545571274 7.54225839077682 37.80748018012888 0 0 0
8085 1871 7 0.4236 35.48497358268927 13.279101729475622 36.599136629309434 0 -2 1
3532 354 8 -0.8472 22.917304009252266 1.4340175288369903 38.45945841654754 0 -1 -1
8994 2318 10 -1 26.429239474380378 3.0094567895854216 36.81149806204776 0 1 -1
8002 1844 8 -0.8472 29.31909761995737 9.014719098811554 27.558978981795853 0 0 -2
7712 1747 7 0.4236 24.35537512627334 3.938734776241586 38.8743489474644 0 0 -1
8441 1990 7 0.4236 21.451398251429588 1.033141712046892 34.63597055889938 0 1 0
5284 938 8 -0.8472 21.713973731470542 6.039163875065122 38.716233130757345 0 0 0
7711 1747 8 -0.8472 23.89519823959766 4.033577894802931 39.757095971721185 0 0 -1
8442 1990 7 0.4236 20.29010946819314 1.427118019495191 33.55763033302884 0 1 0
5286 938 7 0.4236 22.27076224653429 5.398886465320099 39.245413374357184 0 0 0
3533 354 7 0.4236 22.595560076584135 2.3497285079580186 38.70019589159705 0 -1 -1
4378 636 8 -0.8472 28.48675942653352 4.491918399368385 33.513302825715996 0 -1 0
4380 636 7 0.4236 29.151786979319642 4.3420205754145815 34.24492368719161 0 -1 0
3590 373 7 0.4236 25.44113023437496 5.1113637411307495 35.48925085702489 1 0 0
5832 1120 7 0.4236 26.984838942019902 0.1971559961409887 38.00153973951308 0 1 0
5336 955 7 0.4236 27.959103743385857 1.0520826450195695 33.413419158333035 0 -1 0
8233 1921 8 -0.8472 33.19650441217193 7.965313243016099 36.38068897544044 0 1 1
5129 886 7 0.4236 32.39753069372699 7.677031048010132 39.02356123991549 0 1 0
4479 669 7 0.4236 29.52902359406902 4.356850262714507 38.54946878685201 0 -2 0
4477 669 8 -0.8472 30.03007506469132 5.2201711412828224 38.48926412640181 0 -2 0
8461 1997 8 -0.8472 33.19850449346394 3.1231173750050365 38.05690503657062 0 -1 -1
8463 1997 7 0.4236 32.755860697981184 2.364270345891256 38.53462663870627 0 -1 -1
7385 1638 7 0.4236 29.793846511909322 1.5340169510104604 39.59488094060946 0 0 -1
8462 1997 7 0.4236 32.51476622193229 3.8148113754937842 37.82439376864676 0 -1 -1
5130 886 7 0.4236 31.70667187541328 8.452543847295088 40.28368842339783 0 1 0
5335 955 8 -0.8472 27.745154482664677 0.5954697059298896 34.2769760238801 0 -1 0
5337 955 7 0.4236 27.42342054418853 1.270984980660101 34.94042663674274 0 -1 0
4478 669 7 0.4236 29.65679866892825 5.770828366536938 37.74264416307898 0 -2 0
5547 1025 7 0.4236 34.681810932512526 5.702187212681506 39.4464992848494 0 0 -1
6297 1275 7 0.4236 33.13564837605978 13.715898789338697 39.462342289420604 0 -2 -1
6564 1364 7 0.4236 36.34254882961466 4.240108407925846 37.416883178801754 0 0 0
2592 40 7 0.4236 25.440254143906213 12.85575174204532 40.56322250211966 0 1 -1
4420 650 8 -0.8472 32.01048512569216 0.19856377693783045 39.130936302072904 0 0 1
6563 1364 7 0.4236 35.03297485657752 3.614658425625291 38.165518687057194 0 0 0
6562 1364 8 -0.8472 35.97438524547268 3.9271497925208383 38.292390334705125 0 0 0
7412 1647 7 0.4236 33.67576680290154 2.1128912827035045 36.333365058500526 0 1 1
8910 2234 9 1 37.231789869329475 2.2381162615167667 29.5382232514388 0 0 0
7213 1581 8 -0.8472 36.50205434410435 0.8930734201449775 37.738538105521584 0 2 0
7215 1581 7 0.4236 36.26621892699194 1.7218780385570251 38.245947998674524 0 2 0
7411 1647 8 -0.8472 33.7853477137731 1.7680154623499804 35.40113477356683 0 1 1
8234 1921 7 0.4236 33.66561084735936 8.82649845281945 36.576391126903594 0 1 1
8401 1977 8 -0.8472 32.614213658889675 11.48136692307009 36.02303318535238 0 1 0
8941 2265 10 -1 19.40833901122676 12.773064004650971 36.88086815556904 0 -1 0
4054 528 8 -0.8472 33.70407042436231 11.509206143031433 39.70546764869741 0 1 0
8305 1945 8 -0.8472 24.59700551672294 9.565163439424163 33.11967655110705 0 -1 -1
8307 1945 7 0.4236 25.366862956101713 9.433840484044936 33.74423550897094 0 -1 -1
8306 1945 7 0.4236 24.93505410074364 9.897534060867047 32.23919201292825 0 -1 -1
6758 1429 7 0.4236 37.6047551765806 2.4190786593359532 32.97557049253279 0 2 1
8235 1921 7 0.4236 33.80366893055688 7.1994421108946405 36.59233192493058 0 1 1
8876 2200 9 1 36.25402673325313 10.970893753637688 34.10345203526156 0 -1 -1
5420 983 7 0.4236 27.7173780843843 5.392586597971259 40.31022892751614 0 -2 -2
3645 391 7 0.4236 20.61280003178996 8.610512613183477 36.31878924471806 1 -2 -1
5478 1002 7 0.4236 23.24109898446939 8.798524961746072 36.76427441605234 0 0 0
5476 1002 8 -0.8472 23.79091343056383 8.049636172162735 37.13423378789536 0 0 0
4980 836 7 0.4236 23.25380082317477 12.805792881520931 35.65070675165861 0 -1 -1
3644 391 7 0.4236 20.8194118532891 7.1343916812141694 36.985876227036336 1 -2 -1
3643 391 8 -0.8472 20.206055938797594 7.705023581709808 36.43982309219346 1 -2 -1
4457 662 7 0.4236 22.576035821221687 10.75340077670133 37.38951671477707 0 1 1
4458 662 7 0.4236 21.042452468313602 10.944966167533234 36.862210849262 0 1 1
4456 662 8 -0.8472 21.82162188518957 10.319135295636992 36.897303977352344 0 1 1
4979 836 7 0.4236 21.64980096267839 12.800089215173998 35.344473979463366 0 -1 -1
6401 1310 7 0.4236 37.86186744517896 8.726957739085291 31.795917487997208 0 -1 0
4978 836 8 -0.8472 22.547317146018116 13.06562236384276 34.99239867216982 0 -1 -1
5285 938 7 0.4236 21.076888452328845 5.528527129087607 38.13884879203754 0 0 0
8282 1937 7 0.4236 26.099829864548457 13.902929606218365 32.43688236222155 0 2 1
8004 1844 7 0.4236 29.5509633896828 9.95046980252023 27.824703307192067 0 0 -2
6290 1273 7 0.4236 27.187431125608803 7.8942410790223025 36.60601776939002 0 0 3
6289 1273 8 -0.8472 26.949815703840333 8.182667049171494 37.53356808270416 0 0 3
6291 1273 7 0.4236 26.21628783563424 8.861174969122914 37.49401891373598 0 0 3
7872 1800 7 0.4236 31.095708270332537 9.085950838471467 36.80315249463885 0 -2 -1
4651 727 8 -0.8472 27.43124687194612 10.084975743782788 34.59403240645451 0 0 1
7870 1800 8 -0.8472 30.284561827041426 9.57371289619238 36.48046095684994 0 -2 -1
7871 1800 7 0.4236 29.46614310888287 9.045119166920633 36.70580405315995 0 -2 -1
7001 1510 7 0.4236 36.67706654268207 9.28225295604754 39.557214400156674 0 2 0
5774 1101 7 0.4236 23.42609764738434 9.43619344075646 39.94818754442377 0 0 0
4653 727 7 0.4236 27.39698640186126 11.01378449669377 34.9630048010666 0 0 1
5773 1101 8 -0.8472 23.930786908413232 10.289559216938445 40.07878513693321 0 0 0
6973 1501 8 -0.8472 25.24871174428473 12.098521785652236 36.95362457930098 0 -1 1
7515 1681 7 0.4236 28.36095607325455 11.762023626101959 39.183720907549315 0 -2 0
7615 1715 8 -0.8472 28.84107874340686 8.459181596446012 39.94122118574569 0 0 0
7617 1715 7 0.4236 29.331648420262567 7.5934118734103775 39.84230576931899 0 0 0
7513 1681 8 -0.8472 28.531407503302344 11.775767182604518 38.19845064160858 0 -2 0
7514 1681 7 0.4236 29.23604512903072 11.103078203227362 37.97267316755557 0 -2 0
8402 1977 7 0.4236 31.81773742439333 10.879852895536132 36.08473160174464 0 1 0
7616 1715 7 0.4236 28.11959202163895 8.514217891137536 39.250983406763304 0 0 0
6974 1501 7 0.4236 26.122945642868487 11.64915670421311 37.137434814075064 0 -1 1
8083 1871 8 -0.8472 36.13229140947181 12.592738263326627 36.267647800650344 0 -2 1
7002 1510 7 0.4236 37.108561167778966 9.647970282159658 38.02532342319911 0 2 0
6975 1501 7 0.4236 24.970480839053184 12.627037203877993 37.755658961531424 0 -1 1
4055 528 7 0.4236 34.57382222158185 11.133829523093958 39.385116828169615 0 1 0
7000 1510 8 -0.8472 36.58487058887603 9.952591058648862 38.820908160990385 0 2 0
8562 2030 7 0.4236 33.12302906671244 10.358452889479025 33.81373613732264 0 0 0
8560 2030 8 -0.8472 33.90298551726916 9.749875745856619 33.66778435823405 0 0 0
4056 528 7 0.4236 32.96651048849218 10.8673928517892 39.49551165508027 0 1 0
2939 156 7 0.4236 38.011485917909035 13.937973787852332 33.25181229753943 0 -2 -1
5051 860 7 0.4236 24.293190756590064 7.960943744319927 27.550013013532293 0 1 0
7214 1581 7 0.4236 36.13046344929493 0.09488967720794844 38.212693246651774 0 2 0
8405 1978 7 0.4236 28.385993885657285 13.884277312917641 37.76801583076491 0 0 0
8598 2042 7 0.4236 37.72063304934365 13.364496302481516 27.507200962740924 0 -2 0
8484 2004 7 0.4236 22.664328022385916 13.897991568426296 38.11209040749581 0 2 0
5421 983 7 0.4236 26.475363209451725 6.444745495145354 40.179894185462544 0 -2 -2
7407 1645 7 0.4236 19.12147402891865 13.778177032119224 29.64312905977417 1 0 -1
5102 877 7 0.4236 20.98667917421509 18.14556070823959 2.8224278278489594 0 0 1
5101 877 8 -0.8472 21.586889592788616 18.298166099961858 2.0372786959690603 0 0 1
5103 877 7 0.4236 22.06127386940538 19.171842208467723 2.145213538176533 0 0 1
6545 1358 7 0.4236 25.04564230427418 17.683892080774882 4.375259446444003 0 1 0
6546 1358 7 0.4236 24.801130445741762 17.6654965145801 5.98972594388953 0 1 0
6535 1355 8 -0.8472 21.069791309755892 16.893675407057536 5.355254930223642 0 0 1
6544 1358 8 -0.8472 24.37803501099079 17.505016844233676 5.0979655850338155 0 1 0
8272 1934 8 -0.8472 21.336770232302985 15.590948300085342 0.24263316523026393 0 1 1
6137 1222 7 0.4236 28.822360838348533 27.67531580113824 4.219807775113488 0 -1 0
6186 1238 7 0.4236 25.178903137536853 27.622815499115212 3.2973868267929096 0 -1 1
6089 1206 7 0.4236 21.57998486157556 19.586538390493352 5.174524918222213 0 0 0
6536 1355 7 0.4236 20.681153155655625 15.993171374425476 5.550326399140861 0 0 1
5612 1047 7 0.4236 27.005675972364816 14.690057648255216 8.378512396406457 0 0 0
6817 1449 8 -0.8472 19.66689352846135 25.756067280232454 11.503259599212914 0 -2 0
4713 747 7 0.4236 37.34243882885023 27.270830613144117 6.372655387473379 0 0 1
8273 1934 7 0.4236 21.885721322844716 15.862099310688615 1.0332847253832858 0 1 1
7482 1670 7 0.4236 31.84149682834174 27.970255892286907 1.1054044195469883 0 -2 2
5975 1168 7 0.4236 33.117422748201086 17.458825429311513 0.5062993934068777 0 1 1
6537 1355 7 0.4236 22.000928930151847 16.786452941111467 5.006706337739692 0 0 1
8943 2267 10 -1 27.09509199490174 19.78930012788208 3.8712400061214507 0 0 1
6934 1488 8 -0.8472 30.390300129560284 15.005046189756778 3.8569694135007744 0 -3 1
5009 846 7 0.4236 28.31822859525864 16.343407923416105 4.857210550480912 0 1 0
7206 1578 7 0.4236 29.63305366891508 18.93746707162855 1.2278393555910097 0 -2 1
5010 846 7 0.4236 26.854091082564626 16.694593781947308 5.489346855849096 0 1 0
5008 846 8 -0.8472 27.62980751138886 16.064624793400622 5.526804778474708 0 1 0
7857 1795 7 0.4236 32.373569284965626 17.108674844870517 6.199540103871226 0 -1 0
6936 1488 7 0.4236 31.316501174643783 15.190751179096782 4.185093437192425 0 -3 1
7657 1729 8 -0.8472 25.241028976177603 24.217438080986653 0.18231005613843926 0 3 -1
8140 1890 8 -0.8472 30.309265363909052 14.777518204487059 0.6212756003091073 0 0 2
8867 2191 9 1 25.60969333972858 19.865623931599977 1.100216251364935 0 -1 1
7204 1578 8 -0.8472 29.118351736549133 18.521848416129643 0.4779438551092019 0 -2 1
4239 589 7 0.4236 35.94581617750976 15.03148283913744 9.893923297185822 0 0 1
7855 1795 8 -0.8472 31.588724219004344 17.683663132621163 6.430640459997818 0 -1 0
7856 1795 7 0.4236 31.370975907100323 18.27745472530305 5.656045287077364 0 -1 0
6542 1357 7 0.4236 35.514751078694566 25.21192791369629 9.806837820996055 0 -1 2
7706 1745 7 0.4236 37.45440376619381 15.762919244901646 4.767670351642744 0 0 2
7208 1579 7 0.4236 34.649647816235046 19.36023977679229 3.7743120775649266 0 2 1
7207 1579 8 -0.8472 34.10718402384387 18.52016440737127 3.776900613145312 0 2 1
7594 1708 8 -0.8472 30.735417199678533 19.096138735147424 3.688076693456233 0 -1 0
6607 1379 8 -0.8472 35.074000638847544 15.535661887654793 1.6685360982190904 0 -1 0
6608 1379 7 0.4236 35.54631278937118 16.08329513636441 0.9778703681471683 0 -1 0
6609 1379 7 0.4236 35.568047235133655 15.594892769008105 2.535951637955243 0 -1 0
7596 1708 7 0.4236 29.81690175696378 18.715609122435826 3.7954399859034686 0 -1 0
7595 1708 7 0.4236 30.70345480036664 20.08673716093474 3.8210942219367734 0 -1 0
4010 513 7 0.4236 27.496863148972064 25.627766173938216 0.7607023157869103 0 -3 1
7209 1579 7 0.4236 33.159782198146985 18.734434124925045 3.5391645787958796 0 2 1
4237 589 8 -0.8472 35.309361477407805 14.875109528020445 10.649219878991316 0 0 1
8060 1863 7 0.4236 33.97107687422833 16.47720540962621 4.462587480631846 -1 0 0
6819 1449 7 0.4236 20.37893043764291 25.263936873242205 11.002449038796373 0 -2 0
7762 1764 8 -0.8472 35.98775650983467 20.75461571990338 0.4023348668830314 0 0 0
7763 1764 7 0.4236 36.69872169823568 20.346992280401423 0.9753721920901571 0 0 0
7414 1648 8 -0.8472 25.633637471839897 22.563958490502 13.422409028480551 0 0 1
7705 1745 8 -0.8472 37.55307865119786 16.28583258025501 3.9210151372488875 0 0 2
8061 1863 7 0.4236 34.359756387497505 14.97770893553028 4.979371083431827 -1 0 0
8059 1863 8 -0.8472 33.67023383677019 15.701011755820009 5.016678889137978 -1 0 0
4757 762 7 0.4236 37.168647333500395 16.957504782555457 8.996135142114028 0 0 0
7151 1560 7 0.4236 25.10355683475095 27.800066478891306 0.48636421969481763 0 0 0
2915 148 7 0.4236 20.199174168047076 25.253972546390067 0.6836674690685555 0 1 0
6090 1206 7 0.4236 21.79290627128652 20.98230794113025 4.354086995724611 0 0 0
6088 1206 8 -0.8472 21.536789933605966 20.583787541259106 5.234760596465694 0 0 0
6539 1356 7 0.4236 25.637174662014317 21.97396364600803 5.115365368196291 0 0 1
7658 1729 7 0.4236 24.447232215697934 23.81648603789541 0.6396111191289857 0 3 -1
9009 2333 10 -1 22.861311677469605 21.795258749902295 1.8797709149801467 0 -1 2
5295 941 7 0.4236 27.766180552860316 24.872394471107178 12.953063401434534 -1 0 0
6763 1431 8 -0.8472 19.84846131908301 23.628464208533156 3.3948599130166683 0 1 2
6540 1356 7 0.4236 24.808538121968123 22.79809663514399 3.974842326134561 0 0 1
6538 1356 8 -0.8472 25.385681300571374 22.884387330249886 4.786913975612645 0 0 1
7250 1593 7 0.4236 34.67627680887603 27.974483121226367 0.27426385911344553 0 0 1
7942 1824 8 -0.8472 23.00361487571193 25.49392674394244 4.451945867253701 0 -1 0
7944 1824 7 0.4236 22.91309948126497 24.533530563323072 4.715472269759421 0 -1 0
7943 1824 7 0.4236 22.71267735153063 25.607745653392083 3.5019981823586113 0 -1 0
8204 1911 7 0.4236 19.39380973182931 21.313232117683487 1.1389760200515804 0 -2 0
2914 148 8 -0.8472 20.263382010851352 24.34491782683145 0.27196720119825546 0 1 0
7150 1560 8 -0.8472 24.43695927848741 27.29424270137608 1.0338951429083725 0 0 0
3800 443 7 0.4236 32.99581786978519 20.98337432966559 9.275416205544104 1 1 0
5345 958 7 0.4236 34.20578788111188 25.19726062471293 13.196602784329265 0 -2 1
8396 1975 7 0.4236 36.52442452186731 14.445255507471591 6.890365248891399 0 1 0
6765 1431 7 0.4236 20.575686193889094 23.180565702886927 2.8747337877127452 0 1 2
7071 1533 7 0.4236 25.97531168893331 26.318227746596264 8.025049418433078 0 3 0
8362 1964 8 -0.8472 19.108656530942817 26.91850469710924 1.5885689698575225 0 1 0
4301 610 7 0.4236 34.43973647006018 26.907732908335895 7.1443850623334635 0 0 1
4009 513 8 -0.8472 28.444340524917553 25.92349462118842 0.8824866711119047 0 -3 1
5937 1155 7 0.4236 28.57822823894602 22.55595350692566 1.2209409125064097 0 -1 1
5003 844 7 0.4236 31.532479704904237 22.131723819848645 4.602853719160983 0 0 0
4011 513 7 0.4236 28.494403910352563 26.919671560458053 0.81089587081844 0 -3 1
7481 1670 7 0.4236 31.667338869719515 27.50030390250476 2.659573209843573 0 -2 2
7152 1560 7 0.4236 24.058213502914462 26.545526081247466 0.4898591902800952 0 0 0
6184 1238 8 -0.8472 25.267037005067454 27.644946404198272 4.2932497655405575 0 -1 1
5935 1155 8 -0.8472 29.205963418771454 22.618243133197193 1.99687176392087 0 -1 1
5215 915 8 -0.8472 31.594070076222966 26.070318914541062 5.176253195891977 0 -1 1
8810 2134 9 1 28.141668542476317 22.48541890037025 4.657939075399036 0 -1 1
4423 651 8 -0.8472 28.918297862431576 25.01068773637073 3.9685750537508633 0 0 1
5002 844 8 -0.8472 30.6565305908808 21.849311398713823 4.993950366297859 0 0 0
5004 844 7 0.4236 30.61635768693417 22.124063186125543 5.954626031422536 0 0 0
4425 651 7 0.4236 29.510687968590563 25.61080202443279 4.506103658463404 0 0 1
4424 651 7 0.4236 29.21179755238199 25.021754998686603 3.012679828174842 0 0 1
5936 1155 7 0.4236 30.14895571318888 22.610887214649726 1.6641383845919735 0 -1 1
4266 598 7 0.4236 24.83871468073991 14.668435612472864 7.332039652261816 1 -2 1
4413 647 7 0.4236 23.1919542214604 21.006318001321823 13.128692508468275 0 -3 2
5217 915 7 0.4236 32.11672317974307 25.241081782135268 4.978264470088199 0 -1 1
6039 1189 7 0.4236 30.519487828355775 24.34970265122698 8.658136063655556 0 -2 -1
6185 1238 7 0.4236 24.688408101493884 26.935128238234068 4.694930158019893 0 -1 1
8027 1852 7 0.4236 35.08388403078496 27.922563629338462 3.152297695022742 0 1 1
8363 1964 7 0.4236 19.34758775106028 27.76399765970761 1.1110193848545196 0 1 0
5120 883 7 0.4236 36.5183368545642 24.09506716236629 1.6113502265950366 0 -1 0
8232 1920 7 0.4236 33.87823949050138 21.518144794703687 1.9514276480902801 0 0 1
4794 774 7 0.4236 37.31485358460679 26.023523215354764 2.5480680819704458 0 -3 1
8230 1920 8 -0.8472 33.35481738440115 21.89719190029389 2.7145480010530783 0 0 1
4711 747 8 -0.8472 36.45578290779817 27.502026989378475 5.972168367249036 0 0 1
5216 915 7 0.4236 32.07260439626739 26.60816735793624 5.8703166231004715 0 -1 1
6162 1230 7 0.4236 37.048111143474635 20.12894236046954 4.934611792429184 0 -1 1
8972 2296 10 -1 36.13379016061696 24.17492827867853 4.605968714990932 0 -1 0
8231 1920 7 0.4236 33.98035200966208 22.31918963737623 3.370767884198476 0 0 1
5268 932 7 0.4236 33.995746505241385 24.265953268663992 0.8888582553392195 0 3 0
5119 883 8 -0.8472 35.93390594962847 23.92200085978539 0.8185774207957272 0 -1 0
6160 1230 8 -0.8472 36.27202629129004 20.649607641296335 4.578802843642468 0 -1 1
6161 1230 7 0.4236 36.486905061891655 21.625971145703122 4.602077089292078 0 -1 1
4083 537 7 0.4236 36.08248715444354 23.502538225408266 7.202118260823282 0 -2 1
5267 932 7 0.4236 33.37963608375638 25.71294766552871 0.4492655980975906 0 3 0
5266 932 8 -0.8472 33.170975989755235 24.83117839045419 0.8722835097788583 0 3 0
4712 747 7 0.4236 36.10081627881408 26.713211388356974 5.470402195388601 0 0 1
7707 1745 7 0.4236 37.830088774522615 17.221931595867705 4.137773338825076 0 0 2
2726 85 7 0.4236 20.641953080273304 19.40495183684798 9.56848247723299 1 -1 -1
6154 1228 8 -0.8472 20.35054386082781 16.317715183307243 11.084344248910437 0 1 2
6156 1228 7 0.4236 20.63834400255701 17.27514734543066 11.06209594542539 0 1 2
6155 1228 7 0.4236 19.81266864051826 16.11226685012575 10.26673713276071 0 1 2
5943 1157 7 0.4236 25.047350470858582 19.742567557347044 11.606929862472526 0 -1 1
2727 85 7 0.4236 20.677922260265994 18.6876266002265 8.101929620128063 1 -1 -1
5573 1034 7 0.4236 25.451298409414463 19.950670303546836 6.266932027553503 0 3 0
5574 1034 7 0.4236 24.387811705201326 19.738382346922997 7.487815482230778 0 3 0
5572 1034 8 -0.8472 24.84620801319267 20.41610647833822 6.91286927837216 0 3 0
2725 85 8 -0.8472 21.078817624110414 18.69350497479252 9.018034621544828 1 -1 -1
7378 1636 8 -0.8472 23.671005277200905 15.001764599904192 11.163580314459201 0 -1 1
7379 1636 7 0.4236 22.706027089881022 15.234113844226226 11.041797575863539 0 -1 1
4411 647 8 -0.8472 23.009019521514244 20.456157033955293 12.31391776670029 0 -3 2
2809 113 8 -0.8472 37.240272001460184 18.666768307078527 13.419831645022038 0 -2 0
5293 941 8 -0.8472 27.02786064722894 25.521189477357698 12.768811208994697 -1 0 0
2916 148 7 0.4236 21.194880815157457 23.996594203254816 0.3767558967210882 0 1 0
4463 664 7 0.4236 31.461006369105814 17.33596138146488 10.873488084892243 0 0 0
6166 1232 8 -0.8472 36.45105490500511 22.103233676348047 11.370201382987295 0 1 1
6168 1232 7 0.4236 35.72076493013672 22.675607011899274 10.997286500667583 0 1 1
7205 1578 7 0.4236 28.428490377958813 19.166955768092045 0.14941980807166977 0 -2 1
5942 1157 7 0.4236 25.965740168602274 18.69656571432265 10.753075615940654 0 -1 1
5941 1157 8 -0.8472 25.916492804069957 19.62266745479286 11.127121578105717 0 -1 1
8289 1939 7 0.4236 24.45261164333743 17.10513764221603 9.266862292942863 0 0 0
8287 1939 8 -0.8472 24.870808806035434 17.453605078568188 8.42800493206904 0 0 0
8288 1939 7 0.4236 25.856478434724586 17.286740111975206 8.452733872417822 0 0 0
3613 381 8 -0.8472 28.924782860750142 18.6863549715839 8.149699087221904 0 1 0
3614 381 7 0.4236 29.06955589914957 17.751301970846033 7.8260993841211075 0 1 0
8874 2198 9 1 28.468196144629893 20.096410714245412 10.448721033551424 0 0 0
2482 4 8 -0.8472 27.679842579015904 16.790438671003187 11.695826746524556 0 1 0
3615 381 7 0.4236 28.900490113563652 19.30957532098774 7.368030146802919 0 1 0
2484 4 7 0.4236 28.36720382003045 16.194937712782128 11.279998454211748 0 1 0
4462 664 8 -0.8472 31.033046545668086 18.239756351400757 10.87573999787121 0 0 0
8987 2311 10 -1 29.300988445881046 20.986127046229516 13.257555291896335 0 0 0
5611 1047 8 -0.8472 27.784731576023734 14.879293653642087 8.976226974372668 0 0 0
4302 610 7 0.4236 34.13622327283538 28.057999527459707 8.263041818500536 0 0 1
7238 1589 7 0.4236 31.809937413120373 21.591321734690013 12.700071213180227 0 0 2
5121 883 7 0.4236 35.844760671316436 22.935789113815535 0.6791506610448151 0 -1 0
6183 1237 7 0.4236 23.860216945421644 27.81959499589249 9.861325618827465 0 0 0
8856 2180 9 1 34.9968795310267 20.439657047249188 12.99811486930355 0 -2 1
7237 1589 8 -0.8472 32.77503585864364 21.847694744637263 12.753529827930342 0 0 2
8006 1845 7 0.4236 33.23648223936325 16.379121830205708 8.35646343510935 0 1 0
8005 1845 8 -0.8472 32.62907380484896 15.954463689665982 9.02782084428317 0 1 0
8007 1845 7 0.4236 31.761786619048863 16.45157976190366 9.054065868584035 0 1 0
7239 1589 7 0.4236 32.85348533829195 22.843727160035176 12.795542889958666 0 0 2
8468 1999 7 0.4236 33.63484676335599 18.595748992623577 10.589593591922515 0 -1 0
7730 1753 7 0.4236 34.88805914060618 18.07452390924559 6.490990490012813 0 -2 1
8467 1999 8 -0.8472 34.39043328546373 19.248219329929867 10.53152883245186 0 -1 0
8469 1999 7 0.4236 34.96266639639489 19.02614376151074 9.74207845283242 0 -1 0
7729 1753 8 -0.8472 35.09879818560989 17.874832601487313 7.447919181310548 0 -2 1
7731 1753 7 0.4236 35.78877806746871 17.152442853584713 7.493536480140505 0 -2 1
4464 664 7 0.4236 30.899022525850658 18.542736065036838 11.819265795692818 0 0 0
7721 1750 7 0.4236 30.434674251571693 27.1690484770581 7.251077728671778 0 -2 2
4723 751 8 -0.8472 20.830102066251975 26.54245802176369 6.462013902363225 0 0 1
6818 1449 7 0.4236 19.68927837077923 25.486140981624303 12.465880634843193 0 -2 0
7070 1533 7 0.4236 24.453862531730255 26.616213416262504 7.512191258561169 0 3 0
4818 782 7 0.4236 22.337497048745906 22.14370290079544 6.763738179583533 0 0 0
4817 782 7 0.4236 21.372012793693482 23.336421387076232 7.322208675393726 0 0 0
4816 782 8 -0.8472 22.269859240144818 23.12658413365967 6.935116053191195 0 0 0
8141 1890 7 0.4236 30.57333423992508 15.026550662789873 1.5530756286576926 0 0 2
7069 1533 8 -0.8472 25.150089961169463 25.909091994310046 7.635668913724903 0 3 0
8834 2158 9 1 25.114512751479367 23.199482184501946 7.553305831217972 0 -1 1
8585 2038 7 0.4236 19.63228682802602 21.28568610455199 11.695247946501008 0 -1 0
6059 1196 7 0.4236 23.18253623006407 25.718828456842736 10.944722461898776 0 0 -1
6058 1196 8 -0.8472 22.717863128977296 25.874137680957425 10.072966705525557 0 0 -1
8147 1892 7 0.4236 35.71563464122342 15.538720442925888 12.75611187555259 0 0 2
6060 1196 7 0.4236 22.805845333835734 25.06020082761049 9.498714125493219 0 0 -1
8584 2038 8 -0.8472 20.21404784742849 20.988597557994005 10.938086775592941 0 -1 0
8586 2038 7 0.4236 19.911158622868232 21.42837169319701 10.092594526517397 0 -1 0
5507 1012 7 0.4236 24.11745531249861 22.623015239976144 10.887645154173695 0 -1 1
4725 751 7 0.4236 21.609752660782075 25.916510657487784 6.480318945940615 0 0 1
4412 647 7 0.4236 22.050945694826925 20.562753558953073 12.047962774696229 0 -3 2
4792 774 8 -0.8472 37.5870613906807 26.976476411354263 2.4147143062787846 0 -3 1
4724 751 7 0.4236 21.005402550977294 27.311281442273433 7.076977918668244 0 0 1
6037 1189 8 -0.8472 31.356311461885156 24.821807093933522 8.380929064814506 0 -2 -1
7722 1750 7 0.4236 28.926513654460006 27.389206875616146 7.837258917809816 0 -2 2
7526 1685 7 0.4236 29.16855750478601 27.477402586287358 10.264456574165557 0 -3 1
6038 1189 7 0.4236 31.87929802109859 24.236820315869135 7.761029449029422 0 -2 -1
5506 1012 8 -0.8472 24.72624720681529 23.009169394056247 10.19463880420292 0 -1 1
3558 362 7 0.4236 32.62395939772958 25.67712285029746 11.176882909286807 0 -1 0
9022 2346 10 -1 28.244271941917795 22.710402500117596 7.837905366456497 0 -1 1
3556 362 8 -0.8472 32.13584635578769 24.85149353759727 11.459870600938059 0 -1 0
7527 1685 7 0.4236 27.905703519949025 26.514160001293096 10.643916790001544 0 -3 1
7525 1685 8 -0.8472 28.255472398462718 27.180285624842362 9.985176697114095 0 -3 1
5508 1012 7 0.4236 25.668242604694285 22.73523084320874 10.388553053533647 0 -1 1
3557 362 7 0.4236 31.6036999952826 24.498606278913623 10.690266157843574 0 -1 0
4300 610 8 -0.8472 33.731024012169414 27.3308257884027 7.708937194424781 0 0 1
7720 1750 8 -0.8472 29.567531798111148 27.648075414034423 7.1147058112095625 0 -2 2
3799 443 8 -0.8472 32.91753095245208 21.32454252959502 8.33867958350014 1 1 0
7349 1626 7 0.4236 37.76050594172576 27.45193954241512 12.989360602276998 0 0 0
4082 537 7 0.4236 35.04578471033935 22.61838800473897 8.10220325452132 0 -2 1
5535 1021 7 0.4236 19.036363746968505 14.350656618947715 6.591169039568448 0 1 1
3801 443 7 0.4236 32.25893484181108 20.765962870789462 7.834457464537881 1 1 0
6543 1357 7 0.4236 35.9264698863571 26.613801538496176 10.536128226138812 0 -1 2
6541 1357 8 -0.8472 35.70862264423431 25.649239792917303 10.685001928189255 0 -1 2
4081 537 8 -0.8472 35.86482519683671 23.19157569098281 8.127281000047045 0 -2 1
6167 1232 7 0.4236 37.12946798674165 22.681629023805318 11.823207738680832 0 1 1
3329 286 7 0.4236 37.72985117014856 18.793302236353835 11.398235585521997 0 -3 -1
4756 762 8 -0.8472 37.399211487416395 16.1084978167638 8.520711056769294 0 0 0
5453 994 7 0.4236 22.866010095280078 14.208783796654144 4.239928154131321 0 1 1
7480 1670 8 -0.8472 31.1846601630534 27.820549156145997 1.8444264077469705 0 -2 2
4361 630 7 0.4236 21.036759017414646 27.971702669001033 12.014085238152017 0 -1 1
8274 1934 7 0.4236 20.629272408307827 14.946735381380032 0.5332131377653136 0 1 1
4238 589 7 0.4236 34.5239224280146 15.486885182725876 10.555325919069787 0 0 1
6104 1211 7 0.4236 37.42513363994252 21.32597877321688 8.967935376435257 0 0 0
2483 4 7 0.4236 27.124559078441482 16.26122849638341 12.337384878630006 0 1 0
7234 1588 8 -0.8472 32.09836278559304 15.22583891380225 13.435135699642425 0 1 -1
4793 774 7 0.4236 37.992886031677656 27.328359164721615 3.258210088136716 0 -3 1
5294 941 7 0.4236 26.156258309385183 25.03241167744144 12.731317258715535 -1 0 0
3328 286 8 -0.8472 37.865974257244375 18.47193635098155 10.461114964329456 0 -3 -1
6935 1488 7 0.4236 30.03234295400038 14.190121352407086 4.312781112871403 0 -3 1
5358 962 7 0.4236 31.86622409927434 28.032428258648622 11.931545625523793 0 0 1
4362 630 7 0.4236 22.54539041220194 28.019689467305923 12.637266668153293 0 -1 1
8395 1975 8 -0.8472 36.172551431573524 14.10760099219604 6.017338941396785 0 1 0
7499 1676 7 0.4236 25.77776067880047 28.06589611446689 13.465182722891068 0 -1 2
4265 598 7 0.4236 26.20207580310373 14.184050741841114 6.574910699172846 1 -2 1
7659 1729 7 0.4236 25.95508061557297 23.5241354028709 0.08503845788101927 0 3 -1
6396 1308 7 0.4236 24.741324129814473 26.89879662438576 19.17062628162862 0 -3 1
7533 1687 7 0.4236 19.618291702121198 19.233863210654185 17.149778461834476 0 -2 2
7532 1687 7 0.4236 20.95945051455911 19.406301353885056 16.23425422272687 0 -2 2
7531 1687 8 -0.8472 19.966565363040655 19.522969010515776 16.258081597490268 0 -2 2
2839 123 8 -0.8472 22.50586015053923 15.488276697118529 17.635788243199205 1 1 -1
6144 1224 7 0.4236 20.327058809151936 18.397737346107263 21.039410883270865 0 -2 1
5896 1142 8 -0.8472 22.873167021447717 20.631432691719834 19.988824353950346 0 1 1
5897 1142 7 0.4236 22.548405242793468 20.722738095155037 19.047445959263293 0 1 1
5898 1142 7 0.4236 22.456166715712918 19.82524808094636 20.40855960773672 0 1 1
2841 123 7 0.4236 22.40527093210978 16.307275421048736 17.07087838837732 1 1 -1
7946 1825 7 0.4236 25.26980385378858 20.122162204578352 14.714864814053486 0 1 0
2840 123 7 0.4236 21.741689338865736 14.867248095549973 17.46152823318938 1 1 -1
8425 1985 8 -0.8472 25.414890526983445 15.35464277061436 18.221707776860633 0 -1 0
6143 1224 7 0.4236 21.114053521300235 17.30017537771014 20.12146559167381 0 -2 1
8146 1892 8 -0.8472 36.082821247701354 15.804716926925972 13.64741444099694 0 0 2
5377 969 8 -0.8472 23.47830290855342 25.271134904710372 13.742365792959957 0 0 1
6142 1224 8 -0.8472 21.212563983661514 18.142705350292026 20.651030500056496 0 -2 1
6384 1304 7 0.4236 36.9399480684558 24.84100946639529 14.557610813967626 0 1 0
7430 1653 7 0.4236 19.546122453924266 14.682769505152217 20.683316848366225 0 -1 1
5825 1118 7 0.4236 27.083484001660793 16.40118895238261 16.98251906607864 0 1 0
5824 1118 8 -0.8472 27.712678386929266 16.982179566936196 16.466220065070548 0 1 0
5826 1118 7 0.4236 27.191879211385245 17.568461856471618 15.845702908921382 0 1 0
7947 1825 7 0.4236 26.835571638453953 19.671499102158553 14.823954217597729 0 1 0
7945 1825 8 -0.8472 25.888749186836534 19.358515980072173 14.898579996961514 0 1 0
6769 1433 8 -0.8472 30.556092050105974 18.066487606820555 15.317961047221804 0 -1 2
6771 1433 7 0.4236 30.27843113358387 18.770334509346867 14.664122905816974 0 -1 2
2961 163 7 0.4236 30.6071854826499 20.776411918851355 16.175990561310932 0 -2 -1
2959 163 8 -0.8472 30.27706426778387 21.077325065572236 17.07068122078224 0 -2 -1
6770 1433 7 0.4236 29.7446013720257 17.601092064564735 15.671358964520351 0 -1 2
6982 1504 8 -0.8472 29.041004142285324 16.977820195234745 19.177133395248863 0 2 -1
6984 1504 7 0.4236 28.897170085956933 16.09005717507931 18.739882057679235 0 2 -1
4694 741 7 0.4236 31.911181802574426 20.38653065022323 18.760556787468065 0 -1 0
7348 1626 8 -0.8472 37.21671774237665 27.89167771890932 13.70415069718344 0 0 0
3164 231 7 0.4236 27.09497743923103 18.65242511951554 21.028498821578395 0 2 0
6983 1504 7 0.4236 28.592908607897975 17.691227964108904 18.638375624934934 0 2 -1
8426 1985 7 0.4236 24.416899539247815 15.415652904342307 18.204608468070667 0 -1 0
6195 1241 7 0.4236 26.91431964794037 20.638818839481644 17.88373939930638 0 1 -2
7415 1648 7 0.4236 24.788956183151782 22.752599988987463 13.923336197387181 0 0 1
6760 1430 8 -0.8472 19.038228588153395 16.289966754773452 26.337623142503023 0 0 0
7236 1588 7 0.4236 32.184410743716924 16.029152039863718 14.024443630394783 0 1 -1
6436 1322 8 -0.8472 37.99951447725102 17.122837570191187 23.779398955008713 0 0 1
8148 1892 7 0.4236 36.35145595544563 14.98607612042751 14.155019332793064 0 0 2
4695 741 7 0.4236 33.10640700734406 20.260101862537528 19.866033640906327 0 -1 0
4693 741 8 -0.8472 32.12188683430816 20.379890711057097 19.738084100808692 0 -1 0
5817 1115 7 0.4236 34.10323067559718 18.7958000626737 15.227629139016255 0 -1 -1
5815 1115 8 -0.8472 33.48032988103464 18.88339017805044 14.450246842984676 0 -1 -1
4455 661 7 0.4236 35.824390714755395 17.58189451288994 16.758522871294414 0 1 2
4453 661 8 -0.8472 34.97384487391886 18.0012191397738 17.075916659116455 0 1 2
5816 1115 7 0.4236 32.55268417695459 18.645282017546304 14.737959448011514 0 -1 -1
7843 1791 8 -0.8472 36.605114654763696 27.97803004292561 25.27452584649414 0 -1 1
4454 661 7 0.4236 34.70212682800765 17.58732466163698 17.94474427757141 0 1 2
6051 1193 7 0.4236 35.030189023703144 19.76554959582947 18.302150099493183 0 0 0
2744 91 7 0.4236 34.624362815630995 26.18148931039943 19.003638252152623 0 -1 -1
6423 1317 7 0.4236 37.1960521688255 26.55574261866187 17.426145526447446 0 1 2
8908 2232 9 1 31.095060424449883 18.07214325615246 20.86726351801055 0 0 1
5538 1022 7 0.4236 37.114180810538066 18.19116116940121 20.434661525159193 0 -1 1
3256 262 8 -0.8472 36.33190646360204 14.15622638068699 18.44105306353735 0 0 0
6050 1193 7 0.4236 36.190111037938784 20.766913007516656 18.86648933775419 0 0 0
7235 1588 7 0.4236 32.342055335664874 14.405398775122563 13.952332173967276 0 1 -1
5082 870 7 0.4236 35.8514866815543 25.558903770440384 22.45827543398718 0 1 0
3257 262 7 0.4236 36.33171944339467 15.06282970980368 18.019069112705676 0 0 0
5536 1022 8 -0.8472 37.927750473040554 18.638903147589566 20.06367418231857 0 -1 1
7503 1677 7 0.4236 23.106922246490488 21.913779113925646 16.303052002852162 0 -1 1
2810 113 7 0.4236 37.00230840790243 17.732362190945995 13.684895532905891 0 -2 0
3033 187 7 0.4236 29.02323543520204 23.306167029264223 15.02028115031419 0 -1 -1
7502 1677 7 0.4236 22.360191182027464 22.65379009979944 15.053490905873712 0 -1 1
7501 1677 8 -0.8472 23.132326098667928 22.075320237882853 15.316512966381872 0 -1 1
5938 1156 8 -0.8472 25.208416127477168 23.642902785471367 19.37690060732674 0 -1 -1
8608 2046 8 -0.8472 19.66014731408178 27.211578499800552 18.34713929069488 0 0 0
8935 2259 10 -1 20.181623060575237 25.11218677919423 14.797243459747978 0 1 1
5940 1156 7 0.4236 24.98226796989293 24.577877020384207 19.103623837463495 0 -1 -1
8609 2046 7 0.4236 20.400477023725184 27.07492902146905 17.688930401955247 0 0 0
5939 1156 7 0.4236 24.367257436380715 23.1438198799792 19.585151247732338 0 -1 -1
6569 1366 7 0.4236 20.72974631082686 23.68583641132268 17.056700901506066 0 -1 0
6570 1366 7 0.4236 20.60308278270924 23.222503192037337 18.617439633497465 0 -1 0
6568 1366 8 -0.8472 20.979117406103956 22.982555009179034 17.722440767657034 0 -1 0
5378 969 7 0.4236 23.926343785706074 25.48646495699973 14.610059646548047 0 0 1
7429 1653 8 -0.8472 19.4422629795088 15.198794434896174 19.833062941373136 0 -1 1
8168 1899 7 0.4236 19.29504030028923 20.99847126519653 14.68244962620273 0 2 2
6437 1322 7 0.4236 37.711478008033616 17.20491684864399 24.73349432139823 0 0 1
8128 1886 8 -0.8472 24.74768541211958 26.97571959581002 16.60201220652878 0 -2 1
7844 1791 7 0.4236 36.55517782263988 27.387009464658068 24.46941644824321 0 -1 1
2960 163 7 0.4236 29.347518806142293 21.4347183328095 16.980042177427002 0 -2 -1
6414 1314 7 0.4236 29.686787000593682 27.01417228908698 14.08898151076878 0 -1 1
6194 1241 7 0.4236 26.810515193330673 22.198394672507945 18.356575920166375 0 1 -2
3357 295 7 0.4236 33.39673048061155 20.537050460152116 26.4204949810721 0 0 -1
5537 1022 7 0.4236 37.95378485748971 18.514205174111513 19.0718210480818 0 -1 1
8167 1899 8 -0.8472 19.30860022980475 21.52891279207231 13.834836273946605 0 2 2
3031 187 8 -0.8472 29.2570298495883 24.245076325361502 15.272847378292074 0 -1 -1
3032 187 7 0.4236 30.188831868614614 24.270656729011424 15.634912012007517 0 -1 -1
6413 1314 7 0.4236 30.71372848308443 26.903036192448464 15.35376072322916 0 -1 1
8304 1944 7 0.4236 28.215307892103255 24.36688388688512 17.834800689799714 0 0 -1
8302 1944 8 -0.8472 28.406675183458578 25.342914030125822 17.9384534445033 0 0 -1
8303 1944 7 0.4236 28.667773557937483 25.727258416487803 17.052955153021554 0 0 -1
5646 1058 7 0.4236 24.826791753567374 27.830864006269238 25.72112120627769 0 -1 -1
5603 1044 7 0.4236 31.41545889131216 25.27790149240892 17.558151233315286 0 -2 2
5602 1044 8 -0.8472 31.978782391272496 25.357167535389873 16.73572578883191 0 -2 2
6395 1308 7 0.4236 23.309769585349287 26.783061080970146 19.94772556920575 0 -3 1
6412 1314 8 -0.8472 30.225160744799666 27.534624600893398 14.751765922452662 0 -1 1
6193 1241 8 -0.8472 27.0837897431514 21.586759551632984 17.6141314228028 0 1 -2
8129 1886 7 0.4236 24.823201031243862 27.708332151548632 15.925568271527329 0 -2 1
2743 91 8 -0.8472 34.15810565208803 27.025498655903004 19.268690527875716 0 -1 -1
8457 1995 7 0.4236 30.55572947496659 14.218117142223097 16.673886509305458 0 2 1
8989 2313 10 -1 34.27518303226446 23.762155683990063 24.241303761790647 0 -1 0
8658 2062 7 0.4236 36.721569043299034 21.36723712392356 15.670743299222082 0 0 2
8656 2062 8 -0.8472 35.96940045773847 21.850094865350794 15.222311444818942 0 0 2
8657 2062 7 0.4236 35.637568552901335 22.579283696762577 15.820785573164157 0 0 2
6595 1375 8 -0.8472 23.650597652504974 17.63635809449909 26.76488937956148 0 -2 1
2745 91 7 0.4236 34.59669524466211 27.803805935886885 18.819382981739377 0 -1 -1
6049 1193 8 -0.8472 35.209102167074356 20.572961716454696 18.86435649977492 0 0 0
4535 688 7 0.4236 36.22765422876387 24.094825967893268 18.59351903257202 0 -1 1
5604 1044 7 0.4236 32.93430672017711 25.1746071712749 16.967339898389046 0 -2 2
4534 688 8 -0.8472 35.2690122031957 23.98327684543742 18.3316748495006 0 -1 1
4536 688 7 0.4236 35.00447900214749 23.024522681691312 18.435659238613955 0 -1 1
4927 819 8 -0.8472 32.6443062155551 27.392336997047593 23.44290716569276 0 0 0
6346 1292 8 -0.8472 22.640092019557066 17.743533466845037 15.314143379692993 0 -1 2
6584 1371 7 0.4236 19.104767245745236 27.449284924368737 24.584525708249085 1 -2 0
6421 1317 8 -0.8472 36.561615911178706 26.867193062790957 16.71869272626413 0 1 2
6422 1317 7 0.4236 36.08581374241961 27.68771935011849 17.03547198050283 0 1 2
4517 682 7 0.4236 33.496805125756374 23.49626525066053 26.772935686831474 0 0 -1
4336 622 8 -0.8472 21.587570456706047 14.5429727281727 13.856571563980795 0 -1 0
5344 958 8 -0.8472 34.54666413470122 24.85227971653168 14.071126433969626 0 -2 1
2777 102 7 0.4236 35.5602612928567 24.666620838463146 26.830237878968138 0 -2 -2
5346 958 7 0.4236 34.30852999723934 25.495510906845666 14.798825401855398 0 -2 1
4928 819 7 0.4236 33.255383910268336 26.61575311197387 23.28960433648295 0 0 0
4337 622 7 0.4236 22.222687523586266 14.970390569340752 14.499953495565455 0 -1 0
8427 1985 7 0.4236 25.68875447635429 14.397436362319977 18.31527349738634 0 -1 0
5425 985 8 -0.8472 32.61740660209187 23.608686920040373 21.038954337493074 0 0 -1
5201 910 7 0.4236 20.400512800564425 17.94593387014916 24.99763825015976 0 0 0
5200 910 8 -0.8472 21.275161203295376 17.84729094864675 24.523022790266786 0 0 0
4862 797 7 0.4236 23.519976705903932 17.46727694154036 20.74802797766328 0 0 1
5444 991 7 0.4236 19.05379410297666 23.437868429712665 23.471269183393673 0 0 0
3081 203 7 0.4236 21.84259220031469 19.83213056507037 23.497854488358445 1 2 0
8130 1886 7 0.4236 25.64826139695664 26.791450894553137 16.995722750580967 0 -2 1
4863 797 7 0.4236 24.44446539666596 18.125554668798983 21.922173446801665 0 0 1
4861 797 8 -0.8472 24.04209280280596 17.27669699841929 21.579336702773283 0 0 1
5202 910 7 0.4236 21.77257605434101 17.06587745327677 24.8998138138246 0 0 0
3079 203 8 -0.8472 21.528540342513164 20.76973787095954 23.348642437023575 1 2 0
3080 203 7 0.4236 22.24666038216421 21.409391162422605 23.622772515802342 1 2 0
4576 702 8 -0.8472 24.857829158473795 24.502732623036334 25.531809521650793 0 3 0
3044 191 7 0.4236 22.87479644793937 15.541329104314771 22.327050804564923 1 -1 0
3045 191 7 0.4236 21.69105416688327 15.063182257189512 23.345263179686217 1 -1 0
2588 39 7 0.4236 25.18034106991482 14.33470748463671 23.091458919155055 0 1 1
3043 191 8 -0.8472 22.241890539470983 14.800794165480882 22.552967792864457 1 -1 0
2587 39 8 -0.8472 25.445899909184057 14.150244360154604 24.037742216676918 0 1 1
6585 1371 7 0.4236 20.14980895086843 27.770414040913032 25.797534575739416 1 -2 0
5445 991 7 0.4236 19.49775629514288 24.096265095225117 24.898167201181238 0 0 0
8693 2074 7 0.4236 28.828426076166608 27.635027139891115 26.423252183344225 0 -3 0
5080 870 8 -0.8472 36.381764915950974 26.40531555393474 22.409363677723363 0 1 0
4949 826 7 0.4236 30.233056614913238 15.486967527884442 23.16375298159041 0 1 0
6345 1291 7 0.4236 30.287923436489223 16.278798654849627 25.690679454860806 0 2 2
4577 702 7 0.4236 24.40688518171264 23.955982350928803 24.826321230361405 0 3 0
6343 1291 8 -0.8472 30.19067819864419 17.068955561424804 26.29582031336261 0 2 2
3163 231 8 -0.8472 27.039180660414335 19.26724544676068 20.2418077997331 0 2 0
4948 826 8 -0.8472 30.06299709801943 16.396620668787257 22.78479206651325 0 1 0
4950 826 7 0.4236 29.08072895260267 16.583804914090305 22.795356964183753 0 1 0
3165 231 7 0.4236 27.663383968971523 20.03699624355714 20.37542660005773 0 2 0
5264 931 7 0.4236 26.850163678140643 17.437170301233145 24.12169790715061 0 1 0
5263 931 8 -0.8472 27.119262113802776 17.34948475234493 23.162585094225665 0 1 0
5265 931 7 0.4236 26.601766869755977 16.606694505636572 22.73777757652523 0 1 0
8330 1953 7 0.4236 31.14101226581147 18.637154477754482 24.19247884224662 0 -1 1
5557 1029 8 -0.8472 26.97031605183105 15.94873924274423 26.221066285703102 0 -1 -1
4650 726 7 0.4236 29.663402853472984 20.625207119931805 26.506918244575257 0 -2 1
4648 726 8 -0.8472 29.805036935991186 21.597014704167638 26.69541229627885 0 -2 1
6344 1291 7 0.4236 30.95347327528557 17.089690693834072 26.942128213861384 0 2 2
4122 550 7 0.4236 35.9455698523389 18.602256424180645 25.81944248086829 0 2 0
7431 1653 7 0.4236 19.128800435403 16.125216724736195 20.041588806193488 0 -1 1
6762 1430 7 0.4236 19.61410686332022 15.596429178745911 25.904760574125145 0 0 0
8329 1953 8 -0.8472 31.244215563819875 19.539775738323705 23.77459850085198 0 -1 1
8331 1953 7 0.4236 31.308201175469257 20.233747759311584 24.49175168514643 0 -1 1
7893 1807 7 0.4236 34.69408372667853 21.10537771286875 22.866290895357743 0 -1 1
8927 2251 10 -1 34.13419349613288 17.05114708434588 20.293226447618927 0 -1 1
4121 550 7 0.4236 35.96323823917112 19.91554484816435 24.84908792156567 0 2 0
8015 1848 7 0.4236 37.146767012224366 23.12516323068075 25.027205906027557 0 1 0
7892 1807 7 0.4236 35.08559624748405 19.677646743927163 22.1771400881458 0 -1 1
5884 1138 8 -0.8472 33.891045126532426 14.414948355261012 24.207296301517317 0 0 0
5885 1138 7 0.4236 32.92828810281097 14.145627818439776 24.231079347414237 0 0 0
4120 550 8 -0.8472 36.11954222256897 19.58622810911428 25.78028075067287 0 2 0
7891 1807 8 -0.8472 35.42994004263503 20.444506730982173 22.718760935021873 0 -1 1
8909 2233 9 1 34.59255263235018 14.296028105196806 21.773564732237755 0 1 1
2612 47 7 0.4236 34.651747961644226 16.10721304888408 26.819857387138654 1 1 0
6347 1292 7 0.4236 22.303033109834644 17.405900431855056 14.435283168427313 0 -1 2
5081 870 7 0.4236 37.34438740893878 26.206665648588423 22.59347336866444 0 1 0
7012 1514 8 -0.8472 37.86306613909361 21.55205999554294 20.62732301947193 0 -1 1
3327 285 7 0.4236 25.822585820899764 21.887104349274193 22.37054995619659 0 -1 1
3325 285 8 -0.8472 24.89250264409862 22.047930520327736 22.70082297906256 0 -1 1
3326 285 7 0.4236 24.26011993952145 22.05405337361642 21.92619102481662 0 -1 1
2537 22 7 0.4236 28.91633391297781 18.451128030966206 26.984286123038807 1 -3 -1
8169 1899 7 0.4236 19.37311186793654 22.502881357784812 14.052146638731632 0 2 2
8610 2046 7 0.4236 19.908676473697625 26.792007433895012 19.220176347099596 0 0 0
2718 82 7 0.4236 20.203467155693914 22.292487309573747 21.603206456469152 0 -1 -1
4826 785 7 0.4236 19.71783077269736 15.97995794124482 15.690467658789126 0 0 3
4578 702 7 0.4236 25.81854046644218 24.233414618481888 25.598906050207805 0 3 0
3424 318 8 -0.8472 19.616401952363375 21.166359311585374 26.033296526217057 1 -3 0
5379 969 7 0.4236 22.486306571533934 25.322540004584855 13.857698019064976 0 0 1
4929 819 7 0.4236 32.813528380641046 27.77543890976789 24.350980353191034 0 0 0
7014 1514 7 0.4236 37.33754357909333 21.411226060883163 21.466365401002793 0 -1 1
3426 318 7 0.4236 20.20702998722814 21.304951384080468 25.23834303198994 1 -3 0
5443 991 8 -0.8472 19.79754980506999 23.885461571132627 23.96774483505831 0 0 0
6394 1308 8 -0.8472 24.29082436255331 26.939139517774517 20.06249087749481 0 -3 1
6583 1371 8 -0.8472 19.976770232355346 27.879169284699064 24.818642349248844 1 -2 0
2717 82 7 0.4236 21.184165060353394 21.713526174074058 20.432880823087416 0 -1 -1
2716 82 8 -0.8472 20.34823534368594 22.23103644529614 20.615650855769697 0 -1 -1
6598 1376 8 -0.8472 20.703434264355447 25.822436486056688 21.16998048015852 0 2 0
6599 1376 7 0.4236 20.98482754659966 26.620904162607697 21.702209067070896 0 2 0
6600 1376 7 0.4236 20.50893251371703 25.061196488338027 21.78859414484674 0 2 0
5426 985 7 0.4236 32.39290376993847 22.644580176795944 20.897191158985848 0 0 -1
5427 985 7 0.4236 33.22599746732287 23.6967378229228 21.827538297144272 0 0 -1
3604 378 8 -0.8472 29.37498267723733 22.301838637110855 21.1877573828029 1 0 1
3606 378 7 0.4236 29.89684372028297 22.876669352123113 21.818019920215022 1 0 1
8724 2084 7 0.4236 26.304924794721476 26.694074291454942 22.302373956022368 0 1 1
3304 278 8 -0.8472 27.990679105273014 24.18231038005753 25.901150959130568 0 -1 0
3305 278 7 0.4236 28.53231844868492 23.35382356342698 25.75889569804147 0 -1 0
3306 278 7 0.4236 28.60221109379547 24.95593699890739 26.067074288047884 0 -1 0
8857 2181 9 1 31.98078917778214 27.977579109888858 20.466696919712376 0 -2 -1
3605 378 7 0.4236 29.844577316129662 22.262740636285443 20.305741383934393 1 0 1
5559 1029 7 0.4236 26.556311266214276 15.213740683262799 25.684058454523473 0 -1 -1
6092 1207 7 0.4236 28.995636668511757 26.638334230150413 24.268250877930775 0 -3 -1
8722 2084 8 -0.8472 27.18351038919316 26.22320419779237 22.382178386806714 0 1 1
8723 2084 7 0.4236 27.036992177958943 25.234877469080438 22.340432613067687 0 1 1
4846 792 8 -0.8472 30.571997196388512 23.185523696942234 23.98597687640865 0 2 -1
5464 998 8 -0.8472 30.49176642739589 25.690441443302298 20.56353461993155 -1 2 1
6091 1207 8 -0.8472 29.70629828369597 27.121988648964297 24.77917037627846 0 -3 -1
5465 998 7 0.4236 31.03117347227598 24.84894094662871 20.53324804688271 -1 2 1
6093 1207 7 0.4236 30.527651365250016 27.201043648082027 24.214254679468603 0 -3 -1
4847 792 7 0.4236 30.59889739500824 22.521323431114276 24.733047437874802 0 2 -1
5466 998 7 0.4236 29.525925417179547 25.472469063269177 20.42339464860494 -1 2 1
4848 792 7 0.4236 31.329917946851626 23.83020409134264 24.085693687406714 0 2 -1
6348 1292 7 0.4236 23.63243925636252 17.858349049575025 15.268707453378969 0 -1 2
6382 1304 8 -0.8472 37.92006978184143 24.704986575683733 14.413182604432103 0 1 0
7867 1799 8 -0.8472 37.843655999935194 16.342778489537597 16.71653187590439 0 -3 0
2778 102 7 0.4236 36.22895625732904 26.152112191591357 26.7171494697279 0 -2 -2
7350 1626 7 0.4236 37.03912858185163 27.23647651984665 14.438435121845314 0 0 0
5558 1029 7 0.4236 27.919091689819542 15.713612646594497 26.43211202130195 0 -1 -1
6597 1375 7 0.4236 24.374670462386458 17.21514558194779 26.218722188165668 0 -2 1
2811 113 7 0.4236 37.79439719201862 19.086314124449526 14.13880797000301 0 -2 0
7013 1514 7 0.4236 37.83924823802764 20.71860147628396 20.07525430067019 0 -1 1
4825 785 8 -0.8472 19.27904961318727 16.126653410491617 16.57700676025702 0 0 3
7416 1648 7 0.4236 26.38082824796433 22.41988070732327 14.071213727328939 0 0 1
8014 1848 8 -0.8472 38.002223465936694 22.887967798678293 25.487567390877295 0 1 0
8760 2096 7 0.4236 26.780087080388377 14.159475008364135 15.662743166497208 0 1 0
2538 22 7 0.4236 27.28370656209456 18.424224834153065 27.00504022113538 1 -3 -1
7492 1674 8 -0.8472 22.271736743086397 17.47257962530823 31.916411143832907 0 -1 1
7494 1674 7 0.4236 22.257044683698645 16.69135504214229 31.292333901865742 0 -1 1
8338 1956 8 -0.8472 21.288976520958823 15.796054687190095 28.653446931899314 0 -1 1
4027 519 8 -0.8472 23.748674750447734 20.014713776922477 29.22270279132498 0 -1 0
4029 519 7 0.4236 23.807361734026973 19.192914856984785 28.655955386566326 0 -1 0
7493 1674 7 0.4236 22.486125191778772 17.156826886923415 32.8407151707066 0 -1 1
8339 1956 7 0.4236 20.459469249997838 16.253736667283427 28.333376473454162 0 -1 1
4028 519 7 0.4236 23.28817945144017 20.740178698681703 28.711190533710134 0 -1 0
8340 1956 7 0.4236 21.266907419064108 15.725193691844048 29.650689048665278 0 -1 1
6122 1217 7 0.4236 20.652479327987763 20.65244960781155 31.58664505902417 0 0 1
7219 1583 8 -0.8472 25.861171883503026 17.648788684759236 29.52887449699425 0 1 1
4640 723 7 0.4236 19.124385215175657 20.12399384763524 29.60315693280072 0 0 1
4639 723 8 -0.8472 20.093405261034828 20.19847798954277 29.367673406475795 0 0 1
8884 2208 9 1 23.697662459606587 19.751893867192887 31.922259744430516 0 1 0
6121 1217 8 -0.8472 21.001884010366954 20.18446216495284 32.39837440799941 0 0 1
5117 882 7 0.4236 37.584840257996234 21.923484701856207 35.170799145032035 0 1 1
4641 723 7 0.4236 20.25376824141074 19.772341347341342 28.477341223677303 0 0 1
5974 1168 8 -0.8472 33.41439119691372 18.083036862817284 40.383686183877956 0 1 0
5999 1176 7 0.4236 35.754212503803 24.053088087428765 36.89842902903503 0 1 0
8772 2100 7 0.4236 28.122784165014156 15.227542082723843 29.953764539210724 0 0 -1
7220 1583 7 0.4236 25.770702968852653 16.652889649249175 29.52957169603474 0 1 1
8771 2100 7 0.4236 27.935835436587826 16.470873070318206 30.995784085932012 0 0 -1
8936 2260 10 -1 26.330232326137455 18.825665758175983 32.911884276167676 0 -1 0
2835 121 7 0.4236 28.655176442620633 14.859095172732665 34.69330148463307 0 -1 0
7221 1583 7 0.4236 26.026503544667616 17.969108469090266 30.46164500557702 0 1 1
7180 1570 8 -0.8472 31.049317126001444 18.86464001950824 33.410354354439946 0 -1 -1
4836 788 7 0.4236 25.85609138201043 15.286634821108631 34.851448384684915 0 0 1
3870 466 7 0.4236 36.61689009661417 27.930451364078422 35.6569281528096 0 -1 -1
7181 1570 7 0.4236 31.797939143974325 18.20541637030984 33.33971573278585 0 -1 -1
6630 1386 7 0.4236 28.64149606961407 19.599708220361208 31.254845616748263 0 0 1
6628 1386 8 -0.8472 29.224904310854814 19.762938940639398 30.45923844881138 0 0 1
8770 2100 8 -0.8472 28.358787490659076 15.574745220958556 30.861372613974066 0 0 -1
4225 585 8 -0.8472 37.02987537134844 18.943301350489648 32.17987483297494 -1 0 0
7182 1570 7 0.4236 31.266173345842226 19.674866937658027 32.865830858787994 0 -1 -1
2613 47 7 0.4236 35.4552033537261 16.76441481537671 28.080480977054915 1 1 0
8579 2036 7 0.4236 31.51251463002265 16.86257377944559 30.256527598333665 0 2 1
8578 2036 8 -0.8472 31.135994259506983 16.596506791264186 29.369148863958998 0 2 1
8580 2036 7 0.4236 30.217607672350134 16.221580586788114 29.4956267065323 0 2 1
8270 1933 7 0.4236 32.23309294260895 15.597275201326847 27.68899591335177 0 2 -1
3868 466 8 -0.8472 37.16042774787479 27.466880582325285 34.95716449300186 0 -1 -1
4567 699 8 -0.8472 32.96799718505989 21.740666774998232 39.582330235678754 0 -2 1
8041 1857 8 -0.8472 32.557468773106855 16.24587540405376 32.574163807092454 0 -2 0
8043 1857 7 0.4236 32.07874418356662 15.370020413034894 32.63499889129271 0 -2 0
8933 2257 10 -1 35.623009748403796 15.810079960702502 30.459251950428932 0 -1 -1
8042 1857 7 0.4236 33.47505832394381 16.09923264670562 32.20467000236275 0 -2 0
5517 1015 7 0.4236 34.13748328432646 18.53381823267299 30.08493453520743 0 -1 0
8597 2042 7 0.4236 37.12028231413831 14.830081695426909 27.905026285103116 0 -2 0
6660 1396 7 0.4236 19.629873359530528 22.68285689216071 31.62486450986299 0 1 0
6579 1369 7 0.4236 37.95685374980735 20.924464228789677 28.36915394917036 0 -1 0
5111 880 7 0.4236 20.751570291272834 25.120194960142072 37.847263751416364 0 0 -1
5515 1015 8 -0.8472 34.30711937022898 19.451494350113144 29.7256374560511 0 -1 0
5516 1015 7 0.4236 35.271252182617 19.53827649168187 29.474804896209765 0 -1 0
5235 921 7 0.4236 35.81675728922668 16.2419323603493 35.78840035138453 0 0 -2
4226 585 7 0.4236 37.62635694036456 18.432991435207576 32.79938574759032 -1 0 0
2611 47 8 -0.8472 35.4633384220099 16.625093353286772 27.090266843212415 1 1 0
5788 1106 8 -0.8472 22.600276061897745 23.110661339380673 27.918905258923434 0 0 1
8136 1888 7 0.4236 24.771108745645982 27.788952427674968 30.488639763063286 0 -2 -1
8493 2007 7 0.4236 20.05831594575599 26.13960759358701 28.498727336614493 0 -1 1
8883 2207 9 1 19.8596683050456 22.70978340684898 28.119418573963323 0 0 0
8134 1888 8 -0.8472 25.267966573530657 28.08083706929493 31.305913111257574 0 -2 -1
6659 1396 7 0.4236 21.12918377536992 23.30744816332094 31.45580639773739 0 1 0
6658 1396 8 -0.8472 20.21491698593194 23.258566677784437 31.05365320093376 0 1 0
4422 650 7 0.4236 32.89180223816619 28.063333422112215 39.50766424926453 0 -1 1
6372 1300 7 0.4236 25.845641741527714 26.000016037601103 27.815834398357893 0 0 0
6370 1300 8 -0.8472 25.391783803910517 25.779084684929625 28.67908550419099 0 0 0
9016 2340 10 -1 23.88876705612219 23.16438599343955 31.86570765765059 0 0 0
8875 2199 9 1 24.095522970456194 26.100890344096534 33.33664669058373 0 -2 -1
4021 517 8 -0.8472 21.91841726544795 26.431386641764096 31.8820137222159 0 -2 -1
5830 1120 8 -0.8472 27.063108337993057 27.963286314539726 38.92160398753804 0 0 0
8269 1933 8 -0.8472 32.495526440369034 14.803717064043527 27.140001873012704 0 2 -1
5789 1106 7 0.4236 23.094708232566248 23.259691600386706 28.77525052486329 0 0 1
3052 194 8 -0.8472 31.178255297837133 23.959838808772258 36.166124090171486 0 0 -1
4023 517 7 0.4236 21.419561662077115 25.7767979734769 31.31398480917626 0 -2 -1
3984 504 7 0.4236 19.590311624332145 27.01627831286771 33.06923697060073 1 0 0
4022 517 7 0.4236 21.881914907703248 27.336319574992736 31.458027762192817 0 -2 -1
8491 2007 8 -0.8472 19.629548236048112 25.359879434504403 28.04245721312103 0 -1 1
4516 682 8 -0.8472 33.12642824695381 23.45565354671928 27.700929226184403 0 0 -1
8792 2116 9 1 26.587652126596286 24.017872136999703 30.22691755201438 0 -1 0
2501 10 7 0.4236 29.795099659998197 24.38245543199736 29.453395685513613 0 0 0
8009 1846 7 0.4236 27.556578960298392 21.559278582684513 32.12436218249332 0 -2 -1
2500 10 8 -0.8472 29.068330568299054 25.063795903623262 29.366321688283907 0 0 0
5328 952 7 0.4236 26.18642160090126 21.343180544020726 28.523635491394618 0 0 1
5327 952 7 0.4236 27.221803636791087 22.2066141695334 27.602173105270825 0 0 1
5326 952 8 -0.8472 26.542358963294536 22.258263787530815 28.334079782214445 0 0 1
8008 1846 8 -0.8472 27.953927693213235 22.425587241039594 31.82166865318216 0 -2 -1
6629 1386 7 0.4236 28.76736655360918 19.427134023055388 29.635894936013177 0 0 1
8010 1846 7 0.4236 28.850161075880386 22.25604163731769 31.411766176895174 0 -2 -1
4518 682 7 0.4236 32.20057344790294 23.078728622265785 27.674086736846743 0 0 -1
6988 1506 8 -0.8472 31.21173628428194 24.032354468047064 32.96699523061513 0 -1 -2
4625 718 7 0.4236 30.978695437942548 21.040306014019357 30.83183280481011 0 0 2
6990 1506 7 0.4236 31.408744167744214 25.012756375402738 32.96723965894684 0 -1 -2
7979 1836 7 0.4236 19.497001250340205 27.90824989195388 38.555473605472955 0 0 -1
2502 10 7 0.4236 29.458826461236356 25.929513940179387 29.053199700261384 0 0 0
6480 1336 7 0.4236 30.004001823506865 26.63414577083938 32.10278584789241 0 0 0
3356 295 7 0.4236 33.27559059970265 20.032092164203863 27.968709696381033 0 0 -1
6478 1336 8 -0.8472 30.893085843136987 27.037232241719323 31.88587364280297 0 0 0
7251 1593 7 0.4236 36.06965772725093 27.187737834747264 40.54846029863272 0 0 0
6479 1336 7 0.4236 30.97399801679904 27.927186964766385 32.33468762703974 0 0 0
6578 1369 7 0.4236 37.09840133259105 22.04819671866672 27.552507557387944 0 -1 0
6989 1506 7 0.4236 31.952337753719306 23.54367243309307 32.505801796062606 0 -1 -2
8037 1855 7 0.4236 36.1825376934582 27.46929132170013 28.887457486866396 0 -2 0
4626 718 7 0.4236 32.58135339865056 20.884427013145622 30.56014228780317 0 0 2
4624 718 8 -0.8472 31.88032398079519 21.430081534959236 31.019292720206888 0 0 2
6577 1369 8 -0.8472 37.37319827266744 21.73133414636813 28.4602987677045 0 -1 0
8073 1867 7 0.4236 35.43242517087739 23.73786575874949 31.1743538451438 0 0 0
8071 1867 8 -0.8472 35.57085334758545 24.431801556630774 30.467748558004658 0 0 0
8072 1867 7 0.4236 34.83460132271846 24.37257548705519 29.793637786016177 0 0 0
3220 250 8 -0.8472 35.013837233163656 27.441835344613217 32.72155767152536 0 -1 0
3222 250 7 0.4236 35.71977708942382 27.09174549173906 33.33725744013702 0 -1 0
3221 250 7 0.4236 34.120459032837225 27.37343899976558 33.16562675072251 0 -1 0
4649 726 7 0.4236 30.476587617315634 21.699794845394987 27.42920792671685 0 -2 1
3390 306 7 0.4236 37.4181816928196 19.002004989309334 27.646346145418512 0 1 0
6296 1275 7 0.4236 31.944736536292748 14.703505895141632 39.98482461226946 0 -2 -1
5118 882 7 0.4236 37.18241534832683 20.462726278310736 34.56181183499132 0 1 1
5790 1106 7 0.4236 23.169016930732354 23.40359939330897 27.1503212005452 0 0 1
8483 2004 7 0.4236 23.181691409495063 15.209982673303793 38.935279900569256 0 2 0
4787 772 7 0.4236 19.51527355433145 21.297011673492296 38.28018151228534 0 0 -1
6111 1213 7 0.4236 20.548945104712555 15.715686960297452 37.84566944421735 0 0 0
7764 1764 7 0.4236 35.74282041061497 20.117600684532057 40.271432466567546 0 0 -1
5247 925 7 0.4236 22.355334530840484 19.573049602030224 35.59251345827291 0 0 2
5245 925 8 -0.8472 22.97921744125261 20.25617310851593 35.212891955660076 0 0 2
5246 925 7 0.4236 22.46387978841688 20.90117006848967 34.64861703038913 0 0 2
4786 772 8 -0.8472 19.65679748506114 20.698355009756547 39.068585801882854 0 0 -1
4078 536 8 -0.8472 20.916681843688092 15.988512762927037 34.628836693384194 0 -1 -1
8954 2278 10 -1 23.907595543105362 18.491886723495558 39.28638613397806 0 0 0
8800 2124 9 1 25.14767803257009 20.464293106792592 36.90061178802124 0 -1 0
4079 536 7 0.4236 20.117201087699218 15.399719376781853 34.74780522937376 0 -1 -1
4080 536 7 0.4236 21.64280641859757 15.476036587556422 34.170457343839466 0 -1 -1
6110 1213 7 0.4236 20.603237037510155 16.755467729799758 36.58768101335982 0 0 0
4834 788 8 -0.8472 25.626473063524887 15.574048973260862 35.78132454862459 0 0 1
6109 1213 8 -0.8472 20.284071165465367 16.62559591881878 37.52643932078756 0 0 0
8868 2192 9 1 20.835509356670702 18.066308694938982 39.9810025032952 0 0 0
8482 2004 8 -0.8472 23.46357184433096 14.351942426638145 38.50596597219693 0 2 0
2834 121 7 0.4236 28.523220190955602 15.637381327089152 33.26379641079649 0 -1 0
2833 121 8 -0.8472 29.012963527749907 15.607737781555118 34.13515917591241 0 -1 0
8406 1978 7 0.4236 27.35795201721886 14.991950269172376 37.14929357527412 0 0 0
8404 1978 8 -0.8472 28.313842432221296 14.799227686511184 37.370950779976035 0 0 0
4835 788 7 0.4236 25.002601161569494 14.908726225494071 36.191361133387005 0 0 1
5881 1137 8 -0.8472 26.71347449513233 16.12168462222435 39.93295949995359 0 0 0
3734 421 7 0.4236 26.550428658445878 17.275943819546864 36.22240703084757 0 -1 1
3735 421 7 0.4236 26.488134306779322 18.013501620480795 37.678001200914004 0 -1 1
8853 2177 9 1 29.19082357268857 16.513233086231974 39.22772932288635 0 -1 0
3733 421 8 -0.8472 26.950985284627283 17.993833115667456 36.79178332437468 0 -1 1
9034 2358 10 -1 31.017762007513973 18.530215494310397 37.58076665364012 0 0 -1
8899 2223 9 1 29.17537535654492 18.19051804449497 35.01843869037691 0 0 0
5882 1137 7 0.4236 26.013291584243394 16.835647047369626 39.9342771872269 0 0 0
6800 1443 7 0.4236 25.463946911719532 22.151583859264914 34.28808114215884 0 -1 0
7980 1836 7 0.4236 20.934017118037374 27.490637498472324 37.90185921111369 0 0 -1
7497 1675 7 0.4236 32.2446255652194 15.09974532424405 35.91731077712722 0 -1 -1
2655 61 7 0.4236 37.59590648806063 18.49324716751744 38.0688393890169 0 0 1
8527 2019 8 -0.8472 35.80250432000875 19.70815694972405 37.69849550096946 0 -1 1
3355 295 8 -0.8472 32.8422463178429 20.013869784484214 27.067665292076704 0 0 -1
8692 2074 8 -0.8472 28.341503060633332 27.64468080374869 27.296643996553616 0 -3 0
7496 1675 7 0.4236 32.70261873967658 14.695092970883346 37.43161773812828 0 -1 -1
2776 102 8 -0.8472 36.248276043855554 25.283558632426853 27.212368304382277 0 -2 -2
8528 2019 7 0.4236 35.08284239077408 19.130187555409556 37.31373813153767 0 -1 1
8077 1869 8 -0.8472 32.82146720502993 21.414204225258445 34.81962659006955 0 -1 -1
5091 873 7 0.4236 35.168400424255246 15.012444207882504 39.075263739841006 0 0 0
8078 1869 7 0.4236 33.04034876711277 20.462047836995993 35.03290829607081 0 -1 -1
7249 1593 8 -0.8472 35.1710861555811 27.439785164651333 40.18923687785603 0 0 0
5233 921 8 -0.8472 35.30182847075168 17.037145823938246 36.10853140041487 0 0 -2
5090 873 7 0.4236 36.201089922974674 16.107346185791446 38.441727199937745 0 0 0
4629 719 7 0.4236 37.879748233005536 21.23227808864817 31.535800427204617 0 -1 0
5976 1168 7 0.4236 32.77187242768706 18.037211321087987 39.618787616923164 0 1 0
5089 873 8 -0.8472 36.044419460853995 15.477613288381134 39.20257597379526 0 0 0
5234 921 7 0.4236 34.36796766532361 16.760394991777154 36.335055282152545 0 0 -2
4568 699 7 0.4236 33.2951620963734 20.795925898235822 39.60301562714229 0 -2 1
7392 1640 7 0.4236 34.89083186174579 21.636589790017855 32.429931267477315 0 -2 0
8079 1869 7 0.4236 31.871575118723424 21.60189417369949 35.069581604222506 0 -1 -1
7495 1675 8 -0.8472 32.987771777824506 14.728042977186659 36.47370193044446 0 -1 -1
8529 2019 7 0.4236 36.18091413326515 20.291896735923288 36.980126334003145 0 -1 1
5112 880 7 0.4236 20.114067918135643 23.758524677874153 38.48450092741172 0 0 -1
8036 1855 7 0.4236 35.68798859371538 27.838873105569714 30.399230310865903 0 -2 0
6799 1443 8 -0.8472 25.7641710056519 22.44321389617387 35.19627589929251 0 -1 0
4569 699 7 0.4236 33.606055049117806 22.32540482916958 40.08329290981963 0 -2 1
8643 2057 7 0.4236 21.609506025054163 24.88276347785138 35.531336351079304 0 0 0
5930 1153 7 0.4236 24.386605792783328 22.667366927586073 38.978811175318306 0 -2 1
7978 1836 8 -0.8472 19.974031124835367 27.689157399435626 37.70433259908339 0 0 -1
6371 1300 7 0.4236 24.410563613988543 25.951983147824404 28.5935683077803 0 0 0
4421 650 7 0.4236 31.623501697191216 27.6036420680565 38.58748808666312 0 -1 1
5931 1153 7 0.4236 22.84474720643089 22.697312661990733 38.441780649247896 0 -2 1
5929 1153 8 -0.8472 23.790009854940507 22.479865153814433 38.198480180435226 0 -2 1
7997 1842 7 0.4236 23.64875744622302 27.194792462370916 38.00955646668833 0 -1 -1
7998 1842 7 0.4236 25.07811734452442 26.42374841818228 38.17999095043916 0 -1 -1
7996 1842 8 -0.8472 24.08552132360021 26.306170592749183 38.14951543928166 0 -1 -1
8641 2057 8 -0.8472 22.53501474033157 25.161470222736913 35.27490641013506 0 0 0
8642 2057 7 0.4236 22.97720031459876 25.605849415902863 36.05400790872647 0 0 0
4879 803 8 -0.8472 32.92038374773098 26.621020625769795 36.22100266738527 0 2 0
6611 1380 7 0.4236 27.291552482958302 26.774526169933583 34.28862630779623 0 -1 0
6801 1443 7 0.4236 25.29069815225588 23.287035655660297 35.44883975171713 0 -1 0
8928 2252 10 -1 27.377853449085276 21.34773737395261 39.614797346159556 0 0 0
3423 317 7 0.4236 29.00703086503678 27.466059502305068 37.79768957230213 0 1 0
4880 803 7 0.4236 33.32279633583838 27.40917125876412 35.75529596171008 0 2 0
6610 1380 8 -0.8472 26.772218381900355 25.923192079045368 34.36294320189633 0 -1 0
3421 317 8 -0.8472 29.749193376770915 26.884751996725594 37.464108379433895 0 1 0
3422 317 7 0.4236 30.026997003396865 27.188934677012025 36.5529014632173 0 1 0
6612 1380 7 0.4236 26.942203958444082 25.5059097173196 35.25568102662418 0 -1 0
7389 1639 7 0.4236 28.69194645319253 21.56296303437196 34.59130414889459 0 0 -1
7067 1532 7 0.4236 31.39718646609559 24.34413470050741 40.226715657928345 0 0 -1
4415 648 7 0.4236 28.53519274109172 25.084089431146893 37.138097567560315 0 -2 -2
4414 648 8 -0.8472 27.76502078715721 24.48669667182847 36.91458603538393 0 -2 -2
7068 1532 7 0.4236 29.838107726391645 24.699899353864676 39.89606245259359 0 0 -1
7066 1532 8 -0.8472 30.64922942209772 24.209924004228707 39.576678655068456 0 0 -1
7388 1639 7 0.4236 27.777016696740198 21.412666683116687 35.93552921961363 0 0 -1
8836 2160 9 1 30.620194136957043 21.706047518970195 38.11484778023516 0 0 0
7387 1639 8 -0.8472 28.646644697353356 21.16583912348727 35.50795052373569 0 0 -1
4416 648 7 0.4236 27.868891421869307 23.615390312377123 37.39420693595482 0 -2 -2
3054 194 7 0.4236 31.557380526099145 24.837867567940382 36.45823683840757 0 0 -1
4881 803 7 0.4236 33.59979829145721 25.890243682919117 36.287043808051635 0 2 0
3053 194 7 0.4236 31.079094303429663 23.954086823155983 35.17106921976618 0 0 -1
6000 1176 7 0.4236 35.11544746652914 24.269746564007125 35.41126232258763 0 1 0
7391 1640 7 0.4236 34.23634203655956 22.686591229954548 33.4956547497794 0 -2 0
7390 1640 8 -0.8472 34.995640786848845 22.53151714672329 32.863659673899924 0 -2 0
5998 1176 8 -0.8472 34.980037318926065 24.428997625448158 36.38916989239358 0 1 0
4227 585 7 0.4236 36.730110321523945 18.34448293989489 31.437205591358534 -1 0 0
6295 1275 8 -0.8472 32.717404707193936 14.617964316238979 39.355804024873116 0 -2 -1
8596 2042 8 -0.8472 37.890478529235196 14.349726628335716 27.485434806980116 0 -2 0
2536 22 8 -0.8472 28.095972659798424 18.92369721461784 27.306289993793023 1 -3 -1
6123 1217 7 0.4236 20.797848560815723 19.207640077477397 32.33365227276167 0 0 1
5116 882 8 -0.8472 37.44121904246564 20.958602576068124 35.39074331572968 0 1 1
5110 880 8 -0.8472 20.351007402993154 24.228975351094686 37.634479812529975 0 0 -1
8694 2074 7 0.4236 27.37840328086963 27.86277384089371 27.13892816648242 0 -3 0
7401 1643 7 0.4236 19.15442700697973 17.36848413066071 33.33988255075561 0 -1 -2
6596 1375 7 0.4236 23.326234044132097 16.983055590097315 27.448983045209165 0 -2 1
5883 1137 7 0.4236 26.443827089427952 15.389237995154813 40.55810939154194 0 0 0
6506 1345 7 0.4236 45.50055275544238 4.781034606722565 6.028101388657105 0 -1 0
4965 831 7 0.4236 41.97539315919074 3.2647920898392755 2.443392783545746 0 1 1
6507 1345 7 0.4236 44.78027451892967 5.1112816727868715 7.4559538343027665 0 -1 0
4963 831 8 -0.8472 41.230647739552886 3.6704368341635147 1.9134807051864855 0 1 1
4964 831 7 0.4236 41.44370626656693 4.6276835897959305 1.71781546981122 0 1 1
5447 992 7 0.4236 39.72390069256656 4.288069303983815 3.1528471370196067 0 0 0
3525 351 7 0.4236 54.422384409034876 13.940679375441922 2.145309091320484 0 2 1
3000 176 7 0.4236 39.73626573886064 5.096509568067699 5.699256186700617 0 2 0
5446 992 8 -0.8472 38.950858118978736 4.739619615227947 3.5983894117548205 0 0 0
3270 266 7 0.4236 41.47451784024861 7.639367390227631 1.0624510646927416 0 0 1
3268 266 8 -0.8472 41.666270202164455 7.235728098199232 1.9570495320643886 0 0 1
3269 266 7 0.4236 41.212951683700744 7.772220201278917 2.668863143121218 0 0 1
2998 176 8 -0.8472 40.242969027579704 5.449294468757939 6.485891292005519 0 2 0
8958 2282 10 -1 56.46367168543695 9.340594466635277 9.212057307149866 0 0 0
4373 634 7 0.4236 46.054019048760914 10.686244324638466 0.7216675597929195 0 -1 -1
6200 1243 7 0.4236 43.87528219858597 1.8660730983091405 2.6853075262710413 0 0 2
3646 392 8 -0.8472 52.96195255237071 8.942193007104272 11.960802016056423 0 0 0
2766 98 7 0.4236 56.70217017360136 3.4908288969430377 10.003789377069873 0 0 0
5448 992 7 0.4236 38.163271633437795 4.737445860703645 2.9821888555130904 0 0 0
6199 1243 8 -0.8472 43.73467839368629 2.192542866620472 3.619999010754064 0 0 2
8044 1858 8 -0.8472 44.71009706950646 8.474952743917314 0.6412043394715748 0 0 1
6153 1227 7 0.4236 55.78190309920604 12.246898900622341 3.2024107677035003 0 0 1
8806 2130 9 1 40.73467288331172 13.920967907519053 9.432619235176634 0 -1 0
6505 1345 8 -0.8472 45.33025298178474 5.490580061226438 6.711872841513269 0 -1 0
7122 1550 7 0.4236 46.506298498795985 1.459500312528071 1.7306809271804635 0 1 0
6457 1329 8 -0.8472 49.10295446069149 6.048785004416631 2.1247970680151096 0 0 2
5153 894 7 0.4236 51.78372359290744 0.2612043151177237 3.6263122110200356 0 2 2
2547 25 7 0.4236 41.95079205974989 10.746973820156779 0.8779301673460217 1 1 0
6909 1479 7 0.4236 44.93150308219565 4.813283337007928 1.0983473319084531 0 1 1
3651 393 7 0.4236 46.62304430245622 2.6139801082543284 5.120689091911059 0 2 1
3650 393 7 0.4236 46.933786404103984 1.184074799403013 4.395819016004119 0 2 1
3649 393 8 -0.8472 46.73496370733513 1.6312270717867776 5.267899722704774 0 2 1
3867 465 7 0.4236 48.79623405096897 1.5206427719810225 5.995145348625925 1 -1 1
3121 217 8 -0.8472 47.322159613164374 4.606254129063383 4.373128727095801 0 0 0
3866 465 7 0.4236 50.39003695404246 1.1995796127419185 5.842379653733789 1 -1 1
7700 1743 7 0.4236 51.5199083310501 2.877859875264776 2.3546923248480587 0 0 1
3123 217 7 0.4236 47.6613133669603 5.0410046614963555 3.53888231184957 0 0 0
3264 264 7 0.4236 46.68471629887939 7.778959389220007 3.4825957112668244 0 -2 0
3122 217 7 0.4236 47.42510370709667 5.236285308335585 5.142845205706398 0 0 0
6459 1329 7 0.4236 49.029034895116325 5.150827761708774 1.69096654816304 0 0 2
3865 465 8 -0.8472 49.686945535356834 1.574698497357193 6.446489218491998 1 -1 1
7120 1550 8 -0.8472 47.190236342596634 0.8457313088507941 2.1250370095465887 0 1 0
5473 1001 8 -0.8472 49.186675339794014 3.0734602099490416 0.7465943263594165 0 0 0
5474 1001 7 0.4236 49.261376402894264 2.112786219829776 1.0140367567566988 0 0 0
5410 980 8 -0.8472 39.54619328789177 12.627651790183831 5.400257588349701 0 -1 0
5670 1066 7 0.4236 56.61076087198602 1.1735194420476067 9.108775181003134 0 -1 -1
6702 1410 7 0.4236 41.823609124645195 2.260133612720638 13.214730146729568 0 1 1
3241 257 8 -0.8472 56.74986547845753 4.670989911915259 3.4047099740743154 0 0 0
4391 640 7 0.4236 38.174267541085506 5.23587044791136 9.519770384034741 0 -1 0
7699 1743 8 -0.8472 52.12952607967384 2.151831015610357 2.6728879324811246 0 0 1
7701 1743 7 0.4236 53.0667614570828 2.3557256028230955 2.3900151845680004 0 0 1
3088 206 8 -0.8472 51.12652823899181 5.246763860782823 5.266525814310212 1 1 2
3090 206 7 0.4236 50.67068953013451 4.681453500301073 4.579041019601702 1 1 2
2608 46 8 -0.8472 54.4452887419844 4.470372576196913 5.41656328164062 0 1 0
2610 46 7 0.4236 54.89863565012829 3.7202874463310502 5.898070202878671 0 1 0
3789 439 7 0.4236 53.976211591398645 3.983460741761455 1.0635737082308843 1 -2 2
3787 439 8 -0.8472 53.259794896568984 4.650998929777828 0.8607427787055989 1 -2 2
2609 46 7 0.4236 53.46500522400604 4.282655622530719 5.354864582159228 0 1 0
6280 1270 8 -0.8472 55.330087297126646 2.4125029041288224 1.2998281644028893 -1 -2 1
4874 801 7 0.4236 44.98470716885309 0.06016035180453159 9.396761881659886 0 0 0
6282 1270 7 0.4236 56.036360646732845 3.0152203810729987 0.9284659184370861 -1 -2 1
5583 1037 7 0.4236 50.07601273501224 13.651801268357087 9.089710765329981 0 -1 1
3089 206 7 0.4236 50.5007413107693 5.961689562538387 5.5784106757399545 1 1 2
6842 1457 7 0.4236 38.36028839657044 7.3397699910707885 5.076480245011298 0 -2 0
3794 441 7 0.4236 52.6601347968097 8.016012354934265 1.6379701792242936 0 0 0
7565 1698 7 0.4236 52.60164398234184 6.890375909949685 6.647588133291435 0 -2 1
3242 257 7 0.4236 55.83589751315617 4.760640033584606 3.8004697067867257 0 0 0
5411 980 7 0.4236 38.6851588178186 12.985404102993867 5.761689415508302 0 -1 0
6188 1239 7 0.4236 55.70500303928682 6.056208866619434 9.099821839064079 0 -1 1
8109 1879 7 0.4236 39.88512968291108 9.343004061954726 5.667302218530545 0 1 0
4686 738 7 0.4236 39.0563345323472 1.0230196176198783 5.293268548076958 0 0 1
2999 176 7 0.4236 39.697721993956435 5.327797414483178 7.315315285978023 0 2 0
6279 1269 7 0.4236 42.337586180355956 7.651329396421298 6.6956901784154645 0 0 0
6277 1269 8 -0.8472 42.94999420977187 8.025725107176775 5.999425553100944 0 0 0
6278 1269 7 0.4236 42.922529066199765 7.446203458185232 5.1849315388729815 0 0 0
8107 1879 8 -0.8472 39.84352741508835 9.36813082081559 4.668483725295842 0 1 0
3932 487 7 0.4236 43.386657022617904 11.592979116369206 7.879047337381256 1 1 0
8031 1853 7 0.4236 51.85592748475144 11.384364457281883 9.811630051656543 0 -1 0
2546 25 7 0.4236 40.95339177879307 11.989956051729774 1.234040167810207 1 1 0
2545 25 8 -0.8472 41.54542188767158 11.282009576921672 1.6191533430864233 1 1 0
3120 216 7 0.4236 43.60240174834752 11.713513977651322 2.633912139176157 0 -2 1
3399 309 7 0.4236 53.113829052819625 11.293314281090234 12.483467140153694 1 0 -1
8108 1879 7 0.4236 40.057146321821854 10.291366498967832 4.349104405464819 0 1 0
2764 98 8 -0.8472 56.421785949541494 2.8738309616051008 10.739111470533643 0 0 0
3647 392 7 0.4236 53.20066039558383 8.198630732050278 11.336195031602932 0 0 0
4392 640 7 0.4236 39.54989346969489 4.917660392644251 10.340149884450058 0 -1 0
3397 309 8 -0.8472 53.103235285347964 12.285610149411273 12.360029656118448 1 0 -1
6201 1243 7 0.4236 43.9300753884687 1.4531196538624274 4.264260877017843 0 0 2
6458 1329 7 0.4236 49.768372175668006 6.6054674044504145 1.627480089885532 0 0 2
3263 264 7 0.4236 45.41236221688885 8.593904619053218 2.86323641795677 0 -2 0
3262 264 8 -0.8472 45.76043845959789 8.112740188430372 3.6678009461737586 0 -2 0
4374 634 7 0.4236 46.36802921181634 12.041802663308216 1.5763521207765572 0 -1 -1
8680 2070 8 -0.8472 45.69341324573384 11.077367145583468 5.906958427162908 0 2 1
7104 1544 7 0.4236 48.96163921132568 10.634352911608541 7.307721038192362 0 0 1
5891 1140 7 0.4236 48.40891591767819 10.098932837389093 2.1647004593647785 0 -2 1
5890 1140 8 -0.8472 49.3554629454357 9.818320792259957 2.3237782213859153 0 -2 1
5892 1140 7 0.4236 49.507795069350216 9.700646572789214 3.305077240872457 0 -2 1
7102 1544 8 -0.8472 48.83165791382797 11.600684357870248 7.085665542857946 0 0 1
3118 216 8 -0.8472 44.407544560671184 12.123907015106381 3.0620742430455117 0 -2 1
8950 2274 10 -1 48.648378236954116 7.919438069103737 6.605885955788121 0 -1 1
3119 216 7 0.4236 44.11978250555353 12.853990683055615 3.6818895084900594 0 -2 1
8912 2236 9 1 45.53216726820376 8.385300230390728 6.272760106260432 0 -1 0
8681 2070 7 0.4236 45.35763343440892 11.621919147609885 5.138378396797292 0 2 1
7103 1544 7 0.4236 49.7093599778221 12.004313327973424 6.827357997327849 0 0 1
3777 435 7 0.4236 53.60295083507602 13.980279681329492 10.584728544586367 1 0 0
3345 291 7 0.4236 56.54566155088981 11.124502117024715 11.192348927704135 0 0 1
4372 634 8 -0.8472 46.752381018611985 11.365153614184361 0.9483235042431808 0 -1 -1
3344 291 7 0.4236 55.79188947422527 11.837518157087523 12.45332567620117 0 0 1
5814 1114 7 0.4236 54.93297189648464 13.479536401196345 6.788843836556824 0 0 0
5271 933 7 0.4236 55.15487951285469 7.131064337772598 5.076763155140856 0 1 1
8393 1974 7 0.4236 52.25313161382241 11.093144280997816 4.284081591244654 -1 -3 1
3795 441 7 0.4236 52.17019769821316 6.500128518261048 1.2792441262023204 0 0 0
3793 441 8 -0.8472 51.87711439591773 7.451145405272179 1.3775771736048048 0 0 0
8392 1974 8 -0.8472 52.416689703543916 11.290225847200068 5.25072936734409 -1 -3 1
8840 2164 9 1 50.95944879184291 10.338120918750327 0.2509668865010932 0 -1 0
9000 2324 10 -1 53.6924491437089 11.317917930297256 1.5056047940301358 0 -2 2
8394 1974 7 0.4236 52.577412399185626 12.27016739380709 5.368556152049847 -1 -3 1
5269 933 8 -0.8472 55.22032198154691 8.121709516037784 4.957015460363837 0 1 1
5270 933 7 0.4236 55.921400907474585 8.329397046304067 4.274846588501729 0 1 1
7566 1698 7 0.4236 51.32836458432946 7.895499074250323 6.834974245415707 0 -2 1
5928 1152 7 0.4236 56.25097216677371 10.02211808034535 1.3929641952131395 -1 2 1
7564 1698 8 -0.8472 52.27622740890497 7.7201187180006405 7.101053929156964 0 -2 1
5820 1116 7 0.4236 38.10610069539992 8.612292625249028 0.552085416586556 0 0 0
2523 17 7 0.4236 38.74068673951035 3.011373497307888 8.010543482011135 0 0 1
5900 1143 7 0.4236 40.667605746529915 0.9253929120729111 8.967748161325913 0 -2 1
3077 202 7 0.4236 42.02959152136499 4.356804809544236 7.16800784383042 0 0 0
3076 202 8 -0.8472 42.509867911193766 3.6497332163835163 7.6870306831104545 0 0 0
4390 640 8 -0.8472 39.05795738320764 4.769303477938334 9.482251386233894 0 -1 0
6803 1444 7 0.4236 38.05890742312521 12.526331059306033 9.95962111047706 0 0 1
2521 17 8 -0.8472 38.62883644033828 2.318646566716289 7.29806962050116 0 0 1
5813 1114 7 0.4236 54.56172447857846 12.662963532403815 8.153398937374615 0 0 0
6151 1227 8 -0.8472 56.766238764438995 12.34602042440251 3.348213562484301 0 0 1
5899 1143 8 -0.8472 41.621954676069244 0.9507333271876728 9.26536539655934 0 -2 1
3078 202 7 0.4236 41.98891941350492 3.4299224034633418 8.511831241274768 0 0 0
5548 1026 8 -0.8472 42.77634246424633 6.344276299896755 10.209913496545168 0 -1 1
5901 1143 7 0.4236 42.15890277059189 1.4910679115070509 8.617503278977214 0 -2 1
4552 694 8 -0.8472 38.62008073682511 1.6936980140937459 11.061152589359276 0 1 2
5550 1026 7 0.4236 42.294547365890864 5.9109625114725475 10.971564888885876 0 -1 1
4553 694 7 0.4236 38.663703044358556 2.557484281055451 10.559185829916457 0 1 2
5549 1026 7 0.4236 43.29537127437432 5.652915941173277 9.707290394258747 0 -1 1
8986 2310 10 -1 40.60263937815296 4.584235059001553 12.751790054853856 0 0 1
4554 694 7 0.4236 38.94554649707457 1.834725131685699 11.99613048581848 0 1 2
3648 392 7 0.4236 53.26118962464122 8.7092467771404 12.886109210413188 0 0 0
3827 452 7 0.4236 55.545871023907516 6.851520934937015 12.371405158446446 0 0 0
8030 1853 7 0.4236 53.20922102730674 10.477421622250295 9.699034466635915 0 -1 0
5228 919 7 0.4236 45.05355200663728 3.7938470868432543 12.608831270780783 0 1 1
5227 919 8 -0.8472 45.71134464768843 3.465202453654885 11.931113321716708 0 1 1
3828 452 7 0.4236 55.91762236113733 6.931522408873677 10.783316003368698 0 0 0
5812 1114 8 -0.8472 54.94063523369382 12.58284783009451 7.231439870199362 0 0 0
8018 1849 7 0.4236 47.141760465868344 4.840487503266683 8.306108539694078 -1 0 0
8017 1849 8 -0.8472 48.053644439966604 4.440676886665086 8.213268776744584 -1 0 0
5229 919 7 0.4236 46.185283401992976 4.244607754030283 11.52134542798725 0 1 1
8019 1849 7 0.4236 48.436494197337844 4.686953518520784 7.322890189092307 -1 0 0
6690 1406 7 0.4236 49.873017262083486 4.1698313618810365 12.36558640957298 0 2 1
8638 2056 8 -0.8472 47.63233785610241 0.3585711809367966 9.21268122792003 0 0 0
8045 1858 7 0.4236 44.82862028707746 7.485564471526634 0.5571612817232287 0 0 1
3243 257 7 0.4236 57.076572213556965 3.7341019707992356 3.5292269464415065 0 0 0
6688 1406 8 -0.8472 49.547426562302526 3.4426730274705255 11.761242489045376 0 2 1
6689 1406 7 0.4236 48.692676086478045 3.068261099197366 12.120710743654683 0 2 1
3398 309 7 0.4236 52.710067005051876 12.718239302914562 13.171356222384073 1 0 -1
8001 1843 7 0.4236 50.4964510821394 1.847354852876765 13.373233119565613 0 2 1
2765 98 7 0.4236 55.57669289370531 3.2115629376586026 11.153544966094504 0 0 0
5331 953 7 0.4236 53.01422872022306 1.930205965406559 8.892804851041491 0 1 -1
3343 291 8 -0.8472 56.64170463307931 11.795066636774527 11.927957054034717 0 0 1
6923 1484 7 0.4236 51.99135208631846 5.533271195167419 9.18955996410966 0 1 0
6189 1239 7 0.4236 56.71159910823889 5.858382191773253 7.829288307307894 0 -1 1
3826 452 8 -0.8472 55.37954916320885 6.446211546950118 11.472482757453355 0 0 0
7178 1569 7 0.4236 53.738970889653444 2.909612978368919 12.851731095055088 0 -2 2
7177 1569 8 -0.8472 54.047488821885764 1.9584003074218277 12.855101716245686 0 -2 2
6187 1239 8 -0.8472 56.42471040264871 5.481654575472705 8.710067068288556 0 -1 1
5330 953 7 0.4236 52.90184555576314 3.238490629058851 7.922038192520944 0 1 -1
5329 953 8 -0.8472 53.51322370858315 2.523476002728721 8.26111219205964 0 1 -1
8816 2140 9 1 49.46850524175726 2.4283429175822513 9.056010205105109 0 0 0
8980 2304 10 -1 51.52338917044387 0.50870024266287 10.234672971273742 0 2 0
7179 1569 7 0.4236 53.403963031979735 1.397424375694523 12.334351259880284 0 -2 2
6924 1484 7 0.4236 50.399097734336245 5.570195364424356 8.829019856425182 0 1 0
6922 1484 8 -0.8472 51.21211429109355 4.989948830734374 8.877167028883113 0 1 0
5412 980 7 0.4236 40.10270842962177 13.383614590024349 5.055567613952358 0 -1 0
6281 1270 7 0.4236 55.74437986431694 1.7730867906837866 1.947523237295376 -1 -2 1
7432 1654 8 -0.8472 50.392850519994255 7.841496438383723 10.286773906075465 0 2 1
8029 1853 8 -0.8472 52.508722843649394 10.966781600309906 9.179583299318038 0 -1 0
6802 1444 8 -0.8472 38.194714894810154 12.7454698110641 8.993425091332881 0 0 1
3216 248 7 0.4236 39.84697272557012 9.931403900684263 8.677364722075732 0 0 1
7438 1656 8 -0.8472 39.9946292285662 0.4303131309954824 1.0122039845180821 0 -2 0
6514 1348 8 -0.8472 45.97807958497722 0.3187495262603775 12.985238323762275 0 2 1
3933 487 7 0.4236 42.45114105045995 12.801818832721489 7.304466731536844 1 1 0
3931 487 8 -0.8472 42.670694274362425 12.251739423026079 8.11020200174051 1 1 0
3215 248 7 0.4236 40.106658119722496 11.156939064365497 7.629866016513981 0 0 1
3214 248 8 -0.8472 40.051102307417075 10.163146104639772 7.726246076291809 0 0 1
2881 137 8 -0.8472 41.01557704860694 9.170703967293065 10.736394679908598 0 -2 -1
2883 137 7 0.4236 41.93360013766013 8.976413793269812 10.3907282682291 0 -2 -1
4684 738 8 -0.8472 39.50318577839784 0.24550396075104172 4.850783022962197 0 0 1
5029 853 8 -0.8472 41.106300047694155 12.22115604486323 11.471859830441943 0 -2 -1
5031 853 7 0.4236 41.359203335212186 11.261520294313446 11.348816880708064 0 -2 -1
5030 853 7 0.4236 41.3414589181729 12.5115313277339 12.399428151311279 0 -2 -1
2882 137 7 0.4236 40.58312397204137 8.318571641632522 11.031106539897301 0 -2 -1
3695 408 7 0.4236 45.53508664852045 9.406363040153792 9.924605673190715 0 0 1
3694 408 8 -0.8472 45.90514391003337 8.931249704687424 9.12627921360066 0 0 1
5865 1131 7 0.4236 47.5370586085865 6.479228141940786 12.080336309829205 0 -1 0
5863 1131 8 -0.8472 47.30368668755982 6.0283165496196105 11.218816448982459 0 -1 0
5864 1131 7 0.4236 47.970866400095865 6.281971829898209 10.5184377083744 0 -1 0
5720 1083 7 0.4236 43.44354097781356 11.022346622979075 10.414475228441562 0 -1 0
5719 1083 8 -0.8472 44.237294274786926 10.750654853222747 10.958662080657014 0 -1 0
5721 1083 7 0.4236 43.93576257288173 10.464799629896634 11.868258503052921 0 -1 0
3696 408 7 0.4236 46.71421548880349 8.408519402736596 9.394898337693867 0 0 1
8682 2070 7 0.4236 46.628058050963766 11.355060701157837 6.1290521377938685 0 2 1
5518 1016 8 -0.8472 48.97405491466471 10.66101965016238 12.785776687560555 0 -2 1
8863 2187 9 1 48.174954438988976 13.627147151694151 11.903055926703676 0 1 0
3531 353 7 0.4236 46.550259416183756 12.318890173213685 9.051302888080505 0 0 0
5520 1016 7 0.4236 48.33214195987842 10.42327161229674 12.056788502797835 0 -2 1
7433 1654 7 0.4236 50.313162860954044 8.010214198200433 9.304335995745369 0 2 1
8903 2227 9 1 54.139471321626 10.041717417839399 6.936770459588784 0 0 0
7434 1654 7 0.4236 50.88288890017274 8.599892094144096 10.716539495549728 0 2 1
6515 1348 7 0.4236 46.18498938477655 1.2187878976466149 12.601676813513228 0 2 1
3529 353 8 -0.8472 46.373552205841094 12.800892495744561 9.909468610050014 0 0 0
3530 353 7 0.4236 45.524482553604756 12.461039518507663 10.313919983542503 0 0 0
5669 1066 7 0.4236 55.10403304320079 0.786184745963002 8.612418873704025 0 -1 -1
7080 1536 7 0.4236 56.82783928255465 3.122917758129306 13.123642693114665 0 2 2
5927 1152 7 0.4236 57.02294471912033 9.212251280775929 0.20351020954646148 -1 2 1
5668 1066 8 -0.8472 56.06046443352067 0.4944178745372101 8.622981761717261 0 -1 -1
6907 1479 8 -0.8472 44.64910980001183 4.972246907309352 0.1523110370521122 0 1 1
3788 439 7 0.4236 53.49680947819629 5.151721699602809 0.028215551959682728 1 -2 2
6316 1282 8 -0.8472 41.1874842798874 3.333724873016327 16.406822366485112 0 0 0
6318 1282 7 0.4236 41.03763977230138 4.3105415593740695 16.25393044910112 0 0 0
8000 1843 7 0.4236 51.500033894679724 2.7006846109281923 14.33825971432298 0 2 1
4921 817 8 -0.8472 41.99585170414674 4.561576209043273 18.960692547343363 0 -1 1
4922 817 7 0.4236 41.33704276223505 4.358431719040492 19.685056494288105 0 -1 1
5488 1006 8 -0.8472 41.21361115812926 6.939889079913511 15.79627559673505 0 -1 -1
4923 817 7 0.4236 41.90166889474639 3.8893476513313594 18.226363916172843 0 -1 1
8612 2047 7 0.4236 56.20952923477037 12.987070059289849 18.528699854000816 0 0 1
3484 338 8 -0.8472 41.82365989013156 0.37013555603591225 18.24827999184766 0 0 0
6419 1316 7 0.4236 39.22530759159278 11.885944104297863 24.545349768139506 0 1 1
8112 1880 7 0.4236 38.47643707604477 3.688229167608054 17.73920691711301 0 1 0
6680 1403 7 0.4236 47.86227447264388 13.567251713495123 25.90906001308782 1 -1 -1
6317 1282 7 0.4236 41.63092511547637 2.934889727123459 15.604145070859785 0 0 0
5436 988 7 0.4236 48.71653921100269 0.9106083505534647 19.296410446983423 0 -2 0
2497 9 8 -0.8472 44.76179286359924 1.5748143998458652 16.73006652372771 0 3 0
2498 9 7 0.4236 43.78598960634846 1.671780740577677 16.534093181491624 0 3 0
7079 1536 7 0.4236 56.63837245242174 2.7751725516543364 14.707878178334783 0 2 2
7798 1776 8 -0.8472 43.891608052347706 4.826348194853855 14.834310171376789 0 2 -2
6120 1216 7 0.4236 39.350717613826234 4.890760558189383 20.56257354879468 0 0 0
2499 9 7 0.4236 45.2931365383258 1.9693039006232813 15.980365279101864 0 3 0
5022 850 7 0.4236 47.805893015231774 4.037463149249583 15.701137150909775 0 2 1
4402 644 8 -0.8472 47.47999063066405 7.100448324023516 16.626326039087864 0 1 -1
4403 644 7 0.4236 47.7658937379601 8.036166202676151 16.41970615177684 0 1 -1
4404 644 7 0.4236 46.85369871918247 7.1077339172467155 17.40588074387462 0 1 -1
3204 244 7 0.4236 45.2601911380516 4.215239185220383 20.10146196413999 0 1 -1
4957 829 8 -0.8472 46.85326553583426 6.1720602295808344 20.833815504568022 0 -1 0
4959 829 7 0.4236 47.68612340142241 6.057729961955973 21.375365583386277 0 -1 0
4958 829 7 0.4236 46.104310511357234 6.459496366356135 21.430847408285963 0 -1 0
5021 850 7 0.4236 46.74500683905806 4.41719773954626 14.51921134625895 0 2 1
5020 850 8 -0.8472 47.37940070168727 3.7204560807610685 14.854018023063901 0 2 1
5396 975 7 0.4236 50.81007542669193 4.008776381374952 20.563241613333545 0 1 1
8110 1880 8 -0.8472 38.38754924149502 2.7961356173082983 17.29618496758267 0 1 0
4133 554 7 0.4236 50.407500465594744 4.50144776800356 18.227365861338836 0 0 0
3364 298 8 -0.8472 50.81337074942756 2.2548553270838925 18.109591499317666 0 2 -1
3365 298 7 0.4236 50.76595972135043 2.0335666422493635 17.135536261697666 0 2 -1
7642 1724 8 -0.8472 52.20093867433263 4.836353876436567 13.863601592700578 -1 0 -1
5554 1028 8 -0.8472 51.49496486376676 13.7874855133279 16.883653435798717 0 1 1
7687 1739 8 -0.8472 51.10707206791668 13.234366539324348 26.705194582348568 0 -1 -1
3366 298 7 0.4236 51.669116883617725 1.9039868580422494 18.48984151569766 0 2 -1
5150 893 7 0.4236 39.06114754177765 12.059774300081843 17.200775962722297 0 1 1
8276 1935 7 0.4236 53.70140401333566 6.869363419105928 20.552159695600793 0 -3 0
6706 1412 8 -0.8472 54.842266398409265 3.58552895100317 18.27273215627321 0 -3 0
6707 1412 7 0.4236 55.47896430388521 3.8456330694549914 18.99865342634171 0 -3 0
6708 1412 7 0.4236 54.78427137890268 4.3232403244783235 17.600111492530573 0 -3 0
8498 2009 7 0.4236 49.67430201359875 0.3859109239903707 15.414943612918957 0 0 0
3570 366 7 0.4236 55.323135288821724 4.836863783195206 15.176910279854116 0 -2 0
8275 1935 8 -0.8472 54.13034184218328 6.944924764231034 19.651991423173154 0 -3 0
3568 366 8 -0.8472 54.61898165711603 5.491045653674672 15.452979363598148 0 -2 0
8277 1935 7 0.4236 53.663905898996475 7.650635326235394 19.11869026111917 0 -3 0
2873 134 7 0.4236 53.01867468793882 7.676902080201779 16.233351163868704 0 1 -1
6212 1247 7 0.4236 38.94909901368767 7.668470937146293 17.83181240197313 0 2 0
2872 134 8 -0.8472 52.10540768178929 8.082351905807734 16.193931717363956 0 1 -1
6632 1387 7 0.4236 53.84277041798296 2.0056363300439957 19.61778059175653 0 0 1
6604 1378 8 -0.8472 46.356889468448735 8.995263933763871 13.854928369583174 0 -1 0
3569 366 7 0.4236 54.90112004315614 6.414297136292955 15.19220059778001 0 -2 0
5733 1087 7 0.4236 41.258303113850495 10.647030154460055 20.250448984865848 0 -2 0
5731 1087 8 -0.8472 41.34934388355577 11.590622360968208 19.93210075962651 0 -2 0
5555 1028 7 0.4236 50.7029259184265 14.0481122387217 17.435693426164203 0 1 1
7679 1736 7 0.4236 40.18942228929885 10.354155810931358 15.656656363052889 0 1 0
5034 854 7 0.4236 41.68390136920425 7.749103171179886 21.335376083101675 0 -2 0
5032 854 8 -0.8472 41.464392891644835 8.380828523085434 20.591911450621883 0 -2 0
5489 1006 7 0.4236 40.70033408261399 7.79808144586503 15.803527990401362 0 -1 -1
6211 1247 8 -0.8472 38.81041465954249 8.442864154402965 18.449130656580014 0 2 0
6516 1348 7 0.4236 45.27632193455322 0.41080330581282604 13.691681802943961 0 2 1
6213 1247 7 0.4236 38.58583908155448 9.258325615179896 17.91566232922914 0 2 0
7678 1736 8 -0.8472 39.60107755238818 9.712069502678716 15.165152485757114 0 1 0
7680 1736 7 0.4236 39.67726549509545 9.876015933295971 14.181629547175069 0 1 0
3170 233 7 0.4236 44.56992618297657 6.818982309225813 19.462418666688315 0 3 0
3169 233 8 -0.8472 44.50878616572722 6.959565380045142 18.474239289181472 0 3 0
7778 1769 7 0.4236 38.65546146489449 10.359270152876881 19.629662391885944 0 0 2
8567 2032 7 0.4236 41.22331400650398 12.893105831362044 16.286089959706864 0 0 2
8566 2032 8 -0.8472 40.65478403588553 13.714661134834264 16.32875987066594 0 0 2
3171 233 7 0.4236 43.72271158444719 6.457182018516352 18.1141032493019 0 3 0
8219 1916 7 0.4236 53.601061850019526 8.780663850645075 26.578150421454996 0 1 0
5033 854 7 0.4236 40.87182449232868 7.922754971905313 19.929316803473238 0 -2 0
5314 948 8 -0.8472 55.97355872147132 6.3434717476259825 23.90013419343679 0 0 0
9019 2343 10 -1 43.12498553348973 11.429035345538106 14.46083467386433 0 -2 0
7303 1611 8 -0.8472 48.389968345398934 10.191886804811011 16.297073095165597 0 1 1
8209 1913 8 -0.8472 46.73596712584707 12.867564543887521 16.80952474026567 0 1 1
4132 554 8 -0.8472 50.51276851251893 5.495229261125507 18.26365760073419 0 0 0
4134 554 7 0.4236 49.62632855382505 5.917614760701407 18.452905325135912 0 0 0
5596 1042 8 -0.8472 45.04608507218827 10.13791369249025 17.338178760653058 0 -3 1
5597 1042 7 0.4236 44.24837987105013 10.520893711996537 16.872353689188262 0 -3 1
4551 693 7 0.4236 51.400783046128005 10.444294049271859 18.521374353116276 0 1 -1
4550 693 7 0.4236 50.266055918783124 11.282284970697306 19.344048116175575 0 1 -1
4549 693 8 -0.8472 50.42019489202995 10.539013567596424 18.693057412716634 0 1 -1
5598 1042 7 0.4236 44.80949382817747 9.24736278330281 17.726693599142976 0 -3 1
5099 876 7 0.4236 46.34133854068197 10.221357643257242 19.475467718994842 0 0 -2
5098 876 8 -0.8472 47.04481723756392 9.819422337613943 20.061612652490034 0 0 -2
5100 876 7 0.4236 47.09766460632101 8.83532629319387 19.89201841360072 0 0 -2
6324 1284 7 0.4236 45.035389975998456 13.065006739453088 20.09227073510909 0 0 0
7305 1611 7 0.4236 48.90637205381296 10.238092965361233 17.152171141583736 0 1 1
7991 1840 7 0.4236 49.95339788462495 7.511933860474476 14.004738576918623 0 2 1
7304 1611 7 0.4236 47.6420661699373 10.855185578386207 16.323103015103584 0 1 1
7992 1840 7 0.4236 48.85507464368951 6.621273960175804 14.82146220713242 0 2 1
6323 1284 7 0.4236 46.558045467091866 13.648118956572278 20.182420350998935 0 0 0
6322 1284 8 -0.8472 45.60420035763737 13.881519154511697 19.993465210760693 0 0 0
8211 1913 7 0.4236 45.83470922643799 12.655883201073788 17.187579305877666 0 1 1
6032 1187 7 0.4236 46.981758210822136 12.96830072036224 14.732358017422024 -1 0 0
7990 1840 8 -0.8472 49.45037065145434 6.647771120764212 14.018392645696096 0 2 1
5907 1145 7 0.4236 53.61418517347159 11.811362237262221 15.202007009955901 0 0 1
8613 2047 7 0.4236 54.92097500074805 13.096741463978079 17.531590670634607 0 0 1
7878 1802 7 0.4236 54.27968589254552 12.015770785870448 20.22202158149441 0 1 1
8611 2047 8 -0.8472 55.21633710533539 12.889977045191953 18.4643340100996 0 0 1
2874 134 7 0.4236 51.47616397184848 7.541325486493659 16.75191279172976 0 1 -1
7877 1802 7 0.4236 53.140212439634205 10.945127661435277 20.69313742803582 0 1 1
9015 2339 10 -1 56.03967241085056 8.591379376625769 14.859103882712853 0 0 1
3259 263 8 -0.8472 51.79005796970472 10.81217500903635 15.058470711354492 0 -1 -1
3261 263 7 0.4236 50.84476927404497 10.542895552786229 14.874301700927239 0 -1 -1
3260 263 7 0.4236 52.29326261151587 10.030905652766112 15.427799581790607 0 -1 -1
7876 1802 8 -0.8472 53.60742231358263 11.797145725761435 20.929315806471074 0 1 1
5167 899 8 -0.8472 54.56729849749571 9.75858634887072 18.052350362987653 0 1 0
5906 1145 7 0.4236 55.19559771380877 11.427585084888793 15.337933538714369 0 0 1
5905 1145 8 -0.8472 54.52891138734891 12.171408919378976 15.385426125227784 0 0 1
5169 899 7 0.4236 54.93705202448027 10.687157176039277 18.02012081385745 0 1 0
5168 899 7 0.4236 54.79917977723515 9.277945960650262 17.206645856605856 0 1 0
5490 1006 7 0.4236 41.45246969741862 6.702315187860406 14.854731478873319 0 -1 -1
6084 1204 7 0.4236 42.268253007727864 1.515374531396387 20.544172436752277 0 -2 1
6082 1204 8 -0.8472 42.18479849456053 1.6279769944782598 21.534301870915694 0 -2 1
6083 1204 7 0.4236 41.433462087138246 2.2562666217218275 21.73615799706776 0 -2 1
7743 1757 7 0.4236 38.17856768146897 10.882932292584075 26.88936814662556 0 0 0
6834 1454 7 0.4236 52.33536413160387 13.099816135729558 24.300264016247198 0 0 1
5519 1016 7 0.4236 48.52498965816258 10.555095615415446 13.672974969014332 0 -2 1
5965 1165 8 -0.8472 44.36044280292593 0.8151085999423235 24.92652598266939 0 2 0
4676 735 7 0.4236 38.86961695643449 3.165687693274075 23.86562072104446 0 0 0
4675 735 8 -0.8472 39.27689176050198 2.523892861003693 24.515410442757798 0 0 0
7629 1719 7 0.4236 41.66192593059426 4.2088303217812095 25.806556960151575 0 1 0
4677 735 7 0.4236 39.9123325833156 1.9202740460003258 24.03389270876969 0 0 0
7570 1700 8 -0.8472 44.75479130777807 4.538539090543086 23.30070878672608 0 -1 1
7571 1700 7 0.4236 43.83475496089442 4.816927595773963 23.024967271046528 0 -1 1
7627 1719 8 -0.8472 42.40369994567824 3.9787473574632672 26.436503985313422 0 1 0
8929 2253 10 -1 41.07967685501559 5.314673535790853 22.537144197794095 0 0 0
4217 582 7 0.4236 38.29663161383047 5.941384529933757 25.56823065849389 0 1 1
6606 1378 7 0.4236 45.38451135663667 9.216129320987646 13.779434351231094 0 -1 0
6879 1469 7 0.4236 51.271855930078544 0.46648436555181083 21.63380816992716 0 0 0
5149 893 8 -0.8472 38.07773649839141 12.06476929346046 17.01945340245637 0 1 1
7203 1577 7 0.4236 51.457559072416295 9.211825636212977 24.846528427663042 0 1 1
3202 244 8 -0.8472 45.014164962533755 3.2460020470489996 20.108570484523028 0 1 -1
5395 975 8 -0.8472 50.618641163561755 3.586312836629141 21.44917482236693 0 1 1
5397 975 7 0.4236 50.6018358322458 2.591641329236701 21.34745534321086 0 1 1
6418 1316 8 -0.8472 38.58093521386481 11.121513154454538 24.524621992785693 0 1 1
6877 1469 8 -0.8472 50.292279405384065 0.5846221788091682 21.471101695567672 0 0 0
8888 2212 9 1 44.65844148123617 1.9323103274600653 22.516317649275663 0 0 0
7572 1700 7 0.4236 45.21070724948168 5.30165832054513 23.758737001235357 0 -1 1
3203 244 7 0.4236 45.23884966698673 2.838584942845075 19.223399242600003 0 1 -1
5623 1051 8 -0.8472 47.06054132506477 2.1854604464245377 23.558173361964634 0 0 -1
5624 1051 7 0.4236 47.94640091954729 1.748081505591731 23.403407469240275 0 0 -1
5625 1051 7 0.4236 46.91730338854485 2.31000238499114 24.539994447558055 0 0 -1
3346 292 8 -0.8472 48.604600991553916 5.13058003564194 23.823842616550547 0 1 0
3348 292 7 0.4236 49.18007325242906 4.633225963757088 23.174634775907542 0 1 0
3347 292 7 0.4236 47.845481316377835 4.546711973111675 24.111654644668924 0 1 0
7948 1826 8 -0.8472 46.17615214447184 6.808595649500828 25.837676909832044 0 1 1
7949 1826 7 0.4236 46.64640797225466 5.999423066825872 26.18995468983467 0 1 1
7950 1826 7 0.4236 45.46268225684481 7.08599919731915 26.481111556129196 0 1 1
6283 1271 8 -0.8472 55.47928254002974 4.114707835770893 21.405190745790808 0 1 1
7201 1577 8 -0.8472 50.58229980633779 9.413971832969025 25.28591260795241 0 1 1
6285 1271 7 0.4236 55.66835330346145 4.988698968679196 21.852842193981992 0 1 1
5967 1165 7 0.4236 43.804297046127914 0.08869073234351763 25.33028227213682 0 2 0
3275 268 7 0.4236 52.611578315880024 5.843311330643471 23.075537733665428 1 -1 -1
3274 268 8 -0.8472 52.33553346429325 6.344250184971301 22.255257397479827 1 -1 -1
5238 922 7 0.4236 54.18998016260464 2.1199085265306388 23.189450542020566 0 0 0
6031 1187 8 -0.8472 46.624468116935105 12.697212320016435 13.838570727011655 -1 0 0
5315 948 7 0.4236 55.19712305660656 5.713875383366911 23.92763211599635 0 0 0
5236 922 8 -0.8472 53.244087119670105 2.2086477579507604 23.501559073928366 0 0 0
5237 922 7 0.4236 52.78653127188087 2.927626643042229 22.978384089209225 0 0 0
7684 1738 8 -0.8472 53.071680098228846 4.9697862110533055 25.255788505040652 0 -2 1
7686 1738 7 0.4236 52.726874161541325 5.749545943057824 25.778362635023626 0 -2 1
4900 810 8 -0.8472 51.053025425127274 2.205265049227089 25.808643595223828 -1 0 0
4901 810 7 0.4236 51.33046070679322 1.4347873297027711 25.234715074090158 -1 0 0
4902 810 7 0.4236 51.35402252154754 3.060502010376447 25.386777824322362 -1 0 0
7685 1738 7 0.4236 53.54726982090286 4.340619321308283 25.8705760108673 0 -2 1
3276 268 7 0.4236 51.53562329178066 5.902924931678938 21.848592948963486 1 -1 -1
7628 1719 7 0.4236 43.248676085399254 3.8400717241212488 25.919992108124305 0 1 0
7800 1776 7 0.4236 43.1397212290582 4.779912737619501 14.176655176588344 0 2 -2
8116 1882 8 -0.8472 43.352707776495414 12.25816638903273 24.393084392095513 0 -1 0
4218 582 7 0.4236 38.85887342962804 5.565353073442604 24.081922789779956 0 1 1
6033 1187 7 0.4236 45.9081782573474 12.010122891112731 13.96038141350629 -1 0 0
4272 600 7 0.4236 40.833081715187056 13.133929788771978 24.36625501807154 0 -1 0
8117 1882 7 0.4236 43.938843013298595 13.062546282768508 24.490133589639235 0 -1 0
7140 1556 7 0.4236 44.016057403279774 9.857578720766359 26.375051170708335 0 -3 0
7139 1556 7 0.4236 42.91285650592711 8.764199158299451 25.87097216551075 0 -3 0
6118 1216 8 -0.8472 38.71851257922327 4.783540835496618 19.795226678044518 0 0 0
5591 1040 7 0.4236 40.952257390282725 7.561662073459845 24.295671954545817 0 -1 0
5590 1040 8 -0.8472 40.8371916718173 8.129660051546244 25.11061882849846 0 -1 0
7138 1556 8 -0.8472 43.84090015679052 9.110496768602603 25.73381128198194 0 -3 0
7569 1699 7 0.4236 45.17627299625712 9.065225695945685 22.110605231161312 0 1 0
5592 1040 7 0.4236 40.051513332701795 8.735676668335069 24.986306790643127 0 -1 0
7799 1776 7 0.4236 43.632258022996396 5.420520164052546 15.59568869190251 0 2 -2
8118 1882 7 0.4236 43.28652948966654 11.785963893134943 25.27208687177931 0 -1 0
5732 1087 7 0.4236 40.49029321711954 12.07875151740396 20.08624987261511 0 -2 0
6066 1198 7 0.4236 44.16904003246355 11.698279350630877 22.318600437849508 0 -2 -1
6065 1198 7 0.4236 43.39168537642292 11.290305019479995 20.94168240802934 0 -2 -1
5729 1086 7 0.4236 46.95262969847024 11.670763620290689 21.842830023703744 0 0 1
3182 237 7 0.4236 49.9891845337854 8.55054274635301 21.51571947769403 1 1 0
3181 237 8 -0.8472 49.28076670489569 8.589754740078021 22.220422718140927 1 1 0
3183 237 7 0.4236 48.58795244237851 9.26202337347178 21.95953296667222 1 1 0
6064 1198 8 -0.8472 44.28576434072058 11.363447434989865 21.383579937400423 0 -2 -1
8210 1913 7 0.4236 47.015776373462415 13.78064073724115 17.10617047564716 0 1 1
7568 1699 7 0.4236 44.64974466039407 8.463510699345377 23.534449858094415 0 1 0
7567 1699 8 -0.8472 45.219427188800026 8.283370366853791 22.732569905617222 0 1 0
6681 1403 7 0.4236 47.89003330767088 11.935514458421988 25.85170547997701 1 -1 -1
5728 1086 8 -0.8472 47.316262320783004 12.176589709591598 22.62507769688844 0 0 1
6521 1350 7 0.4236 56.4865998404743 8.239341807752524 22.161540151548557 0 1 0
7887 1805 7 0.4236 46.86573380538396 10.648961403225826 23.929543741799876 0 -1 -2
7078 1536 8 -0.8472 56.78057177161144 3.5098546543369915 14.044536793544234 0 2 2
5730 1086 7 0.4236 48.21637131928658 12.545892082203578 22.39395055894881 0 0 1
7886 1805 7 0.4236 46.16603359839794 9.863392336377645 25.178514358514 0 -1 -2
7885 1805 8 -0.8472 47.031655976898286 10.052651308286123 24.714963705992066 0 -1 -2
7688 1739 7 0.4236 50.16815492957922 13.104502081037289 26.38649391218687 0 -1 -1
8796 2120 9 1 48.45769874095685 7.771550713100249 24.741001179425552 0 -1 0
6679 1403 8 -0.8472 47.928336081847796 12.73207146159883 26.45505451434501 1 -1 -1
5258 929 7 0.4236 55.69267391871831 10.609913439211063 23.554291526410374 0 0 -1
6520 1350 8 -0.8472 56.03233815270602 8.98622721195174 21.6759388869452 0 1 0
6833 1454 7 0.4236 53.966062043032295 13.185192747875734 24.312976986026133 0 0 1
5257 929 8 -0.8472 55.58682753152757 11.221406475703187 24.338430224416673 0 0 -1
4208 579 7 0.4236 53.9595578624607 9.553993956557758 24.501753420069978 0 0 0
5259 929 7 0.4236 56.26517667477423 11.954104353912841 24.283687080569127 0 0 -1
4209 579 7 0.4236 53.7094671272992 8.279995074300976 23.51129494595521 0 0 0
4207 579 8 -0.8472 53.410641446306265 8.731648550890055 24.351956929130672 0 0 0
6832 1454 8 -0.8472 53.12807930656741 13.622474177141127 23.986526409320167 0 0 1
7202 1577 7 0.4236 50.65277832975335 10.275634938420108 25.7884755392241 0 1 1
6605 1378 7 0.4236 46.50714363172118 8.423276511472016 14.661311718611447 0 -1 0
5556 1028 7 0.4236 51.72373280543924 12.830124841601998 17.060078579414796 0 1 1
6522 1350 7 0.4236 56.27305527366642 8.9483348122365 20.7060834875895 0 1 0
6351 1293 7 0.4236 56.22158670478833 6.886964104224591 18.50473605266142 0 -1 2
7777 1769 8 -0.8472 38.09885072665252 10.910376117172401 20.251326868784215 0 0 2
8962 2286 10 -1 46.8313058622126 3.427133977307769 26.82515710623124 0 1 0
7643 1724 7 0.4236 52.762423033120406 4.99219362004254 14.676282117801888 -1 0 -1
5966 1165 7 0.4236 45.27177056607031 0.8049917731467202 25.338083241583014 0 2 0
6701 1410 7 0.4236 41.67134159055627 0.8851697492521904 14.082437336626114 0 1 1
7999 1843 8 -0.8472 50.95663175446467 1.8647849896668984 14.26088757066057 0 2 1
8111 1880 7 0.4236 39.27283905133049 2.3311389390464736 17.30254172769063 0 1 0
6633 1387 7 0.4236 53.97875653042736 0.8638821064198029 20.777320071023674 0 0 1
5434 988 8 -0.8472 47.84520022301013 0.42331847170208287 19.238816848270126 0 -2 0
6631 1387 8 -0.8472 53.462985090146375 1.1501748837875667 19.96984458269461 0 0 1
6700 1410 8 -0.8472 42.32218073815905 1.5338920351819234 13.68801625428411 0 1 1
6284 1271 7 0.4236 56.34039222100524 3.6391305911364276 21.22542254501421 0 1 1
4270 600 8 -0.8472 40.37435324240351 13.834086911517488 23.81912762136905 0 -1 0
5435 988 7 0.4236 47.43589568301652 0.5774824519029803 18.339537517708138 0 -2 0
5316 948 7 0.4236 55.960473648101456 6.92455673178568 24.713871922668815 0 0 0
7644 1724 7 0.4236 51.763609225962476 5.693426745515575 13.591261523084302 -1 0 -1
6239 1256 7 0.4236 40.07689237710696 4.429578152510367 30.229087904944294 0 1 -2
6238 1256 8 -0.8472 39.210734152077116 4.316736525857027 29.742223698206097 0 1 -2
6240 1256 7 0.4236 39.04542853111958 5.117253113574341 29.166161745308916 0 1 -2
9005 2329 10 -1 43.62521124239353 5.403662931496948 32.224883465607356 0 0 0
4147 559 8 -0.8472 38.94754538757476 0.5003448636476162 28.555633504788823 0 1 2
4970 833 7 0.4236 41.69045058984313 6.981999301055531 33.57884028845375 0 2 1
5650 1060 8 -0.8472 41.52077361228376 6.609692680463721 27.847842718789448 0 0 0
8799 2123 9 1 44.41524210683446 1.8991387054865618 31.84439519942374 0 0 0
5653 1061 8 -0.8472 44.04004850618993 2.1512928269028873 29.044703948766802 0 2 -1
5655 1061 7 0.4236 43.25841972985406 2.685769331838178 28.72315826036071 0 2 -1
8413 1981 8 -0.8472 41.72918480312736 1.5836858894483852 32.38099415478412 0 0 1
6759 1429 7 0.4236 38.132958853081945 0.9408434212544774 32.52562820556822 0 2 1
8415 1981 7 0.4236 40.82184616648265 1.81088863615972 32.027277010881924 0 0 1
6757 1429 8 -0.8472 38.06752744972519 1.9015405365237186 32.255850668867346 0 2 1
6034 1188 8 -0.8472 45.27045083899663 13.665396255735601 38.48699680273605 0 3 -2
8414 1981 7 0.4236 41.63618649393184 1.1011811324721232 33.251936827884116 0 0 1
3849 459 7 0.4236 38.99108191345769 12.944164145230499 40.01750185782643 1 0 0
8373 1967 7 0.4236 52.67893229676107 12.219777122349903 27.61051377608244 0 0 -1
5654 1061 7 0.4236 44.8134977380589 2.2861738776471103 28.42536241558381 0 2 -1
4459 663 8 -0.8472 46.447916841887874 6.550816650573779 29.800164568350894 0 -2 0
4460 663 7 0.4236 46.09265243409683 6.538546093567624 30.734850004367903 0 -2 0
4960 830 8 -0.8472 46.59341589211239 0.32582558066382455 30.715543323791568 0 -2 -1
7083 1537 7 0.4236 56.19414536806744 9.561374739608942 30.205946245914262 0 1 0
6655 1395 8 -0.8472 47.98226139800276 4.486755287535033 32.660146150856825 0 -1 0
6657 1395 7 0.4236 47.66474022707681 5.417023292531565 32.84394460090185 0 -1 0
6294 1274 7 0.4236 46.47176628358577 1.8316576795866306 34.627348828349334 0 1 -1
4461 663 7 0.4236 46.273491462400465 5.6671967746157215 29.36566262423744 0 -2 0
3474 334 7 0.4236 50.42195623022586 5.055140337982061 33.117036491186944 0 0 0
3472 334 8 -0.8472 51.26225869782788 5.5862019925589 33.225964968375166 0 0 0
8813 2137 9 1 49.30444930752751 2.116976235068106 27.864802093124524 0 1 0
7461 1663 7 0.4236 55.16761214299363 13.888092079295719 30.94985385592286 -1 -2 0
7452 1660 7 0.4236 49.779227302488245 6.661316671703917 27.939558947258913 0 -1 -1
5532 1020 7 0.4236 38.396370512289764 7.6426993627552235 28.12699313406239 0 0 0
6292 1274 8 -0.8472 45.83082433544468 2.465819595356486 34.19487632279802 0 1 -1
7927 1819 8 -0.8472 45.65019572493279 7.39628631334484 34.342083272269804 0 -1 -1
7929 1819 7 0.4236 44.98447560543474 7.4361256897035055 35.087220799826646 0 -1 -1
7928 1819 7 0.4236 45.27414194293732 6.85845656006579 33.58754806099462 0 -1 -1
6977 1502 7 0.4236 52.425147996307366 13.628651049560649 37.4600082055577 0 0 -1
6355 1295 8 -0.8472 56.31797859208285 0.20105255610502762 28.51651417678729 0 0 0
4546 692 8 -0.8472 49.903695478608675 4.039153555250698 29.669735240830285 0 0 1
4548 692 7 0.4236 50.52882682389392 4.81924947163806 29.64400540627225 0 0 1
6656 1395 7 0.4236 47.24160930039314 3.839816592591293 32.8415436912221 0 -1 0
5691 1073 7 0.4236 53.52917697862599 4.6752207461836335 30.7743479487568 0 2 0
5689 1073 8 -0.8472 53.96337667739812 4.032853039157447 31.40588137931233 0 2 0
5690 1073 7 0.4236 53.364932521381085 3.243347817283294 31.54206549602125 0 2 0
3473 334 7 0.4236 51.506102255582995 6.007204181758422 32.35229573494198 0 0 0
3175 235 8 -0.8472 56.592689230916164 0.017670532723540425 39.95107435657574 0 0 -1
4547 692 7 0.4236 49.30765257118747 4.115884657091409 30.46901335359451 0 0 1
7161 1563 7 0.4236 54.86634916535745 5.96260545906046 28.419522912099527 0 2 0
5006 845 7 0.4236 53.86870089566681 5.73458247959619 34.21224520723279 0 0 0
9024 2348 10 -1 52.104487568143504 6.802970609525568 29.843446693599034 0 -1 0
7159 1563 8 -0.8472 55.84663207374784 5.787527756670183 28.511137671525656 0 2 0
7160 1563 7 0.4236 56.35938705007016 6.571014414195815 28.160094802847397 0 2 0
3106 212 8 -0.8472 41.3316271714542 13.000632186380873 27.385498468275856 0 0 0
5800 1110 8 -0.8472 54.009851265019066 2.57467123148721 27.413727662437605 0 0 0
5801 1110 7 0.4236 54.075811904548296 2.926653352289852 28.347407380955296 0 0 0
3539 356 7 0.4236 54.10124522687966 1.2846811234835256 33.62044455967034 0 1 0
3540 356 7 0.4236 54.13571908888406 2.916103362716851 33.68289090242893 0 1 0
6357 1295 7 0.4236 56.099456835677366 0.943618964573553 27.883392147874474 0 0 0
4047 525 7 0.4236 57.05544955326759 3.725744591471065 38.46024557272692 0 3 0
7739 1756 7 0.4236 52.09776007024979 10.771561336013558 30.77502398648107 0 -1 -1
7447 1659 8 -0.8472 40.256620813896205 11.182593195215926 29.36422500865783 0 0 0
6852 1460 7 0.4236 42.343844460206356 11.67330938282966 30.3153898457749 0 0 -1
6851 1460 7 0.4236 43.92505351669083 12.071626319045672 30.403412847110715 0 0 -1
6850 1460 8 -0.8472 42.995870392296055 12.431497179960509 30.319081318323924 0 0 -1
3177 235 7 0.4236 55.945507307472404 0.6285627666118427 39.495041157233466 0 0 -1
3108 212 7 0.4236 41.90161181221409 13.508178466360024 28.031652126103747 0 0 0
4971 833 7 0.4236 41.277238587319054 8.350874895845955 32.790131229680355 0 2 1
4759 763 8 -0.8472 43.05897670167572 13.521621959403609 33.791198311055915 0 -3 0
4969 833 8 -0.8472 41.01380983077851 7.715638153550385 33.516134070867444 0 2 1
4740 756 7 0.4236 41.63793822888725 11.463607218210605 33.60968535577235 0 -2 -1
4760 763 7 0.4236 43.86845384305464 12.969248566444225 33.59212400956991 0 -3 0
2496 8 7 0.4236 38.64496678803397 3.7691640487885447 36.39381124242399 0 0 -1
3847 459 8 -0.8472 39.122402248383985 11.954689323223908 39.956717755298854 1 0 0
7449 1659 7 0.4236 40.57194870151618 10.303755808709568 29.722294176918826 0 0 0
4738 756 8 -0.8472 41.065275985911775 11.291847616257689 32.80808901407721 0 -2 -1
4739 756 7 0.4236 40.40324717094758 12.034358770684147 32.70613284520731 0 -2 -1
7767 1765 7 0.4236 39.428254412878644 13.97031010141778 29.779683534493063 0 1 0
7448 1659 7 0.4236 39.296475701752435 11.317167922119877 29.609196710424854 0 0 0
6897 1475 7 0.4236 48.39448475074932 12.535733800639894 29.003268948065788 0 0 -2
8616 2048 7 0.4236 42.63518654313816 7.869708758554873 30.57774705623872 0 -3 -2
8614 2048 8 -0.8472 41.83238711516162 8.324350648122662 30.191982265834966 0 -3 -2
8533 2021 8 -0.8472 45.16107268974722 11.473599665705992 27.0968881222399 0 0 0
8534 2021 7 0.4236 45.35310455666514 10.879208259068607 27.87779989871996 0 0 0
3100 210 8 -0.8472 46.16864903470993 9.828497607720942 29.617187024574694 0 1 -1
3102 210 7 0.4236 46.24559530538845 8.840790508728686 29.753253696897733 0 1 -1
3101 210 7 0.4236 46.75003471731788 10.3023649744326 30.278579822140838 0 1 -1
6895 1475 8 -0.8472 48.92598392128879 13.114243535590752 29.622005707998557 0 0 -2
5142 890 7 0.4236 49.802299123439326 9.733497042478197 32.0227609123141 0 0 0
8615 2048 7 0.4236 41.60779419047549 7.911821126399684 29.30915803875372 0 -3 -2
6976 1502 8 -0.8472 53.19890044723603 13.616703124132165 36.82663276494304 0 0 -1
5141 890 7 0.4236 50.52653156125777 8.376138073658474 31.475320732755122 0 0 0
5140 890 8 -0.8472 50.38903656356483 8.96335122074604 32.27298999916835 0 0 0
6826 1452 8 -0.8472 57.04032875641038 8.389697553363687 38.9328503483362 0 -1 0
6896 1475 7 0.4236 48.43173266705003 13.221875540746025 30.484636097486693 0 0 -2
7082 1537 7 0.4236 55.280897440955734 10.8712772039882 30.547648276943523 0 1 0
8372 1967 7 0.4236 53.87907424141915 13.069040661144582 28.321173627485496 0 0 -1
8371 1967 8 -0.8472 53.66597304527916 12.266412338632584 27.764059682440564 0 0 -1
3012 180 7 0.4236 55.470879346801134 7.271434202797088 32.3259630198998 0 1 0
3011 180 7 0.4236 55.59581848057539 6.855739002318149 30.75172850347575 0 1 0
4170 566 7 0.4236 54.45701605446619 12.97839087128218 34.962774289634794 0 -1 0
4371 633 7 0.4236 41.605036074110956 13.078791729959306 39.61957001924656 0 0 0
6450 1326 7 0.4236 54.2597766587699 10.425527329950352 34.754369324011456 0 0 -1
7081 1537 8 -0.8472 56.08998889065567 10.544999341289513 30.058860034776252 0 1 0
3010 180 8 -0.8472 55.97156696094572 7.4341676681951805 31.475768474240457 0 1 0
8781 2105 9 1 50.9445843260789 9.228953739711594 34.981245653895485 0 0 1
6448 1326 8 -0.8472 53.50467385372253 9.848850395786831 35.06624070770212 0 0 -1
6449 1326 7 0.4236 53.72575920377288 9.466594378896328 35.963459658411466 0 0 -1
8738 2089 7 0.4236 41.1231946292624 9.280984147739927 39.88968790534227 0 0 -2
7738 1756 8 -0.8472 52.58083498550187 11.64099332243198 30.878593565394127 0 -1 -1
5802 1110 7 0.4236 53.46822201445065 1.7340557005099049 27.411901178360775 0 0 0
8220 1916 7 0.4236 53.670982188823395 8.184358321750771 28.09675421420859 0 1 0
8737 2089 8 -0.8472 40.21024467540242 9.167930621306152 40.281787262185276 0 0 -2
8245 1925 8 -0.8472 51.11054788493848 6.873142394650112 36.5106516167019 0 0 -2
4168 566 8 -0.8472 54.7558911484044 13.42931965437134 34.12174087140337 0 -1 0
2495 8 7 0.4236 39.0291159212649 4.199630441386429 37.921474370188726 0 0 -1
4666 732 8 -0.8472 43.34545209625139 2.023686126107882 36.70875888263654 0 0 0
8486 2005 7 0.4236 38.72962752871641 0.8373016187625205 38.13397644365638 0 0 0
8854 2178 9 1 38.78085136384751 6.114993021840563 34.130785485349406 0 1 0
8485 2005 8 -0.8472 39.700362259585184 1.0643502590756044 38.05572490555596 0 0 0
8852 2176 9 1 40.899593710933296 2.496637543317288 40.02900596035963 0 1 -1
7354 1628 8 -0.8472 41.45848847919976 5.022376009147421 39.46915473288472 -1 1 0
4667 732 7 0.4236 42.36366544603214 2.081794747537508 36.52787670546443 0 0 0
7356 1628 7 0.4236 42.38801286381529 5.086304807620809 39.83233213992521 -1 1 0
7395 1641 7 0.4236 41.10020843544876 3.5018095891778938 34.61853644653497 0 -1 -1
7394 1641 7 0.4236 41.59705613139095 4.625012009862964 33.5423462014717 0 -1 -1
7393 1641 8 -0.8472 40.8351141284703 4.324870414364774 34.11624556020785 0 -1 -1
8487 2005 7 0.4236 40.179507537087495 0.32226167220057333 37.58697701400636 0 0 0
3477 335 7 0.4236 41.90868092371909 6.057533875356865 36.784327240979394 1 1 0
4668 732 7 0.4236 43.49369476840736 1.688163494983908 37.63905386117733 0 0 0
6385 1305 8 -0.8472 44.064205130439674 5.435818556818752 36.53041226873429 0 -2 0
7355 1628 7 0.4236 41.234278002987075 5.863605676297719 38.977156274282436 -1 1 0
2494 8 8 -0.8472 39.08158579051746 4.468518349277654 36.95973308557945 0 0 -1
4683 737 7 0.4236 49.05856149191092 3.4856845321330834 34.749458936830095 0 1 1
6466 1332 8 -0.8472 48.48805790532949 1.0129380784049982 35.00078361920006 0 2 0
6467 1332 7 0.4236 47.86499872261127 0.24310900666146035 35.139205775245784 0 2 0
6908 1479 7 0.4236 44.86259967716852 4.165885819922017 40.20076418954384 0 1 0
8951 2275 10 -1 44.014897747230215 1.2093708591296606 40.453999611218045 0 1 -1
6386 1305 7 0.4236 44.958097809474744 5.68610355547421 36.902317407177634 0 -2 0
6868 1466 8 -0.8472 46.43859635326777 2.7773657431081094 38.05473445752421 0 -2 0
3022 184 8 -0.8472 49.424499847072376 0.2055880577653441 39.679487975358725 0 1 0
6870 1466 7 0.4236 47.2037879464787 2.1432280331021887 37.94359837653244 0 -2 0
6293 1274 7 0.4236 45.17414715844617 2.7915784483436132 34.8750648724757 0 1 -1
6869 1466 7 0.4236 45.94505379737854 2.5598617077496075 38.89681986985424 0 -2 0
6387 1305 7 0.4236 44.14821984548649 4.592305451500484 35.99991512840372 0 -2 0
6828 1452 7 0.4236 56.54057204673578 7.546540177534816 38.73453496995432 0 -1 0
3107 212 7 0.4236 40.96765305117384 12.183524695209915 27.832554189968842 0 0 0
4681 737 8 -0.8472 49.6458442409162 3.986319994537286 35.385433203726244 0 1 1
4682 737 7 0.4236 50.34862822246103 4.479270869026237 34.8725060914594 0 1 1
4323 617 7 0.4236 46.68797685513744 5.308586110957934 37.81267809647584 0 2 -2
6468 1332 7 0.4236 49.15574691732925 0.7784712508707625 34.294230639953675 0 2 0
6402 1310 7 0.4236 38.657747738444385 9.875720979624585 32.640632880646834 0 -1 0
5005 845 8 -0.8472 54.60819998846029 6.4069484780564165 34.179609422281786 0 0 0
8824 2148 9 1 55.97488399590102 10.896820629986271 27.271614105438612 0 0 0
4369 633 8 -0.8472 42.16615910361545 13.903449711598235 39.54829467346762 0 0 0
4674 734 7 0.4236 50.026095781469145 3.156124745184729 37.19626127275102 0 -1 -1
3024 184 7 0.4236 49.59930772554389 0.9180851853432236 38.999936454519364 0 1 0
5007 845 7 0.4236 54.59328904105401 6.9595286175395366 35.01293581719604 0 0 0
5651 1060 7 0.4236 42.019814938385586 5.764277881651166 27.657495210318878 0 0 0
4673 734 7 0.4236 51.5432335007278 3.0642933502497347 37.79332635986413 0 -1 -1
4672 734 8 -0.8472 50.60548909119619 2.7312149189467356 37.89178673441351 0 -1 -1
8247 1925 7 0.4236 50.35309832233168 6.277742407411444 36.24275406454372 0 0 -2
3232 254 8 -0.8472 55.13731432512846 1.7490244072035663 37.04976261431018 0 0 0
3234 254 7 0.4236 54.96575837695364 1.8125963593068404 36.06664120021373 0 0 0
5952 1160 7 0.4236 52.56951723958261 13.611188909828988 33.15851505350644 0 2 0
3233 254 7 0.4236 54.71118294228284 2.525852407385407 37.51339054754631 0 0 0
8945 2269 10 -1 54.50124644908588 5.460539839141932 38.125427881044004 0 0 -1
3538 356 8 -0.8472 53.80007441549884 2.0886908562062474 34.133147820394655 0 1 0
6356 1295 7 0.4236 55.553411185585546 0.06420873203487432 29.146364226171873 0 0 0
4962 830 7 0.4236 46.65238487097442 0.32927048611162774 29.717289439838787 0 -2 -1
3476 335 7 0.4236 40.28761166494661 5.861915938052958 36.762071442848175 1 1 0
3475 335 8 -0.8472 41.03349742166843 6.512816221298492 36.620705222424945 1 1 0
7030 1520 8 -0.8472 43.64508702986885 10.054484598398997 34.84435083620733 0 -1 0
8477 2002 7 0.4236 41.697682080349345 12.107819956709438 37.04894414760122 0 -2 0
8476 2002 8 -0.8472 41.03499042266392 12.08632764963866 36.30036011749673 0 -2 0
8905 2229 9 1 40.959898237757905 9.324222910125872 35.897183942034566 0 -1 0
8478 2002 7 0.4236 41.1889089612902 12.8683327477861 35.69639221271668 0 -2 0
6036 1188 7 0.4236 44.67407519273947 12.911033851547081 38.76135725550925 0 3 -2
8985 2309 10 -1 43.232488873800854 10.121410819591897 38.41804037840495 0 -1 0
7032 1520 7 0.4236 43.93567594819332 10.216055793187634 33.9012427598903 0 -1 0
6369 1299 7 0.4236 48.20228093261693 11.515662407215633 39.64405015702505 0 0 0
5951 1160 7 0.4236 50.99077251455146 13.741712664442375 32.76208706909019 0 2 0
4148 559 7 0.4236 39.72301543187539 0.11237882767499656 29.053758863218146 0 1 2
8046 1858 7 0.4236 44.21446485966406 8.820165775340662 40.44422436404871 0 0 0
4322 617 7 0.4236 47.53330738686526 5.287416188329515 36.41568324422623 0 2 -2
6367 1299 8 -0.8472 48.873544082804706 12.096545696617067 39.183636527395926 0 0 0
6368 1299 7 0.4236 48.662361409027056 12.140437888083746 38.20717573535913 0 0 0
5639 1056 7 0.4236 46.73733348025876 8.459963107050367 37.52966582185503 0 0 0
9021 2345 10 -1 46.891464622753645 12.582685703030657 32.75981919347391 0 0 0
7031 1520 7 0.4236 44.32491412975364 10.433526145153307 35.472174581001944 0 -1 0
4321 617 8 -0.8472 47.00757453861875 5.8616434630091945 37.04327242629786 0 2 -2
3767 432 7 0.4236 47.84608475024654 9.934701646283234 35.547313287196424 0 0 1
3768 432 7 0.4236 47.68469744105355 8.471447614829918 34.84058251886734 0 0 1
3766 432 8 -0.8472 48.33240377368915 9.192860746395706 35.08561395681495 0 0 1
5638 1056 8 -0.8472 46.8591190881501 9.222748272571232 38.16474626573193 0 0 0
5640 1056 7 0.4236 46.04729110963761 9.806289875026355 38.14437901095463 0 0 0
3435 321 7 0.4236 47.06782866385454 12.428382336991959 35.504297857399564 0 1 -1
3433 321 8 -0.8472 47.30362522335211 12.342079243206364 36.472260661814396 0 1 -1
3434 321 7 0.4236 46.57239977894506 12.735125883573623 37.02977659871082 0 1 -1
8246 1925 7 0.4236 51.864577271748885 6.316679650710658 36.859634870171085 0 0 -2
3292 274 8 -0.8472 49.7693884777133 8.520106290534804 38.968555180936626 0 0 0
6827 1452 7 0.4236 56.91797260448452 9.034913740417265 38.17871127494051 0 -1 0
3293 274 7 0.4236 50.07307033404578 7.663184475490832 38.552066956419736 0 0 0
6303 1277 7 0.4236 49.51660490441849 11.433091605723872 34.618559943922975 0 0 0
3294 274 7 0.4236 48.889622061897875 8.788132717811612 38.57590607585785 0 0 0
6301 1277 8 -0.8472 50.45189535823167 11.763089883454086 34.74636091650085 0 0 0
5630 1053 7 0.4236 55.34199055898942 12.26269925316553 40.230691668985536 0 1 -1
6302 1277 7 0.4236 50.43035952116627 12.710394491933089 35.06597063798319 0 0 0
5629 1053 8 -0.8472 56.05987132238257 12.612253318752888 39.628645539848904 0 1 -1
7740 1756 7 0.4236 52.55918805950027 12.139615911105185 30.01204470723575 0 -1 -1
3848 459 7 0.4236 38.26744363266777 11.521928828997602 39.67077306140406 1 0 0
8218 1916 8 -0.8472 54.12399476743136 8.776731293281324 27.430515288231717 0 1 0
4155 561 7 0.4236 56.2687801573018 2.1754606874883717 31.389879776519646 0 2 -1
7460 1663 7 0.4236 56.35419446490731 13.698955013626142 29.844016585818135 -1 -2 0
8739 2089 7 0.4236 39.75621146774578 10.05754415526682 40.33120587945198 0 0 -2
8139 1889 7 0.4236 52.43895083703588 0.23119547561911175 40.295418464054464 0 1 2
2758 96 8 -0.8472 38.21597848924088 3.4571451722955544 40.503644945322314 0 1 0
5631 1053 7 0.4236 56.72726965749384 13.125121671616698 40.16859518999033 0 1 -1
7791 1773 7 0.4236 51.15733886694103 0.1150380150186416 32.49738766120848 -1 2 0
7451 1660 7 0.4236 48.93938197671047 5.427675442839483 27.276674585909014 0 -1 -1
4149 559 7 0.4236 39.15397077887076 0.5159514129231674 27.57729557586865 0 1 2
4719 749 7 0.4236 51.8422091399177 0.0969226386730137 29.395317430716446 0 1 0
5475 1001 7 0.4236 49.12923834271149 3.138613146580781 40.350373377538176 0 0 -1
7450 1660 8 -0.8472 49.36533697941976 6.314572522394288 27.09785626283736 0 -1 -1
8115 1881 7 0.4236 57.049113835507534 13.728297673360451 34.63842819564321 0 -1 0
8535 2021 7 0.4236 45.775541801983536 12.262224494575891 27.11922263544537 0 0 0
5652 1060 7 0.4236 40.90336326684582 6.810732676591551 27.087324558830527 0 0 0
8930 2254 10 -1 40.72208780330119 16.15727850343648 7.295710539094412 0 -1 1
7619 1716 7 0.4236 42.94336862096734 15.19369324169059 5.77830394486297 0 -1 0
7911 1813 7 0.4236 47.59036759631383 25.247447354278897 0.13217525396283858 0 -1 2
7038 1522 7 0.4236 41.74665102810142 17.890336803878252 0.2391636087095325 0 0 0
8407 1979 8 -0.8472 43.14922121206938 15.328155696426885 1.757332187604004 0 -1 2
2721 83 7 0.4236 44.17872388411236 17.98716715312583 7.346699362708898 0 -1 0
6223 1251 8 -0.8472 39.218373028064526 16.07742106782179 1.0503525323551919 0 -1 1
8049 1859 7 0.4236 48.69243253930047 26.51252733091694 5.861748119660846 0 2 0
8138 1889 7 0.4236 53.63469555380761 27.80889550901924 0.6489874531372535 0 0 3
3336 288 7 0.4236 38.467772055331416 19.191745044436793 2.5987201502909425 0 0 0
3096 208 7 0.4236 44.47095804382262 19.484728225262867 2.5705604138645555 0 0 -1
3094 208 8 -0.8472 44.49754838849448 18.48567378532618 2.6049609526608943 0 0 -1
2719 83 8 -0.8472 44.30837862899392 18.48342143374696 6.488258087055595 0 -1 0
6224 1251 7 0.4236 40.1405951774189 16.087124578244865 1.4368913005525283 0 -1 1
7620 1716 7 0.4236 42.703652590518665 14.66943691155417 4.25045642858978 0 -1 0
4953 827 7 0.4236 51.98707979365442 26.83908660643042 12.702979505507079 0 -3 0
6721 1417 8 -0.8472 41.347891459883364 18.162623098893043 2.727097925617473 0 -2 0
6723 1417 7 0.4236 41.049572159547914 18.107794608786094 3.6799880602514112 0 -2 0
6722 1417 7 0.4236 42.3438620800117 18.24593829697835 2.693906663695742 0 -2 0
7815 1781 7 0.4236 38.40732269814841 19.236239734525917 6.595442685163332 0 -1 1
7618 1716 8 -0.8472 43.10455090196537 14.442623651498673 5.138057930447884 0 -1 0
7814 1781 7 0.4236 39.13563641726405 17.94420685537029 5.912188199912104 0 -1 1
7813 1781 8 -0.8472 38.592922683951954 18.764847429332985 5.733269428462685 0 -1 1
2709 79 7 0.4236 55.21969409631069 15.646147780964405 11.603838995168065 0 1 1
7663 1731 8 -0.8472 46.388367538974855 15.800657978393781 0.253592301536162 0 1 2
6416 1315 7 0.4236 50.33729489786295 15.125181331119114 2.5435441912410424 0 -1 0
8736 2088 7 0.4236 48.10328500383535 21.096627775740256 2.0427939120429315 0 -1 1
7695 1741 7 0.4236 51.53813087342927 20.118494097508147 4.2836297097442095 0 -1 0
6441 1323 7 0.4236 48.65461285319229 18.87461031033461 3.577136229245335 0 1 0
7693 1741 8 -0.8472 50.95479188866588 19.57734637348983 4.889331781714464 0 -1 0
6440 1323 7 0.4236 47.893571388864345 17.63373079704084 2.837095395134219 0 1 0
6439 1323 8 -0.8472 47.80904491054748 18.342196392685786 3.537760718207077 0 1 0
3095 208 7 0.4236 45.42050518778869 18.18487951362969 2.8451146240325618 0 0 -1
2720 83 7 0.4236 44.46437170461349 17.831168307695023 5.746481814111761 0 -1 0
7694 1741 7 0.4236 51.028737518881066 19.927047663592322 5.823270305960087 0 -1 0
8123 1884 7 0.4236 44.80680088088745 20.43897120720753 6.727573388448217 0 -1 1
8122 1884 8 -0.8472 44.847438323039064 21.32398822118834 7.191356226557754 0 -1 1
6415 1315 8 -0.8472 49.36900151882841 14.998100793875619 2.328465296835909 0 -1 0
7294 1608 8 -0.8472 46.92095095066501 14.73470683871643 4.2344988046562415 0 -2 0
6417 1315 7 0.4236 48.88460556006914 14.684118707712738 3.1450289795026016 0 -1 0
6225 1251 7 0.4236 38.55126200222016 15.942839084374405 1.7830534862914427 0 -1 1
5239 923 8 -0.8472 52.913717707271374 20.62750518950551 7.53649128911835 0 -1 1
5240 923 7 0.4236 52.370673625453506 21.420501592540315 7.812643956147077 0 -1 1
5241 923 7 0.4236 53.812778049744004 20.93231213510462 7.222192929863278 0 -1 1
7751 1760 7 0.4236 52.2906130348497 17.198974425354088 3.060384831203431 0 2 1
7752 1760 7 0.4236 51.567128495438126 18.154126749231065 1.9509342046568483 0 2 1
8155 1895 8 -0.8472 53.41943219468655 20.594087513628562 3.186122504505258 0 1 0
8157 1895 7 0.4236 54.28439853450608 21.044305520026292 3.407791689421144 0 1 0
8156 1895 7 0.4236 53.567815224740364 19.60846521540498 3.1053062512178182 0 1 0
6492 1340 7 0.4236 55.163059187079554 23.916555902567275 11.339837109319035 0 0 2
7750 1760 8 -0.8472 52.19178851268723 17.384429392279056 2.082713950729084 0 2 1
9010 2334 10 -1 51.594096841541806 15.179068508657334 5.123306236256812 0 -1 1
4429 653 8 -0.8472 55.2928824817231 15.471628343027078 5.7160019727159 0 -2 0
4430 653 7 0.4236 54.315241194629984 15.644212628378305 5.595866479119739 0 -2 0
3563 364 7 0.4236 56.82043647179708 16.134486450805962 8.730001501059643 0 -2 0
4431 653 7 0.4236 55.78703623711113 15.7715459975931 4.899998580826296 0 -2 0
3013 181 8 -0.8472 55.95654746211481 17.993829289601315 2.86596350406756 0 0 0
7121 1550 7 0.4236 46.92645004887029 28.04696415458223 1.951089460844285 0 0 0
8481 2003 7 0.4236 52.10951556971354 20.025824476751524 10.205152490017328 0 -1 0
4875 801 7 0.4236 43.65150273502673 27.419427736336562 9.910507323417244 0 -1 0
7511 1680 7 0.4236 39.198517424127836 21.78302365175206 0.18762321319842531 1 0 1
7988 1839 7 0.4236 42.94004997457727 21.58965733151975 3.261297901946032 0 -1 1
6884 1471 7 0.4236 42.14458550800054 25.264172444083528 1.234352324665002 0 0 1
4179 569 7 0.4236 39.667688648700484 23.128462298232584 4.649231115356456 0 -1 2
4177 569 8 -0.8472 40.662178277658704 23.23144280815609 4.668868680683845 0 -1 2
6885 1471 7 0.4236 41.962234362133074 25.123704813521254 2.851028951277049 0 0 1
4178 569 7 0.4236 41.06561188346158 22.71632493605776 3.9126306854859836 0 -1 2
3523 351 8 -0.8472 54.581599970754084 14.88540101877335 2.431930818173734 0 2 1
2828 119 7 0.4236 43.46053364559944 24.250024331887985 7.099704684980588 0 -1 0
2827 119 8 -0.8472 42.584346266619896 23.786881206043336 7.233099384201253 0 -1 0
6883 1471 8 -0.8472 42.26305722541726 25.72731723954901 2.1126810335154085 0 0 1
4758 762 7 0.4236 38.39236524445298 15.992289811970661 8.508794325232495 0 0 0
7987 1839 8 -0.8472 42.12449817952324 21.61076234770862 2.682998415179383 0 -1 1
7989 1839 7 0.4236 42.34470109634633 21.23599243817982 1.7824106617364468 0 -1 1
7970 1833 7 0.4236 38.819290308399154 25.67117529497113 6.571482523326237 0 -3 1
7971 1833 7 0.4236 38.69332902780574 24.9471294650465 8.029741025392553 0 -3 1
7969 1833 8 -0.8472 38.62571036779343 25.817285558877316 7.541626151555569 0 -3 1
8640 2056 7 0.4236 48.1665921391302 28.082251687052903 9.942629241283958 0 -1 0
5107 879 8 -0.8472 47.37522964067399 25.71199943437476 12.649129050208089 0 0 0
7909 1813 8 -0.8472 48.09182861520744 24.402413401128236 0.31779509965404495 0 -1 2
3149 226 7 0.4236 45.4003759104032 21.777081942008888 5.007203790297448 0 0 0
3150 226 7 0.4236 45.96212247373161 21.88280043565171 3.477533581197118 0 0 0
3148 226 8 -0.8472 45.157124374248056 21.695999621818913 4.040635416473458 0 0 0
8735 2088 7 0.4236 48.64615161513073 22.635132659849162 2.1129727400321427 0 -1 1
2829 119 7 0.4236 42.166543627620904 23.601446647349483 6.343686550410729 0 -1 0
7358 1629 7 0.4236 44.64594345189111 26.10817039811627 2.836529268978876 0 -1 0
7359 1629 7 0.4236 44.36977953834364 26.762798475916103 4.306842865553149 0 -1 0
2817 115 7 0.4236 44.93299402692338 14.625545225325626 13.488809559124055 0 1 0
5860 1130 8 -0.8472 42.320083726892236 27.522181162354443 6.210099409827701 0 0 1
5861 1130 7 0.4236 43.108398186722994 27.60890360097228 6.819229546988571 0 0 1
4730 753 7 0.4236 49.439629402749645 23.086488273136627 5.579703964120188 -1 1 2
7357 1629 8 -0.8472 45.04671873872816 26.30358757701673 3.7316222457027406 0 -1 0
4731 753 7 0.4236 48.34466726122888 22.199033865298645 4.755016631402398 -1 1 2
4729 753 8 -0.8472 48.66918002235249 22.454807797317166 5.66566024233755 -1 1 2
8734 2088 8 -0.8472 48.12167726645343 21.931685587715393 2.592648652572476 0 -1 1
8124 1884 7 0.4236 43.98101255806483 21.494455036224185 7.660661939170705 0 -1 1
6102 1210 7 0.4236 51.30482521117992 25.27685360398759 2.4834377472363904 0 2 2
3335 288 7 0.4236 39.77322280225784 19.58311438969227 1.6991342030380636 0 0 0
8047 1859 8 -0.8472 47.73223641983002 26.260692686714403 5.982589914515309 0 2 0
3014 181 7 0.4236 56.635217415624865 18.722947662022875 2.9542463897517 0 0 0
7006 1512 8 -0.8472 53.87591097912121 23.02702693830688 0.2870921245678996 0 0 1
4138 556 8 -0.8472 53.88474662975724 26.81616376607886 6.839308897122095 0 -3 0
7107 1545 7 0.4236 55.9667955394608 24.141743849196697 7.86635702161607 0 -1 0
7105 1545 8 -0.8472 55.3835876216909 23.54726187182889 7.312768777026114 0 -1 0
6794 1441 7 0.4236 55.925162315667265 27.41170463818277 3.346387716625316 0 -1 -1
8408 1979 7 0.4236 44.033153941727726 15.761652166358655 1.5819929020359433 0 -1 2
7106 1545 7 0.4236 54.905706320953044 24.094944103792354 6.625983690040628 0 -1 0
4798 776 8 -0.8472 45.818513820215045 21.01737335061148 0.1541789934130003 0 0 1
2729 86 7 0.4236 54.99441259741228 23.813898758624788 4.471809808809591 0 0 0
6100 1210 8 -0.8472 51.240128618946954 24.93087372494775 1.5474290434483273 0 2 2
2730 86 7 0.4236 54.20449879453165 24.716351630985177 3.363549247092802 0 0 0
4050 526 7 0.4236 51.829512473221946 24.217853455892453 4.738575848296558 0 -1 1
6101 1210 7 0.4236 51.57613833875071 25.62549526357091 0.9113484610680335 0 2 2
4049 526 7 0.4236 50.95098948345268 25.52195194230125 5.1792015640063855 0 -1 1
4048 526 8 -0.8472 50.9406827606337 24.527286916433784 5.076559519973311 0 -1 1
2728 86 8 -0.8472 54.10053551201406 24.162015820767085 4.189323774489057 0 0 0
6793 1441 8 -0.8472 55.308407517903035 26.9731285499654 2.69273289520952 0 -1 -1
6795 1441 7 0.4236 55.69000276168499 27.04943524726344 1.7715584026326137 0 -1 -1
7008 1512 7 0.4236 52.90437245285254 23.262180689129003 0.3156536808943261 0 0 1
7007 1512 7 0.4236 54.09920675584101 22.43783228149461 1.0636156920385043 0 0 1
4140 556 7 0.4236 54.79182443888261 27.221160680850254 6.724472856302515 0 -3 0
8506 2012 8 -0.8472 56.246414902169256 21.92725992237569 2.429149476503856 0 1 2
4685 738 7 0.4236 40.06834993610292 27.91144212311603 5.51882018740664 0 -1 1
4496 675 7 0.4236 38.695030850004954 16.01074021988645 11.467911993122279 0 -1 1
2816 115 7 0.4236 43.86516325433902 15.832730710241847 13.226003216437475 0 1 0
3524 351 7 0.4236 53.959767372936696 15.115941385219521 3.180379718702797 0 2 1
4139 556 7 0.4236 53.47936006086237 27.143165355794093 7.692966734243181 0 -3 0
7910 1813 7 0.4236 48.97532805038861 24.62303233763999 0.7310216700009152 0 -1 2
8645 2058 7 0.4236 56.20947547391943 21.550280379823107 11.413468812231491 0 0 2
7156 1562 8 -0.8472 42.70321068432293 15.37892568609601 10.335876802891768 0 1 1
7158 1562 7 0.4236 43.42496166350897 15.076426495891697 10.958428100849288 0 1 1
6676 1402 8 -0.8472 40.99556567898524 20.195936541463517 12.396501556763452 0 -1 1
6678 1402 7 0.4236 41.43498317697386 20.369935000961846 11.515231479423015 0 -1 1
6677 1402 7 0.4236 41.622545270106066 19.687819285392127 12.98702124026507 0 -1 1
4495 675 8 -0.8472 38.708109432884655 15.039610492202575 11.70610527392829 0 -1 1
7664 1731 7 0.4236 47.15528427020164 15.41483196195215 0.7664052880119188 0 1 2
3377 302 7 0.4236 41.69394708675226 17.922406680681657 8.778817702969363 0 -1 1
3376 302 8 -0.8472 42.09740285832034 18.583155653680134 9.411774809490764 0 -1 1
5152 894 8 -0.8472 51.647397877090576 27.552066315030018 4.119564319996623 0 1 2
3378 302 7 0.4236 42.220876789602286 19.459041932735513 8.945322801359945 0 -1 1
7157 1562 7 0.4236 42.886086451230206 16.31796722958321 10.04474507802769 0 1 1
6528 1352 7 0.4236 48.43383145622447 17.86682484638639 5.576116357808119 0 0 1
6527 1352 7 0.4236 49.5863019231312 17.014863861061794 6.358804561956451 0 0 1
5582 1037 7 0.4236 48.81473726582076 14.681089193643256 8.961737911703645 0 -1 1
6526 1352 8 -0.8472 48.773703338087714 17.58623926876043 6.473757287086383 0 0 1
2815 115 8 -0.8472 44.60829108698004 15.298013167710995 12.823711828588015 0 1 0
2740 90 8 -0.8472 48.84652307360497 20.207072584927133 8.451856473542552 0 1 2
5109 879 7 0.4236 47.04242852790538 26.654885693650886 12.66360550531802 0 0 0
5759 1096 7 0.4236 46.42974481520646 17.65871274424819 10.27795461239187 0 2 1
5760 1096 7 0.4236 46.617035035888605 17.516875630326652 8.661962337486678 0 2 1
5758 1096 8 -0.8472 46.00417845664477 17.33819773824062 9.431690227747971 0 2 1
8074 1868 8 -0.8472 47.81975274839516 16.261185484269955 12.112314343166574 0 0 1
8076 1868 7 0.4236 46.88012749310434 16.474556210826613 12.379854063015353 0 0 1
8075 1868 7 0.4236 48.235713264094095 17.064724012044348 11.68651738694408 0 0 1
8422 1984 8 -0.8472 48.28410087395983 19.142741647315024 11.625634760970064 0 -1 0
8423 1984 7 0.4236 48.78722940785203 19.8119726654347 11.078833389415808 0 -1 0
8424 1984 7 0.4236 48.01260343812571 19.55814938183028 12.493808593075931 0 -1 0
2741 90 7 0.4236 48.75465020807272 19.43423544390559 7.823937288621125 0 1 2
7295 1608 7 0.4236 47.414313474558156 14.676846010804821 5.1023960025647135 0 -2 0
2742 90 7 0.4236 49.62371191706282 20.050728098960356 9.061392402828886 0 1 2
5581 1037 8 -0.8472 49.382925296068585 14.161280041223842 9.599672773600918 0 -1 1
7296 1608 7 0.4236 46.246027740365975 15.470985693978761 4.283203048542168 0 -2 0
6645 1391 7 0.4236 50.63237255404285 26.214995628170634 10.732096005284347 0 -2 0
5862 1130 7 0.4236 41.61645219071562 26.96626870942962 6.652664643551759 0 0 1
3776 435 7 0.4236 53.18372923214584 15.216179135709371 9.60318255975358 1 0 0
8644 2058 8 -0.8472 55.639504547055154 20.737046502869745 11.296063446832317 0 0 2
8479 2003 8 -0.8472 51.307033883715654 20.36105521962241 10.698755248377898 0 -1 0
8480 2003 7 0.4236 51.29341680127645 21.3606314015167 10.673019754565754 0 -1 0
3015 181 7 0.4236 56.34582603059594 17.134255675018583 3.197015693465236 0 0 0
6944 1491 7 0.4236 54.997812202831135 17.88575695378859 8.558058363398343 0 1 0
6435 1321 7 0.4236 52.962698088538836 16.026562779883427 7.857676918940519 0 -2 1
6433 1321 8 -0.8472 52.92250684650625 16.786946883113366 8.505906027757977 0 -2 1
6434 1321 7 0.4236 52.47147408763753 17.568644131407698 8.075186876382315 0 -2 1
5682 1070 7 0.4236 51.474248632255566 18.096344235386507 11.632986621049017 0 -2 0
5681 1070 7 0.4236 50.94111289872869 16.897122778455778 10.661255867781474 0 -2 0
6943 1491 8 -0.8472 55.64929468843162 18.29342943072134 7.918235017564255 0 1 0
6945 1491 7 0.4236 55.30277524591466 19.178915021392065 7.608655260011304 0 1 0
5680 1070 8 -0.8472 51.303561244717436 17.113172838746 11.567872415753794 0 -2 0
2707 79 8 -0.8472 55.756257907910424 15.910512429710451 12.405219489696394 0 1 1
5498 1009 7 0.4236 56.65910675316567 25.965201358089548 9.403667595415635 0 2 1
8646 2058 7 0.4236 55.27697204644163 20.45312165464595 12.183732834156773 0 0 2
2708 79 7 0.4236 55.139681112160694 16.13780931000975 13.15898958424941 0 1 1
6491 1340 7 0.4236 53.84530875498479 23.79728298523692 12.29688165893654 0 0 2
4252 594 8 -0.8472 55.76321140478747 26.983825533938706 12.848024126807847 0 -1 0
6548 1359 7 0.4236 42.36464763083177 27.7986267853979 12.042767359597837 0 0 1
4497 675 7 0.4236 38.43132594227454 14.926720828231565 12.660383448765668 0 -1 1
6549 1359 7 0.4236 43.07863018949574 26.338053922661974 12.196332849686122 0 0 1
4352 627 7 0.4236 38.58959345892969 26.236708096421683 10.530126891351479 0 0 0
6243 1257 7 0.4236 52.48868947383393 20.763193447243626 13.363575328146599 0 -2 0
6756 1428 7 0.4236 39.82145516571637 22.693995564791816 10.45565500498377 0 0 1
6755 1428 7 0.4236 40.07220660888964 22.172312314883637 11.982611740160927 0 0 1
6754 1428 8 -0.8472 39.910342285957846 22.976555102129062 11.41077774458588 0 0 1
8851 2175 9 1 40.13197943467947 25.216577028270844 13.135517125760595 0 -1 1
6547 1359 8 -0.8472 42.202808429902895 26.815067189126694 12.12288411847506 0 0 1
4068 532 7 0.4236 42.09442903875472 22.440856323940174 9.115046770746364 0 1 0
4351 627 8 -0.8472 39.04318281929209 26.71884332441593 11.27966179989104 0 0 0
4067 532 7 0.4236 42.920523609182375 22.094741249180057 10.480476642371075 0 1 0
4066 532 8 -0.8472 42.350870323298864 21.713961704045644 9.75212021977851 0 1 0
8048 1859 7 0.4236 47.251332283804764 26.352334392665796 5.110619108477826 0 2 0
4873 801 8 -0.8472 44.613968694613575 27.319026227836176 9.658358857726334 0 -1 0
5108 879 7 0.4236 46.639386895835024 25.103329746114923 12.35238506055705 0 0 0
8629 2053 8 -0.8472 51.71165012207925 23.265311188146622 9.095409860088074 0 0 1
8631 2053 7 0.4236 51.05603131764139 23.984696135037368 9.324864494073767 0 0 1
3295 275 8 -0.8472 44.39061591741649 19.711100771335722 12.037539973954875 1 -2 -1
3296 275 7 0.4236 44.00635961492389 19.235989892566216 11.245948588000273 1 -2 -1
6987 1505 7 0.4236 48.2668107804859 22.93158912932339 11.154498876092084 0 2 2
3297 275 7 0.4236 44.566934589946996 20.666274225792158 11.799725623034075 1 -2 -1
6726 1418 7 0.4236 49.84681542065395 23.835623362349235 12.276979856251316 0 1 0
6985 1505 8 -0.8472 47.468818446514526 22.707492743055944 10.59504445764971 0 2 2
6986 1505 7 0.4236 46.64240111690481 23.05296532622126 11.039660604367619 0 2 2
2674 68 8 -0.8472 45.9069923155927 24.614630980062618 8.411738644817616 0 0 1
2675 68 7 0.4236 46.05796054329407 25.303567234303056 7.702812827115864 0 0 1
2676 68 7 0.4236 45.39507144731851 25.021513720899794 9.168299247466706 0 0 1
6643 1391 8 -0.8472 50.23477459714787 25.42086967472601 11.191748350946412 0 -2 0
6644 1391 7 0.4236 49.402022317144166 25.69612969299985 11.672118954661327 0 -2 0
8779 2103 9 1 47.2269786036622 22.44874530577154 8.069619340522824 0 -2 0
9023 2347 10 -1 44.27666101441958 23.45375571353842 12.155162521275244 0 -1 1
4353 627 7 0.4236 39.203932306835775 27.669797625781452 11.015378063161288 0 0 0
3334 288 8 -0.8472 38.826029497461654 19.823526093272175 1.9113305653702048 0 0 0
6724 1418 8 -0.8472 49.75867077963834 22.98728574787652 12.79904737745447 0 1 0
8864 2188 9 1 54.545686091163255 16.77512900598301 0.12372467730421913 0 0 1
8409 1979 7 0.4236 42.910519166126804 14.734996820974713 0.9884472164793404 0 -1 2
6490 1340 8 -0.8472 54.17158273810324 24.039433412633233 11.383148387837707 0 0 2
8630 2053 7 0.4236 52.63431227707776 23.56576238518179 9.337120267250537 0 0 1
3564 364 7 0.4236 56.51288805651037 15.283567571774022 7.370598101103729 0 -2 0
5154 894 7 0.4236 52.53500342893385 27.175738593608 4.385146652304347 0 1 2
4254 594 7 0.4236 55.107948307207444 26.88711130339942 12.098839931539358 0 -1 0
6103 1211 8 -0.8472 38.09541322349767 20.95661864133578 8.324275028714645 0 0 0
8639 2056 7 0.4236 47.55429660017261 27.874857900401327 8.443059813312018 0 -1 0
8508 2012 7 0.4236 56.33961266130521 22.347172230760187 1.526382689926825 0 1 2
3775 435 8 -0.8472 53.800968943599415 14.437806427088427 9.717861688671627 1 0 0
3882 470 7 0.4236 50.78623954628269 15.00940847968672 13.077085279534735 0 1 0
5441 990 7 0.4236 41.40892806276541 15.297250366981139 13.361830334357265 0 -3 1
3330 286 7 0.4236 38.686829073565015 18.896491076800775 10.079079802497255 0 -3 -1
6105 1211 7 0.4236 38.155122135293105 21.554958166901233 7.525260167482186 0 0 0
7440 1656 7 0.4236 39.15809870441845 28.046382628804885 1.1352296694897202 0 -3 0
7439 1656 7 0.4236 40.74875788838959 28.13407258892041 1.4940337067036957 0 -3 0
4800 776 7 0.4236 46.7570251167079 21.341070518798123 0.034109439373509076 0 0 1
4750 760 8 -0.8472 44.30575572927755 15.844075377467588 17.16738960511114 0 -1 0
4752 760 7 0.4236 43.5096210875535 16.44917588276407 17.172187366167396 0 -1 0
5481 1003 7 0.4236 42.15526767846781 17.8785345764974 14.807194490760095 0 1 0
5480 1003 7 0.4236 41.67570739246255 19.256500267933593 15.540583358675176 0 1 0
5479 1003 8 -0.8472 42.46733322109322 18.713322501598952 15.260785241195709 0 1 0
8953 2277 10 -1 39.11978806871749 20.16486677313796 16.313672092108323 0 -1 0
5442 990 7 0.4236 41.47239785818442 15.515775448020278 14.978878523087952 0 -3 1
4751 760 7 0.4236 44.319431400738296 15.304554087149636 18.009250495863675 0 -1 0
5375 968 7 0.4236 44.37778835314176 22.406794710575774 25.52916229300029 0 0 1
5440 990 8 -0.8472 41.7657780199359 15.877475802741209 14.093948356795378 0 -3 1
7148 1559 7 0.4236 46.4853449016242 16.115912357854974 24.91755678448571 0 0 -1
7868 1799 7 0.4236 38.45222340582157 17.13549895934096 16.68131553434292 0 -3 0
7147 1559 8 -0.8472 45.73296971930973 15.502810899148779 24.676644850464204 0 0 -1
7869 1799 7 0.4236 38.31029346681689 15.546934549689277 16.330679624475163 0 -3 0
4189 573 8 -0.8472 41.89500961949648 18.818567779263407 18.56846071184403 0 0 1
4190 573 7 0.4236 41.870484478811804 18.91737499440847 19.563265082131366 0 0 1
4191 573 7 0.4236 41.14852123923378 19.345878064448307 18.162629248865343 0 0 1
6438 1322 7 0.4236 38.95333172491076 16.824583702556446 23.74365972892922 0 0 1
2804 111 7 0.4236 49.08047390696666 18.125777217975216 14.062505868798143 0 -1 0
8931 2255 10 -1 49.85440263378599 14.179675914727326 20.629909066077982 0 1 0
5777 1102 7 0.4236 46.002460504345684 16.550665920902514 14.798278134633222 0 -2 1
5776 1102 8 -0.8472 46.329597078098935 17.491969593303104 14.881520174601183 0 -2 1
5778 1102 7 0.4236 47.15616596359941 17.509054481423252 15.444096686299389 0 -2 1
8895 2219 9 1 44.991781551434144 19.693079538087034 14.754728732231854 0 -1 1
5661 1063 7 0.4236 52.534147150769066 28.061303689685392 24.765535065631237 0 0 1
4915 815 8 -0.8472 48.51459190037353 16.29675522898471 17.697633766505323 0 -1 0
4917 815 7 0.4236 48.660335397941566 15.879015350401124 18.594434917535988 0 -1 0
4916 815 7 0.4236 49.16157490751936 17.04868369143294 17.57107699198377 0 -1 0
2805 111 7 0.4236 50.40003591014377 18.683419430893593 14.846353925204731 0 -1 0
5659 1063 8 -0.8472 51.924938938395236 27.271597387910706 24.693220443225 0 0 1
3880 470 8 -0.8472 50.28445602536021 14.320580183591982 13.600276489118006 0 1 0
4326 618 7 0.4236 45.579870814972864 18.5554985801933 17.778045397044657 0 1 -1
4325 618 7 0.4236 44.24478163207944 19.46205388194123 17.528403870973808 0 1 -1
4324 618 8 -0.8472 45.21391471394638 19.3571209511064 17.305310946413105 0 1 -1
8020 1850 8 -0.8472 50.388708017560646 21.12381925805418 15.802496290041097 0 -1 0
7702 1744 8 -0.8472 49.79665050151183 25.770729954196256 22.623677087522744 -1 -2 0
4947 825 7 0.4236 47.719398132284404 19.77088426882721 19.87807009994687 0 0 0
4945 825 8 -0.8472 48.292186501754884 19.961163481566423 19.080757430417542 0 0 0
4946 825 7 0.4236 47.71028557467668 20.154804072741175 18.29088735889065 0 0 0
2803 111 8 -0.8472 49.62545108483939 18.05304488131245 14.897796181492758 0 -1 0
3192 240 7 0.4236 54.428523197786646 15.202323878576925 15.56832372363404 1 -1 -2
4232 587 7 0.4236 52.960383437473595 16.759884312000217 18.52740312907214 0 -1 1
3190 240 8 -0.8472 53.65858989713185 15.25944290532228 14.93276074608388 1 -1 -2
4400 643 7 0.4236 55.51707140845152 18.39531945567143 16.49346808074026 0 0 1
4399 643 8 -0.8472 54.8545212023824 19.13264009009377 16.361613400307313 0 0 1
4401 643 7 0.4236 54.741124398551484 19.30791321748824 15.383645828735467 0 0 1
3191 240 7 0.4236 52.9258594042918 14.652969962520412 15.241462462917676 1 -1 -2
5040 856 7 0.4236 55.71064631357368 15.633456293447951 21.217974711312984 0 -1 1
5281 937 8 -0.8472 52.20149346929706 18.396605545888598 17.45263088993158 0 0 -1
5283 937 7 0.4236 53.09179332780427 18.71732934304438 17.129361425548815 0 0 -1
5282 937 7 0.4236 51.61596203993292 18.1920829115001 16.668205297890832 0 0 -1
4828 786 8 -0.8472 51.29995208739431 20.46814151856264 20.531413926118447 0 1 0
3881 470 7 0.4236 50.60463308815256 14.323011738109917 14.547631143586763 0 1 0
7862 1797 7 0.4236 55.088522539469544 20.190980230480214 18.366315493832797 0 0 -1
7016 1515 7 0.4236 56.89985208200513 23.113951692393332 23.103890948846786 0 -1 0
4231 587 8 -0.8472 53.092063967157145 15.846971389954582 18.913732978599636 0 -1 1
4830 786 7 0.4236 50.68577354317914 20.08817964441022 19.839739142425927 0 1 0
4233 587 7 0.4236 52.546496105905284 15.185434374899748 18.399218907445558 0 -1 1
6242 1257 7 0.4236 53.726784866705806 21.54497353377019 14.086462746501674 0 -2 0
6963 1497 7 0.4236 40.265914507235344 22.31812088684913 15.535617312914306 0 -1 2
4220 583 7 0.4236 39.324557984609605 27.79287362734398 15.041259869913864 -1 -1 1
7343 1624 7 0.4236 54.75454006745483 26.834277065539094 22.286984824303 -1 1 1
7650 1726 7 0.4236 42.69598430166825 23.486544460689025 19.917867481546658 0 0 2
8436 1988 7 0.4236 44.35157416097198 22.457290951473777 14.552237476419208 0 1 2
6445 1325 8 -0.8472 42.076813450112475 25.742029794587225 16.877511352471455 0 0 0
6447 1325 7 0.4236 42.92699726544604 25.665799214866936 16.356573192208373 0 0 0
7648 1726 8 -0.8472 42.27476936196654 24.362347041280994 19.682181531392086 0 0 2
6446 1325 7 0.4236 42.13333189437381 25.16704689344653 17.69372246799651 0 0 0
6961 1497 8 -0.8472 40.716237650476174 23.208036349432096 15.463088405144399 0 -1 2
7649 1726 7 0.4236 42.2671294106907 24.955833491793488 20.486989544845695 0 0 2
8435 1988 7 0.4236 44.38299134183607 22.938311601190932 16.112448600720164 0 1 2
8434 1988 8 -0.8472 44.24166069378078 22.16000383034493 15.500678296984763 0 1 2
6962 1497 7 0.4236 41.70666407492201 23.07769154417392 15.417635144215987 0 -1 2
4219 583 8 -0.8472 40.259355406513194 27.486389486207333 14.861756935019386 -1 -1 1
4221 583 7 0.4236 40.558519746092514 26.879880692813728 15.598403444259736 -1 -1 1
6898 1476 8 -0.8472 55.26392893322431 24.831147696661372 26.792083311910176 0 -2 1
2686 72 8 -0.8472 56.96946376480767 17.785844033547786 21.01949166051083 1 1 0
6774 1434 7 0.4236 48.05659077423951 21.145871334347095 15.085513888759836 -1 -1 1
7542 1690 7 0.4236 38.78616550946089 14.955211809465064 19.076659202491737 0 0 1
2794 108 8 -0.8472 51.839878838514494 26.702461750262895 18.036311192074532 0 0 -1
2796 108 7 0.4236 50.92260862891536 26.79521297976175 17.648996540120127 0 0 -1
5361 963 7 0.4236 49.21499949893641 22.322674970976927 18.613506422922878 0 0 0
3245 258 7 0.4236 45.38108720387192 25.416796547875634 15.715866951394327 0 0 0
3244 258 8 -0.8472 44.756282738813496 25.819310500417973 15.04683621978691 0 0 0
6326 1285 7 0.4236 46.52752600721891 23.66674334224489 17.7569413626704 0 -3 0
5359 963 8 -0.8472 48.86967715559397 22.80088351766159 17.805998430462772 0 0 0
3246 258 7 0.4236 44.83248822604164 25.325706426024176 14.180494563708994 0 0 0
6772 1434 8 -0.8472 47.445754498728085 21.238228165759512 14.299161913947644 -1 -1 1
8497 2009 8 -0.8472 49.08226340494326 27.818796530726054 15.782689890613868 0 -1 0
6693 1407 7 0.4236 55.8455770103436 15.461173793370826 18.067595592824272 0 -1 0
6773 1434 7 0.4236 47.50898017452599 22.16754201431235 13.935323412374109 -1 -1 1
6327 1285 7 0.4236 45.493691617816175 24.84669958910344 18.21028032584031 0 -3 0
6325 1285 8 -0.8472 45.805890605548676 24.284489167707317 17.444479253270853 0 -3 0
7301 1610 7 0.4236 55.823381793562994 23.22927899937876 14.840549959220176 0 1 0
8021 1850 7 0.4236 49.752963959852096 21.553931409003166 16.443459281069373 0 -1 0
5360 963 7 0.4236 48.97481328379981 23.78727376424679 17.9324135545984 0 0 0
4596 708 7 0.4236 38.77430791015301 26.358994220191335 19.542627950260552 0 0 0
2795 108 7 0.4236 51.91054287312654 27.260438504280724 18.863153724093188 0 0 -1
7540 1690 8 -0.8472 39.64782926422945 14.771913025946178 19.549879188272794 0 0 1
3486 338 7 0.4236 42.18599330369638 28.10450878897891 17.414032438713466 0 -1 0
5077 869 8 -0.8472 55.602701164669966 26.748875053349273 18.099012776983823 0 1 -1
2968 166 8 -0.8472 51.957552696471424 24.037685124880063 15.049302677907072 0 0 0
7300 1610 8 -0.8472 55.09082488432046 22.90591686165207 15.439547086357589 0 1 0
2970 166 7 0.4236 52.837100989683556 23.706968650090047 15.391386796900598 0 0 0
4952 827 7 0.4236 52.000070094659314 27.789659272097282 14.030710403280844 0 -3 0
4074 534 7 0.4236 54.20895005950691 23.513671325689554 17.974863014363304 0 -2 1
4072 534 8 -0.8472 53.34099897581543 23.59020414169606 18.465580524650807 0 -2 1
4073 534 7 0.4236 52.84211472081872 24.392303150549022 18.137324747185218 0 -2 1
8022 1850 7 0.4236 51.1180159092921 21.768461533715744 15.573265884167453 0 -1 0
7863 1797 7 0.4236 55.10669082025064 19.24932644943627 19.700326197420292 0 0 -1
7861 1797 8 -0.8472 55.075111724811435 20.19133479895325 19.366225652536663 0 0 -1
2969 166 7 0.4236 52.05661800252953 24.980834328826383 14.732039254461021 0 0 0
5078 869 7 0.4236 54.796917168714444 27.098498870197783 17.621021642584477 0 1 -1
7302 1610 7 0.4236 55.48843447428616 22.469130842201903 16.246470142849056 0 1 0
4951 827 8 -0.8472 52.26730072721379 26.899772439482273 13.660994990185598 0 -3 0
4829 786 7 0.4236 51.68426602449457 19.725582806122556 21.07996607116904 0 1 0
4253 594 7 0.4236 55.28031993980086 27.256951615428274 13.680020702738503 0 -1 0
8689 2073 8 -0.8472 39.00865405359476 23.905029824798834 18.29451137928792 0 -2 0
8782 2106 9 1 54.80583753658679 22.53128995590649 25.26399767297123 0 0 0
3966 498 7 0.4236 39.50497386285857 19.522099012105112 25.44031210297179 1 -1 1
4271 600 7 0.4236 41.0134056125425 14.200269421327887 23.14272342702118 0 -1 0
8690 2073 7 0.4236 39.11611824812094 22.984223701963842 17.919587794527775 0 -2 0
3965 498 7 0.4236 40.69288075880414 20.093550129080498 26.404131239661364 1 -1 1
3964 498 8 -0.8472 40.1955028232534 20.237254555953925 25.548582014024014 1 -1 1
8016 1848 7 0.4236 38.20339086225423 21.91975544289306 25.33891835269088 0 1 0
4312 614 8 -0.8472 41.41942915443079 20.34821594477306 21.62441298228563 0 2 0
6967 1499 8 -0.8472 41.156113988078445 16.581877651460807 22.10591191920927 0 -1 1
6968 1499 7 0.4236 42.106439459166815 16.44634499833922 21.825710468783704 0 -1 1
6969 1499 7 0.4236 40.77626541946409 17.3720679865044 21.624960377911393 0 -1 1
7811 1780 7 0.4236 43.67743363886628 17.154451559151244 25.430845816686446 0 1 0
7812 1780 7 0.4236 44.73359427478865 18.377171126107623 25.193974411277473 0 1 0
7810 1780 8 -0.8472 43.871172350740025 18.115622075558896 25.62735726004591 0 1 0
4986 838 7 0.4236 44.39489348544978 15.430399081696754 20.94100902535223 0 2 -1
7704 1744 7 0.4236 50.109423619569114 26.229639428080226 23.455287253975715 -1 -2 0
5079 869 7 0.4236 55.424300044190794 26.729324127297218 19.082776490098826 0 1 -1
4314 614 7 0.4236 41.79605560634579 21.184358324616735 22.02318424768649 0 2 0
4313 614 7 0.4236 40.42229275447701 20.363394644576964 21.698498620736245 0 2 0
4657 729 8 -0.8472 39.912136651804204 16.37318068851726 26.58145641459594 0 -1 0
7367 1632 7 0.4236 51.45385186222261 22.211320134947133 25.503757193052664 0 0 0
4490 673 7 0.4236 46.853455645156735 19.12570677443374 24.24137842630083 0 0 0
4489 673 8 -0.8472 47.2181540742037 18.22217189523936 24.016389965850493 0 0 0
4491 673 7 0.4236 47.85954222601001 18.30216237097925 23.25335469419443 0 0 0
6855 1461 7 0.4236 49.25409164668386 15.863112264021112 24.40923090065623 -1 -1 0
6854 1461 7 0.4236 49.355332459155925 14.804955473210148 23.16960147955719 -1 -1 0
6853 1461 8 -0.8472 48.944025328722454 14.977016689616963 24.064711361815462 -1 -1 0
4985 838 7 0.4236 45.01882203834285 16.424636451534354 22.076276282925427 0 2 -1
8150 1893 7 0.4236 50.95639609415432 19.177822037210866 24.62126630287146 0 0 -1
8149 1893 8 -0.8472 50.70860362093585 19.997986082377338 24.105581785268104 0 0 -1
8105 1878 7 0.4236 48.02380919471603 17.12310158497977 20.531765672862175 0 0 0
8106 1878 7 0.4236 46.4638932413769 16.670300252340432 20.363659552312985 0 0 0
8104 1878 8 -0.8472 47.07369718114374 17.394826205502834 20.68490919124033 0 0 0
4984 838 8 -0.8472 44.182089748145025 16.148960967726822 21.603114404233597 0 2 -1
2485 5 8 -0.8472 46.19123531469266 21.39797761548907 21.40093118962213 0 -2 -1
2487 5 7 0.4236 45.38482708263359 21.046787945998616 21.876716428105002 0 -2 -1
2691 73 7 0.4236 46.59692982156219 23.254292527087493 23.740890516058844 0 3 -1
7149 1559 7 0.4236 46.036459632942844 14.86481779573808 23.968930982112873 0 0 -1
5038 856 8 -0.8472 55.56455229008557 14.656955228239227 21.37641219660729 0 -1 1
8865 2189 9 1 52.90825020285837 14.406930054046274 21.362019492828388 0 1 0
7759 1763 8 -0.8472 53.11537776289526 16.918889327552524 21.9592220590688 0 0 0
7761 1763 7 0.4236 52.91450122031748 17.25433487209487 22.879616027486563 0 0 0
7689 1739 7 0.4236 51.38243890456686 14.183582857654267 26.553004145426364 0 -1 -1
4594 708 8 -0.8472 38.7057273819178 27.322196219947944 19.28274553991258 0 0 0
2688 72 7 0.4236 56.43008914746771 18.20546321356584 21.74955665841638 1 1 0
8151 1893 7 0.4236 51.49630215039419 20.307421475244155 23.572870765009103 0 0 -1
6729 1419 7 0.4236 54.62972453367548 15.309539786219512 25.26819660592287 0 0 0
8988 2312 10 -1 54.513020397594524 20.027946532949347 23.318573360438 0 -1 1
6728 1419 7 0.4236 55.942132841862275 15.111847646844078 26.21957918890722 0 0 0
7760 1763 7 0.4236 53.557924800194975 17.642718508131466 21.42986061738272 0 0 0
8887 2211 9 1 54.42001674384214 18.14553899573385 26.62620285238762 0 0 0
6727 1419 8 -0.8472 55.32110665831243 15.782672812885469 25.81421492270238 0 0 0
8990 2314 10 -1 51.49549744945687 17.08768914935956 26.17060749513743 0 0 -1
5660 1063 7 0.4236 52.451511649858745 26.468964485396803 24.413038570267673 0 0 1
6691 1407 8 -0.8472 56.2179589280654 15.793313387795994 17.200984369599848 0 -1 0
8568 2032 7 0.4236 40.75981960339462 14.146531473331155 17.22455874535337 0 0 2
5388 972 7 0.4236 38.573480842004706 23.774765604708175 20.917442970220275 0 -1 1
4595 708 7 0.4236 38.63051224457323 27.884987876378435 20.105915345066645 0 0 0
5822 1117 7 0.4236 42.06703516183472 27.363323687888464 21.71752388759716 0 1 1
5821 1117 8 -0.8472 41.738913153996165 26.46843707197178 22.020036739999355 0 1 1
6669 1399 7 0.4236 40.73463628449011 23.32387477066631 23.670905904922446 0 -3 -1
8444 1991 7 0.4236 41.0938530272365 27.037833630489224 25.153788721699215 0 -2 -1
8443 1991 8 -0.8472 40.19013491035367 26.974243101071984 24.73040915778278 0 -2 -1
8445 1991 7 0.4236 39.68464264932677 26.21293791228746 25.136478334152983 0 -2 -1
5386 972 8 -0.8472 39.07013332889342 24.492758271137244 21.405114022277854 0 -1 1
6668 1399 7 0.4236 42.117764500156845 24.147364184940265 23.945584037104425 0 -3 -1
6667 1399 8 -0.8472 41.691881935125714 23.425527680301773 23.400078368070233 0 -3 -1
5823 1117 7 0.4236 41.25710396666974 26.566977490070993 22.89075477726886 0 1 1
8976 2300 10 -1 43.04689234042446 25.555307381460622 26.07183033567825 0 1 0
5387 972 7 0.4236 40.03733258872907 24.24626549176124 21.4664898290602 0 -1 1
5374 968 8 -0.8472 44.35222379555039 21.472100594465584 25.883694979989304 0 0 1
2838 122 7 0.4236 48.04205428068228 26.554747429873924 19.458342860456654 0 0 0
2836 122 8 -0.8472 48.11412531523133 25.563944908575834 19.572870437233835 0 0 0
6241 1257 8 -0.8472 53.43430034257436 20.68026798153785 13.678128114702496 0 -2 0
7771 1767 8 -0.8472 44.85511716730963 27.8842871863838 21.220312422831622 0 0 0
7772 1767 7 0.4236 44.93714927154435 27.811564978527926 20.226339455706988 0 0 0
4832 787 7 0.4236 47.954467281911136 27.573251180242654 26.259067563564834 0 0 3
8499 2009 7 0.4236 48.355470538016114 27.61729606948207 15.126054730207954 0 -1 0
2837 122 7 0.4236 48.24256314070189 25.34878320538853 20.540966120424255 0 0 0
2689 73 8 -0.8472 45.910789529940935 23.95854015190356 23.558552791359542 0 3 -1
2486 5 7 0.4236 46.247534436369946 22.388417067532046 21.526868163164867 0 -2 -1
4061 530 7 0.4236 48.98738906914604 21.534684988919114 24.53604620616475 0 -1 1
4060 530 8 -0.8472 48.432563967094325 22.254032237007806 24.11806402292826 0 -1 1
7703 1744 7 0.4236 50.412921164774446 25.012946320009256 22.409259726340977 -1 -2 0
2731 87 8 -0.8472 46.9164923755637 26.236919654686314 25.136725823863383 0 0 0
7773 1767 7 0.4236 45.34780711202903 27.128480958275855 21.651605340646405 0 0 0
4831 787 8 -0.8472 48.60230043020958 27.837163361713916 26.973674152300656 0 0 3
2732 87 7 0.4236 45.932301170644024 26.29783898945673 25.303028722220006 0 0 0
2733 87 7 0.4236 47.09551354785109 25.53237490788931 24.450017449319077 0 0 0
4062 530 7 0.4236 48.52818270582325 22.213227445259676 23.1234825274989 0 -1 1
2690 73 7 0.4236 45.52106474463124 24.275954744800753 24.423054169122462 0 3 -1
8825 2149 9 1 53.67174976935415 22.008893996612795 20.736735928799646 0 0 0
7368 1632 7 0.4236 52.104516099042286 23.7035076391128 25.3747648955705 0 0 0
8952 2276 10 -1 53.348201102783094 24.41055483854783 22.794308585421106 0 -1 0
7366 1632 8 -0.8472 52.174063797504914 22.81963565056552 25.837294493414742 0 0 0
5039 856 7 0.4236 56.108839139447625 14.128482519526324 20.72489972641373 0 -1 1
6900 1476 7 0.4236 55.27568936291101 25.831014937136707 26.803374332874533 0 -2 1
4659 729 7 0.4236 40.3134895118937 16.10797618391921 25.704767868376308 0 -1 0
8691 2073 7 0.4236 39.899995182472274 24.357062511468172 18.328827362253364 0 -2 0
5376 968 7 0.4236 43.44720728125881 21.078792934940534 25.721663318771 0 0 1
7342 1624 8 -0.8472 55.07957754211707 27.7291572036438 21.98114088871478 -1 1 1
7541 1690 7 0.4236 39.67335193931185 15.286356005095527 20.40702390564346 0 0 1
7015 1515 8 -0.8472 56.87557532850708 23.51453781599556 24.019828764865906 0 -1 0
6822 1450 7 0.4236 46.864073414700925 20.203854756566876 26.732094198073106 1 0 0
6383 1304 7 0.4236 38.28868736086637 24.13278941000739 15.145788711799877 0 1 0
6878 1469 7 0.4236 49.859388333723935 27.838020497237284 21.37776958772616 0 -1 0
6725 1418 7 0.4236 50.30126331511722 23.05334123616451 13.636442370791299 0 1 0
7605 1711 7 0.4236 56.97762013377228 25.06444967639049 16.351406251435495 -1 0 1
6692 1407 7 0.4236 57.00222828667583 15.23138653770695 16.938001796625535 0 -1 0
4385 638 7 0.4236 42.52574803871282 19.148227451766804 27.04248118344511 0 0 -2
4658 729 7 0.4236 39.348905562348826 15.624166643411812 26.930383165321587 0 -1 0
7344 1624 7 0.4236 55.823872799839386 28.034313314121633 22.5751984505534 -1 1 1
3485 338 7 0.4236 40.920458687686924 28.138896385141386 18.445471286574637 0 -1 0
5741 1090 7 0.4236 53.55264955879671 24.8828966100428 35.71397910525229 0 -1 0
2653 61 8 -0.8472 38.456376440729194 18.122311653584752 38.41812222117417 0 0 1
4346 625 7 0.4236 49.243103987034544 20.080043545531563 39.35129668440537 0 -3 -2
3751 427 8 -0.8472 41.22937936625075 16.774220540280766 33.071224873051214 0 -2 0
4384 638 8 -0.8472 41.93602978225261 19.30185654948037 27.835343627358007 0 0 -2
4961 830 7 0.4236 46.872649506551696 27.580610440266877 31.062845146521227 0 -3 -1
3752 427 7 0.4236 40.9703287504894 17.687024483755717 32.75549867641203 0 -2 0
4386 638 7 0.4236 41.68274545697791 18.422155419677445 28.23780235812022 0 0 -2
3753 427 7 0.4236 41.65646572938677 16.842144225684972 33.97288122048963 0 -2 0
4007 512 7 0.4236 43.162747302606995 20.382007645318048 29.325842799934627 0 -1 -1
2481 3 7 0.4236 42.911332867719786 16.78456257058865 28.946577939436995 0 0 0
7554 1694 7 0.4236 41.46126570810948 20.04621091612578 31.915651218307833 0 -1 -1
7766 1765 7 0.4236 38.640177245276774 15.206361553306463 30.49922347299906 0 1 0
6719 1416 7 0.4236 44.455322861802074 18.676091915245443 33.94866395249627 0 -1 0
3389 306 7 0.4236 38.551939744640954 17.85350809684941 27.89569345717409 0 1 0
7553 1694 7 0.4236 39.94429042309381 19.96904331868477 31.316103363238636 0 -1 -1
7552 1694 8 -0.8472 40.67757973526804 19.44705805118795 31.75178472496663 0 -1 -1
4183 571 8 -0.8472 49.3789417554201 24.987246597327285 27.908605892259867 0 -2 3
4008 512 7 0.4236 43.94078947616185 20.188679772991684 30.748481655149355 0 -1 -1
6718 1416 8 -0.8472 44.483512166813625 19.321598324515904 33.185429494176304 0 -1 0
6720 1416 7 0.4236 45.224239757957136 19.977488064859028 33.330795568044024 0 -1 0
8503 2011 8 -0.8472 45.393470946865904 17.293406255450524 28.96849650311038 0 -1 2
6376 1302 8 -0.8472 48.66956379223756 19.343026207057324 32.733184236080305 0 1 1
6378 1302 7 0.4236 49.38583178424218 19.338557255923796 32.03537302358498 0 1 1
8504 2011 7 0.4236 45.21916231376247 16.954371126995948 28.044011912159338 0 -1 2
8505 2011 7 0.4236 45.95933583147018 18.116505534161764 28.920489674827856 0 -1 2
8172 1900 7 0.4236 48.52602451063164 20.63954978647518 28.961341871203647 0 0 0
8170 1900 8 -0.8472 49.1553240625001 21.044839729780396 29.624457593887463 0 0 0
6377 1302 7 0.4236 48.20187941466985 18.459136556783932 32.736445434749925 0 1 1
8171 1900 7 0.4236 50.05367466802087 21.16409795772146 29.201676537148163 0 0 0
7058 1529 7 0.4236 49.09392076060143 15.634894503067402 31.164086401301596 0 0 0
2604 44 7 0.4236 50.65402649762641 14.189584167262327 29.59828761651892 0 -1 0
4006 512 8 -0.8472 43.939566052822215 20.68279639408047 29.87908680329388 0 -1 -1
6215 1248 7 0.4236 50.99173861635819 22.951715739309638 35.002189836439136 0 0 0
6821 1450 7 0.4236 46.107292670395715 20.129635859286694 28.177224277483326 1 0 0
7057 1529 8 -0.8472 48.54033034247529 15.887684689685306 31.957581806291195 0 0 0
8715 2081 7 0.4236 44.80543498438494 16.197700945881536 30.737352047430566 0 -1 0
8713 2081 8 -0.8472 44.57611119624392 15.692360045300214 31.56924245067618 0 -1 0
6820 1450 8 -0.8472 46.93291236393992 19.87472087899262 27.673864964675257 1 0 0
3784 438 8 -0.8472 53.01384101451908 22.022087320377217 37.687178053688335 0 0 1
4184 571 7 0.4236 49.09455052901644 24.315154360595034 27.22492927083792 0 -2 3
2704 78 8 -0.8472 56.858819685741125 20.33029326584942 31.355476096037144 0 -1 -1
3571 367 8 -0.8472 54.16447274854753 16.897188839692017 28.92365892172635 0 0 0
8964 2288 10 -1 55.62892228433398 20.609475871200228 27.815457975846165 0 -1 0
5798 1109 7 0.4236 51.876661054497305 18.698443311748793 30.835532478862987 0 1 0
5797 1109 8 -0.8472 51.353177069104724 18.04732688258591 31.385089085643173 0 1 0
4600 710 8 -0.8472 52.049383721679135 20.111160220073536 28.2972697496409 -1 -1 -1
4601 710 7 0.4236 51.8648416374964 19.202376609642833 27.923028243699243 -1 -1 -1
5799 1109 7 0.4236 50.96960641663096 17.341320500783304 30.789749599415202 0 1 0
4602 710 7 0.4236 52.96257912542674 20.40763292765797 28.01766607499065 -1 -1 -1
3572 367 7 0.4236 53.23856644133851 16.54912248655705 29.070449812733756 0 0 0
6206 1245 7 0.4236 54.465194616252674 16.81738537154856 33.73542894024967 0 1 1
2602 44 8 -0.8472 51.0280297842313 15.116876745611364 29.58245321658272 0 -1 0
2603 44 7 0.4236 50.836380803837805 15.538487105226402 28.69615993323579 0 -1 0
7665 1731 7 0.4236 46.0098260958082 15.103261332699475 40.24503298710864 0 1 1
7065 1531 7 0.4236 53.761794735913284 21.798352241326157 33.32478849409777 0 1 1
7063 1531 8 -0.8472 54.045842924693666 20.84100534066419 33.27183739956549 0 1 1
6205 1245 8 -0.8472 54.13168301964457 17.33163821606807 32.945293402797446 0 1 1
6207 1245 7 0.4236 54.448445710632114 18.27821030218132 33.00581501134271 0 1 1
3573 367 7 0.4236 54.817119328946916 16.14145508312629 28.97768896206675 0 0 0
2705 78 7 0.4236 56.20300705373283 20.62631973457548 32.04993867925093 0 -1 -1
4628 719 7 0.4236 38.53982085358888 22.351350079566956 32.52504688621341 0 -1 0
4103 544 7 0.4236 42.31793845399947 26.846921958590208 28.4403104372729 0 0 1
7789 1773 8 -0.8472 50.43498398015469 27.846256743774223 33.04768369718414 -1 1 0
4306 612 8 -0.8472 54.683393584853505 19.612894530975076 39.696539234030865 0 -2 0
6099 1209 7 0.4236 39.52544146413254 26.28585191890953 31.884053638472448 0 0 1
2479 3 8 -0.8472 42.284033410541376 16.015077606435053 28.826626683374936 0 0 0
2832 120 7 0.4236 43.053755887533256 22.40576897145838 32.49809054822671 0 1 0
2830 120 8 -0.8472 42.66760521716891 21.95778692316242 33.30444030001126 0 1 0
6098 1209 7 0.4236 40.616739715218436 26.110194738714043 30.68203899440957 0 0 1
8162 1897 7 0.4236 43.56039760887089 27.42440824652254 33.26352297959695 0 -2 0
5249 926 7 0.4236 38.3522634203404 23.12279213959221 38.17415804497612 0 -1 1
5408 979 7 0.4236 46.4562166668424 27.065610952204242 27.974269836716477 0 0 0
5781 1103 7 0.4236 44.40023561965755 23.538347546200445 30.68687585554344 0 0 1
8161 1897 8 -0.8472 44.18353302742002 27.223106399377322 32.50775849985721 0 -2 0
6097 1209 8 -0.8472 39.646918795795784 26.053215134823194 30.919106243502593 0 0 1
7790 1773 7 0.4236 49.666364476825876 27.600202559725133 32.45719118561563 -1 1 0
8163 1897 7 0.4236 44.19198365931322 26.237987827198385 32.336089878793125 0 -2 0
4102 544 8 -0.8472 41.94964209240606 27.42518164376706 29.16830353718825 0 0 1
6216 1248 7 0.4236 50.70451126539694 23.264631430998573 33.42541759332038 0 0 0
6214 1248 8 -0.8472 50.398855361307014 22.745678688064107 34.223705028787535 0 0 0
2706 78 7 0.4236 56.417509508348395 20.331809099749123 30.45812248803336 0 -1 -1
4156 562 8 -0.8472 52.03417899502822 23.839227165505562 29.105353148189728 0 1 -2
7020 1516 7 0.4236 41.2862064076466 24.026966908247676 27.750543170888303 0 -1 0
5780 1103 7 0.4236 43.34757685205079 24.76463138085384 30.452858834362118 0 0 1
5779 1103 8 -0.8472 43.75641382061444 24.158498478382107 31.135101660669697 0 0 1
5409 979 7 0.4236 44.99398376874647 27.09596916592127 27.247922924612844 0 0 0
5058 862 7 0.4236 48.0179795794055 21.941890269446773 31.416036731805555 0 -1 2
5056 862 8 -0.8472 47.10287181968484 22.331639652197993 31.519350090087148 0 -1 2
5057 862 7 0.4236 46.73149671877123 22.553838793864262 30.6178466917933 0 -1 2
5407 979 8 -0.8472 45.47411876190554 27.184140426744417 28.120675025333934 0 0 0
2480 3 7 0.4236 41.94628353922976 16.003968395953173 27.88545631105992 0 0 0
7421 1650 7 0.4236 47.48999697365984 25.299946398265256 31.831550077838777 0 -1 1
4717 749 8 -0.8472 51.26569856890931 28.049256458026267 28.602497094850573 0 0 0
5382 970 7 0.4236 46.49455559830631 21.74087048667655 33.24626986842345 0 -3 -1
4718 749 7 0.4236 50.92512675909598 27.11102894063508 28.66365357508236 0 0 0
7420 1650 8 -0.8472 47.61207981064999 25.98923107205485 32.54568064537 0 -1 1
7422 1650 7 0.4236 47.69792858425317 25.5375435295512 33.43371690006255 0 -1 1
2654 61 7 0.4236 38.4185480278502 18.075924074894505 39.416329229983084 0 0 1
2964 164 7 0.4236 52.22249041787374 25.45552337912609 38.463655557730505 0 -1 -1
4643 724 7 0.4236 51.88776362468733 24.466762937230005 31.234385411422178 0 0 1
4642 724 8 -0.8472 52.28901489937883 24.653120867947017 32.13119567789646 0 0 1
4644 724 7 0.4236 52.90844575538919 25.435221640910562 32.06319308784911 0 0 1
2582 37 7 0.4236 55.52654830013209 25.448445882617168 33.57241163294541 0 -2 -1
2581 37 8 -0.8472 56.14887106874943 26.099521813616956 33.13788357579699 0 -2 -1
2583 37 7 0.4236 55.62164808536952 26.752546382353035 32.59419661623106 0 -2 -1
6899 1476 7 0.4236 55.3157334776501 24.486596325223626 27.729420524599067 0 -2 1
3410 313 7 0.4236 53.79997469305406 26.96020573826433 38.17557571432561 1 -3 -1
4169 566 7 0.4236 54.54918297276227 14.40623046033601 34.1757508264577 0 -1 0
3785 438 7 0.4236 53.940670690540585 22.340390594887314 37.48800532431688 0 0 1
4761 763 7 0.4236 43.332773099368005 14.350390259523138 34.27923414531114 0 -3 0
6483 1337 7 0.4236 45.07254568039999 22.62778501327183 28.42722036958714 0 0 -1
3797 442 7 0.4236 39.16188572966812 17.32067769571452 34.73522282124048 0 -2 0
3796 442 8 -0.8472 38.65334689222241 18.169030010160476 34.88248678632537 0 -2 0
3798 442 7 0.4236 38.33562189548907 18.207005410969597 35.82990895537828 0 -2 0
7037 1522 7 0.4236 41.06334924090274 17.181876507690557 39.53616353941808 0 0 -1
8672 2067 7 0.4236 40.483111330182545 19.947919296616078 35.45809229785372 0 -1 -1
8673 2067 7 0.4236 41.911017782736 20.399569528438747 34.80715313101105 0 -1 -1
8671 2067 8 -0.8472 41.4390055379833 19.68609592006859 35.324994856878135 0 -1 -1
4345 625 8 -0.8472 49.30267182096404 19.352270660043747 40.034523094049696 0 -3 -2
2962 164 8 -0.8472 51.6477119311552 24.962796449917448 39.11699326759453 0 -1 -1
6035 1188 7 0.4236 44.71330425587711 14.429118075399643 38.16093411929259 0 3 -2
8923 2247 9 1 42.90723364812378 18.88519299722859 37.83870890319164 0 -1 -1
5383 971 8 -0.8472 38.965927278303134 15.290923928667588 36.239627887444755 0 -1 0
9012 2336 10 -1 42.86400244162504 16.058712520232223 36.556092392643166 0 0 0
7036 1522 8 -0.8472 41.58071932001535 17.975341687562352 39.85669672670004 0 0 -1
8698 2076 8 -0.8472 43.008853779761125 21.757322997405105 38.92339805971563 0 0 -1
5385 971 7 0.4236 39.937201911416224 15.422889616325461 36.43764502401653 0 -1 0
2670 66 7 0.4236 45.444498433022915 19.024567334126218 39.78871740864675 1 0 -1
2668 66 8 -0.8472 45.22547628845304 18.210092088174065 39.25144663752802 1 0 -1
3388 306 8 -0.8472 38.15268250843581 18.697864903987373 28.252982327125757 0 1 0
4370 633 7 0.4236 42.225543459572314 14.184437219942204 38.59042222503339 0 0 0
7510 1680 8 -0.8472 39.43718638834147 21.70618667967363 39.819566752791246 1 0 0
4807 779 8 -0.8472 46.21761026044947 16.77716412820487 34.662054880711544 0 1 -1
3411 313 7 0.4236 54.12859280327169 27.82040515600196 36.82698622803091 1 -3 -1
4809 779 7 0.4236 45.3862163994629 16.39858742631103 35.068827723654756 0 1 -1
7317 1615 7 0.4236 49.77740598860823 15.588802259175893 36.815425164972645 0 1 -1
4808 779 7 0.4236 46.46079813818458 16.249216512499586 33.84834053574695 0 1 -1
4347 625 7 0.4236 49.30771897548321 18.463827216660444 39.57556472517764 0 -3 -2
2669 66 7 0.4236 45.23871179440202 17.40559163711673 39.845251539212654 1 0 -1
3279 269 7 0.4236 47.59644062136964 17.977274022654875 37.508425602459674 0 2 -1
3278 269 7 0.4236 47.15888345176858 18.023228408523032 35.93582948769947 0 2 -1
3277 269 8 -0.8472 47.71280146400009 18.463578019414456 36.642418235773896 0 2 -1
8849 2173 9 1 48.86921911464694 20.635242378600093 35.111109331756495 0 0 0
4143 557 7 0.4236 50.03105465858733 15.077219606939305 40.273764562468635 0 1 -2
8831 2155 9 1 51.65626355560845 17.040112511959606 33.844919103139375 0 0 -1
7315 1615 8 -0.8472 49.832961817189585 15.62093084498314 35.81748657702532 0 1 -1
8137 1889 8 -0.8472 53.02944436993757 27.5960050578827 40.48194851199017 0 0 2
2963 164 7 0.4236 51.908592077731726 23.997495701452532 39.12867406872786 0 -1 -1
7316 1615 7 0.4236 48.917523298155444 15.751267892970786 35.43671810279673 0 1 -1
4141 557 8 -0.8472 49.535899922439675 15.202140414773762 39.413987376907095 0 1 -2
6874 1468 8 -0.8472 56.30002723775468 24.68447485984799 39.55758466000301 0 0 -1
7064 1531 7 0.4236 53.44825000716932 20.283653236069668 33.848241582398806 0 1 1
6150 1226 7 0.4236 55.01982494272673 16.398004636959097 36.943996596227386 0 0 0
4308 612 7 0.4236 55.43212138334605 19.715245965853644 39.041610974783204 0 -2 0
4142 557 7 0.4236 48.77396014352542 14.555905404982475 39.37122848905242 0 1 -2
6148 1226 8 -0.8472 54.37338283295464 16.729780800082057 36.256946609241 0 0 0
7459 1663 8 -0.8472 55.44465465634256 14.080644476125409 30.008487246917912 -1 -2 0
6875 1468 7 0.4236 56.528463279814936 23.768103858953104 39.228827465413744 0 0 -1
5950 1160 8 -0.8472 51.778744917562456 14.22316924189418 33.14588297593318 0 2 0
4799 776 7 0.4236 45.188983714572615 21.640975594219032 40.29070072689132 0 0 0
8998 2322 10 -1 51.805918649160624 19.25684308677645 35.840922195397546 0 0 -1
6554 1361 7 0.4236 51.497394406033024 16.86806561152761 38.91899446632485 0 0 0
6555 1361 7 0.4236 52.883420979359855 17.54413419311459 38.38188358165815 0 0 0
3786 438 7 0.4236 52.88783252213624 21.105062500945476 37.30877671899958 0 0 1
6553 1361 8 -0.8472 52.4955449566715 16.811422111686745 38.94106636509913 0 0 0
6149 1226 7 0.4236 54.139347566868935 17.68224998330165 36.45195990542916 0 0 0
8785 2109 9 1 41.88679763420466 14.799249804856396 31.45564350270963 0 -1 0
4158 562 7 0.4236 52.816492482569764 23.929275128600246 28.489011382441674 0 1 -2
2491 7 8 -0.8472 39.363716628142086 23.947029562869467 34.608275943148044 0 1 -1
8999 2323 10 -1 53.82518212929623 28.06731346841849 31.120404202191683 0 -1 0
2831 120 7 0.4236 42.43409480736936 22.647934629096113 33.98939951849298 0 1 0
2493 7 7 0.4236 39.65325057108516 24.764199146152087 34.10987418674059 0 1 -1
8699 2076 7 0.4236 42.135683905547424 22.179757031612997 38.680243907312615 0 0 -1
8700 2076 7 0.4236 43.750914620467974 22.406932642055843 38.75800990077846 0 0 -1
4833 787 7 0.4236 49.27297810096287 27.10658269385734 27.1019057554042 0 0 3
4185 571 7 0.4236 50.050666670130404 24.57371460669878 28.5232416579356 0 -2 3
8996 2320 10 -1 40.9216399387592 27.39458919215457 34.95223966063293 0 -1 1
7018 1516 8 -0.8472 40.577984951031276 23.598497579588827 28.311646353989254 0 -1 0
3239 256 7 0.4236 42.3205656289765 26.373698633262837 37.46567279797397 0 0 -1
3238 256 8 -0.8472 43.24316967571059 26.22878055903739 37.823165040462776 0 0 -1
6482 1337 7 0.4236 45.200175809495946 24.23663213572935 28.17832683312904 0 0 -1
3240 256 7 0.4236 43.519850068500595 27.023379258753213 38.36359175498457 0 0 -1
8348 1959 7 0.4236 46.108137568016645 24.0865819162699 39.32830113196448 0 -1 -1
8347 1959 8 -0.8472 45.31615451199349 23.89946265545614 38.747138683433796 0 -1 -1
5250 926 7 0.4236 38.42281702848732 24.73946156695978 38.393312381614415 0 -1 1
4358 629 7 0.4236 49.796910883927445 25.27592930362154 37.77888148116403 0 1 0
5279 936 7 0.4236 45.68593275335525 27.513823774898817 40.01465376217077 0 -3 -1
8183 1904 7 0.4236 43.598793182740074 24.75854061248347 35.268197971731496 0 1 0
3869 466 7 0.4236 38.13298127923097 27.59616697513419 35.15061991961864 0 -1 -1
5280 936 7 0.4236 47.24218097944337 27.285457093039895 39.575829388294245 0 -3 -1
6876 1468 7 0.4236 55.39798451902091 24.668589525965196 39.98893918903406 0 0 -1
5912 1147 7 0.4236 45.437102830424834 26.730616034682832 36.44397881727501 0 -2 0
5742 1090 7 0.4236 53.00844183933733 24.427054526632386 34.24337632715377 0 -1 0
4357 629 8 -0.8472 49.17723128560981 25.239726632650928 36.994861887530874 0 1 0
5381 970 7 0.4236 45.63443392676785 22.378749862332153 34.47912324532001 0 -3 -1
8349 1959 7 0.4236 44.877634183589066 24.761678998800758 38.493596463597456 0 -1 -1
5278 936 8 -0.8472 46.43301401386071 26.85053146537439 39.97091004561914 0 -3 -1
5380 970 8 -0.8472 46.40512150567966 21.787634997924574 34.241164678526644 0 -3 -1
4627 719 8 -0.8472 38.59009830892054 21.93119334236095 31.61898918381289 0 -1 0
5913 1147 7 0.4236 46.878067240983896 25.971931107404135 36.322961316839134 0 -2 0
5911 1147 8 -0.8472 46.403698213189784 26.845601126787628 36.21491157103355 0 -2 0
4359 629 7 0.4236 49.573715789061765 25.75152560179256 36.23271892480082 0 1 0
7744 1758 8 -0.8472 48.15492253036527 21.971432082092978 37.29011950827648 0 -1 -1
7746 1758 7 0.4236 48.432703914281156 22.89398243232317 37.02227893653584 0 -1 -1
3176 235 7 0.4236 56.66962009229309 27.316254598721507 39.432255882698776 0 -1 -1
8182 1904 8 -0.8472 44.220975096565525 24.016579015536188 35.51796331694871 0 1 0
8184 1904 7 0.4236 44.39043320825467 24.041105161135103 36.503195506960864 0 1 0
7745 1758 7 0.4236 47.24042562347892 22.002607973284896 37.693509581109275 0 -1 -1
5248 926 8 -0.8472 38.230952005769396 24.012481765025868 37.73400348957186 0 -1 1
4104 544 7 0.4236 42.673233950538744 28.018556970819994 29.52089502707388 0 0 1
3409 313 8 -0.8472 54.01279868620884 26.89997243404357 37.200343392743584 1 -3 -1
5740 1090 8 -0.8472 53.18030392850275 24.123423606844675 35.180537861235976 0 -1 0
6978 1502 7 0.4236 53.40194720529763 14.550121359564207 36.530824553738995 0 0 -1
7361 1630 7 0.4236 57.08069209733272 20.05732539283764 35.13077477004818 -1 -2 0
5384 971 7 0.4236 38.444659250178034 15.322047323002883 37.09245320120141 0 -1 0
8714 2081 7 0.4236 45.268622556660596 14.990065080581989 31.734196834396503 0 -1 0
3023 184 7 0.4236 49.92978610121332 27.528618789070585 39.43289579415454 0 0 0
4157 562 7 0.4236 52.018592841689 22.916971790715717 29.491620258137367 0 1 -2
4307 612 7 0.4236 54.174127580721354 20.471347384864277 39.75742429644185 0 -2 0
6481 1337 8 -0.8472 45.686312213776645 23.415652866382644 28.477767144058408 0 0 -1
7059 1529 7 0.4236 48.06784646379949 15.078104503926857 32.305919559373436 0 0 0
8979 2303 10 -1 56.92080597565438 16.27422144148922 38.68931522916165 0 -1 -1
2492 7 7 0.4236 39.160631892970905 24.189673456009267 35.55689649542479 0 1 -1
8225 1918 7 0.4236 56.94878321984574 23.437059717596803 36.12924962110011 0 -1 -1
8817 2141 9 1 38.20843637777238 24.156733989345746 29.554172366783227 0 -1 -1
7512 1680 7 0.4236 38.94692431249008 20.933836842801316 39.415686937834316 1 0 0
7765 1765 8 -0.8472 39.450235574824056 14.621324212745737 30.538430975327707 0 1 0
7019 1516 7 0.4236 40.33021715012803 22.713601383695295 27.917222766370905 0 -1 0
9030 2354 10 -1 58.17295005178485 1.6234016283332136 4.04100285578055 0 1 0
4763 764 7 0.4236 58.58944154343654 3.2785359359326685 6.022042431537254 0 0 0
4012 514 8 -0.8472 61.56295958388077 3.042576135422883 3.6281354319746337 -1 3 0
4014 514 7 0.4236 62.279259022434736 2.4561878688072403 4.006373469435672 -1 3 0
4013 514 7 0.4236 60.74179549806199 2.497941268930776 3.4576575749655634 -1 3 0
7579 1703 8 -0.8472 65.25330999192114 1.985798113597475 4.003838484436749 -1 0 0
8559 2029 7 0.4236 61.80899859358946 3.2888058696072955 1.3849825088118493 0 0 3
2814 114 7 0.4236 59.042511465043695 1.2483682308326978 0.7982059659294969 0 -1 0
3161 230 7 0.4236 74.98478598377834 10.731959783925314 2.0778495463546522 0 -2 0
2566 32 8 -0.8472 66.7847467121034 11.802039242197807 0.6398634576993675 0 -1 1
3403 311 8 -0.8472 62.565390936087624 5.793896888976201 2.5666010926749725 0 0 1
8265 1931 7 0.4236 75.33510746299237 9.158002295508853 4.73758141690245 -1 0 0
703 1 4 2.1 73.0343 7.7692 12.9551 0 0 0
3405 311 7 0.4236 61.735449766848845 6.344761786798379 2.4785916450127075 0 0 1
132 1 2 -1.1808 75.7247 12.5156 11.3097 0 0 0
4762 764 8 -0.8472 58.66957007493231 3.8284375904817285 6.853419379933755 0 0 0
3950 493 7 0.4236 58.43428812893741 5.437375192095552 0.46885608637698817 0 -2 1
3949 493 8 -0.8472 58.49499869337317 4.456816666694365 0.6554553701922227 0 -2 1
8557 2029 8 -0.8472 61.74224048629678 3.1912984157389905 0.39198904781124166 0 0 3
2798 109 7 0.4236 71.5078353313062 8.081545144239852 0.30986168389677604 0 -2 0
8263 1931 8 -0.8472 75.63310239359797 9.190150256604074 3.7835552430498725 -1 0 0
7580 1703 7 0.4236 64.92072827232089 1.8741833817125728 4.940284750594184 -1 0 0
7581 1703 7 0.4236 65.45705347122713 2.9501907367240263 3.835210111303379 -1 0 0
3298 276 8 -0.8472 59.91624430275612 13.990881390762643 0.45717246590797417 0 0 1
5621 1050 7 0.4236 68.80232468576865 0.4551939965774741 3.043846824391902 0 1 1
5620 1050 8 -0.8472 69.10989606777044 1.3941085138286697 3.1982468832417354 0 1 1
5622 1050 7 0.4236 68.7862855389315 1.7083511376026044 4.090730967165573 0 1 1
3374 301 7 0.4236 67.32278758290403 5.31128912435907 3.219461800368219 0 0 0
3373 301 8 -0.8472 66.37407818036624 5.50944452741949 3.4658052989434167 0 0 0
3375 301 7 0.4236 66.34228288126207 5.8906832207290085 4.3897350843126866 0 0 0
3251 260 7 0.4236 68.79881219494617 3.0819002391754267 1.7887355118591386 0 -1 0
3250 260 8 -0.8472 68.1824361523821 3.5659068010590955 1.167592442184183 0 -1 0
3951 493 7 0.4236 58.49494962334855 4.304984602149177 1.6438617201197157 0 -2 1
8915 2239 9 1 64.8043644501714 6.761059552328538 1.559733714464733 -1 0 0
709 1 4 2.1 75.732 12.5213 12.9476 0 0 0
3252 260 7 0.4236 67.62827946235704 2.9029066896165467 0.6642618876066491 0 -1 0
3198 242 7 0.4236 72.60814188840538 3.9224903329575773 4.685566507789374 0 -1 0
2567 32 7 0.4236 66.58672008416015 10.821911104136891 0.651457058395129 0 -1 1
3196 242 8 -0.8472 72.42800245258405 3.688719024679278 3.730107975022037 0 -1 0
3197 242 7 0.4236 72.05258763278616 2.7633023633867406 3.6784571538829605 0 -1 0
683 1 1 -1.1688 75.1911 13.2988 6.777 0 0 0
2797 109 8 -0.8472 72.42647277097183 8.45227256651472 0.4464889305371054 0 -2 0
3312 280 7 0.4236 75.61892196328455 5.661276380287749 2.402460682824336 0 2 0
6566 1365 7 0.4236 71.51285276970822 3.189109386678015 1.4258593755692386 0 -2 0
2909 146 7 0.4236 73.21442489604382 5.479670279382261 2.682135673660695 0 3 0
2910 146 7 0.4236 72.40677083694422 6.826093723354186 3.130984570606267 0 3 0
2908 146 8 -0.8472 73.1873613962056 6.476882405302378 2.612592484230609 0 3 0
4559 696 7 0.4236 72.1570267305822 0.33363941247606 3.58973518737575 0 -2 2
4560 696 7 0.4236 72.6938769473306 0.0954540677208083 2.0660271938382393 0 -2 2
669 1 6 0.425 70.2957 9.402 12.2167 0 0 0
112 1 2 -0.95 70.3 9.4002 11.247 0 0 0
3404 311 7 0.4236 62.37301421409126 4.988577666241929 3.127361879907263 0 0 1
6565 1365 8 -0.8472 71.55011794622713 2.914216043751958 0.4651069972701302 0 -2 0
4093 541 8 -0.8472 75.43097542566464 1.7881926478420789 0.263273809265252 -1 1 1
7321 1617 8 -0.8472 75.87797262684093 2.183102309570244 3.861625236770621 -1 1 1
2771 100 7 0.4236 58.005499674668954 6.619726956645953 3.6045820145294276 0 1 0
5199 909 7 0.4236 65.24296667011924 4.15316165258338 0.4283482419591223 0 1 2
7490 1673 7 0.4236 66.09146579255156 0.30287708633637395 3.126666097148012 -1 -1 0
7322 1617 7 0.4236 74.93624645803246 1.990550861348227 4.137443713658539 -1 1 1
8264 1931 7 0.4236 75.5985784654559 8.270470770672476 3.392405830515066 -1 0 0
6152 1227 7 0.4236 57.248537739581174 11.603950926013459 2.8826808417181793 0 0 1
6374 1301 7 0.4236 58.44505988744899 8.525780780626148 5.691838337952881 0 0 0
7310 1613 7 0.4236 60.21258892774895 9.291510388239846 3.563070843885532 0 1 0
2770 100 8 -0.8472 58.141455932843996 7.6085152720658025 3.5428261371472782 0 1 0
7311 1613 7 0.4236 61.476873267386715 9.988063296043405 4.326631999677954 0 1 0
7309 1613 8 -0.8472 60.52152330781068 10.105255857415509 4.055389728721266 0 1 0
2978 169 7 0.4236 58.28786756939169 12.60031752214987 5.88326832997496 0 0 0
686 1 1 -1.1688 73.9543 10.9454 6.8697 0 0 0
2772 100 7 0.4236 58.21814894495451 7.87505677193341 2.5820586748254923 0 1 0
6373 1301 8 -0.8472 58.71176425109724 8.379452783148087 6.644443678292668 0 0 0
102 1 5 1.36 74.808 10.9422 10.2046 0 0 0
2568 32 7 0.4236 67.51251839862248 12.00282690704716 1.2956323738555597 0 -1 1
3111 213 7 0.4236 62.094899573654665 12.594421121867356 3.7279652277031445 0 1 0
7297 1609 8 -0.8472 60.03763956700494 7.776940961338819 0.6327523615342834 0 -2 2
3110 213 7 0.4236 63.54923212390938 11.868092950307396 3.5730758235640625 0 1 0
4797 775 7 0.4236 67.9381881808162 7.398337366118835 0.7380948055794252 0 0 -1
3135 221 7 0.4236 66.56474750765155 12.072824494138121 4.218579471665356 0 2 0
3134 221 7 0.4236 67.09423421713315 10.603855982075993 4.696493511911228 0 2 0
4795 775 8 -0.8472 67.33470239439072 7.9701088650367735 1.2938669697225675 0 0 -1
4646 725 7 0.4236 65.33518159198395 9.170549254280981 3.7108261195843535 0 -1 1
4645 725 8 -0.8472 64.70538308601887 8.395714144716937 3.656190628323496 0 -1 1
4647 725 7 0.4236 64.38884622973202 8.158074149183411 4.574521723562998 0 -1 1
3133 221 8 -0.8472 66.38127148906823 11.090177596706896 4.191344477245952 0 2 0
4796 775 7 0.4236 67.88090251523315 8.63749549238009 1.800089159016994 0 0 -1
3109 213 8 -0.8472 63.046355993068396 12.72343066942959 3.4485240855347175 0 1 0
4094 541 7 0.4236 75.17338344322023 1.6237287893931909 1.2154282299016261 -1 1 1
8582 2037 7 0.4236 69.88543608205666 13.513018511991074 4.528545023080382 0 0 0
7934 1821 7 0.4236 75.71504182644887 13.377597133118192 1.8837790864046657 -1 1 0
670 1 6 0.425 71.1931 10.9375 8.1705 0 0 0
101 1 5 1.36 72.1192 9.3699 10.1913 0 0 0
5926 1152 8 -0.8472 57.14559505931072 9.78171017846443 1.016328843453259 -1 2 1
7841 1790 7 0.4236 69.99990959139518 10.813489331786856 2.7343294729213716 -1 0 1
8583 2037 7 0.4236 70.38658213274495 13.194224776412254 3.0074106424958167 0 0 0
7842 1790 7 0.4236 70.12280301374246 10.084926381596238 1.2780603199267926 -1 0 1
7340 1623 7 0.4236 73.0317537107779 10.751211285839323 4.375452232240644 0 0 0
4837 789 8 -0.8472 69.87764330991837 7.275306789050522 3.447944867640061 0 1 0
4839 789 7 0.4236 69.88709364504496 8.105535945942147 2.8906027187768424 0 1 0
7339 1623 8 -0.8472 72.10676932242723 10.812415435767837 4.00040823413385 0 0 0
3162 230 7 0.4236 73.5748633006534 10.7877859643563 1.2558836238037865 0 -2 0
7341 1623 7 0.4236 71.53200910070082 11.350406827366784 4.617024797062169 0 0 0
4838 789 7 0.4236 69.86312274658762 7.524126091496012 4.416385948609247 0 1 0
7840 1790 8 -0.8472 69.51126236439038 10.278291547018322 2.0452813777572887 -1 0 1
3160 230 8 -0.8472 74.5689940472422 10.862705233554035 1.1778367706081538 0 -2 0
8581 2037 8 -0.8472 69.60616213739134 13.16880756581235 3.6321495182155306 0 0 0
673 1 6 0.425 75.7273 9.3647 12.1947 0 0 0
7298 1609 7 0.4236 60.7242815552398 7.1406895577672564 0.2810318920841956 0 -2 2
119 1 2 -1.1808 71.2233 14.0364 9.0742 0 0 0
3660 396 7 0.4236 57.99689598686842 5.189624425129755 12.412520945400134 0 1 0
3659 396 7 0.4236 59.478178029312204 5.87687968685498 12.423032945419736 0 1 0
5657 1062 7 0.4236 58.16997150401408 0.8384625688448161 11.072368700910928 0 0 1
4764 764 7 0.4236 57.81071981015662 3.78774658301033 7.36402732845021 0 0 0
5658 1062 7 0.4236 58.77625225567553 0.8554210680215187 12.588535769986636 0 0 1
4 1 5 1.36 61.2809 6.2656 10.1672 0 0 0
14 1 2 -0.95 63.1015 6.2638 9.1441 0 0 0
72 1 5 1.36 61.3165 3.087200000000003 10.1996 0 1 0
79 1 2 -0.95 62.202 4.686799999999998 11.193 0 1 0
81 1 2 -0.95 60.3687 1.5606000000000009 9.1399 0 1 0
82 1 2 -1.1808 62.1973 1.538300000000003 11.2262 0 1 0
84 1 2 -1.1808 60.39 4.653400000000005 9.0742 0 1 0
86 1 2 -1.1808 63.113 3.1254000000000026 9.06 0 1 0
538 1 6 0.425 63.1112 6.2733 8.1739 0 0 0
547 1 1 -1.1688 60.9003 6.9042 13.4978 0 0 0
553 1 1 -1.1688 60.4137 6.1268 6.797 0 0 0
620 1 4 2.1 62.1964 1.5273000000000003 12.9827 0 1 0
624 1 6 0.425 62.2048 4.679300000000005 12.1627 0 1 0
625 1 6 0.425 60.3599 1.5545000000000009 8.1705 0 1 0
634 1 1 -1.1688 61.6966 3.789200000000001 6.8738 0 1 0
640 1 1 -1.1688 63.1211 1.5624000000000002 6.8697 0 1 0
654 1 4 2.1 63.0984 0.0033000000000029672 7.4196 0 1 0
655 1 4 2.1 60.3938 4.639499999999998 7.4325 0 1 0
657 1 4 2.1 63.1054 3.1197000000000017 7.4221 0 1 0
3658 396 8 -0.8472 58.92125628712088 5.143143107608914 12.033842111452836 0 1 0
5656 1062 8 -0.8472 58.82136536519772 0.406466891433403 11.696120326183332 0 0 1
7374 1634 7 0.4236 62.90269316576921 12.493590054712355 0.7424221760836679 -1 -1 0
4558 696 8 -0.8472 72.97054507187742 0.22946468217956859 3.017602733120552 0 -2 2
1 1 5 1.36 64.0292 4.6979 10.1653 0 0 0
7 1 5 1.36 69.4248 4.6879 10.1796 0 0 0
10 1 5 1.36 66.7187 6.2699 10.1753 0 0 0
23 1 2 -0.95 67.6338 4.6971 11.2275 0 0 0
24 1 2 -0.95 68.5399 6.2376 9.1206 0 0 0
26 1 2 -1.1808 64.8949 6.2711 11.3107 0 0 0
29 1 2 -1.1808 65.8061 4.7188 9.1413 0 0 0
69 1 5 1.36 63.9748 1.5592000000000006 10.2046 0 1 0
75 1 5 1.36 69.4125 1.5681000000000012 10.1902 0 1 0
78 1 5 1.36 66.6864 3.171000000000003 10.1693 0 1 0
91 1 2 -0.95 65.803 1.5707000000000022 9.1755 0 1 0
93 1 2 -1.1808 67.6125 1.6055000000000028 11.2939 0 1 0
94 1 2 -1.1808 68.5124 0.030700000000003058 9.0642 0 1 0
96 1 2 -1.1808 64.8915 3.1325000000000003 11.3097 0 1 0
98 1 2 -1.1808 68.5204 3.1205 9.0694 0 1 0
534 1 4 2.1 65.8072 4.7281 7.3844 0 0 0
539 1 6 0.425 67.6436 4.7055 12.197 0 0 0
542 1 6 0.425 68.5471 6.2381 8.1508 0 0 0
543 1 1 -1.1688 63.5287 6.9642 13.5241 0 0 0
562 1 1 -1.1688 64.8759 4.6941 13.5029 0 0 0
565 1 1 -1.1688 65.8306 6.3851 6.7672 0 0 0
570 1 4 2.1 64.9062 6.2522 12.9493 0 0 0
629 1 6 0.425 65.7995 1.5768000000000022 8.2059 0 1 0
638 1 1 -1.1688 64.3579 3.915700000000001 6.777 0 1 0
643 1 1 -1.1688 66.3098 2.4731000000000023 13.4965 0 1 0
645 1 1 -1.1688 67.24 3.880200000000002 6.7916 0 1 0
647 1 1 -1.1688 68.9374 2.4223999999999997 13.4997 0 1 0
652 1 1 -1.1688 68.5399 1.5671999999999997 6.8593 0 1 0
659 1 4 2.1 67.6084 1.6174 12.9355 0 1 0
660 1 4 2.1 68.5141 0.0143000000000022 7.4257 0 1 0
661 1 4 2.1 64.8988 3.138200000000001 12.9476 0 1 0
663 1 4 2.1 68.5173 3.119100000000003 7.4269 0 1 0
100 1 5 1.36 74.8624 4.6979 10.1653 0 0 0
103 1 5 1.36 72.1141 6.2656 10.1672 0 0 0
114 1 2 -0.95 73.9348 6.2638 9.1441 0 0 0
116 1 2 -1.1808 70.3247 6.2244 11.307 0 0 0
128 1 2 -1.1808 75.7281 6.2711 11.3107 0 0 0
174 1 5 1.36 74.808 1.5592000000000006 10.2046 0 1 0
177 1 5 1.36 72.1497 3.087200000000003 10.1996 0 1 0
184 1 2 -0.95 70.3 0.01710000000000278 11.247 0 1 0
185 1 2 -0.95 73.0352 4.686799999999998 11.193 0 1 0
187 1 2 -0.95 71.2019 1.5606000000000009 9.1399 0 1 0
189 1 2 -1.1808 73.0305 1.538300000000003 11.2262 0 1 0
191 1 2 -1.1808 71.2233 4.653400000000005 9.0742 0 1 0
192 1 2 -1.1808 70.3155 3.1376000000000026 11.3018 0 1 0
194 1 2 -1.1808 73.9462 3.1254000000000026 9.06 0 1 0
204 1 2 -1.1808 75.7247 3.1325000000000003 11.3097 0 1 0
649 1 1 -1.1688 69.9025 3.8262 6.8703 0 1 0
671 1 6 0.425 73.9444 6.2733 8.1739 0 0 0
676 1 1 -1.1688 74.3619 6.9642 13.5241 0 0 0
680 1 1 -1.1688 71.7335 6.9042 13.4978 0 0 0
687 1 1 -1.1688 71.2469 6.1268 6.797 0 0 0
696 1 1 -1.1688 75.7091 4.6941 13.5029 0 0 0
700 1 4 2.1 70.3237 6.2399 12.9456 0 0 0
706 1 4 2.1 75.7394 6.2522 12.9493 0 0 0
760 1 4 2.1 73.0297 1.5273000000000003 12.9827 0 1 0
764 1 6 0.425 73.038 4.679300000000005 12.1627 0 1 0
765 1 6 0.425 70.2957 0.018900000000002137 12.2167 0 1 0
766 1 6 0.425 71.1931 1.5545000000000009 8.1705 0 1 0
775 1 1 -1.1688 72.5298 3.789200000000001 6.8738 0 1 0
779 1 1 -1.1688 75.1911 3.915700000000001 6.777 0 1 0
780 1 1 -1.1688 70.2915 4.688500000000005 13.5147 0 1 0
782 1 1 -1.1688 73.9543 1.5624000000000002 6.8697 0 1 0
797 1 4 2.1 73.9316 0.0033000000000029672 7.4196 0 1 0
798 1 4 2.1 71.227 4.639499999999998 7.4325 0 1 0
800 1 4 2.1 70.3192 3.137400000000003 12.9443 0 1 0
801 1 4 2.1 73.9387 3.1197000000000017 7.4221 0 1 0
805 1 4 2.1 75.732 3.138200000000001 12.9476 0 1 0
2979 169 7 0.4236 57.94618648701703 13.127311817001734 7.390636083732675 0 0 0
2977 169 8 -0.8472 58.658529870869174 13.056279287143422 6.692408825463591 0 0 0
6375 1301 7 0.4236 57.99204676303874 8.721807442182804 7.248430502142986 0 0 0
7607 1712 7 0.4236 58.168980086987254 9.274348493840114 11.216594822499394 0 0 0
7608 1712 7 0.4236 58.35442512374898 8.406044885883684 12.587100442249923 0 0 0
7606 1712 8 -0.8472 58.83468609348768 8.89829479364632 11.861125500289265 0 0 0
2 1 5 1.36 61.286 9.3699 10.1913 0 0 0
6 1 5 1.36 61.3165 12.4702 10.1996 0 0 0
13 1 2 -0.95 62.202 14.0699 11.193 0 0 0
15 1 2 -0.95 60.3687 10.9436 9.1399 0 0 0
16 1 2 -1.1808 62.1973 10.9213 11.2262 0 0 0
17 1 2 -1.1808 63.1086 9.3662 9.0581 0 0 0
18 1 2 -1.1808 60.39 14.0364 9.0742 0 0 0
19 1 2 -1.1808 62.216 7.7953 11.3163 0 0 0
20 1 2 -1.1808 63.113 12.5084 9.06 0 0 0
21 1 2 -1.1808 60.3906 7.8091 9.1565 0 0 0
532 1 4 2.1 62.1964 10.9104 12.9827 0 0 0
533 1 4 2.1 60.3886 7.7903 7.399 0 0 0
536 1 6 0.425 62.2048 14.0624 12.1627 0 0 0
537 1 6 0.425 60.3599 10.9375 8.1705 0 0 0
546 1 1 -1.1688 61.6966 13.1722 6.8738 0 0 0
549 1 1 -1.1688 61.8175 8.631 6.782 0 0 0
552 1 1 -1.1688 63.1211 10.9454 6.8697 0 0 0
566 1 4 2.1 63.0984 9.3863 7.4196 0 0 0
567 1 4 2.1 60.3938 14.0225 7.4325 0 0 0
568 1 4 2.1 62.2011 7.7692 12.9551 0 0 0
569 1 4 2.1 63.1054 12.5028 7.4221 0 0 0
3299 276 7 0.4236 59.95661577679262 13.004441823499278 0.6162547609496414 0 0 1
3 1 5 1.36 63.9748 10.9422 10.2046 0 0 0
5 1 5 1.36 64.0024 7.8197 10.1845 0 0 0
8 1 5 1.36 66.7232 9.3744 10.2012 0 0 0
9 1 5 1.36 69.4125 10.9511 10.1902 0 0 0
11 1 5 1.36 69.4193 7.8197 10.1842 0 0 0
12 1 5 1.36 66.6864 12.554 10.1693 0 0 0
22 1 2 -0.95 64.9019 9.3763 11.2248 0 0 0
25 1 2 -0.95 65.803 10.9537 9.1755 0 0 0
27 1 2 -1.1808 67.6125 10.9885 11.2939 0 0 0
28 1 2 -1.1808 68.5124 9.4137 9.0642 0 0 0
30 1 2 -1.1808 64.8915 12.5156 11.3097 0 0 0
31 1 2 -1.1808 67.6139 7.8308 11.2094 0 0 0
32 1 2 -1.1808 68.5204 12.5036 9.0694 0 0 0
33 1 2 -1.1808 65.7886 7.8436 9.0514 0 0 0
40 1 5 1.36 69.4248 14.0714 10.1796 0 0 0
535 1 4 2.1 67.6174 7.8483 12.9665 0 0 0
540 1 6 0.425 64.8941 9.3647 12.1947 0 0 0
541 1 6 0.425 65.7995 10.9599 8.2059 0 0 0
545 1 1 -1.1688 64.4816 8.6848 6.8452 0 0 0
550 1 1 -1.1688 64.3579 13.2988 6.777 0 0 0
555 1 1 -1.1688 66.3098 11.8561 13.4965 0 0 0
556 1 1 -1.1688 69.767 8.5933 6.7937 0 0 0
557 1 1 -1.1688 67.24 13.2633 6.7916 0 0 0
559 1 1 -1.1688 68.9374 11.8055 13.4997 0 0 0
560 1 1 -1.1688 67.1093 8.7262 6.871 0 0 0
564 1 1 -1.1688 68.5399 10.9502 6.8593 0 0 0
571 1 4 2.1 67.6084 11.0005 12.9355 0 0 0
572 1 4 2.1 68.5141 9.3973 7.4257 0 0 0
573 1 4 2.1 64.8988 12.5213 12.9476 0 0 0
574 1 4 2.1 65.8034 7.8687 7.4126 0 0 0
575 1 4 2.1 68.5173 12.5021 7.4269 0 0 0
701 1 4 2.1 73.9316 9.3863 7.4196 0 0 0
561 1 1 -1.1688 69.9025 13.2092 6.8703 0 0 0
705 1 4 2.1 73.9387 12.5028 7.4221 0 0 0
121 1 2 -1.1808 73.0492 7.7953 11.3163 0 0 0
115 1 2 -0.95 71.2019 10.9436 9.1399 0 0 0
105 1 5 1.36 72.1497 12.4702 10.1996 0 0 0
118 1 2 -1.1808 73.9418 9.3662 9.0581 0 0 0
668 1 6 0.425 73.038 14.0624 12.1627 0 0 0
664 1 4 2.1 73.0297 10.9104 12.9827 0 0 0
123 1 2 -1.1808 71.2239 7.8091 9.1565 0 0 0
665 1 4 2.1 71.2218 7.7903 7.399 0 0 0
704 1 4 2.1 70.3192 12.5204 12.9443 0 0 0
684 1 1 -1.1688 70.2915 14.0715 13.5147 0 0 0
120 1 2 -1.1808 70.3155 12.5207 11.3018 0 0 0
682 1 1 -1.1688 72.6507 8.631 6.782 0 0 0
679 1 1 -1.1688 72.5298 13.1722 6.8738 0 0 0
124 1 2 -0.95 75.7351 9.3763 11.2248 0 0 0
678 1 1 -1.1688 75.3148 8.6848 6.8452 0 0 0
117 1 2 -1.1808 73.0305 10.9213 11.2262 0 0 0
113 1 2 -0.95 73.0352 14.0699 11.193 0 0 0
702 1 4 2.1 71.227 14.0225 7.4325 0 0 0
122 1 2 -1.1808 73.9462 12.5084 9.06 0 0 0
104 1 5 1.36 74.8356 7.8197 10.1845 0 0 0
2799 109 7 0.4236 72.82097164906892 8.06645610724358 1.2804655684712751 0 -2 0
2864 131 7 0.4236 57.39955788261427 13.286139437590306 13.10646704751831 0 1 0
632 1 1 -1.1688 60.7665 2.380200000000002 13.5764 0 1 0
8911 2235 9 1 60.220888290485995 4.516826103215159 14.662553567501778 0 0 0
2788 106 8 -0.8472 62.33740358244669 5.015953232436752 16.25008128777673 0 -1 0
2790 106 7 0.4236 63.266395237525764 5.035357894641368 15.880489536781393 0 -1 0
5599 1043 8 -0.8472 58.51728594670299 3.8882446530566006 16.97551376473106 0 0 1
5600 1043 7 0.4236 57.576916022634684 3.651212601073133 16.73154596412978 0 0 1
2789 106 7 0.4236 62.20230206838584 5.801777309414992 16.85359471643232 0 -1 0
7555 1695 8 -0.8472 62.022486193814295 1.8301402388691277 17.233500735780144 0 0 0
4603 711 8 -0.8472 58.70059403843678 0.5611788085493977 15.019995199174216 0 3 1
4604 711 7 0.4236 59.36806699276647 1.2280531842754447 14.688695474120868 0 3 1
5601 1043 7 0.4236 58.51561829771872 4.448497684775507 17.803833726635943 0 0 1
6260 1263 7 0.4236 61.61446064407744 6.057349197004045 19.26861851774873 0 2 1
3959 496 7 0.4236 58.991157246732975 2.2134813479742177 20.31810331473926 0 -1 0
7556 1695 7 0.4236 61.91803246413462 2.033363464696601 18.207045754508254 0 0 0
7557 1695 7 0.4236 61.59500193549148 2.5554322332342774 16.693863051116015 0 0 0
4032 520 7 0.4236 62.136243119295685 0.4944356884515607 21.478302704294034 0 2 -1
4273 601 8 -0.8472 70.75043731564259 7.865725383214632 21.570817172512164 0 -2 1
4699 743 8 -0.8472 74.33757735144987 7.789323291625426 21.890058473218886 0 -3 1
4766 765 7 0.4236 61.05783389909894 3.3947733466052146 21.19528068332472 0 -1 1
7622 1717 7 0.4236 75.87458007673533 2.9985633666260942 20.74976573270063 -1 0 0
7860 1796 7 0.4236 58.29177541992194 0.7576930041433041 18.88447940150907 0 0 0
4605 711 7 0.4236 58.95398339399725 0.2652990284724889 15.940999768785275 0 3 1
6814 1448 8 -0.8472 68.19482580933821 0.26532869551628036 17.564209079176532 -1 -1 0
4701 743 7 0.4236 73.46857466183036 7.876860646016336 22.377061412732406 0 -3 1
558 1 1 -1.1688 66.1932 6.9999 13.5836 0 0 0
636 1 1 -1.1688 63.6488 2.3363000000000014 13.5908 0 1 0
651 1 1 -1.1688 67.5831 0.12890000000000157 13.5681 0 1 0
7636 1722 8 -0.8472 65.36708911447991 3.1515465827371627 18.87561182209615 0 0 -1
7638 1722 7 0.4236 65.93833555822754 3.613187764790312 18.19696232264054 0 0 -1
5163 897 7 0.4236 66.29795808887233 4.280403017439761 15.50023679974046 -1 1 -1
7637 1722 7 0.4236 64.41223553751477 3.418015804151546 18.744276827076092 0 0 -1
5162 897 7 0.4236 67.11754193780102 5.5221739470128925 16.173225493278892 -1 1 -1
5161 897 8 -0.8472 66.60286269318622 4.685834028249701 16.362013424824205 -1 1 -1
6524 1351 7 0.4236 64.98069471500096 0.2904915837535914 15.651253078372818 0 -1 1
6525 1351 7 0.4236 63.8334026480087 0.23666042234176363 16.812050048142478 0 -1 1
2975 168 7 0.4236 68.30597293454395 7.700363217991438 16.519192312606087 0 1 -1
6350 1293 7 0.4236 57.258893957436314 7.278062114321573 17.305710389783798 0 -1 2
7004 1511 7 0.4236 69.69594861165162 2.8436150066125085 16.00161325863893 0 1 -1
5291 940 7 0.4236 68.7299737104702 3.209803587972243 20.32921427137379 0 -1 0
5290 940 8 -0.8472 69.69484759825738 3.151681959913973 20.585417925139936 0 -1 0
6816 1448 7 0.4236 68.67729338029442 1.0442552969519165 17.16358653545386 -1 -1 0
2974 168 8 -0.8472 68.92063706776717 7.1136577206384235 17.046416079996693 0 1 -1
2976 168 7 0.4236 69.75104869349947 7.621485619361661 17.275605468219283 0 1 -1
6269 1266 7 0.4236 68.55151077675816 8.001160420753417 25.050660662462505 -1 1 0
3812 447 7 0.4236 72.14704558332129 0.6827927065726016 17.668656334708707 0 -1 0
7005 1511 7 0.4236 70.59250766835302 4.126060984646605 16.468668589720092 0 1 -1
7003 1511 8 -0.8472 70.42385969615577 3.151219326936249 16.614414308938183 0 1 -1
5292 940 7 0.4236 70.26065470627532 3.1769568470910357 19.761267719461102 0 -1 0
773 1 1 -1.1688 71.5997 2.380200000000002 13.5764 0 1 0
777 1 1 -1.1688 74.482 2.3363000000000014 13.5908 0 1 0
7880 1803 7 0.4236 73.08856620119094 5.563996381059127 15.74225223937416 -1 0 -1
7879 1803 8 -0.8472 72.72955567254279 5.465018748963774 16.67032283942898 -1 0 -1
7881 1803 7 0.4236 72.47716127382321 6.364216047530055 17.027732300060144 -1 0 -1
7651 1727 8 -0.8472 72.54738456687191 4.739444869367769 20.130426030140487 0 0 0
8786 2110 9 1 74.78803213463934 4.884739647511885 18.601979472835147 0 0 0
7653 1727 7 0.4236 72.3761038249692 5.601568330910684 20.6072973189982 0 0 0
3811 447 8 -0.8472 73.06493490254192 0.36377053584858565 17.432639031291064 0 -1 0
3838 456 8 -0.8472 74.92245902956562 2.9153200988291594 16.817641430784747 0 -1 0
3840 456 7 0.4236 74.73813429202511 2.9692672090433243 15.836257500178831 0 -1 0
3813 447 7 0.4236 73.7161997304382 1.1153709026671002 17.53728710975494 0 -1 0
7652 1727 7 0.4236 72.51617398596834 3.9843757239211803 20.785328006755094 0 0 0
3839 456 7 0.4236 75.88104901421808 2.6708947118331 16.963797443201987 0 -1 0
4275 601 7 0.4236 70.18665961922365 7.699825802509327 20.761723814833207 0 -2 1
8847 2171 9 1 58.76697163120896 10.557546194080977 14.86611985127754 0 0 0
544 1 1 -1.1688 60.7665 11.7633 13.5764 0 0 0
551 1 1 -1.1688 62.1652 9.2532 13.5991 0 0 0
3578 369 7 0.4236 60.6147397562818 7.92465751147195 16.950472115739895 0 0 0
3577 369 8 -0.8472 60.32354605218991 8.455332085191591 16.154487872013043 0 0 0
3579 369 7 0.4236 60.58423615835278 7.972499632148973 15.318477126438022 0 0 0
8947 2271 10 -1 58.63860420897487 12.581567020285565 17.25030380300355 0 0 0
3863 464 7 0.4236 60.61345017300367 10.537294379811035 20.217859619141457 0 -1 0
8807 2131 9 1 61.644494688825596 12.988639266485391 18.138802122362012 0 -1 0
6259 1263 8 -0.8472 61.38316732636798 6.9070782526850225 18.794842112360794 0 2 1
3914 481 7 0.4236 60.28987622329336 12.575374305848921 21.644796177684164 0 -1 0
8540 2023 7 0.4236 74.64548321257837 13.468959038980232 23.781749366585796 0 0 0
4633 721 8 -0.8472 73.74914270876396 10.654475120278065 20.11257438220733 0 1 0
6349 1293 8 -0.8472 57.169370474087906 6.823899394818815 18.19211990351048 0 -1 2
8539 2023 8 -0.8472 75.30635933593855 13.103867203944954 23.12604301080303 0 0 0
6261 1263 7 0.4236 61.526240246880526 7.681731961484211 19.41083076670215 0 2 1
3862 464 8 -0.8472 60.39900124792129 9.636507521609008 19.840242434670692 0 -1 0
6931 1487 8 -0.8472 67.79488701153049 12.97592857209888 16.331407241547065 0 0 1
3602 377 7 0.4236 63.78130785681461 8.05261793483341 15.232076772367465 0 -1 0
4956 828 7 0.4236 68.69161709163396 5.889261566497256 20.531079639876772 0 -2 1
6933 1487 7 0.4236 68.26633872130394 13.187245384790238 15.47520717762106 0 0 1
3601 377 8 -0.8472 64.09307921633598 8.43105875698331 16.10361656390492 0 -1 0
3603 377 7 0.4236 64.08043632935733 7.714976984463058 16.801518517556943 0 -1 0
3901 477 8 -0.8472 62.83641881357046 11.197951598935024 16.869828920568157 0 -1 0
548 1 1 -1.1688 63.6488 11.7193 13.5908 0 0 0
554 1 1 -1.1688 69.0734 7.0493 13.5773 0 0 0
563 1 1 -1.1688 67.5831 9.512 13.5681 0 0 0
8814 2138 9 1 66.76628295418014 11.49226520010903 18.69164688807498 0 -1 0
3903 477 7 0.4236 63.33322191886906 11.632623052549755 16.118664622471687 0 -1 0
3640 390 8 -0.8472 66.8191304943763 9.672067976360172 16.725262125932446 0 -3 0
3642 390 7 0.4236 67.25861696037212 10.214367178154289 16.009187075446523 0 -3 0
3902 477 7 0.4236 63.09561964864705 10.233826353252379 16.92708250045546 0 -1 0
3641 390 7 0.4236 65.907495084347 9.39517844737884 16.421529390141043 0 -3 0
2524 18 8 -0.8472 69.06914387867867 11.15058022597718 20.03669145054233 0 -1 0
2525 18 7 0.4236 69.4590013814011 12.06522250950725 20.14365295448626 0 -1 0
4954 828 8 -0.8472 67.83719256112708 6.0606005889701455 20.04056801193318 0 -2 1
4955 828 7 0.4236 68.0338336226447 6.214350378488206 19.07222231015221 0 -2 1
8977 2301 10 -1 64.59889760003277 13.904054327475134 18.70479790541968 0 -1 0
4452 660 7 0.4236 74.64199797917239 12.436813671973269 16.605154631952825 0 -2 0
4451 660 7 0.4236 75.35066118139191 12.722702604636188 18.04830759560113 0 -2 0
2724 84 7 0.4236 72.30117201822071 8.875304195898106 18.344946838210138 1 1 0
6751 1427 8 -0.8472 71.39562362602739 12.112736186450418 17.11142849398859 -1 1 1
5608 1046 8 -0.8472 74.63990898054395 7.601336938632291 18.45540557741962 -1 0 0
2723 84 7 0.4236 71.47619840295462 9.867900247239762 17.344547845498827 1 1 0
2722 84 8 -0.8472 71.60404143716039 8.917851655640748 17.629266029926203 1 1 0
5609 1046 7 0.4236 75.5398932209667 7.9861399233719625 18.25057586534411 -1 0 0
5610 1046 7 0.4236 74.36912590891919 7.8617615686025895 19.38215023875232 -1 0 0
5715 1081 7 0.4236 64.4177113073423 0.2829687959268326 19.19287762251318 -1 1 0
4700 743 7 0.4236 74.73597188602945 6.891550579197594 22.077904503197125 0 -3 1
677 1 1 -1.1688 71.5997 11.7633 13.5764 0 0 0
681 1 1 -1.1688 74.482 11.7193 13.5908 0 0 0
685 1 1 -1.1688 72.9984 9.2532 13.5991 0 0 0
7768 1766 8 -0.8472 58.638271620637454 3.680192926347411 27.043919124045754 0 0 0
4450 660 8 -0.8472 75.1823324840625 12.033442057221107 17.343619367677416 0 -2 0
6752 1427 7 0.4236 71.70847386635775 11.956438997667355 16.17457422097197 -1 1 1
4635 721 7 0.4236 74.42973511667537 10.942103481278995 19.438731675718245 0 1 0
6753 1427 7 0.4236 71.59020610709504 13.057675360669302 17.374539935087252 -1 1 1
8386 1972 8 -0.8472 71.95234873503257 12.912336179405084 21.05808883531952 -1 0 0
5540 1023 7 0.4236 58.149792859106725 5.2681850501898015 23.419559746789822 0 -3 1
8878 2202 9 1 75.34758212139799 10.420478123445706 22.469029223767595 0 -1 0
8939 2263 10 -1 59.236650776256326 1.4676335446767794 24.02107692011383 0 1 -1
7770 1766 7 0.4236 58.60271939321358 3.3422446506030283 26.103425388266956 0 0 0
3737 422 7 0.4236 59.22140798504188 7.784040582208382 23.536218338253036 1 2 0
3736 422 8 -0.8472 59.62440252302809 8.531569839512013 23.00820747654277 1 2 0
3754 428 8 -0.8472 65.11922553278686 3.091526023745153 22.476616770616474 0 -2 0
3755 428 7 0.4236 64.29440877418561 3.5912031624043674 22.741192099282628 0 -2 0
4765 765 8 -0.8472 61.670177798886556 3.906237162659796 20.592421041668388 0 -1 1
4767 765 7 0.4236 62.18970909076512 4.570051016879748 21.13041590119246 0 -1 1
5539 1023 8 -0.8472 58.9995568781975 5.145976692987161 22.906757385544186 0 -3 1
3958 496 8 -0.8472 58.10003315313428 2.3291509274629667 20.756872635039187 0 -1 0
3544 358 8 -0.8472 62.74439379065144 4.669503704299506 24.154619122567297 0 -1 0
3545 358 7 0.4236 61.87025217390423 4.554765168196576 24.626542548422748 0 -1 0
3738 422 7 0.4236 60.28636547440987 8.16056674568748 22.356930406407105 1 2 0
3960 496 7 0.4236 58.12417536394042 1.9262138420648622 21.67178213564597 0 -1 0
5541 1023 7 0.4236 59.24480604795669 4.1765980116333346 22.894192873249768 0 -3 1
5714 1081 7 0.4236 65.14285105286106 1.084247703586436 20.417112474555733 -1 1 0
3763 431 8 -0.8472 64.28703406288967 6.121505991025937 19.644858145720804 0 -1 0
3764 431 7 0.4236 65.12423262110102 6.140532719256263 19.098290132284635 0 -1 0
3765 431 7 0.4236 64.50953796095514 6.307081915050641 20.601965071936654 0 -1 0
3756 428 7 0.4236 65.61231252692389 3.6087889488881597 21.777113851596933 0 -2 0
5713 1081 8 -0.8472 64.56108705645427 0.30552507233814463 20.18228897382456 -1 1 0
5706 1078 7 0.4236 69.85691292304713 0.16021911741542716 20.827254830348384 0 -2 0
8387 1972 7 0.4236 72.17572952679524 13.064203388518264 22.02091694221538 -1 0 0
2693 74 7 0.4236 67.54745922105982 1.5254771457290768 24.703130114765585 1 1 0
2692 74 8 -0.8472 67.97615017986975 1.5325019029292717 23.79970617913426 1 1 0
3546 358 7 0.4236 63.430824423785545 4.076590775876071 24.575650573347694 0 -1 0
6268 1266 8 -0.8472 68.31994307256872 7.859705053179609 24.088181123029912 -1 1 0
2694 74 7 0.4236 67.74232685253303 2.3818074111211853 23.326412432805192 1 1 0
7262 1597 7 0.4236 68.29121488245526 5.70468110326416 23.910701903528274 0 -2 1
4890 806 7 0.4236 73.9129808576106 1.9848667641755005 22.07320662523158 0 0 0
4888 806 8 -0.8472 74.8203282372398 1.6110100734451538 22.26543607297 0 0 0
4889 806 7 0.4236 74.73936117973969 0.6411769723137427 22.495367475111152 0 0 0
5500 1010 8 -0.8472 71.51398502423446 2.2361830298167065 23.179120825776348 0 0 0
6286 1272 8 -0.8472 72.18277682779451 13.720768226745468 23.977812125088917 0 -3 1
8121 1883 7 0.4236 65.15898853210204 0.43179834030989067 23.589327777197568 0 0 0
5501 1010 7 0.4236 70.74523476384589 2.5117145944142436 22.60196772509313 0 0 0
3550 360 8 -0.8472 72.94398281471071 5.263388022094711 23.584937196897805 0 -2 0
3551 360 7 0.4236 73.29539462077643 5.029664211728276 24.49151486115954 0 -2 0
7261 1597 8 -0.8472 68.33541871556741 4.705714310667987 23.900139852207253 0 -2 1
7263 1597 7 0.4236 68.37365731670789 4.3638208555819595 24.839100302208273 0 -2 1
3664 398 8 -0.8472 72.86497601826579 10.01550981371741 23.917540327842573 0 -1 0
5502 1010 7 0.4236 71.18574414722495 2.050823461575323 24.105349704027216 0 0 0
4274 601 7 0.4236 70.18149006992054 7.807611773989852 22.391135355171567 0 -2 1
3864 464 7 0.4236 59.78208707895853 9.74039352252639 19.06009844886916 0 -1 0
3913 481 8 -0.8472 61.131122841297014 12.546857185939569 21.104896706258344 0 -1 0
8741 2090 7 0.4236 62.47883334153239 13.994135851397802 23.46775744468259 0 -1 1
3665 398 7 0.4236 72.96284639905929 10.043212734373185 24.912353892848728 0 -1 0
2863 131 8 -0.8472 57.72297636465107 13.979865538200551 13.750008608656778 0 1 0
2489 6 7 0.4236 61.84277969122925 10.085218242071221 23.96188387224755 0 1 0
2490 6 7 0.4236 62.30846531175035 11.21559089296225 25.044483097818727 0 1 0
6534 1354 7 0.4236 58.55136843541481 10.599308031883458 22.655600130633804 0 2 -1
9028 2352 10 -1 58.02026338269822 12.990166818834838 26.733755119437983 0 0 0
6533 1354 7 0.4236 58.6232724970266 11.80086155149864 23.75910613223899 0 2 -1
6532 1354 8 -0.8472 58.496226081193264 11.588676818565803 22.7901701334883 0 2 -1
9004 2328 10 -1 58.271135240122966 8.633103785753487 26.922566018218344 0 0 0
2488 6 8 -0.8472 62.357292809188586 10.93362659385566 24.08630134585242 0 1 0
3915 481 7 0.4236 61.90126123922775 12.316433335885936 21.699700781734645 0 -1 0
4031 520 7 0.4236 60.58817756987985 0.3089606826372718 21.96381132700045 0 2 -1
2526 18 7 0.4236 69.66084561654122 10.481385563735369 20.486210874799475 0 -1 0
6288 1272 7 0.4236 72.12910997747933 13.450518721342089 24.939105782793746 0 -3 1
5491 1007 8 -0.8472 63.31286659400933 7.27227071922157 22.53136464122954 0 -1 0
4634 721 7 0.4236 73.34384614370688 11.461372659669866 20.54228572962732 0 1 0
6270 1266 7 0.4236 68.07189954466416 8.734937813891365 23.672919648148138 -1 1 0
5842 1124 8 -0.8472 65.93237524462442 10.127314119529428 20.862389456889556 -1 2 0
5844 1124 7 0.4236 65.21199739149787 9.505766109741344 21.170178211219056 -1 2 0
6796 1442 8 -0.8472 68.6943688688652 11.577413948698231 23.4107474744532 0 1 -1
6797 1442 7 0.4236 69.38882820741418 12.292658744754174 23.48917660268552 0 1 -1
5843 1124 7 0.4236 66.22294980935415 10.704657964434498 21.625436400973754 -1 2 0
5493 1007 7 0.4236 63.05684646681845 6.522913493112294 23.142034578719297 0 -1 0
5746 1092 8 -0.8472 65.43573054010986 9.806105268504364 24.28371679400393 0 -1 1
5747 1092 7 0.4236 65.40026872651099 9.39374543763742 25.194047551966307 0 -1 1
5748 1092 7 0.4236 64.71429244272528 10.493613595374155 24.2008944454581 0 -1 1
5492 1007 7 0.4236 63.80353552731169 7.972277586996562 23.050242727718096 0 -1 0
6798 1442 7 0.4236 68.49785305207553 11.202845249843648 24.316882043825252 0 1 -1
3552 360 7 0.4236 72.17604187512254 4.663548607008634 23.36030522319785 0 -2 0
6932 1487 7 0.4236 67.01488677811405 13.591646440902037 16.443171182780713 0 0 1
3666 398 7 0.4236 71.92108816280785 9.784213808109204 23.681790675544484 0 -1 0
3464 331 7 0.4236 67.24633084078876 13.864266484062375 23.75038877477113 0 -2 0
4030 520 8 -0.8472 61.25449023387615 0.07924771674322889 21.25440333349272 0 2 -1
8388 1972 7 0.4236 71.55225100583722 13.744218411804136 20.673519155969533 -1 0 0
8839 2163 9 1 60.04019241714673 13.89054431905152 14.826788264287563 0 0 0
6815 1448 7 0.4236 67.27041905280751 0.21550581504783847 17.18606897789007 -1 -1 0
5705 1078 7 0.4236 68.84731653501773 0.03541580709430292 19.549848909876783 0 -2 0
1243 2 5 1.36 61.2809 6.2656 30.4672 0 0 0
1253 2 2 -0.95 63.1015 6.2638 29.4441 0 0 0
1311 2 5 1.36 61.3165 3.087200000000003 30.4996 0 1 0
1318 2 2 -0.95 62.202 4.686799999999998 31.493 0 1 0
1320 2 2 -0.95 60.3687 1.5606000000000009 29.4399 0 1 0
1321 2 2 -1.1808 62.1973 1.538300000000003 31.5262 0 1 0
1323 2 2 -1.1808 60.39 4.653400000000005 29.3742 0 1 0
1325 2 2 -1.1808 63.113 3.1254000000000026 29.36 0 1 0
1777 2 6 0.425 63.1112 6.2733 28.4739 0 0 0
1786 2 1 -1.1688 60.9003 6.9042 33.7978 0 0 0
1792 2 1 -1.1688 60.4137 6.1268 27.097 0 0 0
1859 2 4 2.1 62.1964 1.5273000000000003 33.2827 0 1 0
1863 2 6 0.425 62.2048 4.679300000000005 32.4627 0 1 0
1864 2 6 0.425 60.3599 1.5545000000000009 28.4705 0 1 0
1873 2 1 -1.1688 61.6966 3.789200000000001 27.1738 0 1 0
1879 2 1 -1.1688 63.1211 1.5624000000000002 27.1697 0 1 0
1893 2 4 2.1 63.0984 0.0033000000000029672 27.7196 0 1 0
1894 2 4 2.1 60.3938 4.639499999999998 27.7325 0 1 0
1896 2 4 2.1 63.1054 3.1197000000000017 27.7221 0 1 0
4924 818 8 -0.8472 58.62785601546916 5.592097364126288 32.097929047798225 0 1 0
4925 818 7 0.4236 57.971636052298244 6.311057053707401 31.86886002999211 0 1 0
4926 818 7 0.4236 59.32756427870189 5.961900167774054 32.70920202993572 0 1 0
2931 153 7 0.4236 69.62587255501106 5.297537348804073 40.35046134974641 0 -1 -1
7329 1619 7 0.4236 75.91167983353448 6.625108084610831 38.92478032490847 -1 0 -1
4154 561 7 0.4236 57.33621529380759 3.294223701555041 30.86492449653953 0 2 -1
5232 920 7 0.4236 58.204278342356886 0.7961656722348509 31.930030390758482 0 1 1
2579 36 7 0.4236 67.56207327027712 14.041012265099527 40.01229776892511 0 1 -1
2573 34 7 0.4236 63.51634754544391 0.5241922632847061 39.31188283515927 0 1 -1
1240 2 5 1.36 64.0292 4.6979 30.4653 0 0 0
1246 2 5 1.36 69.4248 4.6879 30.4796 0 0 0
1249 2 5 1.36 66.7187 6.2699 30.4753 0 0 0
1262 2 2 -0.95 67.6338 4.6971 31.5275 0 0 0
1263 2 2 -0.95 68.5399 6.2376 29.4206 0 0 0
1265 2 2 -1.1808 64.8949 6.2711 31.6107 0 0 0
1268 2 2 -1.1808 65.8061 4.7188 29.4413 0 0 0
1308 2 5 1.36 63.9748 1.5592000000000006 30.5046 0 1 0
1314 2 5 1.36 69.4125 1.5681000000000012 30.4902 0 1 0
1317 2 5 1.36 66.6864 3.171000000000003 30.4693 0 1 0
1330 2 2 -0.95 65.803 1.5707000000000022 29.4755 0 1 0
1332 2 2 -1.1808 67.6125 1.6055000000000028 31.5939 0 1 0
1333 2 2 -1.1808 68.5124 0.030700000000003058 29.3642 0 1 0
1335 2 2 -1.1808 64.8915 3.1325000000000003 31.6097 0 1 0
1337 2 2 -1.1808 68.5204 3.1205 29.3694 0 1 0
1773 2 4 2.1 65.8072 4.7281 27.6844 0 0 0
1778 2 6 0.425 67.6436 4.7055 32.497 0 0 0
1781 2 6 0.425 68.5471 6.2381 28.4508 0 0 0
1782 2 1 -1.1688 63.5287 6.9642 33.8241 0 0 0
1801 2 1 -1.1688 64.8759 4.6941 33.8029 0 0 0
1804 2 1 -1.1688 65.8306 6.3851 27.0672 0 0 0
1809 2 4 2.1 64.9062 6.2522 33.2493 0 0 0
1868 2 6 0.425 65.7995 1.5768000000000022 28.5059 0 1 0
1877 2 1 -1.1688 64.3579 3.915700000000001 27.077 0 1 0
1882 2 1 -1.1688 66.3098 2.4731000000000023 33.7965 0 1 0
1884 2 1 -1.1688 67.24 3.880200000000002 27.0916 0 1 0
1886 2 1 -1.1688 68.9374 2.4223999999999997 33.7997 0 1 0
1891 2 1 -1.1688 68.5399 1.5671999999999997 27.1593 0 1 0
1898 2 4 2.1 67.6084 1.6174 33.2355 0 1 0
1899 2 4 2.1 68.5141 0.0143000000000022 27.7257 0 1 0
1900 2 4 2.1 64.8988 3.138200000000001 33.2476 0 1 0
1902 2 4 2.1 68.5173 3.119100000000003 27.7269 0 1 0
1339 2 5 1.36 74.8624 4.6979 30.4653 0 0 0
1342 2 5 1.36 72.1141 6.2656 30.4672 0 0 0
1353 2 2 -0.95 73.9348 6.2638 29.4441 0 0 0
1355 2 2 -1.1808 70.3247 6.2244 31.607 0 0 0
1367 2 2 -1.1808 75.7281 6.2711 31.6107 0 0 0
1413 2 5 1.36 74.808 1.5592000000000006 30.5046 0 1 0
1416 2 5 1.36 72.1497 3.087200000000003 30.4996 0 1 0
1423 2 2 -0.95 70.3 0.01710000000000278 31.547 0 1 0
1424 2 2 -0.95 73.0352 4.686799999999998 31.493 0 1 0
1426 2 2 -0.95 71.2019 1.5606000000000009 29.4399 0 1 0
1428 2 2 -1.1808 73.0305 1.538300000000003 31.5262 0 1 0
1430 2 2 -1.1808 71.2233 4.653400000000005 29.3742 0 1 0
1431 2 2 -1.1808 70.3155 3.1376000000000026 31.6018 0 1 0
1433 2 2 -1.1808 73.9462 3.1254000000000026 29.36 0 1 0
1443 2 2 -1.1808 75.7247 3.1325000000000003 31.6097 0 1 0
1888 2 1 -1.1688 69.9025 3.8262 27.1703 0 1 0
1910 2 6 0.425 73.9444 6.2733 28.4739 0 0 0
1915 2 1 -1.1688 74.3619 6.9642 33.8241 0 0 0
1919 2 1 -1.1688 71.7335 6.9042 33.7978 0 0 0
1926 2 1 -1.1688 71.2469 6.1268 27.097 0 0 0
1935 2 1 -1.1688 75.7091 4.6941 33.8029 0 0 0
1939 2 4 2.1 70.3237 6.2399 33.2456 0 0 0
1945 2 4 2.1 75.7394 6.2522 33.2493 0 0 0
1999 2 4 2.1 73.0297 1.5273000000000003 33.2827 0 1 0
2003 2 6 0.425 73.038 4.679300000000005 32.4627 0 1 0
2004 2 6 0.425 70.2957 0.018900000000002137 32.5167 0 1 0
2005 2 6 0.425 71.1931 1.5545000000000009 28.4705 0 1 0
2014 2 1 -1.1688 72.5298 3.789200000000001 27.1738 0 1 0
2018 2 1 -1.1688 75.1911 3.915700000000001 27.077 0 1 0
2019 2 1 -1.1688 70.2915 4.688500000000005 33.8147 0 1 0
2021 2 1 -1.1688 73.9543 1.5624000000000002 27.1697 0 1 0
2036 2 4 2.1 73.9316 0.0033000000000029672 27.7196 0 1 0
2037 2 4 2.1 71.227 4.639499999999998 27.7325 0 1 0
2039 2 4 2.1 70.3192 3.137400000000003 33.2443 0 1 0
2040 2 4 2.1 73.9387 3.1197000000000017 27.7221 0 1 0
2044 2 4 2.1 75.732 3.138200000000001 33.2476 0 1 0
5925 1151 7 0.4236 58.08136250081126 11.723514862986791 31.253949659344627 0 -1 0
5242 924 8 -0.8472 58.406422773692476 9.262784100484627 32.70325302847616 0 0 0
1241 2 5 1.36 61.286 9.3699 30.4913 0 0 0
1245 2 5 1.36 61.3165 12.4702 30.4996 0 0 0
1252 2 2 -0.95 62.202 14.0699 31.493 0 0 0
1254 2 2 -0.95 60.3687 10.9436 29.4399 0 0 0
1255 2 2 -1.1808 62.1973 10.9213 31.5262 0 0 0
1256 2 2 -1.1808 63.1086 9.3662 29.3581 0 0 0
1257 2 2 -1.1808 60.39 14.0364 29.3742 0 0 0
1258 2 2 -1.1808 62.216 7.7953 31.6163 0 0 0
1259 2 2 -1.1808 63.113 12.5084 29.36 0 0 0
1260 2 2 -1.1808 60.3906 7.8091 29.4565 0 0 0
1771 2 4 2.1 62.1964 10.9104 33.2827 0 0 0
1772 2 4 2.1 60.3886 7.7903 27.699 0 0 0
1775 2 6 0.425 62.2048 14.0624 32.4627 0 0 0
1776 2 6 0.425 60.3599 10.9375 28.4705 0 0 0
1785 2 1 -1.1688 61.6966 13.1722 27.1738 0 0 0
1788 2 1 -1.1688 61.8175 8.631 27.082 0 0 0
1791 2 1 -1.1688 63.1211 10.9454 27.1697 0 0 0
1805 2 4 2.1 63.0984 9.3863 27.7196 0 0 0
1806 2 4 2.1 60.3938 14.0225 27.7325 0 0 0
1807 2 4 2.1 62.2011 7.7692 33.2551 0 0 0
1808 2 4 2.1 63.1054 12.5028 27.7221 0 0 0
5244 924 7 0.4236 57.57292178340591 8.81636637748409 32.37769581545904 0 0 0
5243 924 7 0.4236 58.163347308589266 10.052516981181844 33.266490470006445 0 0 0
5924 1151 7 0.4236 58.765916448228 12.300507656059029 32.61963333161284 0 -1 0
5923 1151 8 -0.8472 58.53611217232701 12.511252719006563 31.669487733110753 0 -1 0
8969 2293 10 -1 57.33594898926216 10.611012854132037 36.18253452279477 0 0 0
7373 1634 7 0.4236 63.60963998442572 12.020952572130028 39.94833950092664 -1 -1 -1
1242 2 5 1.36 63.9748 10.9422 30.5046 0 0 0
1244 2 5 1.36 64.0024 7.8197 30.4845 0 0 0
1247 2 5 1.36 66.7232 9.3744 30.5012 0 0 0
1248 2 5 1.36 69.4125 10.9511 30.4902 0 0 0
1250 2 5 1.36 69.4193 7.8197 30.4842 0 0 0
1251 2 5 1.36 66.6864 12.554 30.4693 0 0 0
1261 2 2 -0.95 64.9019 9.3763 31.5248 0 0 0
1264 2 2 -0.95 65.803 10.9537 29.4755 0 0 0
1266 2 2 -1.1808 67.6125 10.9885 31.5939 0 0 0
1267 2 2 -1.1808 68.5124 9.4137 29.3642 0 0 0
1269 2 2 -1.1808 64.8915 12.5156 31.6097 0 0 0
1270 2 2 -1.1808 67.6139 7.8308 31.5094 0 0 0
1271 2 2 -1.1808 68.5204 12.5036 29.3694 0 0 0
1272 2 2 -1.1808 65.7886 7.8436 29.3514 0 0 0
1279 2 5 1.36 69.4248 14.0714 30.4796 0 0 0
1774 2 4 2.1 67.6174 7.8483 33.2665 0 0 0
1779 2 6 0.425 64.8941 9.3647 32.4947 0 0 0
1780 2 6 0.425 65.7995 10.9599 28.5059 0 0 0
1784 2 1 -1.1688 64.4816 8.6848 27.1452 0 0 0
1789 2 1 -1.1688 64.3579 13.2988 27.077 0 0 0
1794 2 1 -1.1688 66.3098 11.8561 33.7965 0 0 0
1795 2 1 -1.1688 69.767 8.5933 27.0937 0 0 0
1796 2 1 -1.1688 67.24 13.2633 27.0916 0 0 0
1798 2 1 -1.1688 68.9374 11.8055 33.7997 0 0 0
1799 2 1 -1.1688 67.1093 8.7262 27.171 0 0 0
1803 2 1 -1.1688 68.5399 10.9502 27.1593 0 0 0
1810 2 4 2.1 67.6084 11.0005 33.2355 0 0 0
1811 2 4 2.1 68.5141 9.3973 27.7257 0 0 0
1812 2 4 2.1 64.8988 12.5213 33.2476 0 0 0
1813 2 4 2.1 65.8034 7.8687 27.7126 0 0 0
1814 2 4 2.1 68.5173 12.5021 27.7269 0 0 0
1340 2 5 1.36 72.1192 9.3699 30.4913 0 0 0
1341 2 5 1.36 74.808 10.9422 30.5046 0 0 0
1343 2 5 1.36 74.8356 7.8197 30.4845 0 0 0
1344 2 5 1.36 72.1497 12.4702 30.4996 0 0 0
1351 2 2 -0.95 70.3 9.4002 31.547 0 0 0
1352 2 2 -0.95 73.0352 14.0699 31.493 0 0 0
1354 2 2 -0.95 71.2019 10.9436 29.4399 0 0 0
1356 2 2 -1.1808 73.0305 10.9213 31.5262 0 0 0
1357 2 2 -1.1808 73.9418 9.3662 29.3581 0 0 0
1358 2 2 -1.1808 71.2233 14.0364 29.3742 0 0 0
1359 2 2 -1.1808 70.3155 12.5207 31.6018 0 0 0
1360 2 2 -1.1808 73.0492 7.7953 31.6163 0 0 0
1361 2 2 -1.1808 73.9462 12.5084 29.36 0 0 0
1362 2 2 -1.1808 71.2239 7.8091 29.4565 0 0 0
1363 2 2 -0.95 75.7351 9.3763 31.5248 0 0 0
1371 2 2 -1.1808 75.7247 12.5156 31.6097 0 0 0
1800 2 1 -1.1688 69.9025 13.2092 27.1703 0 0 0
1903 2 4 2.1 73.0297 10.9104 33.2827 0 0 0
1904 2 4 2.1 71.2218 7.7903 27.699 0 0 0
1907 2 6 0.425 73.038 14.0624 32.4627 0 0 0
1908 2 6 0.425 70.2957 9.402 32.5167 0 0 0
1909 2 6 0.425 71.1931 10.9375 28.4705 0 0 0
1912 2 6 0.425 75.7273 9.3647 32.4947 0 0 0
1917 2 1 -1.1688 75.3148 8.6848 27.1452 0 0 0
1918 2 1 -1.1688 72.5298 13.1722 27.1738 0 0 0
1921 2 1 -1.1688 72.6507 8.631 27.082 0 0 0
1922 2 1 -1.1688 75.1911 13.2988 27.077 0 0 0
1923 2 1 -1.1688 70.2915 14.0715 33.8147 0 0 0
1925 2 1 -1.1688 73.9543 10.9454 27.1697 0 0 0
1940 2 4 2.1 73.9316 9.3863 27.7196 0 0 0
1941 2 4 2.1 71.227 14.0225 27.7325 0 0 0
1942 2 4 2.1 73.0343 7.7692 33.2551 0 0 0
1943 2 4 2.1 70.3192 12.5204 33.2443 0 0 0
1944 2 4 2.1 73.9387 12.5028 27.7221 0 0 0
1948 2 4 2.1 75.732 12.5213 33.2476 0 0 0
2572 34 8 -0.8472 63.23428860211794 0.35425670396319053 40.2561099341965 0 1 -1
7809 1779 7 0.4236 57.955465328095066 6.770331187325832 36.70656591146458 0 0 1
4519 683 8 -0.8472 57.857901323662944 3.255415389277008 34.48624177615417 0 1 -1
8830 2154 9 1 60.37486301007495 4.786190246689311 35.10778989129779 0 1 -1
1871 2 1 -1.1688 60.7665 2.380200000000002 33.8764 0 1 0
8805 2129 9 1 60.120424963181755 3.510834006446819 39.03548911997932 0 0 0
3037 189 8 -0.8472 61.16393960608631 2.175795216284302 36.8549555875378 0 -1 -1
3038 189 7 0.4236 61.330058474880865 1.2322555455791513 37.14155184762233 0 -1 -1
3039 189 7 0.4236 60.995736539303984 2.20011275471019 35.869503204610076 0 -1 -1
8960 2284 10 -1 61.138810067022696 6.312780235245773 38.08681381768627 0 1 0
4520 683 7 0.4236 58.737246129665394 2.7949246241525287 34.6074920411106 0 1 -1
5197 909 8 -0.8472 64.56675476412815 4.654742960198889 40.48876159241156 0 1 1
4045 525 8 -0.8472 57.72630529839125 3.278127035515809 37.86898285211725 0 3 0
4046 525 7 0.4236 57.2542327198592 2.824240783996584 37.11324793532809 0 3 0
2926 152 8 -0.8472 67.24694133111865 1.137029826063105 39.95099266029489 0 -2 -1
7807 1779 8 -0.8472 58.04943379074188 6.54464637695607 35.73690800718144 0 0 1
4575 701 7 0.4236 63.546016739273774 9.32199160123754 40.19116770408617 0 0 -1
7624 1718 8 -0.8472 76.05817147102732 13.024565897418796 37.09297058258722 -1 1 0
6407 1312 7 0.4236 63.757120191164596 5.355994992082701 37.36833079490696 0 0 1
6406 1312 8 -0.8472 64.59648347486909 4.9282019661354095 37.032976132079675 0 0 1
6408 1312 7 0.4236 64.59213183405396 4.924423360430242 36.03299257955853 0 0 1
1797 2 1 -1.1688 66.1932 6.9999 33.8836 0 0 0
1875 2 1 -1.1688 63.6488 2.3363000000000014 33.8908 0 1 0
1890 2 1 -1.1688 67.5831 0.12890000000000157 33.8681 0 1 0
2850 126 7 0.4236 64.78554724035602 2.125807428970192 36.781629931564936 0 -1 -1
2848 126 8 -0.8472 64.87317471591234 1.3085568273221455 37.35121131319368 0 -1 -1
2849 126 7 0.4236 65.35230907154197 0.5954277940827686 36.83947183711585 0 -1 -1
3112 214 8 -0.8472 67.75799682420786 4.333269343919688 37.956452359726796 0 0 -1
3113 214 7 0.4236 66.93792796845122 4.267235657219988 37.388009978593274 0 0 -1
2624 51 7 0.4236 70.10430549992086 4.438012387096488 36.941576460239354 0 2 -1
3114 214 7 0.4236 67.78753123498196 3.560143788603158 38.59001741834249 0 0 -1
7146 1558 7 0.4236 65.72773121417838 7.507166425785681 37.24495535886622 -1 1 0
7299 1609 7 0.4236 59.58969731325539 8.240131886377702 40.46802869247601 0 -2 1
8901 2225 9 1 60.45394101741235 14.042692524622383 35.13428045717253 0 0 -1
2929 153 8 -0.8472 69.73737298711194 6.288662016406954 40.27807585651577 0 -1 -1
8297 1942 7 0.4236 73.85835089331826 12.064091510066245 37.2323403529824 0 1 0
2511 13 7 0.4236 69.92987567065981 1.7539947479123432 37.492160490320515 0 0 -1
8726 2085 7 0.4236 72.7437447957636 5.994404516655218 38.90391734987458 0 -2 -1
2625 51 7 0.4236 71.53328661041925 4.00841510364634 36.27818693527804 0 2 -1
2623 51 8 -0.8472 70.95348456758865 3.9309761578665112 37.08925587558774 0 2 -1
4136 555 7 0.4236 75.01884745533441 1.713821046115053 36.99308939059644 0 -2 0
4135 555 8 -0.8472 74.46044529106356 2.3445668880267365 37.531927738531515 0 -2 0
2012 2 1 -1.1688 71.5997 2.380200000000002 33.8764 0 1 0
2016 2 1 -1.1688 74.482 2.3363000000000014 33.8908 0 1 0
4137 555 7 0.4236 74.43710777738212 2.039130119247049 38.48385410916177 0 -2 0
8727 2085 7 0.4236 72.75067383357418 4.362360293605891 38.84905258200997 0 -2 -1
8725 2085 8 -0.8472 72.86252516954785 5.159864080695562 39.4419077092359 0 -2 -1
2930 153 7 0.4236 69.48885867345953 6.585580614148364 39.35607800852753 0 -1 -1
4153 561 8 -0.8472 57.21170865622895 2.5008254759901694 31.460757885304112 0 2 -1
1920 2 1 -1.1688 74.482 11.7193 33.8908 0 0 0
2618 49 7 0.4236 69.74423511579559 12.846632931406168 37.177016899407015 0 0 -1
8837 2161 9 1 57.33264794246514 13.52813663370196 37.49621658247999 0 1 0
2927 152 7 0.4236 68.05007470080392 0.5414747098701962 39.96805387418732 0 -2 -1
8296 1942 8 -0.8472 73.17449484351582 11.52136241103931 37.7199736684971 0 1 0
2813 114 7 0.4236 58.85527506351532 0.23307008914210367 40.133002937485884 0 -1 -1
4521 683 7 0.4236 57.56977186279088 3.177720010075649 33.531807129044104 0 1 -1
3750 426 7 0.4236 60.508004220268845 13.614238962723395 38.291781857493476 1 -1 0
3322 284 8 -0.8472 64.08735360194741 11.559569604332422 37.15648792013127 0 0 -1
7824 1784 7 0.4236 61.25492402929769 9.479511207362282 38.431111402868574 0 -2 0
7823 1784 7 0.4236 61.84433860947916 10.339541577426761 37.174304053410694 0 -2 0
8818 2142 9 1 59.71723903800575 8.759798739456322 35.612320299434614 0 0 -1
1783 2 1 -1.1688 60.7665 11.7633 33.8764 0 0 0
1790 2 1 -1.1688 62.1652 9.2532 33.8991 0 0 0
7822 1784 8 -0.8472 61.02548467856936 10.133139751553767 37.70991277585417 0 -2 0
3748 426 8 -0.8472 59.935861151565845 13.101531310668735 37.651638610434034 1 -1 0
3749 426 7 0.4236 60.31883701407444 12.187042759379066 37.52109806108979 1 -1 0
7808 1779 7 0.4236 57.20262012561656 6.126268160429593 35.4084775352039 0 0 1
1924 2 1 -1.1688 72.9984 9.2532 33.8991 0 0 0
7372 1634 8 -0.8472 62.85711359107439 11.844725049276576 40.58288495523747 -1 -1 -1
8603 2044 7 0.4236 75.94514343660713 4.417419529212136 37.61437078901219 0 -2 -1
4573 701 8 -0.8472 64.19141818425612 8.58130814981749 40.004499367752246 0 0 -1
7327 1619 8 -0.8472 75.66417337560873 7.170990344466533 39.72525132230223 -1 0 -1
5588 1039 7 0.4236 72.66613448994605 0.7922433176836922 40.38184878485694 -1 1 -2
5132 887 7 0.4236 69.8254686189952 9.250570912985971 38.928380920959825 -1 -2 0
3323 284 7 0.4236 64.55621352228475 12.221860944369288 37.74090269745727 0 0 -1
5087 872 7 0.4236 68.69106487198776 8.038915545634307 37.32732358338137 0 -1 0
3324 284 7 0.4236 64.26755404183035 11.775518841535238 36.1968557645638 0 0 -1
2619 49 7 0.4236 70.47898844072569 13.761957495428943 36.041699757385125 0 0 -1
2509 13 8 -0.8472 70.11583552990243 0.7727250148970012 37.44187164831184 0 0 -1
7145 1558 7 0.4236 66.85009127716587 6.5111061106793535 37.88900365628553 -1 1 0
4574 701 7 0.4236 64.96908190984713 8.939188986715076 39.48762370193397 0 0 -1
8369 1966 7 0.4236 67.52793007146539 10.81843671364868 37.3192094997797 0 0 0
8368 1966 8 -0.8472 67.84894665566634 11.709369498312398 36.99798185378709 0 0 0
7144 1558 8 -0.8472 66.62816395502522 7.462999171974191 37.67770272446204 -1 1 0
8370 1966 7 0.4236 67.46427235460911 11.896168192904794 36.094028266909916 0 0 0
1802 2 1 -1.1688 67.5831 9.512 33.8681 0 0 0
1787 2 1 -1.1688 63.6488 11.7193 33.8908 0 0 0
1793 2 1 -1.1688 69.0734 7.0493 33.8773 0 0 0
5131 887 8 -0.8472 69.7908083535443 9.95765241997474 39.63466306495389 -1 -2 0
2928 152 7 0.4236 66.47615853101493 0.6456451185426646 39.545486799693364 0 -2 -1
5133 887 7 0.4236 69.50051027242776 10.822964093207979 39.22605231719675 -1 -2 0
2510 13 7 0.4236 70.69768875652086 0.5838573003516772 36.650811612819055 0 0 -1
8298 1942 7 0.4236 72.25925625679292 11.845838527005684 37.48111444826848 0 1 0
5198 909 7 0.4236 64.60167300255856 4.3443840865873655 39.53878356294942 0 1 1
5088 872 7 0.4236 69.6951669386268 7.3201703282095405 36.25876809133257 0 -1 0
2601 43 7 0.4236 72.47877987477953 8.083365756115542 37.04396443156409 0 -1 -1
5086 872 8 -0.8472 69.6443841686439 7.8122048499094525 37.127861594199416 0 -1 0
2599 43 8 -0.8472 73.34382038431708 7.8018771898892965 37.459258606236325 0 -1 -1
2600 43 7 0.4236 73.94174711541011 7.417514800430211 36.75587443119497 0 -1 -1
8793 2117 9 1 74.16865093008933 9.453071398289808 39.484475583318705 -1 -1 -1
2617 49 8 -0.8472 70.51824489162624 13.45206896524236 36.99166205129364 0 0 -1
1916 2 1 -1.1688 71.5997 11.7633 33.8764 0 0 0
7769 1766 7 0.4236 57.756581661335396 4.085093273915841 27.28615708670616 0 0 0
7328 1619 7 0.4236 75.2626780001115 6.577133510732551 40.42248577606217 -1 0 -1
5230 920 8 -0.8472 58.783728624264775 0.04885480244258339 32.2552451016258 0 1 1
2574 34 7 0.4236 62.51293676501163 0.9987589987974984 40.5096222857098 0 1 -1
2580 36 7 0.4236 69.19391507118648 14.0304912585525 39.95223037826767 0 1 -1
2812 114 8 -0.8472 59.45534724067199 0.9154789241780578 40.55041380484336 0 -1 -1
6567 1365 7 0.4236 71.79154926157217 3.7041973009771314 40.50151058600213 0 -2 -1
8558 2029 7 0.4236 62.54037822524634 3.612584073329385 40.56129784102602 0 0 2
3158 229 7 0.4236 58.613460717566035 18.460917051480543 5.80022520851029 0 0 0
8963 2287 10 -1 58.88580361894832 20.010057269771863 3.8932290924607345 0 0 1
3157 229 8 -0.8472 58.74504945837091 17.969073226744843 6.660907586410155 0 0 0
6116 1215 7 0.4236 58.814085679791596 18.884433738921423 1.0395941923129182 0 0 1
7469 1666 7 0.4236 60.60250207960219 15.745696364570264 3.622529130487828 0 2 -1
4803 777 7 0.4236 64.54921869910179 18.209560144901452 2.417518062488953 0 -1 1
753 1 4 2.1 73.9387 21.8862 7.4221 0 0 0
6264 1264 7 0.4236 57.591652658555596 14.473837580438609 3.2509854659892987 0 0 1
7468 1666 8 -0.8472 61.49222816382348 16.07118306620966 3.3024570616254474 0 2 -1
2980 170 8 -0.8472 71.39329642901072 14.156995525100058 1.1069506446812558 0 -3 0
7470 1666 7 0.4236 61.447043593244906 17.056431951061388 3.1374019714097043 0 2 -1
8261 1930 7 0.4236 65.72951092910158 21.12048858445444 0.9022486953114391 -1 0 0
8844 2168 9 1 63.949798537745835 15.201081266924364 3.544975743023299 0 0 1
4144 558 8 -0.8472 66.50548697464335 14.427854014679331 3.3112117656852145 0 -3 0
4801 777 8 -0.8472 64.74524964227871 17.64245895530281 3.2174984795792523 0 -1 1
4802 777 7 0.4236 65.68145511002712 17.812341733566825 3.5251663621443994 0 -1 1
4898 809 7 0.4236 60.952242580268155 27.346162450002005 3.393637205102198 0 -1 0
6484 1338 8 -0.8472 63.424049727131 15.125096987857066 0.4424582225406438 0 -1 1
4146 558 7 0.4236 66.79932207006335 14.355168765707875 2.3581230658656644 0 -3 0
6686 1405 7 0.4236 68.06253483147391 20.55444465577425 4.327739528896973 -1 0 0
6685 1405 8 -0.8472 68.25480659384982 20.37015662183361 3.36385696768491 -1 0 0
6687 1405 7 0.4236 67.42976178325398 20.53214561193645 2.822506137739352 -1 0 0
8260 1930 8 -0.8472 65.17131894130576 20.48456564019079 1.4351879430052337 -1 0 0
2736 88 7 0.4236 58.348793111356045 25.221278685406737 0.464385838623069 0 -1 0
3562 364 8 -0.8472 57.14179447767779 15.393589078791774 8.140255543663722 0 -2 0
7009 1513 8 -0.8472 72.42356974769055 19.772941189028455 0.2644683833569527 0 -1 1
7831 1787 8 -0.8472 70.94085013042438 17.492551003756603 3.7383399697336084 0 -1 1
7832 1787 7 0.4236 70.2363401476809 17.49523609354593 4.448029033089555 0 -1 1
8789 2113 9 1 70.5195014740536 19.5374999526591 2.197647775184149 -1 -2 0
7833 1787 7 0.4236 71.4220480858959 16.6160122005169 3.749681921496654 0 -1 1
5552 1027 7 0.4236 73.52843043242015 19.651552397646196 3.710322393913571 -1 0 0
5553 1027 7 0.4236 74.4802698034719 18.86422870052359 4.778381243801017 -1 0 0
5551 1027 8 -0.8472 74.251297730972 18.96786289279522 3.8104805121437244 -1 0 0
2842 124 8 -0.8472 72.80167475838742 14.976819753342395 3.9967877008856463 0 0 0
2779 103 8 -0.8472 75.19236397904774 22.261106945718694 3.3931794559473176 0 -1 0
8507 2012 7 0.4236 57.14809924654416 21.65425996197981 2.764465355985414 0 1 2
2844 124 7 0.4236 73.77620327029734 14.953282896544902 3.7737618611747816 0 0 0
6139 1223 8 -0.8472 71.9056039794339 21.231772139802047 3.8680964750189117 -1 1 0
6140 1223 7 0.4236 71.08563807475942 21.66310100777397 4.244409580368658 -1 1 0
6115 1215 8 -0.8472 59.12959999900699 18.843076821267314 0.09157497011487754 0 0 1
3167 232 7 0.4236 58.518879908088564 27.460288979576365 5.773636921063446 0 0 0
6329 1286 7 0.4236 61.686880201077805 20.75395739232867 3.7173193926081276 -1 -2 0
8262 1930 7 0.4236 64.24102983099202 20.842873281648973 1.5137880149671519 -1 0 0
2703 77 7 0.4236 60.14258690342583 21.030212968542305 0.8607819837440057 0 2 0
6328 1286 8 -0.8472 62.55326908019739 21.252898706961776 3.738014715305115 -1 -2 0
2982 170 7 0.4236 72.0265861942502 14.512457151999245 1.7944033279041165 0 -3 0
6330 1286 7 0.4236 63.17292582382643 20.81783705437778 4.39127362909706 -1 -2 0
4897 809 8 -0.8472 61.26617434816944 27.51824387649963 2.4599162170055484 0 -1 0
4899 809 7 0.4236 60.5551669172759 28.00649610839009 1.953874422992168 0 -1 0
2702 77 7 0.4236 61.29128879533194 21.76592413500927 1.758467638091522 0 2 0
2701 77 8 -0.8472 60.948752665575235 21.621111488023793 0.8301905187221699 0 2 0
7586 1705 7 0.4236 57.95293267095952 25.78634227600745 3.4982344236700618 0 -1 2
7587 1705 7 0.4236 58.99979305342003 24.876620488641745 4.3602762439811675 0 -1 2
7585 1705 8 -0.8472 58.1067462515819 25.32641097416123 4.372765529981715 0 -1 2
7173 1567 7 0.4236 58.30062987820824 22.241900118168996 5.777505153595126 0 0 0
6263 1264 7 0.4236 58.810657673503066 15.151739327799163 2.40180792750906 0 0 1
7933 1821 8 -0.8472 75.695416240885 14.262891915450396 2.348395152881203 -1 1 0
4145 558 7 0.4236 67.30476568831216 14.561297788368025 3.8971695471419716 0 -3 0
7491 1673 7 0.4236 66.66889301497751 26.98038950971342 3.5328493567273083 -1 -2 0
8846 2170 9 1 63.812907913444455 26.334844138433166 1.5071170256830027 -1 0 0
5255 928 7 0.4236 68.94117228486627 25.031787920616896 3.590896657903831 0 -4 0
5064 864 7 0.4236 64.17502584873561 24.13472960751579 4.341528521679179 0 -1 0
5063 864 7 0.4236 63.18611566794545 23.355451843422536 3.3016201854098997 0 -1 0
5062 864 8 -0.8472 63.67360971182954 24.21024131544699 3.4796235161150313 0 -1 0
5256 928 7 0.4236 70.50709878305489 24.63856007076746 3.3462078053604696 0 -4 0
5254 928 8 -0.8472 69.5853569207839 24.598689956334486 2.9604584574890014 0 -4 0
4804 778 8 -0.8472 75.7263082533588 17.768270215065854 0.4206615515777621 0 1 1
3300 276 7 0.4236 60.78735483188366 14.406590692772445 0.7186151550173294 0 0 1
2781 103 7 0.4236 75.0932259473933 22.234106077833744 4.3878868470379535 0 -1 0
7489 1673 8 -0.8472 66.28414752059341 27.530554948976885 2.7917090328969714 -1 -2 0
8068 1866 8 -0.8472 69.12943979421571 18.275455823529963 0.3380956915437805 0 -2 2
2981 170 7 0.4236 71.78117164281481 14.291693955340145 0.19513417738964078 0 -3 0
4805 778 7 0.4236 75.40104957541999 17.04729079256752 1.0325402765574287 0 1 1
8550 2026 7 0.4236 76.05726939612425 26.095685180561137 1.3213809603221713 0 0 1
3720 416 7 0.4236 68.64606835680539 22.30641527062596 0.8453232319244479 0 -1 1
3718 416 8 -0.8472 69.20049785299932 21.618643141628045 0.37673204000964755 0 -1 1
8548 2026 8 -0.8472 75.72783722717612 26.025474172548446 2.262946153848698 0 0 1
8549 2026 7 0.4236 75.95501669238557 26.86356398650587 2.7589250363128603 0 0 1
2919 149 7 0.4236 72.70044779648619 26.11480105539001 4.1493378241811945 0 -1 0
6141 1223 7 0.4236 72.67889431757763 21.86100899708213 3.9460918538199468 -1 1 0
2917 149 8 -0.8472 72.7381498018032 25.175066365886888 3.8095181297064338 0 -1 0
2918 149 7 0.4236 73.63473086584807 25.004082677402657 3.400975393699753 0 -1 0
2780 103 7 0.4236 75.85577987291104 22.966421589157015 3.143358017649463 0 -1 0
6486 1338 7 0.4236 64.25383128125532 15.675371648707257 0.5355231611428768 0 -1 1
2735 88 7 0.4236 59.79561168868134 25.97765932187476 0.49946870900067697 0 -1 0
8835 2159 9 1 58.21365343858432 26.479825362162718 13.436076325997373 0 -1 0
3159 229 7 0.4236 57.85454604266608 17.72450706011242 7.044562520158451 0 0 0
7376 1635 7 0.4236 57.94871725503949 19.843864749629535 11.649577415774013 0 -1 -1
7375 1635 8 -0.8472 58.41091604281385 19.0958968361068 11.173219910956583 0 -1 -1
35 1 5 1.36 61.286 18.7534 10.1913 0 0 0
37 1 5 1.36 61.2809 15.6491 10.1672 0 0 0
47 1 2 -0.95 63.1015 15.6473 9.1441 0 0 0
48 1 2 -0.95 60.3687 20.3271 9.1399 0 0 0
49 1 2 -1.1808 62.1973 20.3048 11.2262 0 0 0
50 1 2 -1.1808 63.1086 18.7497 9.0581 0 0 0
52 1 2 -1.1808 62.216 17.1788 11.3163 0 0 0
54 1 2 -1.1808 60.3906 17.1926 9.1565 0 0 0
576 1 4 2.1 62.1964 20.2939 12.9827 0 0 0
577 1 4 2.1 60.3886 17.1738 7.399 0 0 0
581 1 6 0.425 60.3599 20.321 8.1705 0 0 0
582 1 6 0.425 63.1112 15.6567 8.1739 0 0 0
591 1 1 -1.1688 60.9003 16.2877 13.4978 0 0 0
593 1 1 -1.1688 61.8175 18.0145 6.782 0 0 0
596 1 1 -1.1688 63.1211 20.3289 6.8697 0 0 0
597 1 1 -1.1688 60.4137 15.5103 6.797 0 0 0
610 1 4 2.1 63.0984 18.7698 7.4196 0 0 0
612 1 4 2.1 62.2011 17.1527 12.9551 0 0 0
7377 1635 7 0.4236 58.002831219005294 18.974349950756746 10.268403207863306 0 -1 -1
34 1 5 1.36 64.0292 14.0814 10.1653 0 0 0
36 1 5 1.36 63.9748 20.3257 10.2046 0 0 0
38 1 5 1.36 64.0024 17.2032 10.1845 0 0 0
41 1 5 1.36 66.7232 18.7579 10.2012 0 0 0
42 1 5 1.36 69.4125 20.3346 10.1902 0 0 0
43 1 5 1.36 66.7187 15.6534 10.1753 0 0 0
44 1 5 1.36 69.4193 17.2032 10.1842 0 0 0
55 1 2 -0.95 64.9019 18.7598 11.2248 0 0 0
56 1 2 -0.95 67.6338 14.0806 11.2275 0 0 0
57 1 2 -0.95 68.5399 15.6211 9.1206 0 0 0
58 1 2 -0.95 65.803 20.3372 9.1755 0 0 0
59 1 2 -1.1808 64.8949 15.6546 11.3107 0 0 0
60 1 2 -1.1808 67.6125 20.372 11.2939 0 0 0
61 1 2 -1.1808 68.5124 18.7972 9.0642 0 0 0
62 1 2 -1.1808 65.8061 14.1023 9.1413 0 0 0
64 1 2 -1.1808 67.6139 17.2143 11.2094 0 0 0
66 1 2 -1.1808 65.7886 17.2271 9.0514 0 0 0
578 1 4 2.1 65.8072 14.1116 7.3844 0 0 0
579 1 4 2.1 67.6174 17.2317 12.9665 0 0 0
[truncated: 846,436 more chars]
