# Supplementary material for: Unlocking osmotic energy harvesting potential in challenging real-world hypersaline environments through vermiculite-based hetero-nanochannels
Source: Nat Commun. 2024 Jan 19;15:608. doi: 10.1038/s41467-023-44434-1 (PMC10799064; doi:10.1038/s41467-023-44434-1)
Supplement: Supplementary file 6 — Supplementary Data 1 [file 41467_2023_44434_MOESM6_ESM.zip › ClassicalMD/ClassicalMD-H25.3_initial.data]

#Data file for MXene + 2400 water 

        9954 atoms
        4800 bonds
        2400 angles

          10 atom types
           1 bond types
           1 angle types

       0.000      114.166 xlo xhi
       0.000       28.150 ylo yhi
       0.000       50.600 zlo zhi

Masses

1 16.000000 #
2 16.000000 #
3 26.982000 #
4 28.085000 #
5 24.305000 #
6 1.008000 #
7 1.007940 #
8 15.999400 #
9 22.990000 #
10 35.450000 #

 Atoms

       1       1     5      1.3600     64.0292      4.6979     12.6653
       2       1     5      1.3600     61.2860      9.3699     12.6913
       3       1     5      1.3600     63.9748     10.9422     12.7046
       4       1     5      1.3600     61.2809      6.2656     12.6672
       5       1     5      1.3600     64.0024      7.8197     12.6845
       6       1     5      1.3600     61.3165     12.4702     12.6996
       7       1     5      1.3600     69.4248      4.6879     12.6796
       8       1     5      1.3600     66.7232      9.3744     12.7012
       9       1     5      1.3600     69.4125     10.9511     12.6902
      10       1     5      1.3600     66.7187      6.2699     12.6753
      11       1     5      1.3600     69.4193      7.8197     12.6842
      12       1     5      1.3600     66.6864     12.5540     12.6693
      13       1     2     -0.9500     62.2020     14.0699     13.6930
      14       1     2     -0.9500     63.1015      6.2638     11.6441
      15       1     2     -0.9500     60.3687     10.9436     11.6399
      16       1     2     -1.1808     62.1973     10.9213     13.7262
      17       1     2     -1.1808     63.1086      9.3662     11.5581
      18       1     2     -1.1808     60.3900     14.0364     11.5742
      19       1     2     -1.1808     62.2160      7.7953     13.8163
      20       1     2     -1.1808     63.1130     12.5084     11.5600
      21       1     2     -1.1808     60.3906      7.8091     11.6565
      22       1     2     -0.9500     64.9019      9.3763     13.7248
      23       1     2     -0.9500     67.6338      4.6971     13.7275
      24       1     2     -0.9500     68.5399      6.2376     11.6206
      25       1     2     -0.9500     65.8030     10.9537     11.6755
      26       1     2     -1.1808     64.8949      6.2711     13.8107
      27       1     2     -1.1808     67.6125     10.9885     13.7939
      28       1     2     -1.1808     68.5124      9.4137     11.5642
      29       1     2     -1.1808     65.8061      4.7188     11.6413
      30       1     2     -1.1808     64.8915     12.5156     13.8097
      31       1     2     -1.1808     67.6139      7.8308     13.7094
      32       1     2     -1.1808     68.5204     12.5036     11.5694
      33       1     2     -1.1808     65.7886      7.8436     11.5514
      34       1     5      1.3600     64.0292     14.0814     12.6653
      35       1     5      1.3600     61.2860     18.7534     12.6913
      36       1     5      1.3600     63.9748     20.3257     12.7046
      37       1     5      1.3600     61.2809     15.6491     12.6672
      38       1     5      1.3600     64.0024     17.2032     12.6845
      39       1     5      1.3600     61.3165     21.8537     12.6996
      40       1     5      1.3600     69.4248     14.0714     12.6796
      41       1     5      1.3600     66.7232     18.7579     12.7012
      42       1     5      1.3600     69.4125     20.3346     12.6902
      43       1     5      1.3600     66.7187     15.6534     12.6753
      44       1     5      1.3600     69.4193     17.2032     12.6842
      45       1     5      1.3600     66.6864     21.9375     12.6693
      46       1     2     -0.9500     62.2020     23.4534     13.6930
      47       1     2     -0.9500     63.1015     15.6473     11.6441
      48       1     2     -0.9500     60.3687     20.3271     11.6399
      49       1     2     -1.1808     62.1973     20.3048     13.7262
      50       1     2     -1.1808     63.1086     18.7497     11.5581
      51       1     2     -1.1808     60.3900     23.4199     11.5742
      52       1     2     -1.1808     62.2160     17.1788     13.8163
      53       1     2     -1.1808     63.1130     21.8919     11.5600
      54       1     2     -1.1808     60.3906     17.1926     11.6565
      55       1     2     -0.9500     64.9019     18.7598     13.7248
      56       1     2     -0.9500     67.6338     14.0806     13.7275
      57       1     2     -0.9500     68.5399     15.6211     11.6206
      58       1     2     -0.9500     65.8030     20.3372     11.6755
      59       1     2     -1.1808     64.8949     15.6546     13.8107
      60       1     2     -1.1808     67.6125     20.3720     13.7939
      61       1     2     -1.1808     68.5124     18.7972     11.5642
      62       1     2     -1.1808     65.8061     14.1023     11.6413
      63       1     2     -1.1808     64.8915     21.8991     13.8097
      64       1     2     -1.1808     67.6139     17.2143     13.7094
      65       1     2     -1.1808     68.5204     21.8870     11.5694
      66       1     2     -1.1808     65.7886     17.2271     11.5514
      67       1     5      1.3600     64.0292     23.4648     12.6653
      68       1     5      1.3600     61.2860     28.1369     12.6913
      69       1     5      1.3600     63.9748     29.7092     12.7046
      70       1     5      1.3600     61.2809     25.0325     12.6672
      71       1     5      1.3600     64.0024     26.5867     12.6845
      72       1     5      1.3600     61.3165     31.2372     12.6996
      73       1     5      1.3600     69.4248     23.4549     12.6796
      74       1     5      1.3600     66.7232     28.1414     12.7012
      75       1     5      1.3600     69.4125     29.7181     12.6902
      76       1     5      1.3600     66.7187     25.0369     12.6753
      77       1     5      1.3600     69.4193     26.5866     12.6842
      78       1     5      1.3600     66.6864     31.3210     12.6693
      79       1     2     -0.9500     62.2020     32.8368     13.6930
      80       1     2     -0.9500     63.1015     25.0308     11.6441
      81       1     2     -0.9500     60.3687     29.7106     11.6399
      82       1     2     -1.1808     62.1973     29.6883     13.7262
      83       1     2     -1.1808     63.1086     28.1332     11.5581
      84       1     2     -1.1808     60.3900     32.8034     11.5742
      85       1     2     -1.1808     62.2160     26.5623     13.8163
      86       1     2     -1.1808     63.1130     31.2754     11.5600
      87       1     2     -1.1808     60.3906     26.5761     11.6565
      88       1     2     -0.9500     64.9019     28.1432     13.7248
      89       1     2     -0.9500     67.6338     23.4641     13.7275
      90       1     2     -0.9500     68.5399     25.0046     11.6206
      91       1     2     -0.9500     65.8030     29.7207     11.6755
      92       1     2     -1.1808     64.8949     25.0381     13.8107
      93       1     2     -1.1808     67.6125     29.7555     13.7939
      94       1     2     -1.1808     68.5124     28.1807     11.5642
      95       1     2     -1.1808     65.8061     23.4858     11.6413
      96       1     2     -1.1808     64.8915     31.2825     13.8097
      97       1     2     -1.1808     67.6139     26.5978     13.7094
      98       1     2     -1.1808     68.5204     31.2705     11.5694
      99       1     2     -1.1808     65.7886     26.6106     11.5514
     100       1     5      1.3600     74.8624      4.6979     12.6653
     101       1     5      1.3600     72.1192      9.3699     12.6913
     102       1     5      1.3600     74.8080     10.9422     12.7046
     103       1     5      1.3600     72.1141      6.2656     12.6672
     104       1     5      1.3600     74.8356      7.8197     12.6845
     105       1     5      1.3600     72.1497     12.4702     12.6996
     106       1     5      1.3600     80.2580      4.6879     12.6796
     107       1     5      1.3600     77.5564      9.3744     12.7012
     108       1     5      1.3600     80.2458     10.9511     12.6902
     109       1     5      1.3600     77.5519      6.2699     12.6753
     110       1     5      1.3600     80.2525      7.8197     12.6842
     111       1     5      1.3600     77.5197     12.5540     12.6693
     112       1     2     -0.9500     70.3000      9.4002     13.7470
     113       1     2     -0.9500     73.0352     14.0699     13.6930
     114       1     2     -0.9500     73.9348      6.2638     11.6441
     115       1     2     -0.9500     71.2019     10.9436     11.6399
     116       1     2     -1.1808     70.3247      6.2244     13.8070
     117       1     2     -1.1808     73.0305     10.9213     13.7262
     118       1     2     -1.1808     73.9418      9.3662     11.5581
     119       1     2     -1.1808     71.2233     14.0364     11.5742
     120       1     2     -1.1808     70.3155     12.5207     13.8018
     121       1     2     -1.1808     73.0492      7.7953     13.8163
     122       1     2     -1.1808     73.9462     12.5084     11.5600
     123       1     2     -1.1808     71.2239      7.8091     11.6565
     124       1     2     -0.9500     75.7351      9.3763     13.7248
     125       1     2     -0.9500     78.4671      4.6971     13.7275
     126       1     2     -0.9500     79.3732      6.2376     11.6206
     127       1     2     -0.9500     76.6362     10.9537     11.6755
     128       1     2     -1.1808     75.7281      6.2711     13.8107
     129       1     2     -1.1808     78.4457     10.9885     13.7939
     130       1     2     -1.1808     79.3456      9.4137     11.5642
     131       1     2     -1.1808     76.6394      4.7188     11.6413
     132       1     2     -1.1808     75.7247     12.5156     13.8097
     133       1     2     -1.1808     78.4471      7.8308     13.7094
     134       1     2     -1.1808     79.3537     12.5036     11.5694
     135       1     2     -1.1808     76.6218      7.8436     11.5514
     136       1     5      1.3600     74.8624     14.0814     12.6653
     137       1     5      1.3600     72.1192     18.7534     12.6913
     138       1     5      1.3600     74.8080     20.3257     12.7046
     139       1     5      1.3600     72.1141     15.6491     12.6672
     140       1     5      1.3600     74.8356     17.2032     12.6845
     141       1     5      1.3600     72.1497     21.8537     12.6996
     142       1     5      1.3600     80.2580     14.0714     12.6796
     143       1     5      1.3600     77.5564     18.7579     12.7012
     144       1     5      1.3600     80.2458     20.3346     12.6902
     145       1     5      1.3600     77.5519     15.6534     12.6753
     146       1     5      1.3600     80.2525     17.2032     12.6842
     147       1     5      1.3600     77.5197     21.9375     12.6693
     148       1     2     -0.9500     70.3000     18.7837     13.7470
     149       1     2     -0.9500     73.0352     23.4534     13.6930
     150       1     2     -0.9500     73.9348     15.6473     11.6441
     151       1     2     -0.9500     71.2019     20.3271     11.6399
     152       1     2     -1.1808     70.3247     15.6079     13.8070
     153       1     2     -1.1808     73.0305     20.3048     13.7262
     154       1     2     -1.1808     73.9418     18.7497     11.5581
     155       1     2     -1.1808     71.2233     23.4199     11.5742
     156       1     2     -1.1808     70.3155     21.9041     13.8018
     157       1     2     -1.1808     73.0492     17.1788     13.8163
     158       1     2     -1.1808     73.9462     21.8919     11.5600
     159       1     2     -1.1808     71.2239     17.1926     11.6565
     160       1     2     -0.9500     75.7351     18.7598     13.7248
     161       1     2     -0.9500     78.4671     14.0806     13.7275
     162       1     2     -0.9500     79.3732     15.6211     11.6206
     163       1     2     -0.9500     76.6362     20.3372     11.6755
     164       1     2     -1.1808     75.7281     15.6546     13.8107
     165       1     2     -1.1808     78.4457     20.3720     13.7939
     166       1     2     -1.1808     79.3456     18.7972     11.5642
     167       1     2     -1.1808     76.6394     14.1023     11.6413
     168       1     2     -1.1808     75.7247     21.8991     13.8097
     169       1     2     -1.1808     78.4471     17.2143     13.7094
     170       1     2     -1.1808     79.3537     21.8870     11.5694
     171       1     2     -1.1808     76.6218     17.2271     11.5514
     172       1     5      1.3600     74.8624     23.4648     12.6653
     173       1     5      1.3600     72.1192     28.1369     12.6913
     174       1     5      1.3600     74.8080     29.7092     12.7046
     175       1     5      1.3600     72.1141     25.0325     12.6672
     176       1     5      1.3600     74.8356     26.5867     12.6845
     177       1     5      1.3600     72.1497     31.2372     12.6996
     178       1     5      1.3600     80.2580     23.4549     12.6796
     179       1     5      1.3600     77.5564     28.1414     12.7012
     180       1     5      1.3600     80.2458     29.7181     12.6902
     181       1     5      1.3600     77.5519     25.0369     12.6753
     182       1     5      1.3600     80.2525     26.5866     12.6842
     183       1     5      1.3600     77.5197     31.3210     12.6693
     184       1     2     -0.9500     70.3000     28.1671     13.7470
     185       1     2     -0.9500     73.0352     32.8368     13.6930
     186       1     2     -0.9500     73.9348     25.0308     11.6441
     187       1     2     -0.9500     71.2019     29.7106     11.6399
     188       1     2     -1.1808     70.3247     24.9914     13.8070
     189       1     2     -1.1808     73.0305     29.6883     13.7262
     190       1     2     -1.1808     73.9418     28.1332     11.5581
     191       1     2     -1.1808     71.2233     32.8034     11.5742
     192       1     2     -1.1808     70.3155     31.2876     13.8018
     193       1     2     -1.1808     73.0492     26.5623     13.8163
     194       1     2     -1.1808     73.9462     31.2754     11.5600
     195       1     2     -1.1808     71.2239     26.5761     11.6565
     196       1     2     -0.9500     75.7351     28.1432     13.7248
     197       1     2     -0.9500     78.4671     23.4641     13.7275
     198       1     2     -0.9500     79.3732     25.0046     11.6206
     199       1     2     -0.9500     76.6362     29.7207     11.6755
     200       1     2     -1.1808     75.7281     25.0381     13.8107
     201       1     2     -1.1808     78.4457     29.7555     13.7939
     202       1     2     -1.1808     79.3456     28.1807     11.5642
     203       1     2     -1.1808     76.6394     23.4858     11.6413
     204       1     2     -1.1808     75.7247     31.2825     13.8097
     205       1     2     -1.1808     78.4471     26.5978     13.7094
     206       1     2     -1.1808     79.3537     31.2705     11.5694
     207       1     2     -1.1808     76.6218     26.6106     11.5514
     208       1     5      1.3600     85.6957      4.6979     12.6653
     209       1     5      1.3600     82.9524      9.3699     12.6913
     210       1     5      1.3600     85.6412     10.9422     12.7046
     211       1     5      1.3600     82.9473      6.2656     12.6672
     212       1     5      1.3600     85.6689      7.8197     12.6845
     213       1     5      1.3600     82.9829     12.4702     12.6996
     214       1     5      1.3600     91.0912      4.6879     12.6796
     215       1     5      1.3600     88.3896      9.3744     12.7012
     216       1     5      1.3600     91.0790     10.9511     12.6902
     217       1     5      1.3600     88.3851      6.2699     12.6753
     218       1     5      1.3600     91.0858      7.8197     12.6842
     219       1     5      1.3600     88.3529     12.5540     12.6693
     220       1     2     -0.9500     81.1332      9.4002     13.7470
     221       1     2     -0.9500     83.8685     14.0699     13.6930
     222       1     2     -0.9500     84.7680      6.2638     11.6441
     223       1     2     -0.9500     82.0352     10.9436     11.6399
     224       1     2     -1.1808     81.1579      6.2244     13.8070
     225       1     2     -1.1808     83.8637     10.9213     13.7262
     226       1     2     -1.1808     84.7750      9.3662     11.5581
     227       1     2     -1.1808     82.0565     14.0364     11.5742
     228       1     2     -1.1808     81.1488     12.5207     13.8018
     229       1     2     -1.1808     83.8824      7.7953     13.8163
     230       1     2     -1.1808     84.7794     12.5084     11.5600
     231       1     2     -1.1808     82.0571      7.8091     11.6565
     232       1     2     -0.9500     86.5683      9.3763     13.7248
     233       1     2     -0.9500     89.3003      4.6971     13.7275
     234       1     2     -0.9500     90.2064      6.2376     11.6206
     235       1     2     -0.9500     87.4694     10.9537     11.6755
     236       1     2     -1.1808     86.5613      6.2711     13.8107
     237       1     2     -1.1808     89.2790     10.9885     13.7939
     238       1     2     -1.1808     90.1788      9.4137     11.5642
     239       1     2     -1.1808     87.4726      4.7188     11.6413
     240       1     2     -1.1808     86.5579     12.5156     13.8097
     241       1     2     -1.1808     89.2803      7.8308     13.7094
     242       1     2     -1.1808     90.1869     12.5036     11.5694
     243       1     2     -1.1808     87.4550      7.8436     11.5514
     244       1     5      1.3600     85.6957     14.0814     12.6653
     245       1     5      1.3600     82.9524     18.7534     12.6913
     246       1     5      1.3600     85.6412     20.3257     12.7046
     247       1     5      1.3600     82.9473     15.6491     12.6672
     248       1     5      1.3600     85.6689     17.2032     12.6845
     249       1     5      1.3600     82.9829     21.8537     12.6996
     250       1     5      1.3600     91.0912     14.0714     12.6796
     251       1     5      1.3600     88.3896     18.7579     12.7012
     252       1     5      1.3600     91.0790     20.3346     12.6902
     253       1     5      1.3600     88.3851     15.6534     12.6753
     254       1     5      1.3600     91.0858     17.2032     12.6842
     255       1     5      1.3600     88.3529     21.9375     12.6693
     256       1     2     -0.9500     81.1332     18.7837     13.7470
     257       1     2     -0.9500     83.8685     23.4534     13.6930
     258       1     2     -0.9500     84.7680     15.6473     11.6441
     259       1     2     -0.9500     82.0352     20.3271     11.6399
     260       1     2     -1.1808     81.1579     15.6079     13.8070
     261       1     2     -1.1808     83.8637     20.3048     13.7262
     262       1     2     -1.1808     84.7750     18.7497     11.5581
     263       1     2     -1.1808     82.0565     23.4199     11.5742
     264       1     2     -1.1808     81.1488     21.9041     13.8018
     265       1     2     -1.1808     83.8824     17.1788     13.8163
     266       1     2     -1.1808     84.7794     21.8919     11.5600
     267       1     2     -1.1808     82.0571     17.1926     11.6565
     268       1     2     -0.9500     86.5683     18.7598     13.7248
     269       1     2     -0.9500     89.3003     14.0806     13.7275
     270       1     2     -0.9500     90.2064     15.6211     11.6206
     271       1     2     -0.9500     87.4694     20.3372     11.6755
     272       1     2     -1.1808     86.5613     15.6546     13.8107
     273       1     2     -1.1808     89.2790     20.3720     13.7939
     274       1     2     -1.1808     90.1788     18.7972     11.5642
     275       1     2     -1.1808     87.4726     14.1023     11.6413
     276       1     2     -1.1808     86.5579     21.8991     13.8097
     277       1     2     -1.1808     89.2803     17.2143     13.7094
     278       1     2     -1.1808     90.1869     21.8870     11.5694
     279       1     2     -1.1808     87.4550     17.2271     11.5514
     280       1     5      1.3600     85.6957     23.4648     12.6653
     281       1     5      1.3600     82.9524     28.1369     12.6913
     282       1     5      1.3600     85.6412     29.7092     12.7046
     283       1     5      1.3600     82.9473     25.0325     12.6672
     284       1     5      1.3600     85.6689     26.5867     12.6845
     285       1     5      1.3600     82.9829     31.2372     12.6996
     286       1     5      1.3600     91.0912     23.4549     12.6796
     287       1     5      1.3600     88.3896     28.1414     12.7012
     288       1     5      1.3600     91.0790     29.7181     12.6902
     289       1     5      1.3600     88.3851     25.0369     12.6753
     290       1     5      1.3600     91.0858     26.5866     12.6842
     291       1     5      1.3600     88.3529     31.3210     12.6693
     292       1     2     -0.9500     81.1332     28.1671     13.7470
     293       1     2     -0.9500     83.8685     32.8368     13.6930
     294       1     2     -0.9500     84.7680     25.0308     11.6441
     295       1     2     -0.9500     82.0352     29.7106     11.6399
     296       1     2     -1.1808     81.1579     24.9914     13.8070
     297       1     2     -1.1808     83.8637     29.6883     13.7262
     298       1     2     -1.1808     84.7750     28.1332     11.5581
     299       1     2     -1.1808     82.0565     32.8034     11.5742
     300       1     2     -1.1808     81.1488     31.2876     13.8018
     301       1     2     -1.1808     83.8824     26.5623     13.8163
     302       1     2     -1.1808     84.7794     31.2754     11.5600
     303       1     2     -1.1808     82.0571     26.5761     11.6565
     304       1     2     -0.9500     86.5683     28.1432     13.7248
     305       1     2     -0.9500     89.3003     23.4641     13.7275
     306       1     2     -0.9500     90.2064     25.0046     11.6206
     307       1     2     -0.9500     87.4694     29.7207     11.6755
     308       1     2     -1.1808     86.5613     25.0381     13.8107
     309       1     2     -1.1808     89.2790     29.7555     13.7939
     310       1     2     -1.1808     90.1788     28.1807     11.5642
     311       1     2     -1.1808     87.4726     23.4858     11.6413
     312       1     2     -1.1808     86.5579     31.2825     13.8097
     313       1     2     -1.1808     89.2803     26.5978     13.7094
     314       1     2     -1.1808     90.1869     31.2705     11.5694
     315       1     2     -1.1808     87.4550     26.6106     11.5514
     316       1     5      1.3600     96.5289      4.6979     12.6653
     317       1     5      1.3600     93.7856      9.3699     12.6913
     318       1     5      1.3600     96.4744     10.9422     12.7046
     319       1     5      1.3600     93.7805      6.2656     12.6672
     320       1     5      1.3600     96.5021      7.8197     12.6845
     321       1     5      1.3600     93.8161     12.4702     12.6996
     322       1     5      1.3600    101.9244      4.6879     12.6796
     323       1     5      1.3600     99.2228      9.3744     12.7012
     324       1     5      1.3600    101.9122     10.9511     12.6902
     325       1     5      1.3600     99.2184      6.2699     12.6753
     326       1     5      1.3600    101.9190      7.8197     12.6842
     327       1     5      1.3600     99.1861     12.5540     12.6693
     328       1     2     -0.9500     91.9664      9.4002     13.7470
     329       1     2     -0.9500     94.7017     14.0699     13.6930
     330       1     2     -0.9500     95.6012      6.2638     11.6441
     331       1     2     -0.9500     92.8684     10.9436     11.6399
     332       1     2     -1.1808     91.9912      6.2244     13.8070
     333       1     2     -1.1808     94.6969     10.9213     13.7262
     334       1     2     -1.1808     95.6082      9.3662     11.5581
     335       1     2     -1.1808     92.8897     14.0364     11.5742
     336       1     2     -1.1808     91.9820     12.5207     13.8018
     337       1     2     -1.1808     94.7156      7.7953     13.8163
     338       1     2     -1.1808     95.6127     12.5084     11.5600
     339       1     2     -1.1808     92.8903      7.8091     11.6565
     340       1     2     -0.9500     97.4016      9.3763     13.7248
     341       1     2     -0.9500    100.1335      4.6971     13.7275
     342       1     2     -0.9500    101.0396      6.2376     11.6206
     343       1     2     -0.9500     98.3026     10.9537     11.6755
     344       1     2     -1.1808     97.3945      6.2711     13.8107
     345       1     2     -1.1808    100.1122     10.9885     13.7939
     346       1     2     -1.1808    101.0120      9.4137     11.5642
     347       1     2     -1.1808     98.3058      4.7188     11.6413
     348       1     2     -1.1808     97.3911     12.5156     13.8097
     349       1     2     -1.1808    100.1136      7.8308     13.7094
     350       1     2     -1.1808    101.0201     12.5036     11.5694
     351       1     2     -1.1808     98.2883      7.8436     11.5514
     352       1     5      1.3600     96.5289     14.0814     12.6653
     353       1     5      1.3600     93.7856     18.7534     12.6913
     354       1     5      1.3600     96.4744     20.3257     12.7046
     355       1     5      1.3600     93.7805     15.6491     12.6672
     356       1     5      1.3600     96.5021     17.2032     12.6845
     357       1     5      1.3600     93.8161     21.8537     12.6996
     358       1     5      1.3600    101.9244     14.0714     12.6796
     359       1     5      1.3600     99.2228     18.7579     12.7012
     360       1     5      1.3600    101.9122     20.3346     12.6902
     361       1     5      1.3600     99.2184     15.6534     12.6753
     362       1     5      1.3600    101.9190     17.2032     12.6842
     363       1     5      1.3600     99.1861     21.9375     12.6693
     364       1     2     -0.9500     91.9664     18.7837     13.7470
     365       1     2     -0.9500     94.7017     23.4534     13.6930
     366       1     2     -0.9500     95.6012     15.6473     11.6441
     367       1     2     -0.9500     92.8684     20.3271     11.6399
     368       1     2     -1.1808     91.9912     15.6079     13.8070
     369       1     2     -1.1808     94.6969     20.3048     13.7262
     370       1     2     -1.1808     95.6082     18.7497     11.5581
     371       1     2     -1.1808     92.8897     23.4199     11.5742
     372       1     2     -1.1808     91.9820     21.9041     13.8018
     373       1     2     -1.1808     94.7156     17.1788     13.8163
     374       1     2     -1.1808     95.6127     21.8919     11.5600
     375       1     2     -1.1808     92.8903     17.1926     11.6565
     376       1     2     -0.9500     97.4016     18.7598     13.7248
     377       1     2     -0.9500    100.1335     14.0806     13.7275
     378       1     2     -0.9500    101.0396     15.6211     11.6206
     379       1     2     -0.9500     98.3026     20.3372     11.6755
     380       1     2     -1.1808     97.3945     15.6546     13.8107
     381       1     2     -1.1808    100.1122     20.3720     13.7939
     382       1     2     -1.1808    101.0120     18.7972     11.5642
     383       1     2     -1.1808     98.3058     14.1023     11.6413
     384       1     2     -1.1808     97.3911     21.8991     13.8097
     385       1     2     -1.1808    100.1136     17.2143     13.7094
     386       1     2     -1.1808    101.0201     21.8870     11.5694
     387       1     2     -1.1808     98.2883     17.2271     11.5514
     388       1     5      1.3600     96.5289     23.4648     12.6653
     389       1     5      1.3600     93.7856     28.1369     12.6913
     390       1     5      1.3600     96.4744     29.7092     12.7046
     391       1     5      1.3600     93.7805     25.0325     12.6672
     392       1     5      1.3600     96.5021     26.5867     12.6845
     393       1     5      1.3600     93.8161     31.2372     12.6996
     394       1     5      1.3600    101.9244     23.4549     12.6796
     395       1     5      1.3600     99.2228     28.1414     12.7012
     396       1     5      1.3600    101.9122     29.7181     12.6902
     397       1     5      1.3600     99.2184     25.0369     12.6753
     398       1     5      1.3600    101.9190     26.5866     12.6842
     399       1     5      1.3600     99.1861     31.3210     12.6693
     400       1     2     -0.9500     91.9664     28.1671     13.7470
     401       1     2     -0.9500     94.7017     32.8368     13.6930
     402       1     2     -0.9500     95.6012     25.0308     11.6441
     403       1     2     -0.9500     92.8684     29.7106     11.6399
     404       1     2     -1.1808     91.9912     24.9914     13.8070
     405       1     2     -1.1808     94.6969     29.6883     13.7262
     406       1     2     -1.1808     95.6082     28.1332     11.5581
     407       1     2     -1.1808     92.8897     32.8034     11.5742
     408       1     2     -1.1808     91.9820     31.2876     13.8018
     409       1     2     -1.1808     94.7156     26.5623     13.8163
     410       1     2     -1.1808     95.6127     31.2754     11.5600
     411       1     2     -1.1808     92.8903     26.5761     11.6565
     412       1     2     -0.9500     97.4016     28.1432     13.7248
     413       1     2     -0.9500    100.1335     23.4641     13.7275
     414       1     2     -0.9500    101.0396     25.0046     11.6206
     415       1     2     -0.9500     98.3026     29.7207     11.6755
     416       1     2     -1.1808     97.3945     25.0381     13.8107
     417       1     2     -1.1808    100.1122     29.7555     13.7939
     418       1     2     -1.1808    101.0120     28.1807     11.5642
     419       1     2     -1.1808     98.3058     23.4858     11.6413
     420       1     2     -1.1808     97.3911     31.2825     13.8097
     421       1     2     -1.1808    100.1136     26.5978     13.7094
     422       1     2     -1.1808    101.0201     31.2705     11.5694
     423       1     2     -1.1808     98.2883     26.6106     11.5514
     424       1     5      1.3600    107.3621      4.6979     12.6653
     425       1     5      1.3600    104.6189      9.3699     12.6913
     426       1     5      1.3600    107.3076     10.9422     12.7046
     427       1     5      1.3600    104.6137      6.2656     12.6672
     428       1     5      1.3600    107.3353      7.8197     12.6845
     429       1     5      1.3600    104.6494     12.4702     12.6996
     430       1     5      1.3600    112.7576      4.6879     12.6796
     431       1     5      1.3600    110.0560      9.3744     12.7012
     432       1     5      1.3600    112.7454     10.9511     12.6902
     433       1     5      1.3600    110.0516      6.2699     12.6753
     434       1     5      1.3600    112.7522      7.8197     12.6842
     435       1     5      1.3600    110.0193     12.5540     12.6693
     436       1     2     -0.9500    102.7997      9.4002     13.7470
     437       1     2     -0.9500    105.5349     14.0699     13.6930
     438       1     2     -0.9500    106.4344      6.2638     11.6441
     439       1     2     -0.9500    103.7016     10.9436     11.6399
     440       1     2     -1.1808    102.8244      6.2244     13.8070
     441       1     2     -1.1808    105.5301     10.9213     13.7262
     442       1     2     -1.1808    106.4414      9.3662     11.5581
     443       1     2     -1.1808    103.7229     14.0364     11.5742
     444       1     2     -1.1808    102.8152     12.5207     13.8018
     445       1     2     -1.1808    105.5489      7.7953     13.8163
     446       1     2     -1.1808    106.4459     12.5084     11.5600
     447       1     2     -1.1808    103.7235      7.8091     11.6565
     448       1     2     -0.9500    108.2348      9.3763     13.7248
     449       1     2     -0.9500    110.9667      4.6971     13.7275
     450       1     2     -0.9500    111.8728      6.2376     11.6206
     451       1     2     -0.9500    109.1358     10.9537     11.6755
     452       1     2     -1.1808    108.2278      6.2711     13.8107
     453       1     2     -1.1808    110.9454     10.9885     13.7939
     454       1     2     -1.1808    111.8453      9.4137     11.5642
     455       1     2     -1.1808    109.1390      4.7188     11.6413
     456       1     2     -1.1808    108.2243     12.5156     13.8097
     457       1     2     -1.1808    110.9468      7.8308     13.7094
     458       1     2     -1.1808    111.8533     12.5036     11.5694
     459       1     2     -1.1808    109.1215      7.8436     11.5514
     460       1     5      1.3600    107.3621     14.0814     12.6653
     461       1     5      1.3600    104.6189     18.7534     12.6913
     462       1     5      1.3600    107.3076     20.3257     12.7046
     463       1     5      1.3600    104.6137     15.6491     12.6672
     464       1     5      1.3600    107.3353     17.2032     12.6845
     465       1     5      1.3600    104.6494     21.8537     12.6996
     466       1     5      1.3600    112.7576     14.0714     12.6796
     467       1     5      1.3600    110.0560     18.7579     12.7012
     468       1     5      1.3600    112.7454     20.3346     12.6902
     469       1     5      1.3600    110.0516     15.6534     12.6753
     470       1     5      1.3600    112.7522     17.2032     12.6842
     471       1     5      1.3600    110.0193     21.9375     12.6693
     472       1     2     -0.9500    102.7997     18.7837     13.7470
     473       1     2     -0.9500    105.5349     23.4534     13.6930
     474       1     2     -0.9500    106.4344     15.6473     11.6441
     475       1     2     -0.9500    103.7016     20.3271     11.6399
     476       1     2     -1.1808    102.8244     15.6079     13.8070
     477       1     2     -1.1808    105.5301     20.3048     13.7262
     478       1     2     -1.1808    106.4414     18.7497     11.5581
     479       1     2     -1.1808    103.7229     23.4199     11.5742
     480       1     2     -1.1808    102.8152     21.9041     13.8018
     481       1     2     -1.1808    105.5489     17.1788     13.8163
     482       1     2     -1.1808    106.4459     21.8919     11.5600
     483       1     2     -1.1808    103.7235     17.1926     11.6565
     484       1     2     -0.9500    108.2348     18.7598     13.7248
     485       1     2     -0.9500    110.9667     14.0806     13.7275
     486       1     2     -0.9500    111.8728     15.6211     11.6206
     487       1     2     -0.9500    109.1358     20.3372     11.6755
     488       1     2     -1.1808    108.2278     15.6546     13.8107
     489       1     2     -1.1808    110.9454     20.3720     13.7939
     490       1     2     -1.1808    111.8453     18.7972     11.5642
     491       1     2     -1.1808    109.1390     14.1023     11.6413
     492       1     2     -1.1808    108.2243     21.8991     13.8097
     493       1     2     -1.1808    110.9468     17.2143     13.7094
     494       1     2     -1.1808    111.8533     21.8870     11.5694
     495       1     2     -1.1808    109.1215     17.2271     11.5514
     496       1     5      1.3600    107.3621     23.4648     12.6653
     497       1     5      1.3600    104.6189     28.1369     12.6913
     498       1     5      1.3600    107.3076     29.7092     12.7046
     499       1     5      1.3600    104.6137     25.0325     12.6672
     500       1     5      1.3600    107.3353     26.5867     12.6845
     501       1     5      1.3600    104.6494     31.2372     12.6996
     502       1     5      1.3600    112.7576     23.4549     12.6796
     503       1     5      1.3600    110.0560     28.1414     12.7012
     504       1     5      1.3600    112.7454     29.7181     12.6902
     505       1     5      1.3600    110.0516     25.0369     12.6753
     506       1     5      1.3600    112.7522     26.5866     12.6842
     507       1     5      1.3600    110.0193     31.3210     12.6693
     508       1     2     -0.9500    102.7997     28.1671     13.7470
     509       1     2     -0.9500    105.5349     32.8368     13.6930
     510       1     2     -0.9500    106.4344     25.0308     11.6441
     511       1     2     -0.9500    103.7016     29.7106     11.6399
     512       1     2     -1.1808    102.8244     24.9914     13.8070
     513       1     2     -1.1808    105.5301     29.6883     13.7262
     514       1     2     -1.1808    106.4414     28.1332     11.5581
     515       1     2     -1.1808    103.7229     32.8034     11.5742
     516       1     2     -1.1808    102.8152     31.2876     13.8018
     517       1     2     -1.1808    105.5489     26.5623     13.8163
     518       1     2     -1.1808    106.4459     31.2754     11.5600
     519       1     2     -1.1808    103.7235     26.5761     11.6565
     520       1     2     -0.9500    108.2348     28.1432     13.7248
     521       1     2     -0.9500    110.9667     23.4641     13.7275
     522       1     2     -0.9500    111.8728     25.0046     11.6206
     523       1     2     -0.9500    109.1358     29.7207     11.6755
     524       1     2     -1.1808    108.2278     25.0381     13.8107
     525       1     2     -1.1808    110.9454     29.7555     13.7939
     526       1     2     -1.1808    111.8453     28.1807     11.5642
     527       1     2     -1.1808    109.1390     23.4858     11.6413
     528       1     2     -1.1808    108.2243     31.2825     13.8097
     529       1     2     -1.1808    110.9468     26.5978     13.7094
     530       1     2     -1.1808    111.8533     31.2705     11.5694
     531       1     2     -1.1808    109.1215     26.6106     11.5514
     532       1     4      2.1000     62.1964     10.9104     15.4827
     533       1     4      2.1000     60.3886      7.7903      9.8990
     534       1     4      2.1000     65.8072      4.7281      9.8844
     535       1     4      2.1000     67.6174      7.8483     15.4665
     536       1     6      0.4250     62.2048     14.0624     14.6627
     537       1     6      0.4250     60.3599     10.9375     10.6705
     538       1     6      0.4250     63.1112      6.2733     10.6739
     539       1     6      0.4250     67.6436      4.7055     14.6970
     540       1     6      0.4250     64.8941      9.3647     14.6947
     541       1     6      0.4250     65.7995     10.9599     10.7059
     542       1     6      0.4250     68.5471      6.2381     10.6508
     543       1     1     -1.1688     63.5287      6.9642     16.0241
     544       1     1     -1.1688     60.7665     11.7633     16.0764
     545       1     1     -1.1688     64.4816      8.6848      9.3452
     546       1     1     -1.1688     61.6966     13.1722      9.3738
     547       1     1     -1.1688     60.9003      6.9042     15.9978
     548       1     1     -1.1688     63.6488     11.7193     16.0908
     549       1     1     -1.1688     61.8175      8.6310      9.2820
     550       1     1     -1.1688     64.3579     13.2988      9.2770
     551       1     1     -1.1688     62.1652      9.2532     16.0991
     552       1     1     -1.1688     63.1211     10.9454      9.3697
     553       1     1     -1.1688     60.4137      6.1268      9.2970
     554       1     1     -1.1688     69.0734      7.0493     16.0773
     555       1     1     -1.1688     66.3098     11.8561     15.9965
     556       1     1     -1.1688     69.7670      8.5933      9.2937
     557       1     1     -1.1688     67.2400     13.2633      9.2916
     558       1     1     -1.1688     66.1932      6.9999     16.0836
     559       1     1     -1.1688     68.9374     11.8055     15.9997
     560       1     1     -1.1688     67.1093      8.7262      9.3710
     561       1     1     -1.1688     69.9025     13.2092      9.3703
     562       1     1     -1.1688     64.8759      4.6941     16.0029
     563       1     1     -1.1688     67.5831      9.5120     16.0681
     564       1     1     -1.1688     68.5399     10.9502      9.3593
     565       1     1     -1.1688     65.8306      6.3851      9.2672
     566       1     4      2.1000     63.0984      9.3863      9.9196
     567       1     4      2.1000     60.3938     14.0225      9.9325
     568       1     4      2.1000     62.2011      7.7692     15.4551
     569       1     4      2.1000     63.1054     12.5028      9.9221
     570       1     4      2.1000     64.9062      6.2522     15.4493
     571       1     4      2.1000     67.6084     11.0005     15.4355
     572       1     4      2.1000     68.5141      9.3973      9.9257
     573       1     4      2.1000     64.8988     12.5213     15.4476
     574       1     4      2.1000     65.8034      7.8687      9.9126
     575       1     4      2.1000     68.5173     12.5021      9.9269
     576       1     4      2.1000     62.1964     20.2939     15.4827
     577       1     4      2.1000     60.3886     17.1738      9.8990
     578       1     4      2.1000     65.8072     14.1116      9.8844
     579       1     4      2.1000     67.6174     17.2317     15.4665
     580       1     6      0.4250     62.2048     23.4458     14.6627
     581       1     6      0.4250     60.3599     20.3210     10.6705
     582       1     6      0.4250     63.1112     15.6567     10.6739
     583       1     6      0.4250     67.6436     14.0890     14.6970
     584       1     6      0.4250     64.8941     18.7481     14.6947
     585       1     6      0.4250     65.7995     20.3434     10.7059
     586       1     6      0.4250     68.5471     15.6216     10.6508
     587       1     1     -1.1688     63.5287     16.3477     16.0241
     588       1     1     -1.1688     60.7665     21.1468     16.0764
     589       1     1     -1.1688     64.4816     18.0683      9.3452
     590       1     1     -1.1688     61.6966     22.5557      9.3738
     591       1     1     -1.1688     60.9003     16.2877     15.9978
     592       1     1     -1.1688     63.6488     21.1028     16.0908
     593       1     1     -1.1688     61.8175     18.0145      9.2820
     594       1     1     -1.1688     64.3579     22.6822      9.2770
     595       1     1     -1.1688     62.1652     18.6367     16.0991
     596       1     1     -1.1688     63.1211     20.3289      9.3697
     597       1     1     -1.1688     60.4137     15.5103      9.2970
     598       1     1     -1.1688     69.0734     16.4327     16.0773
     599       1     1     -1.1688     66.3098     21.2396     15.9965
     600       1     1     -1.1688     69.7670     17.9768      9.2937
     601       1     1     -1.1688     67.2400     22.6468      9.2916
     602       1     1     -1.1688     66.1932     16.3834     16.0836
     603       1     1     -1.1688     68.9374     21.1889     15.9997
     604       1     1     -1.1688     67.1093     18.1097      9.3710
     605       1     1     -1.1688     69.9025     22.5927      9.3703
     606       1     1     -1.1688     64.8759     14.0776     16.0029
     607       1     1     -1.1688     67.5831     18.8955     16.0681
     608       1     1     -1.1688     68.5399     20.3337      9.3593
     609       1     1     -1.1688     65.8306     15.7686      9.2672
     610       1     4      2.1000     63.0984     18.7698      9.9196
     611       1     4      2.1000     60.3938     23.4060      9.9325
     612       1     4      2.1000     62.2011     17.1527     15.4551
     613       1     4      2.1000     63.1054     21.8862      9.9221
     614       1     4      2.1000     64.9062     15.6357     15.4493
     615       1     4      2.1000     67.6084     20.3840     15.4355
     616       1     4      2.1000     68.5141     18.7808      9.9257
     617       1     4      2.1000     64.8988     21.9048     15.4476
     618       1     4      2.1000     65.8034     17.2522      9.9126
     619       1     4      2.1000     68.5173     21.8856      9.9269
     620       1     4      2.1000     62.1964     29.6773     15.4827
     621       1     4      2.1000     60.3886     26.5573      9.8990
     622       1     4      2.1000     65.8072     23.4951      9.8844
     623       1     4      2.1000     67.6174     26.6152     15.4665
     624       1     6      0.4250     62.2048     32.8293     14.6627
     625       1     6      0.4250     60.3599     29.7045     10.6705
     626       1     6      0.4250     63.1112     25.0402     10.6739
     627       1     6      0.4250     67.6436     23.4725     14.6970
     628       1     6      0.4250     64.8941     28.1316     14.6947
     629       1     6      0.4250     65.7995     29.7268     10.7059
     630       1     6      0.4250     68.5471     25.0051     10.6508
     631       1     1     -1.1688     63.5287     25.7311     16.0241
     632       1     1     -1.1688     60.7665     30.5302     16.0764
     633       1     1     -1.1688     64.4816     27.4517      9.3452
     634       1     1     -1.1688     61.6966     31.9392      9.3738
     635       1     1     -1.1688     60.9003     25.6711     15.9978
     636       1     1     -1.1688     63.6488     30.4863     16.0908
     637       1     1     -1.1688     61.8175     27.3980      9.2820
     638       1     1     -1.1688     64.3579     32.0657      9.2770
     639       1     1     -1.1688     62.1652     28.0202     16.0991
     640       1     1     -1.1688     63.1211     29.7124      9.3697
     641       1     1     -1.1688     60.4137     24.8938      9.2970
     642       1     1     -1.1688     69.0734     25.8162     16.0773
     643       1     1     -1.1688     66.3098     30.6231     15.9965
     644       1     1     -1.1688     69.7670     27.3602      9.2937
     645       1     1     -1.1688     67.2400     32.0302      9.2916
     646       1     1     -1.1688     66.1932     25.7669     16.0836
     647       1     1     -1.1688     68.9374     30.5724     15.9997
     648       1     1     -1.1688     67.1093     27.4932      9.3710
     649       1     1     -1.1688     69.9025     31.9762      9.3703
     650       1     1     -1.1688     64.8759     23.4611     16.0029
     651       1     1     -1.1688     67.5831     28.2789     16.0681
     652       1     1     -1.1688     68.5399     29.7172      9.3593
     653       1     1     -1.1688     65.8306     25.1521      9.2672
     654       1     4      2.1000     63.0984     28.1533      9.9196
     655       1     4      2.1000     60.3938     32.7895      9.9325
     656       1     4      2.1000     62.2011     26.5362     15.4551
     657       1     4      2.1000     63.1054     31.2697      9.9221
     658       1     4      2.1000     64.9062     25.0192     15.4493
     659       1     4      2.1000     67.6084     29.7674     15.4355
     660       1     4      2.1000     68.5141     28.1643      9.9257
     661       1     4      2.1000     64.8988     31.2882     15.4476
     662       1     4      2.1000     65.8034     26.6357      9.9126
     663       1     4      2.1000     68.5173     31.2691      9.9269
     664       1     4      2.1000     73.0297     10.9104     15.4827
     665       1     4      2.1000     71.2218      7.7903      9.8990
     666       1     4      2.1000     76.6404      4.7281      9.8844
     667       1     4      2.1000     78.4506      7.8483     15.4665
     668       1     6      0.4250     73.0380     14.0624     14.6627
     669       1     6      0.4250     70.2957      9.4020     14.7167
     670       1     6      0.4250     71.1931     10.9375     10.6705
     671       1     6      0.4250     73.9444      6.2733     10.6739
     672       1     6      0.4250     78.4768      4.7055     14.6970
     673       1     6      0.4250     75.7273      9.3647     14.6947
     674       1     6      0.4250     76.6327     10.9599     10.7059
     675       1     6      0.4250     79.3803      6.2381     10.6508
     676       1     1     -1.1688     74.3619      6.9642     16.0241
     677       1     1     -1.1688     71.5997     11.7633     16.0764
     678       1     1     -1.1688     75.3148      8.6848      9.3452
     679       1     1     -1.1688     72.5298     13.1722      9.3738
     680       1     1     -1.1688     71.7335      6.9042     15.9978
     681       1     1     -1.1688     74.4820     11.7193     16.0908
     682       1     1     -1.1688     72.6507      8.6310      9.2820
     683       1     1     -1.1688     75.1911     13.2988      9.2770
     684       1     1     -1.1688     70.2915     14.0715     16.0147
     685       1     1     -1.1688     72.9984      9.2532     16.0991
     686       1     1     -1.1688     73.9543     10.9454      9.3697
     687       1     1     -1.1688     71.2469      6.1268      9.2970
     688       1     1     -1.1688     79.9066      7.0493     16.0773
     689       1     1     -1.1688     77.1430     11.8561     15.9965
     690       1     1     -1.1688     80.6003      8.5933      9.2937
     691       1     1     -1.1688     78.0733     13.2633      9.2916
     692       1     1     -1.1688     77.0264      6.9999     16.0836
     693       1     1     -1.1688     79.7707     11.8055     15.9997
     694       1     1     -1.1688     77.9425      8.7262      9.3710
     695       1     1     -1.1688     80.7357     13.2092      9.3703
     696       1     1     -1.1688     75.7091      4.6941     16.0029
     697       1     1     -1.1688     78.4164      9.5120     16.0681
     698       1     1     -1.1688     79.3731     10.9502      9.3593
     699       1     1     -1.1688     76.6638      6.3851      9.2672
     700       1     4      2.1000     70.3237      6.2399     15.4456
     701       1     4      2.1000     73.9316      9.3863      9.9196
     702       1     4      2.1000     71.2270     14.0225      9.9325
     703       1     4      2.1000     73.0343      7.7692     15.4551
     704       1     4      2.1000     70.3192     12.5204     15.4443
     705       1     4      2.1000     73.9387     12.5028      9.9221
     706       1     4      2.1000     75.7394      6.2522     15.4493
     707       1     4      2.1000     78.4416     11.0005     15.4355
     708       1     4      2.1000     79.3474      9.3973      9.9257
     709       1     4      2.1000     75.7320     12.5213     15.4476
     710       1     4      2.1000     76.6367      7.8687      9.9126
     711       1     4      2.1000     79.3505     12.5021      9.9269
     712       1     4      2.1000     73.0297     20.2939     15.4827
     713       1     4      2.1000     71.2218     17.1738      9.8990
     714       1     4      2.1000     76.6404     14.1116      9.8844
     715       1     4      2.1000     78.4506     17.2317     15.4665
     716       1     6      0.4250     73.0380     23.4458     14.6627
     717       1     6      0.4250     70.2957     18.7854     14.7167
     718       1     6      0.4250     71.1931     20.3210     10.6705
     719       1     6      0.4250     73.9444     15.6567     10.6739
     720       1     6      0.4250     78.4768     14.0890     14.6970
     721       1     6      0.4250     75.7273     18.7481     14.6947
     722       1     6      0.4250     76.6327     20.3434     10.7059
     723       1     6      0.4250     79.3803     15.6216     10.6508
     724       1     1     -1.1688     74.3619     16.3477     16.0241
     725       1     1     -1.1688     71.5997     21.1468     16.0764
     726       1     1     -1.1688     75.3148     18.0683      9.3452
     727       1     1     -1.1688     72.5298     22.5557      9.3738
     728       1     1     -1.1688     71.7335     16.2877     15.9978
     729       1     1     -1.1688     74.4820     21.1028     16.0908
     730       1     1     -1.1688     72.6507     18.0145      9.2820
     731       1     1     -1.1688     75.1911     22.6822      9.2770
     732       1     1     -1.1688     70.2915     23.4550     16.0147
     733       1     1     -1.1688     72.9984     18.6367     16.0991
     734       1     1     -1.1688     73.9543     20.3289      9.3697
     735       1     1     -1.1688     71.2469     15.5103      9.2970
     736       1     1     -1.1688     79.9066     16.4327     16.0773
     737       1     1     -1.1688     77.1430     21.2396     15.9965
     738       1     1     -1.1688     80.6003     17.9768      9.2937
     739       1     1     -1.1688     78.0733     22.6468      9.2916
     740       1     1     -1.1688     77.0264     16.3834     16.0836
     741       1     1     -1.1688     79.7707     21.1889     15.9997
     742       1     1     -1.1688     77.9425     18.1097      9.3710
     743       1     1     -1.1688     80.7357     22.5927      9.3703
     744       1     1     -1.1688     75.7091     14.0776     16.0029
     745       1     1     -1.1688     78.4164     18.8955     16.0681
     746       1     1     -1.1688     79.3731     20.3337      9.3593
     747       1     1     -1.1688     76.6638     15.7686      9.2672
     748       1     4      2.1000     70.3237     15.6234     15.4456
     749       1     4      2.1000     73.9316     18.7698      9.9196
     750       1     4      2.1000     71.2270     23.4060      9.9325
     751       1     4      2.1000     73.0343     17.1527     15.4551
     752       1     4      2.1000     70.3192     21.9039     15.4443
     753       1     4      2.1000     73.9387     21.8862      9.9221
     754       1     4      2.1000     75.7394     15.6357     15.4493
     755       1     4      2.1000     78.4416     20.3840     15.4355
     756       1     4      2.1000     79.3474     18.7808      9.9257
     757       1     4      2.1000     75.7320     21.9048     15.4476
     758       1     4      2.1000     76.6367     17.2522      9.9126
     759       1     4      2.1000     79.3505     21.8856      9.9269
     760       1     4      2.1000     73.0297     29.6773     15.4827
     761       1     4      2.1000     71.2218     26.5573      9.8990
     762       1     4      2.1000     76.6404     23.4951      9.8844
     763       1     4      2.1000     78.4506     26.6152     15.4665
     764       1     6      0.4250     73.0380     32.8293     14.6627
     765       1     6      0.4250     70.2957     28.1689     14.7167
     766       1     6      0.4250     71.1931     29.7045     10.6705
     767       1     6      0.4250     73.9444     25.0402     10.6739
     768       1     6      0.4250     78.4768     23.4725     14.6970
     769       1     6      0.4250     75.7273     28.1316     14.6947
     770       1     6      0.4250     76.6327     29.7268     10.7059
     771       1     6      0.4250     79.3803     25.0051     10.6508
     772       1     1     -1.1688     74.3619     25.7311     16.0241
     773       1     1     -1.1688     71.5997     30.5302     16.0764
     774       1     1     -1.1688     75.3148     27.4517      9.3452
     775       1     1     -1.1688     72.5298     31.9392      9.3738
     776       1     1     -1.1688     71.7335     25.6711     15.9978
     777       1     1     -1.1688     74.4820     30.4863     16.0908
     778       1     1     -1.1688     72.6507     27.3980      9.2820
     779       1     1     -1.1688     75.1911     32.0657      9.2770
     780       1     1     -1.1688     70.2915     32.8385     16.0147
     781       1     1     -1.1688     72.9984     28.0202     16.0991
     782       1     1     -1.1688     73.9543     29.7124      9.3697
     783       1     1     -1.1688     71.2469     24.8938      9.2970
     784       1     1     -1.1688     79.9066     25.8162     16.0773
     785       1     1     -1.1688     77.1430     30.6231     15.9965
     786       1     1     -1.1688     80.6003     27.3602      9.2937
     787       1     1     -1.1688     78.0733     32.0302      9.2916
     788       1     1     -1.1688     77.0264     25.7669     16.0836
     789       1     1     -1.1688     79.7707     30.5724     15.9997
     790       1     1     -1.1688     77.9425     27.4932      9.3710
     791       1     1     -1.1688     80.7357     31.9762      9.3703
     792       1     1     -1.1688     75.7091     23.4611     16.0029
     793       1     1     -1.1688     78.4164     28.2789     16.0681
     794       1     1     -1.1688     79.3731     29.7172      9.3593
     795       1     1     -1.1688     76.6638     25.1521      9.2672
     796       1     4      2.1000     70.3237     25.0069     15.4456
     797       1     4      2.1000     73.9316     28.1533      9.9196
     798       1     4      2.1000     71.2270     32.7895      9.9325
     799       1     4      2.1000     73.0343     26.5362     15.4551
     800       1     4      2.1000     70.3192     31.2874     15.4443
     801       1     4      2.1000     73.9387     31.2697      9.9221
     802       1     4      2.1000     75.7394     25.0192     15.4493
     803       1     4      2.1000     78.4416     29.7674     15.4355
     804       1     4      2.1000     79.3474     28.1643      9.9257
     805       1     4      2.1000     75.7320     31.2882     15.4476
     806       1     4      2.1000     76.6367     26.6357      9.9126
     807       1     4      2.1000     79.3505     31.2691      9.9269
     808       1     4      2.1000     83.8629     10.9104     15.4827
     809       1     4      2.1000     82.0551      7.7903      9.8990
     810       1     4      2.1000     87.4737      4.7281      9.8844
     811       1     4      2.1000     89.2839      7.8483     15.4665
     812       1     6      0.4250     83.8712     14.0624     14.6627
     813       1     6      0.4250     81.1289      9.4020     14.7167
     814       1     6      0.4250     82.0263     10.9375     10.6705
     815       1     6      0.4250     84.7776      6.2733     10.6739
     816       1     6      0.4250     89.3100      4.7055     14.6970
     817       1     6      0.4250     86.5606      9.3647     14.6947
     818       1     6      0.4250     87.4659     10.9599     10.7059
     819       1     6      0.4250     90.2135      6.2381     10.6508
     820       1     1     -1.1688     85.1951      6.9642     16.0241
     821       1     1     -1.1688     82.4330     11.7633     16.0764
     822       1     1     -1.1688     86.1480      8.6848      9.3452
     823       1     1     -1.1688     83.3630     13.1722      9.3738
     824       1     1     -1.1688     82.5667      6.9042     15.9978
     825       1     1     -1.1688     85.3152     11.7193     16.0908
     826       1     1     -1.1688     83.4839      8.6310      9.2820
     827       1     1     -1.1688     86.0243     13.2988      9.2770
     828       1     1     -1.1688     81.1247     14.0715     16.0147
     829       1     1     -1.1688     83.8316      9.2532     16.0991
     830       1     1     -1.1688     84.7875     10.9454      9.3697
     831       1     1     -1.1688     82.0802      6.1268      9.2970
     832       1     1     -1.1688     90.7399      7.0493     16.0773
     833       1     1     -1.1688     87.9763     11.8561     15.9965
     834       1     1     -1.1688     91.4335      8.5933      9.2937
     835       1     1     -1.1688     88.9065     13.2633      9.2916
     836       1     1     -1.1688     87.8596      6.9999     16.0836
     837       1     1     -1.1688     90.6039     11.8055     15.9997
     838       1     1     -1.1688     88.7757      8.7262      9.3710
     839       1     1     -1.1688     91.5690     13.2092      9.3703
     840       1     1     -1.1688     86.5423      4.6941     16.0029
     841       1     1     -1.1688     89.2496      9.5120     16.0681
     842       1     1     -1.1688     90.2064     10.9502      9.3593
     843       1     1     -1.1688     87.4971      6.3851      9.2672
     844       1     4      2.1000     81.1569      6.2399     15.4456
     845       1     4      2.1000     84.7649      9.3863      9.9196
     846       1     4      2.1000     82.0602     14.0225      9.9325
     847       1     4      2.1000     83.8675      7.7692     15.4551
     848       1     4      2.1000     81.1524     12.5204     15.4443
     849       1     4      2.1000     84.7719     12.5028      9.9221
     850       1     4      2.1000     86.5726      6.2522     15.4493
     851       1     4      2.1000     89.2748     11.0005     15.4355
     852       1     4      2.1000     90.1806      9.3973      9.9257
     853       1     4      2.1000     86.5652     12.5213     15.4476
     854       1     4      2.1000     87.4699      7.8687      9.9126
     855       1     4      2.1000     90.1838     12.5021      9.9269
     856       1     4      2.1000     83.8629     20.2939     15.4827
     857       1     4      2.1000     82.0551     17.1738      9.8990
     858       1     4      2.1000     87.4737     14.1116      9.8844
     859       1     4      2.1000     89.2839     17.2317     15.4665
     860       1     6      0.4250     83.8712     23.4458     14.6627
     861       1     6      0.4250     81.1289     18.7854     14.7167
     862       1     6      0.4250     82.0263     20.3210     10.6705
     863       1     6      0.4250     84.7776     15.6567     10.6739
     864       1     6      0.4250     89.3100     14.0890     14.6970
     865       1     6      0.4250     86.5606     18.7481     14.6947
     866       1     6      0.4250     87.4659     20.3434     10.7059
     867       1     6      0.4250     90.2135     15.6216     10.6508
     868       1     1     -1.1688     85.1951     16.3477     16.0241
     869       1     1     -1.1688     82.4330     21.1468     16.0764
     870       1     1     -1.1688     86.1480     18.0683      9.3452
     871       1     1     -1.1688     83.3630     22.5557      9.3738
     872       1     1     -1.1688     82.5667     16.2877     15.9978
     873       1     1     -1.1688     85.3152     21.1028     16.0908
     874       1     1     -1.1688     83.4839     18.0145      9.2820
     875       1     1     -1.1688     86.0243     22.6822      9.2770
     876       1     1     -1.1688     81.1247     23.4550     16.0147
     877       1     1     -1.1688     83.8316     18.6367     16.0991
     878       1     1     -1.1688     84.7875     20.3289      9.3697
     879       1     1     -1.1688     82.0802     15.5103      9.2970
     880       1     1     -1.1688     90.7399     16.4327     16.0773
     881       1     1     -1.1688     87.9763     21.2396     15.9965
     882       1     1     -1.1688     91.4335     17.9768      9.2937
     883       1     1     -1.1688     88.9065     22.6468      9.2916
     884       1     1     -1.1688     87.8596     16.3834     16.0836
     885       1     1     -1.1688     90.6039     21.1889     15.9997
     886       1     1     -1.1688     88.7757     18.1097      9.3710
     887       1     1     -1.1688     91.5690     22.5927      9.3703
     888       1     1     -1.1688     86.5423     14.0776     16.0029
     889       1     1     -1.1688     89.2496     18.8955     16.0681
     890       1     1     -1.1688     90.2064     20.3337      9.3593
     891       1     1     -1.1688     87.4971     15.7686      9.2672
     892       1     4      2.1000     81.1569     15.6234     15.4456
     893       1     4      2.1000     84.7649     18.7698      9.9196
     894       1     4      2.1000     82.0602     23.4060      9.9325
     895       1     4      2.1000     83.8675     17.1527     15.4551
     896       1     4      2.1000     81.1524     21.9039     15.4443
     897       1     4      2.1000     84.7719     21.8862      9.9221
     898       1     4      2.1000     86.5726     15.6357     15.4493
     899       1     4      2.1000     89.2748     20.3840     15.4355
     900       1     4      2.1000     90.1806     18.7808      9.9257
     901       1     4      2.1000     86.5652     21.9048     15.4476
     902       1     4      2.1000     87.4699     17.2522      9.9126
     903       1     4      2.1000     90.1838     21.8856      9.9269
     904       1     4      2.1000     83.8629     29.6773     15.4827
     905       1     4      2.1000     82.0551     26.5573      9.8990
     906       1     4      2.1000     87.4737     23.4951      9.8844
     907       1     4      2.1000     89.2839     26.6152     15.4665
     908       1     6      0.4250     83.8712     32.8293     14.6627
     909       1     6      0.4250     81.1289     28.1689     14.7167
     910       1     6      0.4250     82.0263     29.7045     10.6705
     911       1     6      0.4250     84.7776     25.0402     10.6739
     912       1     6      0.4250     89.3100     23.4725     14.6970
     913       1     6      0.4250     86.5606     28.1316     14.6947
     914       1     6      0.4250     87.4659     29.7268     10.7059
     915       1     6      0.4250     90.2135     25.0051     10.6508
     916       1     1     -1.1688     85.1951     25.7311     16.0241
     917       1     1     -1.1688     82.4330     30.5302     16.0764
     918       1     1     -1.1688     86.1480     27.4517      9.3452
     919       1     1     -1.1688     83.3630     31.9392      9.3738
     920       1     1     -1.1688     82.5667     25.6711     15.9978
     921       1     1     -1.1688     85.3152     30.4863     16.0908
     922       1     1     -1.1688     83.4839     27.3980      9.2820
     923       1     1     -1.1688     86.0243     32.0657      9.2770
     924       1     1     -1.1688     81.1247     32.8385     16.0147
     925       1     1     -1.1688     83.8316     28.0202     16.0991
     926       1     1     -1.1688     84.7875     29.7124      9.3697
     927       1     1     -1.1688     82.0802     24.8938      9.2970
     928       1     1     -1.1688     90.7399     25.8162     16.0773
     929       1     1     -1.1688     87.9763     30.6231     15.9965
     930       1     1     -1.1688     91.4335     27.3602      9.2937
     931       1     1     -1.1688     88.9065     32.0302      9.2916
     932       1     1     -1.1688     87.8596     25.7669     16.0836
     933       1     1     -1.1688     90.6039     30.5724     15.9997
     934       1     1     -1.1688     88.7757     27.4932      9.3710
     935       1     1     -1.1688     91.5690     31.9762      9.3703
     936       1     1     -1.1688     86.5423     23.4611     16.0029
     937       1     1     -1.1688     89.2496     28.2789     16.0681
     938       1     1     -1.1688     90.2064     29.7172      9.3593
     939       1     1     -1.1688     87.4971     25.1521      9.2672
     940       1     4      2.1000     81.1569     25.0069     15.4456
     941       1     4      2.1000     84.7649     28.1533      9.9196
     942       1     4      2.1000     82.0602     32.7895      9.9325
     943       1     4      2.1000     83.8675     26.5362     15.4551
     944       1     4      2.1000     81.1524     31.2874     15.4443
     945       1     4      2.1000     84.7719     31.2697      9.9221
     946       1     4      2.1000     86.5726     25.0192     15.4493
     947       1     4      2.1000     89.2748     29.7674     15.4355
     948       1     4      2.1000     90.1806     28.1643      9.9257
     949       1     4      2.1000     86.5652     31.2882     15.4476
     950       1     4      2.1000     87.4699     26.6357      9.9126
     951       1     4      2.1000     90.1838     31.2691      9.9269
     952       1     4      2.1000     94.6961     10.9104     15.4827
     953       1     4      2.1000     92.8883      7.7903      9.8990
     954       1     4      2.1000     98.3069      4.7281      9.8844
     955       1     4      2.1000    100.1171      7.8483     15.4665
     956       1     6      0.4250     94.7044     14.0624     14.6627
     957       1     6      0.4250     91.9621      9.4020     14.7167
     958       1     6      0.4250     92.8595     10.9375     10.6705
     959       1     6      0.4250     95.6108      6.2733     10.6739
     960       1     6      0.4250    100.1432      4.7055     14.6970
     961       1     6      0.4250     97.3938      9.3647     14.6947
     962       1     6      0.4250     98.2991     10.9599     10.7059
     963       1     6      0.4250    101.0467      6.2381     10.6508
     964       1     1     -1.1688     96.0283      6.9642     16.0241
     965       1     1     -1.1688     93.2662     11.7633     16.0764
     966       1     1     -1.1688     96.9812      8.6848      9.3452
     967       1     1     -1.1688     94.1963     13.1722      9.3738
     968       1     1     -1.1688     93.4000      6.9042     15.9978
     969       1     1     -1.1688     96.1484     11.7193     16.0908
     970       1     1     -1.1688     94.3171      8.6310      9.2820
     971       1     1     -1.1688     96.8575     13.2988      9.2770
     972       1     1     -1.1688     91.9579     14.0715     16.0147
     973       1     1     -1.1688     94.6648      9.2532     16.0991
     974       1     1     -1.1688     95.6208     10.9454      9.3697
     975       1     1     -1.1688     92.9134      6.1268      9.2970
     976       1     1     -1.1688    101.5731      7.0493     16.0773
     977       1     1     -1.1688     98.8095     11.8561     15.9965
     978       1     1     -1.1688    102.2667      8.5933      9.2937
     979       1     1     -1.1688     99.7397     13.2633      9.2916
     980       1     1     -1.1688     98.6928      6.9999     16.0836
     981       1     1     -1.1688    101.4371     11.8055     15.9997
     982       1     1     -1.1688     99.6089      8.7262      9.3710
     983       1     1     -1.1688    102.4022     13.2092      9.3703
     984       1     1     -1.1688     97.3755      4.6941     16.0029
     985       1     1     -1.1688    100.0828      9.5120     16.0681
     986       1     1     -1.1688    101.0396     10.9502      9.3593
     987       1     1     -1.1688     98.3303      6.3851      9.2672
     988       1     4      2.1000     91.9902      6.2399     15.4456
     989       1     4      2.1000     95.5981      9.3863      9.9196
     990       1     4      2.1000     92.8934     14.0225      9.9325
     991       1     4      2.1000     94.7007      7.7692     15.4551
     992       1     4      2.1000     91.9856     12.5204     15.4443
     993       1     4      2.1000     95.6051     12.5028      9.9221
     994       1     4      2.1000     97.4058      6.2522     15.4493
     995       1     4      2.1000    100.1080     11.0005     15.4355
     996       1     4      2.1000    101.0138      9.3973      9.9257
     997       1     4      2.1000     97.3984     12.5213     15.4476
     998       1     4      2.1000     98.3031      7.8687      9.9126
     999       1     4      2.1000    101.0170     12.5021      9.9269
    1000       1     4      2.1000     94.6961     20.2939     15.4827
    1001       1     4      2.1000     92.8883     17.1738      9.8990
    1002       1     4      2.1000     98.3069     14.1116      9.8844
    1003       1     4      2.1000    100.1171     17.2317     15.4665
    1004       1     6      0.4250     94.7044     23.4458     14.6627
    1005       1     6      0.4250     91.9621     18.7854     14.7167
    1006       1     6      0.4250     92.8595     20.3210     10.6705
    1007       1     6      0.4250     95.6108     15.6567     10.6739
    1008       1     6      0.4250    100.1432     14.0890     14.6970
    1009       1     6      0.4250     97.3938     18.7481     14.6947
    1010       1     6      0.4250     98.2991     20.3434     10.7059
    1011       1     6      0.4250    101.0467     15.6216     10.6508
    1012       1     1     -1.1688     96.0283     16.3477     16.0241
    1013       1     1     -1.1688     93.2662     21.1468     16.0764
    1014       1     1     -1.1688     96.9812     18.0683      9.3452
    1015       1     1     -1.1688     94.1963     22.5557      9.3738
    1016       1     1     -1.1688     93.4000     16.2877     15.9978
    1017       1     1     -1.1688     96.1484     21.1028     16.0908
    1018       1     1     -1.1688     94.3171     18.0145      9.2820
    1019       1     1     -1.1688     96.8575     22.6822      9.2770
    1020       1     1     -1.1688     91.9579     23.4550     16.0147
    1021       1     1     -1.1688     94.6648     18.6367     16.0991
    1022       1     1     -1.1688     95.6208     20.3289      9.3697
    1023       1     1     -1.1688     92.9134     15.5103      9.2970
    1024       1     1     -1.1688    101.5731     16.4327     16.0773
    1025       1     1     -1.1688     98.8095     21.2396     15.9965
    1026       1     1     -1.1688    102.2667     17.9768      9.2937
    1027       1     1     -1.1688     99.7397     22.6468      9.2916
    1028       1     1     -1.1688     98.6928     16.3834     16.0836
    1029       1     1     -1.1688    101.4371     21.1889     15.9997
    1030       1     1     -1.1688     99.6089     18.1097      9.3710
    1031       1     1     -1.1688    102.4022     22.5927      9.3703
    1032       1     1     -1.1688     97.3755     14.0776     16.0029
    1033       1     1     -1.1688    100.0828     18.8955     16.0681
    1034       1     1     -1.1688    101.0396     20.3337      9.3593
    1035       1     1     -1.1688     98.3303     15.7686      9.2672
    1036       1     4      2.1000     91.9902     15.6234     15.4456
    1037       1     4      2.1000     95.5981     18.7698      9.9196
    1038       1     4      2.1000     92.8934     23.4060      9.9325
    1039       1     4      2.1000     94.7007     17.1527     15.4551
    1040       1     4      2.1000     91.9856     21.9039     15.4443
    1041       1     4      2.1000     95.6051     21.8862      9.9221
    1042       1     4      2.1000     97.4058     15.6357     15.4493
    1043       1     4      2.1000    100.1080     20.3840     15.4355
    1044       1     4      2.1000    101.0138     18.7808      9.9257
    1045       1     4      2.1000     97.3984     21.9048     15.4476
    1046       1     4      2.1000     98.3031     17.2522      9.9126
    1047       1     4      2.1000    101.0170     21.8856      9.9269
    1048       1     4      2.1000     94.6961     29.6773     15.4827
    1049       1     4      2.1000     92.8883     26.5573      9.8990
    1050       1     4      2.1000     98.3069     23.4951      9.8844
    1051       1     4      2.1000    100.1171     26.6152     15.4665
    1052       1     6      0.4250     94.7044     32.8293     14.6627
    1053       1     6      0.4250     91.9621     28.1689     14.7167
    1054       1     6      0.4250     92.8595     29.7045     10.6705
    1055       1     6      0.4250     95.6108     25.0402     10.6739
    1056       1     6      0.4250    100.1432     23.4725     14.6970
    1057       1     6      0.4250     97.3938     28.1316     14.6947
    1058       1     6      0.4250     98.2991     29.7268     10.7059
    1059       1     6      0.4250    101.0467     25.0051     10.6508
    1060       1     1     -1.1688     96.0283     25.7311     16.0241
    1061       1     1     -1.1688     93.2662     30.5302     16.0764
    1062       1     1     -1.1688     96.9812     27.4517      9.3452
    1063       1     1     -1.1688     94.1963     31.9392      9.3738
    1064       1     1     -1.1688     93.4000     25.6711     15.9978
    1065       1     1     -1.1688     96.1484     30.4863     16.0908
    1066       1     1     -1.1688     94.3171     27.3980      9.2820
    1067       1     1     -1.1688     96.8575     32.0657      9.2770
    1068       1     1     -1.1688     91.9579     32.8385     16.0147
    1069       1     1     -1.1688     94.6648     28.0202     16.0991
    1070       1     1     -1.1688     95.6208     29.7124      9.3697
    1071       1     1     -1.1688     92.9134     24.8938      9.2970
    1072       1     1     -1.1688    101.5731     25.8162     16.0773
    1073       1     1     -1.1688     98.8095     30.6231     15.9965
    1074       1     1     -1.1688    102.2667     27.3602      9.2937
    1075       1     1     -1.1688     99.7397     32.0302      9.2916
    1076       1     1     -1.1688     98.6928     25.7669     16.0836
    1077       1     1     -1.1688    101.4371     30.5724     15.9997
    1078       1     1     -1.1688     99.6089     27.4932      9.3710
    1079       1     1     -1.1688    102.4022     31.9762      9.3703
    1080       1     1     -1.1688     97.3755     23.4611     16.0029
    1081       1     1     -1.1688    100.0828     28.2789     16.0681
    1082       1     1     -1.1688    101.0396     29.7172      9.3593
    1083       1     1     -1.1688     98.3303     25.1521      9.2672
    1084       1     4      2.1000     91.9902     25.0069     15.4456
    1085       1     4      2.1000     95.5981     28.1533      9.9196
    1086       1     4      2.1000     92.8934     32.7895      9.9325
    1087       1     4      2.1000     94.7007     26.5362     15.4551
    1088       1     4      2.1000     91.9856     31.2874     15.4443
    1089       1     4      2.1000     95.6051     31.2697      9.9221
    1090       1     4      2.1000     97.4058     25.0192     15.4493
    1091       1     4      2.1000    100.1080     29.7674     15.4355
    1092       1     4      2.1000    101.0138     28.1643      9.9257
    1093       1     4      2.1000     97.3984     31.2882     15.4476
    1094       1     4      2.1000     98.3031     26.6357      9.9126
    1095       1     4      2.1000    101.0170     31.2691      9.9269
    1096       1     4      2.1000    105.5293     10.9104     15.4827
    1097       1     4      2.1000    103.7215      7.7903      9.8990
    1098       1     4      2.1000    109.1401      4.7281      9.8844
    1099       1     4      2.1000    110.9503      7.8483     15.4665
    1100       1     6      0.4250    105.5376     14.0624     14.6627
    1101       1     6      0.4250    102.7953      9.4020     14.7167
    1102       1     6      0.4250    103.6928     10.9375     10.6705
    1103       1     6      0.4250    106.4440      6.2733     10.6739
    1104       1     6      0.4250    110.9764      4.7055     14.6970
    1105       1     6      0.4250    108.2270      9.3647     14.6947
    1106       1     6      0.4250    109.1324     10.9599     10.7059
    1107       1     6      0.4250    111.8799      6.2381     10.6508
    1108       1     1     -1.1688    106.8615      6.9642     16.0241
    1109       1     1     -1.1688    104.0994     11.7633     16.0764
    1110       1     1     -1.1688    107.8144      8.6848      9.3452
    1111       1     1     -1.1688    105.0295     13.1722      9.3738
    1112       1     1     -1.1688    104.2332      6.9042     15.9978
    1113       1     1     -1.1688    106.9816     11.7193     16.0908
    1114       1     1     -1.1688    105.1504      8.6310      9.2820
    1115       1     1     -1.1688    107.6908     13.2988      9.2770
    1116       1     1     -1.1688    102.7911     14.0715     16.0147
    1117       1     1     -1.1688    105.4981      9.2532     16.0991
    1118       1     1     -1.1688    106.4540     10.9454      9.3697
    1119       1     1     -1.1688    103.7466      6.1268      9.2970
    1120       1     1     -1.1688    112.4063      7.0493     16.0773
    1121       1     1     -1.1688    109.6427     11.8561     15.9965
    1122       1     1     -1.1688    113.0999      8.5933      9.2937
    1123       1     1     -1.1688    110.5729     13.2633      9.2916
    1124       1     1     -1.1688    109.5261      6.9999     16.0836
    1125       1     1     -1.1688    112.2703     11.8055     15.9997
    1126       1     1     -1.1688    110.4421      8.7262      9.3710
    1127       1     1     -1.1688    113.2354     13.2092      9.3703
    1128       1     1     -1.1688    108.2087      4.6941     16.0029
    1129       1     1     -1.1688    110.9160      9.5120     16.0681
    1130       1     1     -1.1688    111.8728     10.9502      9.3593
    1131       1     1     -1.1688    109.1635      6.3851      9.2672
    1132       1     4      2.1000    102.8234      6.2399     15.4456
    1133       1     4      2.1000    106.4313      9.3863      9.9196
    1134       1     4      2.1000    103.7267     14.0225      9.9325
    1135       1     4      2.1000    105.5339      7.7692     15.4551
    1136       1     4      2.1000    102.8189     12.5204     15.4443
    1137       1     4      2.1000    106.4383     12.5028      9.9221
    1138       1     4      2.1000    108.2391      6.2522     15.4493
    1139       1     4      2.1000    110.9413     11.0005     15.4355
    1140       1     4      2.1000    111.8470      9.3973      9.9257
    1141       1     4      2.1000    108.2316     12.5213     15.4476
    1142       1     4      2.1000    109.1363      7.8687      9.9126
    1143       1     4      2.1000    111.8502     12.5021      9.9269
    1144       1     4      2.1000    105.5293     20.2939     15.4827
    1145       1     4      2.1000    103.7215     17.1738      9.8990
    1146       1     4      2.1000    109.1401     14.1116      9.8844
    1147       1     4      2.1000    110.9503     17.2317     15.4665
    1148       1     6      0.4250    105.5376     23.4458     14.6627
    1149       1     6      0.4250    102.7953     18.7854     14.7167
    1150       1     6      0.4250    103.6928     20.3210     10.6705
    1151       1     6      0.4250    106.4440     15.6567     10.6739
    1152       1     6      0.4250    110.9764     14.0890     14.6970
    1153       1     6      0.4250    108.2270     18.7481     14.6947
    1154       1     6      0.4250    109.1324     20.3434     10.7059
    1155       1     6      0.4250    111.8799     15.6216     10.6508
    1156       1     1     -1.1688    106.8615     16.3477     16.0241
    1157       1     1     -1.1688    104.0994     21.1468     16.0764
    1158       1     1     -1.1688    107.8144     18.0683      9.3452
    1159       1     1     -1.1688    105.0295     22.5557      9.3738
    1160       1     1     -1.1688    104.2332     16.2877     15.9978
    1161       1     1     -1.1688    106.9816     21.1028     16.0908
    1162       1     1     -1.1688    105.1504     18.0145      9.2820
    1163       1     1     -1.1688    107.6908     22.6822      9.2770
    1164       1     1     -1.1688    102.7911     23.4550     16.0147
    1165       1     1     -1.1688    105.4981     18.6367     16.0991
    1166       1     1     -1.1688    106.4540     20.3289      9.3697
    1167       1     1     -1.1688    103.7466     15.5103      9.2970
    1168       1     1     -1.1688    112.4063     16.4327     16.0773
    1169       1     1     -1.1688    109.6427     21.2396     15.9965
    1170       1     1     -1.1688    113.0999     17.9768      9.2937
    1171       1     1     -1.1688    110.5729     22.6468      9.2916
    1172       1     1     -1.1688    109.5261     16.3834     16.0836
    1173       1     1     -1.1688    112.2703     21.1889     15.9997
    1174       1     1     -1.1688    110.4421     18.1097      9.3710
    1175       1     1     -1.1688    113.2354     22.5927      9.3703
    1176       1     1     -1.1688    108.2087     14.0776     16.0029
    1177       1     1     -1.1688    110.9160     18.8955     16.0681
    1178       1     1     -1.1688    111.8728     20.3337      9.3593
    1179       1     1     -1.1688    109.1635     15.7686      9.2672
    1180       1     4      2.1000    102.8234     15.6234     15.4456
    1181       1     4      2.1000    106.4313     18.7698      9.9196
    1182       1     4      2.1000    103.7267     23.4060      9.9325
    1183       1     4      2.1000    105.5339     17.1527     15.4551
    1184       1     4      2.1000    102.8189     21.9039     15.4443
    1185       1     4      2.1000    106.4383     21.8862      9.9221
    1186       1     4      2.1000    108.2391     15.6357     15.4493
    1187       1     4      2.1000    110.9413     20.3840     15.4355
    1188       1     4      2.1000    111.8470     18.7808      9.9257
    1189       1     4      2.1000    108.2316     21.9048     15.4476
    1190       1     4      2.1000    109.1363     17.2522      9.9126
    1191       1     4      2.1000    111.8502     21.8856      9.9269
    1192       1     4      2.1000    105.5293     29.6773     15.4827
    1193       1     4      2.1000    103.7215     26.5573      9.8990
    1194       1     4      2.1000    109.1401     23.4951      9.8844
    1195       1     4      2.1000    110.9503     26.6152     15.4665
    1196       1     6      0.4250    105.5376     32.8293     14.6627
    1197       1     6      0.4250    102.7953     28.1689     14.7167
    1198       1     6      0.4250    103.6928     29.7045     10.6705
    1199       1     6      0.4250    106.4440     25.0402     10.6739
    1200       1     6      0.4250    110.9764     23.4725     14.6970
    1201       1     6      0.4250    108.2270     28.1316     14.6947
    1202       1     6      0.4250    109.1324     29.7268     10.7059
    1203       1     6      0.4250    111.8799     25.0051     10.6508
    1204       1     1     -1.1688    106.8615     25.7311     16.0241
    1205       1     1     -1.1688    104.0994     30.5302     16.0764
    1206       1     1     -1.1688    107.8144     27.4517      9.3452
    1207       1     1     -1.1688    105.0295     31.9392      9.3738
    1208       1     1     -1.1688    104.2332     25.6711     15.9978
    1209       1     1     -1.1688    106.9816     30.4863     16.0908
    1210       1     1     -1.1688    105.1504     27.3980      9.2820
    1211       1     1     -1.1688    107.6908     32.0657      9.2770
    1212       1     1     -1.1688    102.7911     32.8385     16.0147
    1213       1     1     -1.1688    105.4981     28.0202     16.0991
    1214       1     1     -1.1688    106.4540     29.7124      9.3697
    1215       1     1     -1.1688    103.7466     24.8938      9.2970
    1216       1     1     -1.1688    112.4063     25.8162     16.0773
    1217       1     1     -1.1688    109.6427     30.6231     15.9965
    1218       1     1     -1.1688    113.0999     27.3602      9.2937
    1219       1     1     -1.1688    110.5729     32.0302      9.2916
    1220       1     1     -1.1688    109.5261     25.7669     16.0836
    1221       1     1     -1.1688    112.2703     30.5724     15.9997
    1222       1     1     -1.1688    110.4421     27.4932      9.3710
    1223       1     1     -1.1688    113.2354     31.9762      9.3703
    1224       1     1     -1.1688    108.2087     23.4611     16.0029
    1225       1     1     -1.1688    110.9160     28.2789     16.0681
    1226       1     1     -1.1688    111.8728     29.7172      9.3593
    1227       1     1     -1.1688    109.1635     25.1521      9.2672
    1228       1     4      2.1000    102.8234     25.0069     15.4456
    1229       1     4      2.1000    106.4313     28.1533      9.9196
    1230       1     4      2.1000    103.7267     32.7895      9.9325
    1231       1     4      2.1000    105.5339     26.5362     15.4551
    1232       1     4      2.1000    102.8189     31.2874     15.4443
    1233       1     4      2.1000    106.4383     31.2697      9.9221
    1234       1     4      2.1000    108.2391     25.0192     15.4493
    1235       1     4      2.1000    110.9413     29.7674     15.4355
    1236       1     4      2.1000    111.8470     28.1643      9.9257
    1237       1     4      2.1000    108.2316     31.2882     15.4476
    1238       1     4      2.1000    109.1363     26.6357      9.9126
    1239       1     4      2.1000    111.8502     31.2691      9.9269
    1240       2     5      1.3600     64.0292      4.6979     37.9653
    1241       2     5      1.3600     61.2860      9.3699     37.9913
    1242       2     5      1.3600     63.9748     10.9422     38.0046
    1243       2     5      1.3600     61.2809      6.2656     37.9672
    1244       2     5      1.3600     64.0024      7.8197     37.9845
    1245       2     5      1.3600     61.3165     12.4702     37.9996
    1246       2     5      1.3600     69.4248      4.6879     37.9796
    1247       2     5      1.3600     66.7232      9.3744     38.0012
    1248       2     5      1.3600     69.4125     10.9511     37.9902
    1249       2     5      1.3600     66.7187      6.2699     37.9753
    1250       2     5      1.3600     69.4193      7.8197     37.9842
    1251       2     5      1.3600     66.6864     12.5540     37.9693
    1252       2     2     -0.9500     62.2020     14.0699     38.9930
    1253       2     2     -0.9500     63.1015      6.2638     36.9441
    1254       2     2     -0.9500     60.3687     10.9436     36.9399
    1255       2     2     -1.1808     62.1973     10.9213     39.0262
    1256       2     2     -1.1808     63.1086      9.3662     36.8581
    1257       2     2     -1.1808     60.3900     14.0364     36.8742
    1258       2     2     -1.1808     62.2160      7.7953     39.1163
    1259       2     2     -1.1808     63.1130     12.5084     36.8600
    1260       2     2     -1.1808     60.3906      7.8091     36.9565
    1261       2     2     -0.9500     64.9019      9.3763     39.0248
    1262       2     2     -0.9500     67.6338      4.6971     39.0275
    1263       2     2     -0.9500     68.5399      6.2376     36.9206
    1264       2     2     -0.9500     65.8030     10.9537     36.9755
    1265       2     2     -1.1808     64.8949      6.2711     39.1107
    1266       2     2     -1.1808     67.6125     10.9885     39.0939
    1267       2     2     -1.1808     68.5124      9.4137     36.8642
    1268       2     2     -1.1808     65.8061      4.7188     36.9413
    1269       2     2     -1.1808     64.8915     12.5156     39.1097
    1270       2     2     -1.1808     67.6139      7.8308     39.0094
    1271       2     2     -1.1808     68.5204     12.5036     36.8694
    1272       2     2     -1.1808     65.7886      7.8436     36.8514
    1273       2     5      1.3600     64.0292     14.0814     37.9653
    1274       2     5      1.3600     61.2860     18.7534     37.9913
    1275       2     5      1.3600     63.9748     20.3257     38.0046
    1276       2     5      1.3600     61.2809     15.6491     37.9672
    1277       2     5      1.3600     64.0024     17.2032     37.9845
    1278       2     5      1.3600     61.3165     21.8537     37.9996
    1279       2     5      1.3600     69.4248     14.0714     37.9796
    1280       2     5      1.3600     66.7232     18.7579     38.0012
    1281       2     5      1.3600     69.4125     20.3346     37.9902
    1282       2     5      1.3600     66.7187     15.6534     37.9753
    1283       2     5      1.3600     69.4193     17.2032     37.9842
    1284       2     5      1.3600     66.6864     21.9375     37.9693
    1285       2     2     -0.9500     62.2020     23.4534     38.9930
    1286       2     2     -0.9500     63.1015     15.6473     36.9441
    1287       2     2     -0.9500     60.3687     20.3271     36.9399
    1288       2     2     -1.1808     62.1973     20.3048     39.0262
    1289       2     2     -1.1808     63.1086     18.7497     36.8581
    1290       2     2     -1.1808     60.3900     23.4199     36.8742
    1291       2     2     -1.1808     62.2160     17.1788     39.1163
    1292       2     2     -1.1808     63.1130     21.8919     36.8600
    1293       2     2     -1.1808     60.3906     17.1926     36.9565
    1294       2     2     -0.9500     64.9019     18.7598     39.0248
    1295       2     2     -0.9500     67.6338     14.0806     39.0275
    1296       2     2     -0.9500     68.5399     15.6211     36.9206
    1297       2     2     -0.9500     65.8030     20.3372     36.9755
    1298       2     2     -1.1808     64.8949     15.6546     39.1107
    1299       2     2     -1.1808     67.6125     20.3720     39.0939
    1300       2     2     -1.1808     68.5124     18.7972     36.8642
    1301       2     2     -1.1808     65.8061     14.1023     36.9413
    1302       2     2     -1.1808     64.8915     21.8991     39.1097
    1303       2     2     -1.1808     67.6139     17.2143     39.0094
    1304       2     2     -1.1808     68.5204     21.8870     36.8694
    1305       2     2     -1.1808     65.7886     17.2271     36.8514
    1306       2     5      1.3600     64.0292     23.4648     37.9653
    1307       2     5      1.3600     61.2860     28.1369     37.9913
    1308       2     5      1.3600     63.9748     29.7092     38.0046
    1309       2     5      1.3600     61.2809     25.0325     37.9672
    1310       2     5      1.3600     64.0024     26.5867     37.9845
    1311       2     5      1.3600     61.3165     31.2372     37.9996
    1312       2     5      1.3600     69.4248     23.4549     37.9796
    1313       2     5      1.3600     66.7232     28.1414     38.0012
    1314       2     5      1.3600     69.4125     29.7181     37.9902
    1315       2     5      1.3600     66.7187     25.0369     37.9753
    1316       2     5      1.3600     69.4193     26.5866     37.9842
    1317       2     5      1.3600     66.6864     31.3210     37.9693
    1318       2     2     -0.9500     62.2020     32.8368     38.9930
    1319       2     2     -0.9500     63.1015     25.0308     36.9441
    1320       2     2     -0.9500     60.3687     29.7106     36.9399
    1321       2     2     -1.1808     62.1973     29.6883     39.0262
    1322       2     2     -1.1808     63.1086     28.1332     36.8581
    1323       2     2     -1.1808     60.3900     32.8034     36.8742
    1324       2     2     -1.1808     62.2160     26.5623     39.1163
    1325       2     2     -1.1808     63.1130     31.2754     36.8600
    1326       2     2     -1.1808     60.3906     26.5761     36.9565
    1327       2     2     -0.9500     64.9019     28.1432     39.0248
    1328       2     2     -0.9500     67.6338     23.4641     39.0275
    1329       2     2     -0.9500     68.5399     25.0046     36.9206
    1330       2     2     -0.9500     65.8030     29.7207     36.9755
    1331       2     2     -1.1808     64.8949     25.0381     39.1107
    1332       2     2     -1.1808     67.6125     29.7555     39.0939
    1333       2     2     -1.1808     68.5124     28.1807     36.8642
    1334       2     2     -1.1808     65.8061     23.4858     36.9413
    1335       2     2     -1.1808     64.8915     31.2825     39.1097
    1336       2     2     -1.1808     67.6139     26.5978     39.0094
    1337       2     2     -1.1808     68.5204     31.2705     36.8694
    1338       2     2     -1.1808     65.7886     26.6106     36.8514
    1339       2     5      1.3600     74.8624      4.6979     37.9653
    1340       2     5      1.3600     72.1192      9.3699     37.9913
    1341       2     5      1.3600     74.8080     10.9422     38.0046
    1342       2     5      1.3600     72.1141      6.2656     37.9672
    1343       2     5      1.3600     74.8356      7.8197     37.9845
    1344       2     5      1.3600     72.1497     12.4702     37.9996
    1345       2     5      1.3600     80.2580      4.6879     37.9796
    1346       2     5      1.3600     77.5564      9.3744     38.0012
    1347       2     5      1.3600     80.2458     10.9511     37.9902
    1348       2     5      1.3600     77.5519      6.2699     37.9753
    1349       2     5      1.3600     80.2525      7.8197     37.9842
    1350       2     5      1.3600     77.5197     12.5540     37.9693
    1351       2     2     -0.9500     70.3000      9.4002     39.0470
    1352       2     2     -0.9500     73.0352     14.0699     38.9930
    1353       2     2     -0.9500     73.9348      6.2638     36.9441
    1354       2     2     -0.9500     71.2019     10.9436     36.9399
    1355       2     2     -1.1808     70.3247      6.2244     39.1070
    1356       2     2     -1.1808     73.0305     10.9213     39.0262
    1357       2     2     -1.1808     73.9418      9.3662     36.8581
    1358       2     2     -1.1808     71.2233     14.0364     36.8742
    1359       2     2     -1.1808     70.3155     12.5207     39.1018
    1360       2     2     -1.1808     73.0492      7.7953     39.1163
    1361       2     2     -1.1808     73.9462     12.5084     36.8600
    1362       2     2     -1.1808     71.2239      7.8091     36.9565
    1363       2     2     -0.9500     75.7351      9.3763     39.0248
    1364       2     2     -0.9500     78.4671      4.6971     39.0275
    1365       2     2     -0.9500     79.3732      6.2376     36.9206
    1366       2     2     -0.9500     76.6362     10.9537     36.9755
    1367       2     2     -1.1808     75.7281      6.2711     39.1107
    1368       2     2     -1.1808     78.4457     10.9885     39.0939
    1369       2     2     -1.1808     79.3456      9.4137     36.8642
    1370       2     2     -1.1808     76.6394      4.7188     36.9413
    1371       2     2     -1.1808     75.7247     12.5156     39.1097
    1372       2     2     -1.1808     78.4471      7.8308     39.0094
    1373       2     2     -1.1808     79.3537     12.5036     36.8694
    1374       2     2     -1.1808     76.6218      7.8436     36.8514
    1375       2     5      1.3600     74.8624     14.0814     37.9653
    1376       2     5      1.3600     72.1192     18.7534     37.9913
    1377       2     5      1.3600     74.8080     20.3257     38.0046
    1378       2     5      1.3600     72.1141     15.6491     37.9672
    1379       2     5      1.3600     74.8356     17.2032     37.9845
    1380       2     5      1.3600     72.1497     21.8537     37.9996
    1381       2     5      1.3600     80.2580     14.0714     37.9796
    1382       2     5      1.3600     77.5564     18.7579     38.0012
    1383       2     5      1.3600     80.2458     20.3346     37.9902
    1384       2     5      1.3600     77.5519     15.6534     37.9753
    1385       2     5      1.3600     80.2525     17.2032     37.9842
    1386       2     5      1.3600     77.5197     21.9375     37.9693
    1387       2     2     -0.9500     70.3000     18.7837     39.0470
    1388       2     2     -0.9500     73.0352     23.4534     38.9930
    1389       2     2     -0.9500     73.9348     15.6473     36.9441
    1390       2     2     -0.9500     71.2019     20.3271     36.9399
    1391       2     2     -1.1808     70.3247     15.6079     39.1070
    1392       2     2     -1.1808     73.0305     20.3048     39.0262
    1393       2     2     -1.1808     73.9418     18.7497     36.8581
    1394       2     2     -1.1808     71.2233     23.4199     36.8742
    1395       2     2     -1.1808     70.3155     21.9041     39.1018
    1396       2     2     -1.1808     73.0492     17.1788     39.1163
    1397       2     2     -1.1808     73.9462     21.8919     36.8600
    1398       2     2     -1.1808     71.2239     17.1926     36.9565
    1399       2     2     -0.9500     75.7351     18.7598     39.0248
    1400       2     2     -0.9500     78.4671     14.0806     39.0275
    1401       2     2     -0.9500     79.3732     15.6211     36.9206
    1402       2     2     -0.9500     76.6362     20.3372     36.9755
    1403       2     2     -1.1808     75.7281     15.6546     39.1107
    1404       2     2     -1.1808     78.4457     20.3720     39.0939
    1405       2     2     -1.1808     79.3456     18.7972     36.8642
    1406       2     2     -1.1808     76.6394     14.1023     36.9413
    1407       2     2     -1.1808     75.7247     21.8991     39.1097
    1408       2     2     -1.1808     78.4471     17.2143     39.0094
    1409       2     2     -1.1808     79.3537     21.8870     36.8694
    1410       2     2     -1.1808     76.6218     17.2271     36.8514
    1411       2     5      1.3600     74.8624     23.4648     37.9653
    1412       2     5      1.3600     72.1192     28.1369     37.9913
    1413       2     5      1.3600     74.8080     29.7092     38.0046
    1414       2     5      1.3600     72.1141     25.0325     37.9672
    1415       2     5      1.3600     74.8356     26.5867     37.9845
    1416       2     5      1.3600     72.1497     31.2372     37.9996
    1417       2     5      1.3600     80.2580     23.4549     37.9796
    1418       2     5      1.3600     77.5564     28.1414     38.0012
    1419       2     5      1.3600     80.2458     29.7181     37.9902
    1420       2     5      1.3600     77.5519     25.0369     37.9753
    1421       2     5      1.3600     80.2525     26.5866     37.9842
    1422       2     5      1.3600     77.5197     31.3210     37.9693
    1423       2     2     -0.9500     70.3000     28.1671     39.0470
    1424       2     2     -0.9500     73.0352     32.8368     38.9930
    1425       2     2     -0.9500     73.9348     25.0308     36.9441
    1426       2     2     -0.9500     71.2019     29.7106     36.9399
    1427       2     2     -1.1808     70.3247     24.9914     39.1070
    1428       2     2     -1.1808     73.0305     29.6883     39.0262
    1429       2     2     -1.1808     73.9418     28.1332     36.8581
    1430       2     2     -1.1808     71.2233     32.8034     36.8742
    1431       2     2     -1.1808     70.3155     31.2876     39.1018
    1432       2     2     -1.1808     73.0492     26.5623     39.1163
    1433       2     2     -1.1808     73.9462     31.2754     36.8600
    1434       2     2     -1.1808     71.2239     26.5761     36.9565
    1435       2     2     -0.9500     75.7351     28.1432     39.0248
    1436       2     2     -0.9500     78.4671     23.4641     39.0275
    1437       2     2     -0.9500     79.3732     25.0046     36.9206
    1438       2     2     -0.9500     76.6362     29.7207     36.9755
    1439       2     2     -1.1808     75.7281     25.0381     39.1107
    1440       2     2     -1.1808     78.4457     29.7555     39.0939
    1441       2     2     -1.1808     79.3456     28.1807     36.8642
    1442       2     2     -1.1808     76.6394     23.4858     36.9413
    1443       2     2     -1.1808     75.7247     31.2825     39.1097
    1444       2     2     -1.1808     78.4471     26.5978     39.0094
    1445       2     2     -1.1808     79.3537     31.2705     36.8694
    1446       2     2     -1.1808     76.6218     26.6106     36.8514
    1447       2     5      1.3600     85.6957      4.6979     37.9653
    1448       2     5      1.3600     82.9524      9.3699     37.9913
    1449       2     5      1.3600     85.6412     10.9422     38.0046
    1450       2     5      1.3600     82.9473      6.2656     37.9672
    1451       2     5      1.3600     85.6689      7.8197     37.9845
    1452       2     5      1.3600     82.9829     12.4702     37.9996
    1453       2     5      1.3600     91.0912      4.6879     37.9796
    1454       2     5      1.3600     88.3896      9.3744     38.0012
    1455       2     5      1.3600     91.0790     10.9511     37.9902
    1456       2     5      1.3600     88.3851      6.2699     37.9753
    1457       2     5      1.3600     91.0858      7.8197     37.9842
    1458       2     5      1.3600     88.3529     12.5540     37.9693
    1459       2     2     -0.9500     81.1332      9.4002     39.0470
    1460       2     2     -0.9500     83.8685     14.0699     38.9930
    1461       2     2     -0.9500     84.7680      6.2638     36.9441
    1462       2     2     -0.9500     82.0352     10.9436     36.9399
    1463       2     2     -1.1808     81.1579      6.2244     39.1070
    1464       2     2     -1.1808     83.8637     10.9213     39.0262
    1465       2     2     -1.1808     84.7750      9.3662     36.8581
    1466       2     2     -1.1808     82.0565     14.0364     36.8742
    1467       2     2     -1.1808     81.1488     12.5207     39.1018
    1468       2     2     -1.1808     83.8824      7.7953     39.1163
    1469       2     2     -1.1808     84.7794     12.5084     36.8600
    1470       2     2     -1.1808     82.0571      7.8091     36.9565
    1471       2     2     -0.9500     86.5683      9.3763     39.0248
    1472       2     2     -0.9500     89.3003      4.6971     39.0275
    1473       2     2     -0.9500     90.2064      6.2376     36.9206
    1474       2     2     -0.9500     87.4694     10.9537     36.9755
    1475       2     2     -1.1808     86.5613      6.2711     39.1107
    1476       2     2     -1.1808     89.2790     10.9885     39.0939
    1477       2     2     -1.1808     90.1788      9.4137     36.8642
    1478       2     2     -1.1808     87.4726      4.7188     36.9413
    1479       2     2     -1.1808     86.5579     12.5156     39.1097
    1480       2     2     -1.1808     89.2803      7.8308     39.0094
    1481       2     2     -1.1808     90.1869     12.5036     36.8694
    1482       2     2     -1.1808     87.4550      7.8436     36.8514
    1483       2     5      1.3600     85.6957     14.0814     37.9653
    1484       2     5      1.3600     82.9524     18.7534     37.9913
    1485       2     5      1.3600     85.6412     20.3257     38.0046
    1486       2     5      1.3600     82.9473     15.6491     37.9672
    1487       2     5      1.3600     85.6689     17.2032     37.9845
    1488       2     5      1.3600     82.9829     21.8537     37.9996
    1489       2     5      1.3600     91.0912     14.0714     37.9796
    1490       2     5      1.3600     88.3896     18.7579     38.0012
    1491       2     5      1.3600     91.0790     20.3346     37.9902
    1492       2     5      1.3600     88.3851     15.6534     37.9753
    1493       2     5      1.3600     91.0858     17.2032     37.9842
    1494       2     5      1.3600     88.3529     21.9375     37.9693
    1495       2     2     -0.9500     81.1332     18.7837     39.0470
    1496       2     2     -0.9500     83.8685     23.4534     38.9930
    1497       2     2     -0.9500     84.7680     15.6473     36.9441
    1498       2     2     -0.9500     82.0352     20.3271     36.9399
    1499       2     2     -1.1808     81.1579     15.6079     39.1070
    1500       2     2     -1.1808     83.8637     20.3048     39.0262
    1501       2     2     -1.1808     84.7750     18.7497     36.8581
    1502       2     2     -1.1808     82.0565     23.4199     36.8742
    1503       2     2     -1.1808     81.1488     21.9041     39.1018
    1504       2     2     -1.1808     83.8824     17.1788     39.1163
    1505       2     2     -1.1808     84.7794     21.8919     36.8600
    1506       2     2     -1.1808     82.0571     17.1926     36.9565
    1507       2     2     -0.9500     86.5683     18.7598     39.0248
    1508       2     2     -0.9500     89.3003     14.0806     39.0275
    1509       2     2     -0.9500     90.2064     15.6211     36.9206
    1510       2     2     -0.9500     87.4694     20.3372     36.9755
    1511       2     2     -1.1808     86.5613     15.6546     39.1107
    1512       2     2     -1.1808     89.2790     20.3720     39.0939
    1513       2     2     -1.1808     90.1788     18.7972     36.8642
    1514       2     2     -1.1808     87.4726     14.1023     36.9413
    1515       2     2     -1.1808     86.5579     21.8991     39.1097
    1516       2     2     -1.1808     89.2803     17.2143     39.0094
    1517       2     2     -1.1808     90.1869     21.8870     36.8694
    1518       2     2     -1.1808     87.4550     17.2271     36.8514
    1519       2     5      1.3600     85.6957     23.4648     37.9653
    1520       2     5      1.3600     82.9524     28.1369     37.9913
    1521       2     5      1.3600     85.6412     29.7092     38.0046
    1522       2     5      1.3600     82.9473     25.0325     37.9672
    1523       2     5      1.3600     85.6689     26.5867     37.9845
    1524       2     5      1.3600     82.9829     31.2372     37.9996
    1525       2     5      1.3600     91.0912     23.4549     37.9796
    1526       2     5      1.3600     88.3896     28.1414     38.0012
    1527       2     5      1.3600     91.0790     29.7181     37.9902
    1528       2     5      1.3600     88.3851     25.0369     37.9753
    1529       2     5      1.3600     91.0858     26.5866     37.9842
    1530       2     5      1.3600     88.3529     31.3210     37.9693
    1531       2     2     -0.9500     81.1332     28.1671     39.0470
    1532       2     2     -0.9500     83.8685     32.8368     38.9930
    1533       2     2     -0.9500     84.7680     25.0308     36.9441
    1534       2     2     -0.9500     82.0352     29.7106     36.9399
    1535       2     2     -1.1808     81.1579     24.9914     39.1070
    1536       2     2     -1.1808     83.8637     29.6883     39.0262
    1537       2     2     -1.1808     84.7750     28.1332     36.8581
    1538       2     2     -1.1808     82.0565     32.8034     36.8742
    1539       2     2     -1.1808     81.1488     31.2876     39.1018
    1540       2     2     -1.1808     83.8824     26.5623     39.1163
    1541       2     2     -1.1808     84.7794     31.2754     36.8600
    1542       2     2     -1.1808     82.0571     26.5761     36.9565
    1543       2     2     -0.9500     86.5683     28.1432     39.0248
    1544       2     2     -0.9500     89.3003     23.4641     39.0275
    1545       2     2     -0.9500     90.2064     25.0046     36.9206
    1546       2     2     -0.9500     87.4694     29.7207     36.9755
    1547       2     2     -1.1808     86.5613     25.0381     39.1107
    1548       2     2     -1.1808     89.2790     29.7555     39.0939
    1549       2     2     -1.1808     90.1788     28.1807     36.8642
    1550       2     2     -1.1808     87.4726     23.4858     36.9413
    1551       2     2     -1.1808     86.5579     31.2825     39.1097
    1552       2     2     -1.1808     89.2803     26.5978     39.0094
    1553       2     2     -1.1808     90.1869     31.2705     36.8694
    1554       2     2     -1.1808     87.4550     26.6106     36.8514
    1555       2     5      1.3600     96.5289      4.6979     37.9653
    1556       2     5      1.3600     93.7856      9.3699     37.9913
    1557       2     5      1.3600     96.4744     10.9422     38.0046
    1558       2     5      1.3600     93.7805      6.2656     37.9672
    1559       2     5      1.3600     96.5021      7.8197     37.9845
    1560       2     5      1.3600     93.8161     12.4702     37.9996
    1561       2     5      1.3600    101.9244      4.6879     37.9796
    1562       2     5      1.3600     99.2228      9.3744     38.0012
    1563       2     5      1.3600    101.9122     10.9511     37.9902
    1564       2     5      1.3600     99.2184      6.2699     37.9753
    1565       2     5      1.3600    101.9190      7.8197     37.9842
    1566       2     5      1.3600     99.1861     12.5540     37.9693
    1567       2     2     -0.9500     91.9664      9.4002     39.0470
    1568       2     2     -0.9500     94.7017     14.0699     38.9930
    1569       2     2     -0.9500     95.6012      6.2638     36.9441
    1570       2     2     -0.9500     92.8684     10.9436     36.9399
    1571       2     2     -1.1808     91.9912      6.2244     39.1070
    1572       2     2     -1.1808     94.6969     10.9213     39.0262
    1573       2     2     -1.1808     95.6082      9.3662     36.8581
    1574       2     2     -1.1808     92.8897     14.0364     36.8742
    1575       2     2     -1.1808     91.9820     12.5207     39.1018
    1576       2     2     -1.1808     94.7156      7.7953     39.1163
    1577       2     2     -1.1808     95.6127     12.5084     36.8600
    1578       2     2     -1.1808     92.8903      7.8091     36.9565
    1579       2     2     -0.9500     97.4016      9.3763     39.0248
    1580       2     2     -0.9500    100.1335      4.6971     39.0275
    1581       2     2     -0.9500    101.0396      6.2376     36.9206
    1582       2     2     -0.9500     98.3026     10.9537     36.9755
    1583       2     2     -1.1808     97.3945      6.2711     39.1107
    1584       2     2     -1.1808    100.1122     10.9885     39.0939
    1585       2     2     -1.1808    101.0120      9.4137     36.8642
    1586       2     2     -1.1808     98.3058      4.7188     36.9413
    1587       2     2     -1.1808     97.3911     12.5156     39.1097
    1588       2     2     -1.1808    100.1136      7.8308     39.0094
    1589       2     2     -1.1808    101.0201     12.5036     36.8694
    1590       2     2     -1.1808     98.2883      7.8436     36.8514
    1591       2     5      1.3600     96.5289     14.0814     37.9653
    1592       2     5      1.3600     93.7856     18.7534     37.9913
    1593       2     5      1.3600     96.4744     20.3257     38.0046
    1594       2     5      1.3600     93.7805     15.6491     37.9672
    1595       2     5      1.3600     96.5021     17.2032     37.9845
    1596       2     5      1.3600     93.8161     21.8537     37.9996
    1597       2     5      1.3600    101.9244     14.0714     37.9796
    1598       2     5      1.3600     99.2228     18.7579     38.0012
    1599       2     5      1.3600    101.9122     20.3346     37.9902
    1600       2     5      1.3600     99.2184     15.6534     37.9753
    1601       2     5      1.3600    101.9190     17.2032     37.9842
    1602       2     5      1.3600     99.1861     21.9375     37.9693
    1603       2     2     -0.9500     91.9664     18.7837     39.0470
    1604       2     2     -0.9500     94.7017     23.4534     38.9930
    1605       2     2     -0.9500     95.6012     15.6473     36.9441
    1606       2     2     -0.9500     92.8684     20.3271     36.9399
    1607       2     2     -1.1808     91.9912     15.6079     39.1070
    1608       2     2     -1.1808     94.6969     20.3048     39.0262
    1609       2     2     -1.1808     95.6082     18.7497     36.8581
    1610       2     2     -1.1808     92.8897     23.4199     36.8742
    1611       2     2     -1.1808     91.9820     21.9041     39.1018
    1612       2     2     -1.1808     94.7156     17.1788     39.1163
    1613       2     2     -1.1808     95.6127     21.8919     36.8600
    1614       2     2     -1.1808     92.8903     17.1926     36.9565
    1615       2     2     -0.9500     97.4016     18.7598     39.0248
    1616       2     2     -0.9500    100.1335     14.0806     39.0275
    1617       2     2     -0.9500    101.0396     15.6211     36.9206
    1618       2     2     -0.9500     98.3026     20.3372     36.9755
    1619       2     2     -1.1808     97.3945     15.6546     39.1107
    1620       2     2     -1.1808    100.1122     20.3720     39.0939
    1621       2     2     -1.1808    101.0120     18.7972     36.8642
    1622       2     2     -1.1808     98.3058     14.1023     36.9413
    1623       2     2     -1.1808     97.3911     21.8991     39.1097
    1624       2     2     -1.1808    100.1136     17.2143     39.0094
    1625       2     2     -1.1808    101.0201     21.8870     36.8694
    1626       2     2     -1.1808     98.2883     17.2271     36.8514
    1627       2     5      1.3600     96.5289     23.4648     37.9653
    1628       2     5      1.3600     93.7856     28.1369     37.9913
    1629       2     5      1.3600     96.4744     29.7092     38.0046
    1630       2     5      1.3600     93.7805     25.0325     37.9672
    1631       2     5      1.3600     96.5021     26.5867     37.9845
    1632       2     5      1.3600     93.8161     31.2372     37.9996
    1633       2     5      1.3600    101.9244     23.4549     37.9796
    1634       2     5      1.3600     99.2228     28.1414     38.0012
    1635       2     5      1.3600    101.9122     29.7181     37.9902
    1636       2     5      1.3600     99.2184     25.0369     37.9753
    1637       2     5      1.3600    101.9190     26.5866     37.9842
    1638       2     5      1.3600     99.1861     31.3210     37.9693
    1639       2     2     -0.9500     91.9664     28.1671     39.0470
    1640       2     2     -0.9500     94.7017     32.8368     38.9930
    1641       2     2     -0.9500     95.6012     25.0308     36.9441
    1642       2     2     -0.9500     92.8684     29.7106     36.9399
    1643       2     2     -1.1808     91.9912     24.9914     39.1070
    1644       2     2     -1.1808     94.6969     29.6883     39.0262
    1645       2     2     -1.1808     95.6082     28.1332     36.8581
    1646       2     2     -1.1808     92.8897     32.8034     36.8742
    1647       2     2     -1.1808     91.9820     31.2876     39.1018
    1648       2     2     -1.1808     94.7156     26.5623     39.1163
    1649       2     2     -1.1808     95.6127     31.2754     36.8600
    1650       2     2     -1.1808     92.8903     26.5761     36.9565
    1651       2     2     -0.9500     97.4016     28.1432     39.0248
    1652       2     2     -0.9500    100.1335     23.4641     39.0275
    1653       2     2     -0.9500    101.0396     25.0046     36.9206
    1654       2     2     -0.9500     98.3026     29.7207     36.9755
    1655       2     2     -1.1808     97.3945     25.0381     39.1107
    1656       2     2     -1.1808    100.1122     29.7555     39.0939
    1657       2     2     -1.1808    101.0120     28.1807     36.8642
    1658       2     2     -1.1808     98.3058     23.4858     36.9413
    1659       2     2     -1.1808     97.3911     31.2825     39.1097
    1660       2     2     -1.1808    100.1136     26.5978     39.0094
    1661       2     2     -1.1808    101.0201     31.2705     36.8694
    1662       2     2     -1.1808     98.2883     26.6106     36.8514
    1663       2     5      1.3600    107.3621      4.6979     37.9653
    1664       2     5      1.3600    104.6189      9.3699     37.9913
    1665       2     5      1.3600    107.3076     10.9422     38.0046
    1666       2     5      1.3600    104.6137      6.2656     37.9672
    1667       2     5      1.3600    107.3353      7.8197     37.9845
    1668       2     5      1.3600    104.6494     12.4702     37.9996
    1669       2     5      1.3600    112.7576      4.6879     37.9796
    1670       2     5      1.3600    110.0560      9.3744     38.0012
    1671       2     5      1.3600    112.7454     10.9511     37.9902
    1672       2     5      1.3600    110.0516      6.2699     37.9753
    1673       2     5      1.3600    112.7522      7.8197     37.9842
    1674       2     5      1.3600    110.0193     12.5540     37.9693
    1675       2     2     -0.9500    102.7997      9.4002     39.0470
    1676       2     2     -0.9500    105.5349     14.0699     38.9930
    1677       2     2     -0.9500    106.4344      6.2638     36.9441
    1678       2     2     -0.9500    103.7016     10.9436     36.9399
    1679       2     2     -1.1808    102.8244      6.2244     39.1070
    1680       2     2     -1.1808    105.5301     10.9213     39.0262
    1681       2     2     -1.1808    106.4414      9.3662     36.8581
    1682       2     2     -1.1808    103.7229     14.0364     36.8742
    1683       2     2     -1.1808    102.8152     12.5207     39.1018
    1684       2     2     -1.1808    105.5489      7.7953     39.1163
    1685       2     2     -1.1808    106.4459     12.5084     36.8600
    1686       2     2     -1.1808    103.7235      7.8091     36.9565
    1687       2     2     -0.9500    108.2348      9.3763     39.0248
    1688       2     2     -0.9500    110.9667      4.6971     39.0275
    1689       2     2     -0.9500    111.8728      6.2376     36.9206
    1690       2     2     -0.9500    109.1358     10.9537     36.9755
    1691       2     2     -1.1808    108.2278      6.2711     39.1107
    1692       2     2     -1.1808    110.9454     10.9885     39.0939
    1693       2     2     -1.1808    111.8453      9.4137     36.8642
    1694       2     2     -1.1808    109.1390      4.7188     36.9413
    1695       2     2     -1.1808    108.2243     12.5156     39.1097
    1696       2     2     -1.1808    110.9468      7.8308     39.0094
    1697       2     2     -1.1808    111.8533     12.5036     36.8694
    1698       2     2     -1.1808    109.1215      7.8436     36.8514
    1699       2     5      1.3600    107.3621     14.0814     37.9653
    1700       2     5      1.3600    104.6189     18.7534     37.9913
    1701       2     5      1.3600    107.3076     20.3257     38.0046
    1702       2     5      1.3600    104.6137     15.6491     37.9672
    1703       2     5      1.3600    107.3353     17.2032     37.9845
    1704       2     5      1.3600    104.6494     21.8537     37.9996
    1705       2     5      1.3600    112.7576     14.0714     37.9796
    1706       2     5      1.3600    110.0560     18.7579     38.0012
    1707       2     5      1.3600    112.7454     20.3346     37.9902
    1708       2     5      1.3600    110.0516     15.6534     37.9753
    1709       2     5      1.3600    112.7522     17.2032     37.9842
    1710       2     5      1.3600    110.0193     21.9375     37.9693
    1711       2     2     -0.9500    102.7997     18.7837     39.0470
    1712       2     2     -0.9500    105.5349     23.4534     38.9930
    1713       2     2     -0.9500    106.4344     15.6473     36.9441
    1714       2     2     -0.9500    103.7016     20.3271     36.9399
    1715       2     2     -1.1808    102.8244     15.6079     39.1070
    1716       2     2     -1.1808    105.5301     20.3048     39.0262
    1717       2     2     -1.1808    106.4414     18.7497     36.8581
    1718       2     2     -1.1808    103.7229     23.4199     36.8742
    1719       2     2     -1.1808    102.8152     21.9041     39.1018
    1720       2     2     -1.1808    105.5489     17.1788     39.1163
    1721       2     2     -1.1808    106.4459     21.8919     36.8600
    1722       2     2     -1.1808    103.7235     17.1926     36.9565
    1723       2     2     -0.9500    108.2348     18.7598     39.0248
    1724       2     2     -0.9500    110.9667     14.0806     39.0275
    1725       2     2     -0.9500    111.8728     15.6211     36.9206
    1726       2     2     -0.9500    109.1358     20.3372     36.9755
    1727       2     2     -1.1808    108.2278     15.6546     39.1107
    1728       2     2     -1.1808    110.9454     20.3720     39.0939
    1729       2     2     -1.1808    111.8453     18.7972     36.8642
    1730       2     2     -1.1808    109.1390     14.1023     36.9413
    1731       2     2     -1.1808    108.2243     21.8991     39.1097
    1732       2     2     -1.1808    110.9468     17.2143     39.0094
    1733       2     2     -1.1808    111.8533     21.8870     36.8694
    1734       2     2     -1.1808    109.1215     17.2271     36.8514
    1735       2     5      1.3600    107.3621     23.4648     37.9653
    1736       2     5      1.3600    104.6189     28.1369     37.9913
    1737       2     5      1.3600    107.3076     29.7092     38.0046
    1738       2     5      1.3600    104.6137     25.0325     37.9672
    1739       2     5      1.3600    107.3353     26.5867     37.9845
    1740       2     5      1.3600    104.6494     31.2372     37.9996
    1741       2     5      1.3600    112.7576     23.4549     37.9796
    1742       2     5      1.3600    110.0560     28.1414     38.0012
    1743       2     5      1.3600    112.7454     29.7181     37.9902
    1744       2     5      1.3600    110.0516     25.0369     37.9753
    1745       2     5      1.3600    112.7522     26.5866     37.9842
    1746       2     5      1.3600    110.0193     31.3210     37.9693
    1747       2     2     -0.9500    102.7997     28.1671     39.0470
    1748       2     2     -0.9500    105.5349     32.8368     38.9930
    1749       2     2     -0.9500    106.4344     25.0308     36.9441
    1750       2     2     -0.9500    103.7016     29.7106     36.9399
    1751       2     2     -1.1808    102.8244     24.9914     39.1070
    1752       2     2     -1.1808    105.5301     29.6883     39.0262
    1753       2     2     -1.1808    106.4414     28.1332     36.8581
    1754       2     2     -1.1808    103.7229     32.8034     36.8742
    1755       2     2     -1.1808    102.8152     31.2876     39.1018
    1756       2     2     -1.1808    105.5489     26.5623     39.1163
    1757       2     2     -1.1808    106.4459     31.2754     36.8600
    1758       2     2     -1.1808    103.7235     26.5761     36.9565
    1759       2     2     -0.9500    108.2348     28.1432     39.0248
    1760       2     2     -0.9500    110.9667     23.4641     39.0275
    1761       2     2     -0.9500    111.8728     25.0046     36.9206
    1762       2     2     -0.9500    109.1358     29.7207     36.9755
    1763       2     2     -1.1808    108.2278     25.0381     39.1107
    1764       2     2     -1.1808    110.9454     29.7555     39.0939
    1765       2     2     -1.1808    111.8453     28.1807     36.8642
    1766       2     2     -1.1808    109.1390     23.4858     36.9413
    1767       2     2     -1.1808    108.2243     31.2825     39.1097
    1768       2     2     -1.1808    110.9468     26.5978     39.0094
    1769       2     2     -1.1808    111.8533     31.2705     36.8694
    1770       2     2     -1.1808    109.1215     26.6106     36.8514
    1771       2     4      2.1000     62.1964     10.9104     40.7827
    1772       2     4      2.1000     60.3886      7.7903     35.1990
    1773       2     4      2.1000     65.8072      4.7281     35.1844
    1774       2     4      2.1000     67.6174      7.8483     40.7665
    1775       2     6      0.4250     62.2048     14.0624     39.9627
    1776       2     6      0.4250     60.3599     10.9375     35.9705
    1777       2     6      0.4250     63.1112      6.2733     35.9739
    1778       2     6      0.4250     67.6436      4.7055     39.9970
    1779       2     6      0.4250     64.8941      9.3647     39.9947
    1780       2     6      0.4250     65.7995     10.9599     36.0059
    1781       2     6      0.4250     68.5471      6.2381     35.9508
    1782       2     1     -1.1688     63.5287      6.9642     41.3241
    1783       2     1     -1.1688     60.7665     11.7633     41.3764
    1784       2     1     -1.1688     64.4816      8.6848     34.6452
    1785       2     1     -1.1688     61.6966     13.1722     34.6738
    1786       2     1     -1.1688     60.9003      6.9042     41.2978
    1787       2     1     -1.1688     63.6488     11.7193     41.3908
    1788       2     1     -1.1688     61.8175      8.6310     34.5820
    1789       2     1     -1.1688     64.3579     13.2988     34.5770
    1790       2     1     -1.1688     62.1652      9.2532     41.3991
    1791       2     1     -1.1688     63.1211     10.9454     34.6697
    1792       2     1     -1.1688     60.4137      6.1268     34.5970
    1793       2     1     -1.1688     69.0734      7.0493     41.3773
    1794       2     1     -1.1688     66.3098     11.8561     41.2965
    1795       2     1     -1.1688     69.7670      8.5933     34.5937
    1796       2     1     -1.1688     67.2400     13.2633     34.5916
    1797       2     1     -1.1688     66.1932      6.9999     41.3836
    1798       2     1     -1.1688     68.9374     11.8055     41.2997
    1799       2     1     -1.1688     67.1093      8.7262     34.6710
    1800       2     1     -1.1688     69.9025     13.2092     34.6703
    1801       2     1     -1.1688     64.8759      4.6941     41.3029
    1802       2     1     -1.1688     67.5831      9.5120     41.3681
    1803       2     1     -1.1688     68.5399     10.9502     34.6593
    1804       2     1     -1.1688     65.8306      6.3851     34.5672
    1805       2     4      2.1000     63.0984      9.3863     35.2196
    1806       2     4      2.1000     60.3938     14.0225     35.2325
    1807       2     4      2.1000     62.2011      7.7692     40.7551
    1808       2     4      2.1000     63.1054     12.5028     35.2221
    1809       2     4      2.1000     64.9062      6.2522     40.7493
    1810       2     4      2.1000     67.6084     11.0005     40.7355
    1811       2     4      2.1000     68.5141      9.3973     35.2257
    1812       2     4      2.1000     64.8988     12.5213     40.7476
    1813       2     4      2.1000     65.8034      7.8687     35.2126
    1814       2     4      2.1000     68.5173     12.5021     35.2269
    1815       2     4      2.1000     62.1964     20.2939     40.7827
    1816       2     4      2.1000     60.3886     17.1738     35.1990
    1817       2     4      2.1000     65.8072     14.1116     35.1844
    1818       2     4      2.1000     67.6174     17.2317     40.7665
    1819       2     6      0.4250     62.2048     23.4458     39.9627
    1820       2     6      0.4250     60.3599     20.3210     35.9705
    1821       2     6      0.4250     63.1112     15.6567     35.9739
    1822       2     6      0.4250     67.6436     14.0890     39.9970
    1823       2     6      0.4250     64.8941     18.7481     39.9947
    1824       2     6      0.4250     65.7995     20.3434     36.0059
    1825       2     6      0.4250     68.5471     15.6216     35.9508
    1826       2     1     -1.1688     63.5287     16.3477     41.3241
    1827       2     1     -1.1688     60.7665     21.1468     41.3764
    1828       2     1     -1.1688     64.4816     18.0683     34.6452
    1829       2     1     -1.1688     61.6966     22.5557     34.6738
    1830       2     1     -1.1688     60.9003     16.2877     41.2978
    1831       2     1     -1.1688     63.6488     21.1028     41.3908
    1832       2     1     -1.1688     61.8175     18.0145     34.5820
    1833       2     1     -1.1688     64.3579     22.6822     34.5770
    1834       2     1     -1.1688     62.1652     18.6367     41.3991
    1835       2     1     -1.1688     63.1211     20.3289     34.6697
    1836       2     1     -1.1688     60.4137     15.5103     34.5970
    1837       2     1     -1.1688     69.0734     16.4327     41.3773
    1838       2     1     -1.1688     66.3098     21.2396     41.2965
    1839       2     1     -1.1688     69.7670     17.9768     34.5937
    1840       2     1     -1.1688     67.2400     22.6468     34.5916
    1841       2     1     -1.1688     66.1932     16.3834     41.3836
    1842       2     1     -1.1688     68.9374     21.1889     41.2997
    1843       2     1     -1.1688     67.1093     18.1097     34.6710
    1844       2     1     -1.1688     69.9025     22.5927     34.6703
    1845       2     1     -1.1688     64.8759     14.0776     41.3029
    1846       2     1     -1.1688     67.5831     18.8955     41.3681
    1847       2     1     -1.1688     68.5399     20.3337     34.6593
    1848       2     1     -1.1688     65.8306     15.7686     34.5672
    1849       2     4      2.1000     63.0984     18.7698     35.2196
    1850       2     4      2.1000     60.3938     23.4060     35.2325
    1851       2     4      2.1000     62.2011     17.1527     40.7551
    1852       2     4      2.1000     63.1054     21.8862     35.2221
    1853       2     4      2.1000     64.9062     15.6357     40.7493
    1854       2     4      2.1000     67.6084     20.3840     40.7355
    1855       2     4      2.1000     68.5141     18.7808     35.2257
    1856       2     4      2.1000     64.8988     21.9048     40.7476
    1857       2     4      2.1000     65.8034     17.2522     35.2126
    1858       2     4      2.1000     68.5173     21.8856     35.2269
    1859       2     4      2.1000     62.1964     29.6773     40.7827
    1860       2     4      2.1000     60.3886     26.5573     35.1990
    1861       2     4      2.1000     65.8072     23.4951     35.1844
    1862       2     4      2.1000     67.6174     26.6152     40.7665
    1863       2     6      0.4250     62.2048     32.8293     39.9627
    1864       2     6      0.4250     60.3599     29.7045     35.9705
    1865       2     6      0.4250     63.1112     25.0402     35.9739
    1866       2     6      0.4250     67.6436     23.4725     39.9970
    1867       2     6      0.4250     64.8941     28.1316     39.9947
    1868       2     6      0.4250     65.7995     29.7268     36.0059
    1869       2     6      0.4250     68.5471     25.0051     35.9508
    1870       2     1     -1.1688     63.5287     25.7311     41.3241
    1871       2     1     -1.1688     60.7665     30.5302     41.3764
    1872       2     1     -1.1688     64.4816     27.4517     34.6452
    1873       2     1     -1.1688     61.6966     31.9392     34.6738
    1874       2     1     -1.1688     60.9003     25.6711     41.2978
    1875       2     1     -1.1688     63.6488     30.4863     41.3908
    1876       2     1     -1.1688     61.8175     27.3980     34.5820
    1877       2     1     -1.1688     64.3579     32.0657     34.5770
    1878       2     1     -1.1688     62.1652     28.0202     41.3991
    1879       2     1     -1.1688     63.1211     29.7124     34.6697
    1880       2     1     -1.1688     60.4137     24.8938     34.5970
    1881       2     1     -1.1688     69.0734     25.8162     41.3773
    1882       2     1     -1.1688     66.3098     30.6231     41.2965
    1883       2     1     -1.1688     69.7670     27.3602     34.5937
    1884       2     1     -1.1688     67.2400     32.0302     34.5916
    1885       2     1     -1.1688     66.1932     25.7669     41.3836
    1886       2     1     -1.1688     68.9374     30.5724     41.2997
    1887       2     1     -1.1688     67.1093     27.4932     34.6710
    1888       2     1     -1.1688     69.9025     31.9762     34.6703
    1889       2     1     -1.1688     64.8759     23.4611     41.3029
    1890       2     1     -1.1688     67.5831     28.2789     41.3681
    1891       2     1     -1.1688     68.5399     29.7172     34.6593
    1892       2     1     -1.1688     65.8306     25.1521     34.5672
    1893       2     4      2.1000     63.0984     28.1533     35.2196
    1894       2     4      2.1000     60.3938     32.7895     35.2325
    1895       2     4      2.1000     62.2011     26.5362     40.7551
    1896       2     4      2.1000     63.1054     31.2697     35.2221
    1897       2     4      2.1000     64.9062     25.0192     40.7493
    1898       2     4      2.1000     67.6084     29.7674     40.7355
    1899       2     4      2.1000     68.5141     28.1643     35.2257
    1900       2     4      2.1000     64.8988     31.2882     40.7476
    1901       2     4      2.1000     65.8034     26.6357     35.2126
    1902       2     4      2.1000     68.5173     31.2691     35.2269
    1903       2     4      2.1000     73.0297     10.9104     40.7827
    1904       2     4      2.1000     71.2218      7.7903     35.1990
    1905       2     4      2.1000     76.6404      4.7281     35.1844
    1906       2     4      2.1000     78.4506      7.8483     40.7665
    1907       2     6      0.4250     73.0380     14.0624     39.9627
    1908       2     6      0.4250     70.2957      9.4020     40.0167
    1909       2     6      0.4250     71.1931     10.9375     35.9705
    1910       2     6      0.4250     73.9444      6.2733     35.9739
    1911       2     6      0.4250     78.4768      4.7055     39.9970
    1912       2     6      0.4250     75.7273      9.3647     39.9947
    1913       2     6      0.4250     76.6327     10.9599     36.0059
    1914       2     6      0.4250     79.3803      6.2381     35.9508
    1915       2     1     -1.1688     74.3619      6.9642     41.3241
    1916       2     1     -1.1688     71.5997     11.7633     41.3764
    1917       2     1     -1.1688     75.3148      8.6848     34.6452
    1918       2     1     -1.1688     72.5298     13.1722     34.6738
    1919       2     1     -1.1688     71.7335      6.9042     41.2978
    1920       2     1     -1.1688     74.4820     11.7193     41.3908
    1921       2     1     -1.1688     72.6507      8.6310     34.5820
    1922       2     1     -1.1688     75.1911     13.2988     34.5770
    1923       2     1     -1.1688     70.2915     14.0715     41.3147
    1924       2     1     -1.1688     72.9984      9.2532     41.3991
    1925       2     1     -1.1688     73.9543     10.9454     34.6697
    1926       2     1     -1.1688     71.2469      6.1268     34.5970
    1927       2     1     -1.1688     79.9066      7.0493     41.3773
    1928       2     1     -1.1688     77.1430     11.8561     41.2965
    1929       2     1     -1.1688     80.6003      8.5933     34.5937
    1930       2     1     -1.1688     78.0733     13.2633     34.5916
    1931       2     1     -1.1688     77.0264      6.9999     41.3836
    1932       2     1     -1.1688     79.7707     11.8055     41.2997
    1933       2     1     -1.1688     77.9425      8.7262     34.6710
    1934       2     1     -1.1688     80.7357     13.2092     34.6703
    1935       2     1     -1.1688     75.7091      4.6941     41.3029
    1936       2     1     -1.1688     78.4164      9.5120     41.3681
    1937       2     1     -1.1688     79.3731     10.9502     34.6593
    1938       2     1     -1.1688     76.6638      6.3851     34.5672
    1939       2     4      2.1000     70.3237      6.2399     40.7456
    1940       2     4      2.1000     73.9316      9.3863     35.2196
    1941       2     4      2.1000     71.2270     14.0225     35.2325
    1942       2     4      2.1000     73.0343      7.7692     40.7551
    1943       2     4      2.1000     70.3192     12.5204     40.7443
    1944       2     4      2.1000     73.9387     12.5028     35.2221
    1945       2     4      2.1000     75.7394      6.2522     40.7493
    1946       2     4      2.1000     78.4416     11.0005     40.7355
    1947       2     4      2.1000     79.3474      9.3973     35.2257
    1948       2     4      2.1000     75.7320     12.5213     40.7476
    1949       2     4      2.1000     76.6367      7.8687     35.2126
    1950       2     4      2.1000     79.3505     12.5021     35.2269
    1951       2     4      2.1000     73.0297     20.2939     40.7827
    1952       2     4      2.1000     71.2218     17.1738     35.1990
    1953       2     4      2.1000     76.6404     14.1116     35.1844
    1954       2     4      2.1000     78.4506     17.2317     40.7665
    1955       2     6      0.4250     73.0380     23.4458     39.9627
    1956       2     6      0.4250     70.2957     18.7854     40.0167
    1957       2     6      0.4250     71.1931     20.3210     35.9705
    1958       2     6      0.4250     73.9444     15.6567     35.9739
    1959       2     6      0.4250     78.4768     14.0890     39.9970
    1960       2     6      0.4250     75.7273     18.7481     39.9947
    1961       2     6      0.4250     76.6327     20.3434     36.0059
    1962       2     6      0.4250     79.3803     15.6216     35.9508
    1963       2     1     -1.1688     74.3619     16.3477     41.3241
    1964       2     1     -1.1688     71.5997     21.1468     41.3764
    1965       2     1     -1.1688     75.3148     18.0683     34.6452
    1966       2     1     -1.1688     72.5298     22.5557     34.6738
    1967       2     1     -1.1688     71.7335     16.2877     41.2978
    1968       2     1     -1.1688     74.4820     21.1028     41.3908
    1969       2     1     -1.1688     72.6507     18.0145     34.5820
    1970       2     1     -1.1688     75.1911     22.6822     34.5770
    1971       2     1     -1.1688     70.2915     23.4550     41.3147
    1972       2     1     -1.1688     72.9984     18.6367     41.3991
    1973       2     1     -1.1688     73.9543     20.3289     34.6697
    1974       2     1     -1.1688     71.2469     15.5103     34.5970
    1975       2     1     -1.1688     79.9066     16.4327     41.3773
    1976       2     1     -1.1688     77.1430     21.2396     41.2965
    1977       2     1     -1.1688     80.6003     17.9768     34.5937
    1978       2     1     -1.1688     78.0733     22.6468     34.5916
    1979       2     1     -1.1688     77.0264     16.3834     41.3836
    1980       2     1     -1.1688     79.7707     21.1889     41.2997
    1981       2     1     -1.1688     77.9425     18.1097     34.6710
    1982       2     1     -1.1688     80.7357     22.5927     34.6703
    1983       2     1     -1.1688     75.7091     14.0776     41.3029
    1984       2     1     -1.1688     78.4164     18.8955     41.3681
    1985       2     1     -1.1688     79.3731     20.3337     34.6593
    1986       2     1     -1.1688     76.6638     15.7686     34.5672
    1987       2     4      2.1000     70.3237     15.6234     40.7456
    1988       2     4      2.1000     73.9316     18.7698     35.2196
    1989       2     4      2.1000     71.2270     23.4060     35.2325
    1990       2     4      2.1000     73.0343     17.1527     40.7551
    1991       2     4      2.1000     70.3192     21.9039     40.7443
    1992       2     4      2.1000     73.9387     21.8862     35.2221
    1993       2     4      2.1000     75.7394     15.6357     40.7493
    1994       2     4      2.1000     78.4416     20.3840     40.7355
    1995       2     4      2.1000     79.3474     18.7808     35.2257
    1996       2     4      2.1000     75.7320     21.9048     40.7476
    1997       2     4      2.1000     76.6367     17.2522     35.2126
    1998       2     4      2.1000     79.3505     21.8856     35.2269
    1999       2     4      2.1000     73.0297     29.6773     40.7827
    2000       2     4      2.1000     71.2218     26.5573     35.1990
    2001       2     4      2.1000     76.6404     23.4951     35.1844
    2002       2     4      2.1000     78.4506     26.6152     40.7665
    2003       2     6      0.4250     73.0380     32.8293     39.9627
    2004       2     6      0.4250     70.2957     28.1689     40.0167
    2005       2     6      0.4250     71.1931     29.7045     35.9705
    2006       2     6      0.4250     73.9444     25.0402     35.9739
    2007       2     6      0.4250     78.4768     23.4725     39.9970
    2008       2     6      0.4250     75.7273     28.1316     39.9947
    2009       2     6      0.4250     76.6327     29.7268     36.0059
    2010       2     6      0.4250     79.3803     25.0051     35.9508
    2011       2     1     -1.1688     74.3619     25.7311     41.3241
    2012       2     1     -1.1688     71.5997     30.5302     41.3764
    2013       2     1     -1.1688     75.3148     27.4517     34.6452
    2014       2     1     -1.1688     72.5298     31.9392     34.6738
    2015       2     1     -1.1688     71.7335     25.6711     41.2978
    2016       2     1     -1.1688     74.4820     30.4863     41.3908
    2017       2     1     -1.1688     72.6507     27.3980     34.5820
    2018       2     1     -1.1688     75.1911     32.0657     34.5770
    2019       2     1     -1.1688     70.2915     32.8385     41.3147
    2020       2     1     -1.1688     72.9984     28.0202     41.3991
    2021       2     1     -1.1688     73.9543     29.7124     34.6697
    2022       2     1     -1.1688     71.2469     24.8938     34.5970
    2023       2     1     -1.1688     79.9066     25.8162     41.3773
    2024       2     1     -1.1688     77.1430     30.6231     41.2965
    2025       2     1     -1.1688     80.6003     27.3602     34.5937
    2026       2     1     -1.1688     78.0733     32.0302     34.5916
    2027       2     1     -1.1688     77.0264     25.7669     41.3836
    2028       2     1     -1.1688     79.7707     30.5724     41.2997
    2029       2     1     -1.1688     77.9425     27.4932     34.6710
    2030       2     1     -1.1688     80.7357     31.9762     34.6703
    2031       2     1     -1.1688     75.7091     23.4611     41.3029
    2032       2     1     -1.1688     78.4164     28.2789     41.3681
    2033       2     1     -1.1688     79.3731     29.7172     34.6593
    2034       2     1     -1.1688     76.6638     25.1521     34.5672
    2035       2     4      2.1000     70.3237     25.0069     40.7456
    2036       2     4      2.1000     73.9316     28.1533     35.2196
    2037       2     4      2.1000     71.2270     32.7895     35.2325
    2038       2     4      2.1000     73.0343     26.5362     40.7551
    2039       2     4      2.1000     70.3192     31.2874     40.7443
    2040       2     4      2.1000     73.9387     31.2697     35.2221
    2041       2     4      2.1000     75.7394     25.0192     40.7493
    2042       2     4      2.1000     78.4416     29.7674     40.7355
    2043       2     4      2.1000     79.3474     28.1643     35.2257
    2044       2     4      2.1000     75.7320     31.2882     40.7476
    2045       2     4      2.1000     76.6367     26.6357     35.2126
    2046       2     4      2.1000     79.3505     31.2691     35.2269
    2047       2     4      2.1000     83.8629     10.9104     40.7827
    2048       2     4      2.1000     82.0551      7.7903     35.1990
    2049       2     4      2.1000     87.4737      4.7281     35.1844
    2050       2     4      2.1000     89.2839      7.8483     40.7665
    2051       2     6      0.4250     83.8712     14.0624     39.9627
    2052       2     6      0.4250     81.1289      9.4020     40.0167
    2053       2     6      0.4250     82.0263     10.9375     35.9705
    2054       2     6      0.4250     84.7776      6.2733     35.9739
    2055       2     6      0.4250     89.3100      4.7055     39.9970
    2056       2     6      0.4250     86.5606      9.3647     39.9947
    2057       2     6      0.4250     87.4659     10.9599     36.0059
    2058       2     6      0.4250     90.2135      6.2381     35.9508
    2059       2     1     -1.1688     85.1951      6.9642     41.3241
    2060       2     1     -1.1688     82.4330     11.7633     41.3764
    2061       2     1     -1.1688     86.1480      8.6848     34.6452
    2062       2     1     -1.1688     83.3630     13.1722     34.6738
    2063       2     1     -1.1688     82.5667      6.9042     41.2978
    2064       2     1     -1.1688     85.3152     11.7193     41.3908
    2065       2     1     -1.1688     83.4839      8.6310     34.5820
    2066       2     1     -1.1688     86.0243     13.2988     34.5770
    2067       2     1     -1.1688     81.1247     14.0715     41.3147
    2068       2     1     -1.1688     83.8316      9.2532     41.3991
    2069       2     1     -1.1688     84.7875     10.9454     34.6697
    2070       2     1     -1.1688     82.0802      6.1268     34.5970
    2071       2     1     -1.1688     90.7399      7.0493     41.3773
    2072       2     1     -1.1688     87.9763     11.8561     41.2965
    2073       2     1     -1.1688     91.4335      8.5933     34.5937
    2074       2     1     -1.1688     88.9065     13.2633     34.5916
    2075       2     1     -1.1688     87.8596      6.9999     41.3836
    2076       2     1     -1.1688     90.6039     11.8055     41.2997
    2077       2     1     -1.1688     88.7757      8.7262     34.6710
    2078       2     1     -1.1688     91.5690     13.2092     34.6703
    2079       2     1     -1.1688     86.5423      4.6941     41.3029
    2080       2     1     -1.1688     89.2496      9.5120     41.3681
    2081       2     1     -1.1688     90.2064     10.9502     34.6593
    2082       2     1     -1.1688     87.4971      6.3851     34.5672
    2083       2     4      2.1000     81.1569      6.2399     40.7456
    2084       2     4      2.1000     84.7649      9.3863     35.2196
    2085       2     4      2.1000     82.0602     14.0225     35.2325
    2086       2     4      2.1000     83.8675      7.7692     40.7551
    2087       2     4      2.1000     81.1524     12.5204     40.7443
    2088       2     4      2.1000     84.7719     12.5028     35.2221
    2089       2     4      2.1000     86.5726      6.2522     40.7493
    2090       2     4      2.1000     89.2748     11.0005     40.7355
    2091       2     4      2.1000     90.1806      9.3973     35.2257
    2092       2     4      2.1000     86.5652     12.5213     40.7476
    2093       2     4      2.1000     87.4699      7.8687     35.2126
    2094       2     4      2.1000     90.1838     12.5021     35.2269
    2095       2     4      2.1000     83.8629     20.2939     40.7827
    2096       2     4      2.1000     82.0551     17.1738     35.1990
    2097       2     4      2.1000     87.4737     14.1116     35.1844
    2098       2     4      2.1000     89.2839     17.2317     40.7665
    2099       2     6      0.4250     83.8712     23.4458     39.9627
    2100       2     6      0.4250     81.1289     18.7854     40.0167
    2101       2     6      0.4250     82.0263     20.3210     35.9705
    2102       2     6      0.4250     84.7776     15.6567     35.9739
    2103       2     6      0.4250     89.3100     14.0890     39.9970
    2104       2     6      0.4250     86.5606     18.7481     39.9947
    2105       2     6      0.4250     87.4659     20.3434     36.0059
    2106       2     6      0.4250     90.2135     15.6216     35.9508
    2107       2     1     -1.1688     85.1951     16.3477     41.3241
    2108       2     1     -1.1688     82.4330     21.1468     41.3764
    2109       2     1     -1.1688     86.1480     18.0683     34.6452
    2110       2     1     -1.1688     83.3630     22.5557     34.6738
    2111       2     1     -1.1688     82.5667     16.2877     41.2978
    2112       2     1     -1.1688     85.3152     21.1028     41.3908
    2113       2     1     -1.1688     83.4839     18.0145     34.5820
    2114       2     1     -1.1688     86.0243     22.6822     34.5770
    2115       2     1     -1.1688     81.1247     23.4550     41.3147
    2116       2     1     -1.1688     83.8316     18.6367     41.3991
    2117       2     1     -1.1688     84.7875     20.3289     34.6697
    2118       2     1     -1.1688     82.0802     15.5103     34.5970
    2119       2     1     -1.1688     90.7399     16.4327     41.3773
    2120       2     1     -1.1688     87.9763     21.2396     41.2965
    2121       2     1     -1.1688     91.4335     17.9768     34.5937
    2122       2     1     -1.1688     88.9065     22.6468     34.5916
    2123       2     1     -1.1688     87.8596     16.3834     41.3836
    2124       2     1     -1.1688     90.6039     21.1889     41.2997
    2125       2     1     -1.1688     88.7757     18.1097     34.6710
    2126       2     1     -1.1688     91.5690     22.5927     34.6703
    2127       2     1     -1.1688     86.5423     14.0776     41.3029
    2128       2     1     -1.1688     89.2496     18.8955     41.3681
    2129       2     1     -1.1688     90.2064     20.3337     34.6593
    2130       2     1     -1.1688     87.4971     15.7686     34.5672
    2131       2     4      2.1000     81.1569     15.6234     40.7456
    2132       2     4      2.1000     84.7649     18.7698     35.2196
    2133       2     4      2.1000     82.0602     23.4060     35.2325
    2134       2     4      2.1000     83.8675     17.1527     40.7551
    2135       2     4      2.1000     81.1524     21.9039     40.7443
    2136       2     4      2.1000     84.7719     21.8862     35.2221
    2137       2     4      2.1000     86.5726     15.6357     40.7493
    2138       2     4      2.1000     89.2748     20.3840     40.7355
    2139       2     4      2.1000     90.1806     18.7808     35.2257
    2140       2     4      2.1000     86.5652     21.9048     40.7476
    2141       2     4      2.1000     87.4699     17.2522     35.2126
    2142       2     4      2.1000     90.1838     21.8856     35.2269
    2143       2     4      2.1000     83.8629     29.6773     40.7827
    2144       2     4      2.1000     82.0551     26.5573     35.1990
    2145       2     4      2.1000     87.4737     23.4951     35.1844
    2146       2     4      2.1000     89.2839     26.6152     40.7665
    2147       2     6      0.4250     83.8712     32.8293     39.9627
    2148       2     6      0.4250     81.1289     28.1689     40.0167
    2149       2     6      0.4250     82.0263     29.7045     35.9705
    2150       2     6      0.4250     84.7776     25.0402     35.9739
    2151       2     6      0.4250     89.3100     23.4725     39.9970
    2152       2     6      0.4250     86.5606     28.1316     39.9947
    2153       2     6      0.4250     87.4659     29.7268     36.0059
    2154       2     6      0.4250     90.2135     25.0051     35.9508
    2155       2     1     -1.1688     85.1951     25.7311     41.3241
    2156       2     1     -1.1688     82.4330     30.5302     41.3764
    2157       2     1     -1.1688     86.1480     27.4517     34.6452
    2158       2     1     -1.1688     83.3630     31.9392     34.6738
    2159       2     1     -1.1688     82.5667     25.6711     41.2978
    2160       2     1     -1.1688     85.3152     30.4863     41.3908
    2161       2     1     -1.1688     83.4839     27.3980     34.5820
    2162       2     1     -1.1688     86.0243     32.0657     34.5770
    2163       2     1     -1.1688     81.1247     32.8385     41.3147
    2164       2     1     -1.1688     83.8316     28.0202     41.3991
    2165       2     1     -1.1688     84.7875     29.7124     34.6697
    2166       2     1     -1.1688     82.0802     24.8938     34.5970
    2167       2     1     -1.1688     90.7399     25.8162     41.3773
    2168       2     1     -1.1688     87.9763     30.6231     41.2965
    2169       2     1     -1.1688     91.4335     27.3602     34.5937
    2170       2     1     -1.1688     88.9065     32.0302     34.5916
    2171       2     1     -1.1688     87.8596     25.7669     41.3836
    2172       2     1     -1.1688     90.6039     30.5724     41.2997
    2173       2     1     -1.1688     88.7757     27.4932     34.6710
    2174       2     1     -1.1688     91.5690     31.9762     34.6703
    2175       2     1     -1.1688     86.5423     23.4611     41.3029
    2176       2     1     -1.1688     89.2496     28.2789     41.3681
    2177       2     1     -1.1688     90.2064     29.7172     34.6593
    2178       2     1     -1.1688     87.4971     25.1521     34.5672
    2179       2     4      2.1000     81.1569     25.0069     40.7456
    2180       2     4      2.1000     84.7649     28.1533     35.2196
    2181       2     4      2.1000     82.0602     32.7895     35.2325
    2182       2     4      2.1000     83.8675     26.5362     40.7551
    2183       2     4      2.1000     81.1524     31.2874     40.7443
    2184       2     4      2.1000     84.7719     31.2697     35.2221
    2185       2     4      2.1000     86.5726     25.0192     40.7493
    2186       2     4      2.1000     89.2748     29.7674     40.7355
    2187       2     4      2.1000     90.1806     28.1643     35.2257
    2188       2     4      2.1000     86.5652     31.2882     40.7476
    2189       2     4      2.1000     87.4699     26.6357     35.2126
    2190       2     4      2.1000     90.1838     31.2691     35.2269
    2191       2     4      2.1000     94.6961     10.9104     40.7827
    2192       2     4      2.1000     92.8883      7.7903     35.1990
    2193       2     4      2.1000     98.3069      4.7281     35.1844
    2194       2     4      2.1000    100.1171      7.8483     40.7665
    2195       2     6      0.4250     94.7044     14.0624     39.9627
    2196       2     6      0.4250     91.9621      9.4020     40.0167
    2197       2     6      0.4250     92.8595     10.9375     35.9705
    2198       2     6      0.4250     95.6108      6.2733     35.9739
    2199       2     6      0.4250    100.1432      4.7055     39.9970
    2200       2     6      0.4250     97.3938      9.3647     39.9947
    2201       2     6      0.4250     98.2991     10.9599     36.0059
    2202       2     6      0.4250    101.0467      6.2381     35.9508
    2203       2     1     -1.1688     96.0283      6.9642     41.3241
    2204       2     1     -1.1688     93.2662     11.7633     41.3764
    2205       2     1     -1.1688     96.9812      8.6848     34.6452
    2206       2     1     -1.1688     94.1963     13.1722     34.6738
    2207       2     1     -1.1688     93.4000      6.9042     41.2978
    2208       2     1     -1.1688     96.1484     11.7193     41.3908
    2209       2     1     -1.1688     94.3171      8.6310     34.5820
    2210       2     1     -1.1688     96.8575     13.2988     34.5770
    2211       2     1     -1.1688     91.9579     14.0715     41.3147
    2212       2     1     -1.1688     94.6648      9.2532     41.3991
    2213       2     1     -1.1688     95.6208     10.9454     34.6697
    2214       2     1     -1.1688     92.9134      6.1268     34.5970
    2215       2     1     -1.1688    101.5731      7.0493     41.3773
    2216       2     1     -1.1688     98.8095     11.8561     41.2965
    2217       2     1     -1.1688    102.2667      8.5933     34.5937
    2218       2     1     -1.1688     99.7397     13.2633     34.5916
    2219       2     1     -1.1688     98.6928      6.9999     41.3836
    2220       2     1     -1.1688    101.4371     11.8055     41.2997
    2221       2     1     -1.1688     99.6089      8.7262     34.6710
    2222       2     1     -1.1688    102.4022     13.2092     34.6703
    2223       2     1     -1.1688     97.3755      4.6941     41.3029
    2224       2     1     -1.1688    100.0828      9.5120     41.3681
    2225       2     1     -1.1688    101.0396     10.9502     34.6593
    2226       2     1     -1.1688     98.3303      6.3851     34.5672
    2227       2     4      2.1000     91.9902      6.2399     40.7456
    2228       2     4      2.1000     95.5981      9.3863     35.2196
    2229       2     4      2.1000     92.8934     14.0225     35.2325
    2230       2     4      2.1000     94.7007      7.7692     40.7551
    2231       2     4      2.1000     91.9856     12.5204     40.7443
    2232       2     4      2.1000     95.6051     12.5028     35.2221
    2233       2     4      2.1000     97.4058      6.2522     40.7493
    2234       2     4      2.1000    100.1080     11.0005     40.7355
    2235       2     4      2.1000    101.0138      9.3973     35.2257
    2236       2     4      2.1000     97.3984     12.5213     40.7476
    2237       2     4      2.1000     98.3031      7.8687     35.2126
    2238       2     4      2.1000    101.0170     12.5021     35.2269
    2239       2     4      2.1000     94.6961     20.2939     40.7827
    2240       2     4      2.1000     92.8883     17.1738     35.1990
    2241       2     4      2.1000     98.3069     14.1116     35.1844
    2242       2     4      2.1000    100.1171     17.2317     40.7665
    2243       2     6      0.4250     94.7044     23.4458     39.9627
    2244       2     6      0.4250     91.9621     18.7854     40.0167
    2245       2     6      0.4250     92.8595     20.3210     35.9705
    2246       2     6      0.4250     95.6108     15.6567     35.9739
    2247       2     6      0.4250    100.1432     14.0890     39.9970
    2248       2     6      0.4250     97.3938     18.7481     39.9947
    2249       2     6      0.4250     98.2991     20.3434     36.0059
    2250       2     6      0.4250    101.0467     15.6216     35.9508
    2251       2     1     -1.1688     96.0283     16.3477     41.3241
    2252       2     1     -1.1688     93.2662     21.1468     41.3764
    2253       2     1     -1.1688     96.9812     18.0683     34.6452
    2254       2     1     -1.1688     94.1963     22.5557     34.6738
    2255       2     1     -1.1688     93.4000     16.2877     41.2978
    2256       2     1     -1.1688     96.1484     21.1028     41.3908
    2257       2     1     -1.1688     94.3171     18.0145     34.5820
    2258       2     1     -1.1688     96.8575     22.6822     34.5770
    2259       2     1     -1.1688     91.9579     23.4550     41.3147
    2260       2     1     -1.1688     94.6648     18.6367     41.3991
    2261       2     1     -1.1688     95.6208     20.3289     34.6697
    2262       2     1     -1.1688     92.9134     15.5103     34.5970
    2263       2     1     -1.1688    101.5731     16.4327     41.3773
    2264       2     1     -1.1688     98.8095     21.2396     41.2965
    2265       2     1     -1.1688    102.2667     17.9768     34.5937
    2266       2     1     -1.1688     99.7397     22.6468     34.5916
    2267       2     1     -1.1688     98.6928     16.3834     41.3836
    2268       2     1     -1.1688    101.4371     21.1889     41.2997
    2269       2     1     -1.1688     99.6089     18.1097     34.6710
    2270       2     1     -1.1688    102.4022     22.5927     34.6703
    2271       2     1     -1.1688     97.3755     14.0776     41.3029
    2272       2     1     -1.1688    100.0828     18.8955     41.3681
    2273       2     1     -1.1688    101.0396     20.3337     34.6593
    2274       2     1     -1.1688     98.3303     15.7686     34.5672
    2275       2     4      2.1000     91.9902     15.6234     40.7456
    2276       2     4      2.1000     95.5981     18.7698     35.2196
    2277       2     4      2.1000     92.8934     23.4060     35.2325
    2278       2     4      2.1000     94.7007     17.1527     40.7551
    2279       2     4      2.1000     91.9856     21.9039     40.7443
    2280       2     4      2.1000     95.6051     21.8862     35.2221
    2281       2     4      2.1000     97.4058     15.6357     40.7493
    2282       2     4      2.1000    100.1080     20.3840     40.7355
    2283       2     4      2.1000    101.0138     18.7808     35.2257
    2284       2     4      2.1000     97.3984     21.9048     40.7476
    2285       2     4      2.1000     98.3031     17.2522     35.2126
    2286       2     4      2.1000    101.0170     21.8856     35.2269
    2287       2     4      2.1000     94.6961     29.6773     40.7827
    2288       2     4      2.1000     92.8883     26.5573     35.1990
    2289       2     4      2.1000     98.3069     23.4951     35.1844
    2290       2     4      2.1000    100.1171     26.6152     40.7665
    2291       2     6      0.4250     94.7044     32.8293     39.9627
    2292       2     6      0.4250     91.9621     28.1689     40.0167
    2293       2     6      0.4250     92.8595     29.7045     35.9705
    2294       2     6      0.4250     95.6108     25.0402     35.9739
    2295       2     6      0.4250    100.1432     23.4725     39.9970
    2296       2     6      0.4250     97.3938     28.1316     39.9947
    2297       2     6      0.4250     98.2991     29.7268     36.0059
    2298       2     6      0.4250    101.0467     25.0051     35.9508
    2299       2     1     -1.1688     96.0283     25.7311     41.3241
    2300       2     1     -1.1688     93.2662     30.5302     41.3764
    2301       2     1     -1.1688     96.9812     27.4517     34.6452
    2302       2     1     -1.1688     94.1963     31.9392     34.6738
    2303       2     1     -1.1688     93.4000     25.6711     41.2978
    2304       2     1     -1.1688     96.1484     30.4863     41.3908
    2305       2     1     -1.1688     94.3171     27.3980     34.5820
    2306       2     1     -1.1688     96.8575     32.0657     34.5770
    2307       2     1     -1.1688     91.9579     32.8385     41.3147
    2308       2     1     -1.1688     94.6648     28.0202     41.3991
    2309       2     1     -1.1688     95.6208     29.7124     34.6697
    2310       2     1     -1.1688     92.9134     24.8938     34.5970
    2311       2     1     -1.1688    101.5731     25.8162     41.3773
    2312       2     1     -1.1688     98.8095     30.6231     41.2965
    2313       2     1     -1.1688    102.2667     27.3602     34.5937
    2314       2     1     -1.1688     99.7397     32.0302     34.5916
    2315       2     1     -1.1688     98.6928     25.7669     41.3836
    2316       2     1     -1.1688    101.4371     30.5724     41.2997
    2317       2     1     -1.1688     99.6089     27.4932     34.6710
    2318       2     1     -1.1688    102.4022     31.9762     34.6703
    2319       2     1     -1.1688     97.3755     23.4611     41.3029
    2320       2     1     -1.1688    100.0828     28.2789     41.3681
    2321       2     1     -1.1688    101.0396     29.7172     34.6593
    2322       2     1     -1.1688     98.3303     25.1521     34.5672
    2323       2     4      2.1000     91.9902     25.0069     40.7456
    2324       2     4      2.1000     95.5981     28.1533     35.2196
    2325       2     4      2.1000     92.8934     32.7895     35.2325
    2326       2     4      2.1000     94.7007     26.5362     40.7551
    2327       2     4      2.1000     91.9856     31.2874     40.7443
    2328       2     4      2.1000     95.6051     31.2697     35.2221
    2329       2     4      2.1000     97.4058     25.0192     40.7493
    2330       2     4      2.1000    100.1080     29.7674     40.7355
    2331       2     4      2.1000    101.0138     28.1643     35.2257
    2332       2     4      2.1000     97.3984     31.2882     40.7476
    2333       2     4      2.1000     98.3031     26.6357     35.2126
    2334       2     4      2.1000    101.0170     31.2691     35.2269
    2335       2     4      2.1000    105.5293     10.9104     40.7827
    2336       2     4      2.1000    103.7215      7.7903     35.1990
    2337       2     4      2.1000    109.1401      4.7281     35.1844
    2338       2     4      2.1000    110.9503      7.8483     40.7665
    2339       2     6      0.4250    105.5376     14.0624     39.9627
    2340       2     6      0.4250    102.7953      9.4020     40.0167
    2341       2     6      0.4250    103.6928     10.9375     35.9705
    2342       2     6      0.4250    106.4440      6.2733     35.9739
    2343       2     6      0.4250    110.9764      4.7055     39.9970
    2344       2     6      0.4250    108.2270      9.3647     39.9947
    2345       2     6      0.4250    109.1324     10.9599     36.0059
    2346       2     6      0.4250    111.8799      6.2381     35.9508
    2347       2     1     -1.1688    106.8615      6.9642     41.3241
    2348       2     1     -1.1688    104.0994     11.7633     41.3764
    2349       2     1     -1.1688    107.8144      8.6848     34.6452
    2350       2     1     -1.1688    105.0295     13.1722     34.6738
    2351       2     1     -1.1688    104.2332      6.9042     41.2978
    2352       2     1     -1.1688    106.9816     11.7193     41.3908
    2353       2     1     -1.1688    105.1504      8.6310     34.5820
    2354       2     1     -1.1688    107.6908     13.2988     34.5770
    2355       2     1     -1.1688    102.7911     14.0715     41.3147
    2356       2     1     -1.1688    105.4981      9.2532     41.3991
    2357       2     1     -1.1688    106.4540     10.9454     34.6697
    2358       2     1     -1.1688    103.7466      6.1268     34.5970
    2359       2     1     -1.1688    112.4063      7.0493     41.3773
    2360       2     1     -1.1688    109.6427     11.8561     41.2965
    2361       2     1     -1.1688    113.0999      8.5933     34.5937
    2362       2     1     -1.1688    110.5729     13.2633     34.5916
    2363       2     1     -1.1688    109.5261      6.9999     41.3836
    2364       2     1     -1.1688    112.2703     11.8055     41.2997
    2365       2     1     -1.1688    110.4421      8.7262     34.6710
    2366       2     1     -1.1688    113.2354     13.2092     34.6703
    2367       2     1     -1.1688    108.2087      4.6941     41.3029
    2368       2     1     -1.1688    110.9160      9.5120     41.3681
    2369       2     1     -1.1688    111.8728     10.9502     34.6593
    2370       2     1     -1.1688    109.1635      6.3851     34.5672
    2371       2     4      2.1000    102.8234      6.2399     40.7456
    2372       2     4      2.1000    106.4313      9.3863     35.2196
    2373       2     4      2.1000    103.7267     14.0225     35.2325
    2374       2     4      2.1000    105.5339      7.7692     40.7551
    2375       2     4      2.1000    102.8189     12.5204     40.7443
    2376       2     4      2.1000    106.4383     12.5028     35.2221
    2377       2     4      2.1000    108.2391      6.2522     40.7493
    2378       2     4      2.1000    110.9413     11.0005     40.7355
    2379       2     4      2.1000    111.8470      9.3973     35.2257
    2380       2     4      2.1000    108.2316     12.5213     40.7476
    2381       2     4      2.1000    109.1363      7.8687     35.2126
    2382       2     4      2.1000    111.8502     12.5021     35.2269
    2383       2     4      2.1000    105.5293     20.2939     40.7827
    2384       2     4      2.1000    103.7215     17.1738     35.1990
    2385       2     4      2.1000    109.1401     14.1116     35.1844
    2386       2     4      2.1000    110.9503     17.2317     40.7665
    2387       2     6      0.4250    105.5376     23.4458     39.9627
    2388       2     6      0.4250    102.7953     18.7854     40.0167
    2389       2     6      0.4250    103.6928     20.3210     35.9705
    2390       2     6      0.4250    106.4440     15.6567     35.9739
    2391       2     6      0.4250    110.9764     14.0890     39.9970
    2392       2     6      0.4250    108.2270     18.7481     39.9947
    2393       2     6      0.4250    109.1324     20.3434     36.0059
    2394       2     6      0.4250    111.8799     15.6216     35.9508
    2395       2     1     -1.1688    106.8615     16.3477     41.3241
    2396       2     1     -1.1688    104.0994     21.1468     41.3764
    2397       2     1     -1.1688    107.8144     18.0683     34.6452
    2398       2     1     -1.1688    105.0295     22.5557     34.6738
    2399       2     1     -1.1688    104.2332     16.2877     41.2978
    2400       2     1     -1.1688    106.9816     21.1028     41.3908
    2401       2     1     -1.1688    105.1504     18.0145     34.5820
    2402       2     1     -1.1688    107.6908     22.6822     34.5770
    2403       2     1     -1.1688    102.7911     23.4550     41.3147
    2404       2     1     -1.1688    105.4981     18.6367     41.3991
    2405       2     1     -1.1688    106.4540     20.3289     34.6697
    2406       2     1     -1.1688    103.7466     15.5103     34.5970
    2407       2     1     -1.1688    112.4063     16.4327     41.3773
    2408       2     1     -1.1688    109.6427     21.2396     41.2965
    2409       2     1     -1.1688    113.0999     17.9768     34.5937
    2410       2     1     -1.1688    110.5729     22.6468     34.5916
    2411       2     1     -1.1688    109.5261     16.3834     41.3836
    2412       2     1     -1.1688    112.2703     21.1889     41.2997
    2413       2     1     -1.1688    110.4421     18.1097     34.6710
    2414       2     1     -1.1688    113.2354     22.5927     34.6703
    2415       2     1     -1.1688    108.2087     14.0776     41.3029
    2416       2     1     -1.1688    110.9160     18.8955     41.3681
    2417       2     1     -1.1688    111.8728     20.3337     34.6593
    2418       2     1     -1.1688    109.1635     15.7686     34.5672
    2419       2     4      2.1000    102.8234     15.6234     40.7456
    2420       2     4      2.1000    106.4313     18.7698     35.2196
    2421       2     4      2.1000    103.7267     23.4060     35.2325
    2422       2     4      2.1000    105.5339     17.1527     40.7551
    2423       2     4      2.1000    102.8189     21.9039     40.7443
    2424       2     4      2.1000    106.4383     21.8862     35.2221
    2425       2     4      2.1000    108.2391     15.6357     40.7493
    2426       2     4      2.1000    110.9413     20.3840     40.7355
    2427       2     4      2.1000    111.8470     18.7808     35.2257
    2428       2     4      2.1000    108.2316     21.9048     40.7476
    2429       2     4      2.1000    109.1363     17.2522     35.2126
    2430       2     4      2.1000    111.8502     21.8856     35.2269
    2431       2     4      2.1000    105.5293     29.6773     40.7827
    2432       2     4      2.1000    103.7215     26.5573     35.1990
    2433       2     4      2.1000    109.1401     23.4951     35.1844
    2434       2     4      2.1000    110.9503     26.6152     40.7665
    2435       2     6      0.4250    105.5376     32.8293     39.9627
    2436       2     6      0.4250    102.7953     28.1689     40.0167
    2437       2     6      0.4250    103.6928     29.7045     35.9705
    2438       2     6      0.4250    106.4440     25.0402     35.9739
    2439       2     6      0.4250    110.9764     23.4725     39.9970
    2440       2     6      0.4250    108.2270     28.1316     39.9947
    2441       2     6      0.4250    109.1324     29.7268     36.0059
    2442       2     6      0.4250    111.8799     25.0051     35.9508
    2443       2     1     -1.1688    106.8615     25.7311     41.3241
    2444       2     1     -1.1688    104.0994     30.5302     41.3764
    2445       2     1     -1.1688    107.8144     27.4517     34.6452
    2446       2     1     -1.1688    105.0295     31.9392     34.6738
    2447       2     1     -1.1688    104.2332     25.6711     41.2978
    2448       2     1     -1.1688    106.9816     30.4863     41.3908
    2449       2     1     -1.1688    105.1504     27.3980     34.5820
    2450       2     1     -1.1688    107.6908     32.0657     34.5770
    2451       2     1     -1.1688    102.7911     32.8385     41.3147
    2452       2     1     -1.1688    105.4981     28.0202     41.3991
    2453       2     1     -1.1688    106.4540     29.7124     34.6697
    2454       2     1     -1.1688    103.7466     24.8938     34.5970
    2455       2     1     -1.1688    112.4063     25.8162     41.3773
    2456       2     1     -1.1688    109.6427     30.6231     41.2965
    2457       2     1     -1.1688    113.0999     27.3602     34.5937
    2458       2     1     -1.1688    110.5729     32.0302     34.5916
    2459       2     1     -1.1688    109.5261     25.7669     41.3836
    2460       2     1     -1.1688    112.2703     30.5724     41.2997
    2461       2     1     -1.1688    110.4421     27.4932     34.6710
    2462       2     1     -1.1688    113.2354     31.9762     34.6703
    2463       2     1     -1.1688    108.2087     23.4611     41.3029
    2464       2     1     -1.1688    110.9160     28.2789     41.3681
    2465       2     1     -1.1688    111.8728     29.7172     34.6593
    2466       2     1     -1.1688    109.1635     25.1521     34.5672
    2467       2     4      2.1000    102.8234     25.0069     40.7456
    2468       2     4      2.1000    106.4313     28.1533     35.2196
    2469       2     4      2.1000    103.7267     32.7895     35.2325
    2470       2     4      2.1000    105.5339     26.5362     40.7551
    2471       2     4      2.1000    102.8189     31.2874     40.7443
    2472       2     4      2.1000    106.4383     31.2697     35.2221
    2473       2     4      2.1000    108.2391     25.0192     40.7493
    2474       2     4      2.1000    110.9413     29.7674     40.7355
    2475       2     4      2.1000    111.8470     28.1643     35.2257
    2476       2     4      2.1000    108.2316     31.2882     40.7476
    2477       2     4      2.1000    109.1363     26.6357     35.2126
    2478       2     4      2.1000    111.8502     31.2691     35.2269
    2479       3     8     -0.8472     61.2270     15.9421     -2.0965
    2480       3     7      0.4236     60.6845     16.1162     -1.3273
    2481       3     7      0.4236     60.6064     15.6627     -2.7696
    2482       4     8     -0.8472     71.4776      8.5333     -1.8479
    2483       4     7      0.4236     72.4216      8.6162     -1.7125
    2484       4     7      0.4236     71.3943      8.0912     -2.6928
    2485       5     8     -0.8472     63.3019     21.1752      2.2549
    2486       5     7      0.4236     63.6760     20.5345      1.6501
    2487       5     7      0.4236     63.6254     20.9100      3.1158
    2488       6     8     -0.8472    103.7678     21.7939     -4.3041
    2489       6     7      0.4236    103.1125     21.7355     -4.9993
    2490       6     7      0.4236    104.4436     21.1652     -4.5579
    2491       7     8     -0.8472     74.8310      9.5270     -4.2897
    2492       7     7      0.4236     74.7675      8.9894     -3.5003
    2493       7     7      0.4236     75.2812      8.9693     -4.9242
    2494       8     8     -0.8472     97.9007     15.8385      2.9463
    2495       8     7      0.4236     97.7668     15.0388      3.4551
    2496       8     7      0.4236     98.7142     16.2080      3.2898
    2497       9     8     -0.8472     67.6221      3.2383     -0.4510
    2498       9     7      0.4236     68.5540      3.3973     -0.3014
    2499       9     7      0.4236     67.1776      3.8995      0.0796
    2500      10     8     -0.8472    103.6854     18.3171     -1.1163
    2501      10     7      0.4236    103.8767     17.4690     -1.5169
    2502      10     7      0.4236    102.9793     18.6809     -1.6503
    2503      11     8     -0.8472     83.0869      2.1003     -1.7307
    2504      11     7      0.4236     82.2066      2.3475     -1.4475
    2505      11     7      0.4236     83.0891      2.2600     -2.6744
    2506      12     8     -0.8472     61.4483     10.0902      1.5314
    2507      12     7      0.4236     61.8024     10.9703      1.6587
    2508      12     7      0.4236     61.9303      9.5453      2.1534
    2509      13     8     -0.8472     84.9000     17.3343      0.9081
    2510      13     7      0.4236     84.2552     16.8041      1.3764
    2511      13     7      0.4236     85.5276     16.6993      0.5630
    2512      14     8     -0.8472     80.7287      8.0159     -1.3759
    2513      14     7      0.4236     80.1242      7.4279     -0.9232
    2514      14     7      0.4236     81.5696      7.5593     -1.3536
    2515      15     8     -0.8472     71.6384     17.1727     -1.0571
    2516      15     7      0.4236     71.4282     16.8320     -1.9266
    2517      15     7      0.4236     70.8091     17.1415     -0.5802
    2518      16     8     -0.8472     66.1942     24.9418      4.3144
    2519      16     7      0.4236     65.8129     24.3902      3.6314
    2520      16     7      0.4236     65.5269     24.9708      5.0000
    2521      17     8     -0.8472     73.7023     19.3998      0.2218
    2522      17     7      0.4236     74.6232     19.3203      0.4705
    2523      17     7      0.4236     73.2217     19.0164      0.9555
    2524      18     8     -0.8472     80.0486      3.5155      3.0302
    2525      18     7      0.4236     79.5751      3.1507      3.7778
    2526      18     7      0.4236     79.5681      3.2002      2.2647
    2527      19     8     -0.8472    106.6191      3.9526     -2.3428
    2528      19     7      0.4236    105.9139      4.4640     -1.9461
    2529      19     7      0.4236    106.4328      3.9747     -3.2814
    2530      20     8     -0.8472     63.4008      9.1321     -2.8715
    2531      20     7      0.4236     63.5227      9.9625     -2.4113
    2532      20     7      0.4236     62.6410      9.2792     -3.4348
    2533      21     8     -0.8472    107.0413     19.5352     -4.4048
    2534      21     7      0.4236    106.5653     18.7469     -4.6660
    2535      21     7      0.4236    107.9326     19.2315     -4.2329
    2536      22     8     -0.8472     63.3179      4.4844      2.5092
    2537      22     7      0.4236     63.5914      4.5010      3.4263
    2538      22     7      0.4236     63.6260      5.3172      2.1517
    2539      23     8     -0.8472     65.9030     20.8003      3.1632
    2540      23     7      0.4236     65.8238     20.3532      4.0059
    2541      23     7      0.4236     66.8418     20.9570      3.0620
    2542      24     8     -0.8472     78.1318     24.8041      2.5587
    2543      24     7      0.4236     78.8060     24.3378      3.0529
    2544      24     7      0.4236     77.7917     24.1536      1.9443
    2545      25     8     -0.8472    100.8320     15.7407      4.9364
    2546      25     7      0.4236    101.6057     16.3007      4.9997
    2547      25     7      0.4236    100.0924     16.3451      4.9991
    2548      26     8     -0.8472     89.5300     22.3662      3.6497
    2549      26     7      0.4236     88.6537     22.3919      3.2655
    2550      26     7      0.4236     89.3771     22.3204      4.5935
    2551      27     8     -0.8472     83.2292     14.1634      2.6723
    2552      27     7      0.4236     83.6195     13.7352      3.4342
    2553      27     7      0.4236     83.6946     13.7912      1.9232
    2554      28     8     -0.8472     79.5481     26.4040      3.1946
    2555      28     7      0.4236     79.8930     27.1998      3.5997
    2556      28     7      0.4236     80.2033     26.1652      2.5389
    2557      29     8     -0.8472    106.1402     11.4730      4.0858
    2558      29     7      0.4236    105.2187     11.2709      4.2480
    2559      29     7      0.4236    106.2792     11.2394      3.1680
    2560      30     8     -0.8472     62.3190     22.6995     -3.9382
    2561      30     7      0.4236     62.1336     23.4641     -3.3930
    2562      30     7      0.4236     61.4591     22.4036     -4.2370
    2563      31     8     -0.8472     89.2776     26.5966      2.1390
    2564      31     7      0.4236     88.8183     26.8742      2.9316
    2565      31     7      0.4236     88.9712     27.1984      1.4607
    2566      32     8     -0.8472     62.2624     10.3086     -0.4965
    2567      32     7      0.4236     62.1478     11.2386     -0.6919
    2568      32     7      0.4236     63.0995     10.2618     -0.0346
    2569      33     8     -0.8472     81.8963      2.6183      1.4672
    2570      33     7      0.4236     82.5280      2.5284      0.7536
    2571      33     7      0.4236     82.4335      2.6776      2.2572
    2572      34     8     -0.8472     81.0601      5.5019      0.6354
    2573      34     7      0.4236     80.1908      5.3324      0.2723
    2574      34     7      0.4236     80.9141      5.5872      1.5776
    2575      35     8     -0.8472    104.9535     19.5579     -2.4286
    2576      35     7      0.4236    104.3850     19.4419     -3.1899
    2577      35     7      0.4236    105.4511     18.7420     -2.3742
    2578      36     8     -0.8472     72.9086     19.4378      4.1282
    2579      36     7      0.4236     73.8270     19.6824      4.2414
    2580      36     7      0.4236     72.5081     19.6080      4.9808
    2581      37     8     -0.8472     70.9426     24.4134     -2.4491
    2582      37     7      0.4236     69.9945     24.5404     -2.4140
    2583      37     7      0.4236     71.2354     24.5418     -1.5469
    2584      38     8     -0.8472    101.3897      0.1867     -3.6466
    2585      38     7      0.4236    101.1260      0.5155     -4.5060
    2586      38     7      0.4236    101.1703      0.8947     -3.0411
    2587      39     8     -0.8472     95.1001     23.7603      3.2456
    2588      39     7      0.4236     95.3856     23.2715      2.4737
    2589      39     7      0.4236     95.3838     23.2253      3.9869
    2590      40     8     -0.8472    103.4925     22.6105     -1.8998
    2591      40     7      0.4236    102.7964     21.9555     -1.8478
    2592      40     7      0.4236    103.2546     23.1544     -2.6506
    2593      41     8     -0.8472    102.1471      4.1246     -3.8249
    2594      41     7      0.4236    101.5254      3.8466     -3.1522
    2595      41     7      0.4236    101.6066      4.5524     -4.4890
    2596      42     8     -0.8472    107.6682      1.5664     -3.8627
    2597      42     7      0.4236    106.8074      1.1483     -3.8402
    2598      42     7      0.4236    107.7266      2.0402     -3.0331
    2599      43     8     -0.8472     79.1543     21.3677     -4.9890
    2600      43     7      0.4236     79.4979     21.8021     -4.2083
    2601      43     7      0.4236     79.5855     20.5131     -4.9975
    2602      44     8     -0.8472     94.4267     17.2919      1.9653
    2603      44     7      0.4236     94.3303     17.9174      2.6834
    2604      44     7      0.4236     94.4091     17.8302      1.1741
    2605      45     8     -0.8472     64.7398     12.6402     -1.6865
    2606      45     7      0.4236     63.8401     12.3743     -1.8766
    2607      45     7      0.4236     64.8056     13.5297     -2.0338
    2608      46     8     -0.8472     76.7520     27.1173     -4.6304
    2609      46     7      0.4236     77.3291     26.4484     -4.9987
    2610      46     7      0.4236     77.0304     27.1985     -3.7181
    2611      47     8     -0.8472     71.2516      9.3442      1.9709
    2612      47     7      0.4236     71.8508      9.8558      1.4273
    2613      47     7      0.4236     70.6550      9.9921      2.3456
    2614      48     8     -0.8472     62.6921      1.5793      2.4827
    2615      48     7      0.4236     62.4403      1.4116      3.3909
    2616      48     7      0.4236     62.2685      0.8811      1.9834
    2617      49     8     -0.8472     76.8350      0.8240      3.8192
    2618      49     7      0.4236     76.8080      1.3956      4.5865
    2619      49     7      0.4236     76.2521      1.2438      3.1865
    2620      50     8     -0.8472     97.1507      4.0835     -4.0994
    2621      50     7      0.4236     96.3700      4.5442     -3.7919
    2622      50     7      0.4236     97.6676      3.9327     -3.3080
    2623      51     8     -0.8472    102.4970     14.6974      2.5521
    2624      51     7      0.4236    102.5400     15.0723      3.4318
    2625      51     7      0.4236    101.9022     15.2752      2.0740
    2626      52     8     -0.8472     63.4181      6.4062     -3.3953
    2627      52     7      0.4236     62.5214      6.2752     -3.7035
    2628      52     7      0.4236     63.7037      5.5377     -3.1117
    2629      53     8     -0.8472     66.6603     20.9995      0.8687
    2630      53     7      0.4236     65.9059     20.4185      0.9666
    2631      53     7      0.4236     67.4196     20.4296      0.9915
    2632      54     8     -0.8472     97.9809     13.0485     -2.0509
    2633      54     7      0.4236     98.8620     13.4205     -2.0882
    2634      54     7      0.4236     97.6416     13.1454     -2.9407
    2635      55     8     -0.8472     71.0082     19.8895     -3.7581
    2636      55     7      0.4236     71.4847     19.2390     -4.2740
    2637      55     7      0.4236     70.0885     19.7456     -3.9809
    2638      56     8     -0.8472     87.0222      3.7015      0.0647
    2639      56     7      0.4236     86.1812      4.0664     -0.2108
    2640      56     7      0.4236     87.4648      4.4259      0.5069
    2641      57     8     -0.8472     69.7465     15.2176      3.3571
    2642      57     7      0.4236     69.2123     15.1855      4.1507
    2643      57     7      0.4236     69.1225     15.0901      2.6425
    2644      58     8     -0.8472     98.0658     17.8708      0.6067
    2645      58     7      0.4236     97.4569     17.1916      0.3165
    2646      58     7      0.4236     97.9076     17.9487      1.5476
    2647      59     8     -0.8472    102.3162     25.9489     -4.3667
    2648      59     7      0.4236    101.5215     26.2905     -4.7765
    2649      59     7      0.4236    102.5952     26.6425     -3.7690
    2650      60     8     -0.8472     66.7431      0.8217     -3.6400
    2651      60     7      0.4236     66.1661      0.5512     -4.3542
    2652      60     7      0.4236     67.0247      0.0014     -3.2351
    2653      61     8     -0.8472     80.3060     27.1458     -0.8000
    2654      61     7      0.4236     81.1790     27.1996     -0.4112
    2655      61     7      0.4236     80.3993     26.5138     -1.5129
    2656      62     8     -0.8472     62.5850     26.0744     -3.5133
    2657      62     7      0.4236     63.4908     26.3468     -3.6600
    2658      62     7      0.4236     62.5186     25.9625     -2.5650
    2659      63     8     -0.8472     61.1225      7.5504     -1.9497
    2660      63     7      0.4236     60.6864      7.9321     -2.7115
    2661      63     7      0.4236     60.6645      7.9260     -1.1978
    2662      64     8     -0.8472    105.2852      8.5789      2.5607
    2663      64     7      0.4236    105.4367      8.1200      3.3870
    2664      64     7      0.4236    105.5060      7.9371      1.8857
    2665      65     8     -0.8472     95.3128     21.1079     -3.1916
    2666      65     7      0.4236     95.0743     21.7960     -3.8128
    2667      65     7      0.4236     96.1078     20.7196     -3.5569
    2668      66     8     -0.8472     93.0727      0.8077      3.3217
    2669      66     7      0.4236     92.9521      1.7384      3.1334
    2670      66     7      0.4236     92.6759      0.6839      4.1840
    2671      67     8     -0.8472     76.4486     21.0129     -1.4791
    2672      67     7      0.4236     76.8579     20.2742     -1.0284
    2673      67     7      0.4236     75.5155     20.9257     -1.2844
    2674      68     8     -0.8472     84.7312      7.5283     -1.4582
    2675      68     7      0.4236     84.9849      8.1260     -0.7548
    2676      68     7      0.4236     84.9892      7.9800     -2.2617
    2677      69     8     -0.8472     67.2715      0.9095      3.6458
    2678      69     7      0.4236     67.0662      0.6313      2.7532
    2679      69     7      0.4236     66.8642      0.2466      4.2034
    2680      70     8     -0.8472    106.4461     19.7649      1.6247
    2681      70     7      0.4236    106.4433     20.6242      1.2030
    2682      70     7      0.4236    107.0167     19.8727      2.3856
    2683      71     8     -0.8472    103.7069     17.0957     -4.1391
    2684      71     7      0.4236    103.1620     17.6577     -3.5883
    2685      71     7      0.4236    103.2897     17.1262     -5.0001
    2686      72     8     -0.8472    101.2972     12.8107      0.5818
    2687      72     7      0.4236    101.6143     13.7091      0.4895
    2688      72     7      0.4236    101.3867     12.6193      1.5154
    2689      73     8     -0.8472     62.7991      3.2617     -3.6363
    2690      73     7      0.4236     62.8842      2.8988     -4.5179
    2691      73     7      0.4236     62.7846      2.4961     -3.0619
    2692      74     8     -0.8472     79.2338      5.7115      3.7045
    2693      74     7      0.4236     78.7692      5.8456      2.8785
    2694      74     7      0.4236     78.7141      6.1876      4.3522
    2695      75     8     -0.8472     84.3089     22.9905      2.0389
    2696      75     7      0.4236     84.2858     23.9464      2.0833
    2697      75     7      0.4236     84.8645     22.7987      1.2835
    2698      76     8     -0.8472     65.7147     10.5493      0.1457
    2699      76     7      0.4236     65.8087      9.9641     -0.6059
    2700      76     7      0.4236     66.4019     11.2049      0.0268
    2701      77     8     -0.8472     79.5057      9.5841      3.1477
    2702      77     7      0.4236     79.0426      9.9746      3.8889
    2703      77     7      0.4236     79.0421      9.9101      2.3764
    2704      78     8     -0.8472    106.9162     16.5523     -3.7149
    2705      78     7      0.4236    106.3927     15.8945     -4.1725
    2706      78     7      0.4236    106.5659     16.5606     -2.8241
    2707      79     8     -0.8472     85.2219     25.9987      3.3599
    2708      79     7      0.4236     85.9341     25.4702      2.9997
    2709      79     7      0.4236     85.3849     26.0101      4.3031
    2710      80     8     -0.8472     69.0321     25.7902      0.6862
    2711      80     7      0.4236     68.6799     24.9001      0.6834
    2712      80     7      0.4236     69.2379     25.9639      1.6047
    2713      81     8     -0.8472     74.4211      9.3619     -0.1521
    2714      81     7      0.4236     74.4832      8.6851     -0.8262
    2715      81     7      0.4236     74.1776      8.8873      0.6427
    2716      82     8     -0.8472     82.2795     24.0352      1.0000
    2717      82     7      0.4236     81.5468     23.4994      1.3037
    2718      82     7      0.4236     81.8708     24.7316      0.4860
    2719      83     8     -0.8472     83.3809     22.3081     -4.8428
    2720      83     7      0.4236     84.0325     21.6248     -4.9998
    2721      83     7      0.4236     83.8537     23.1280     -4.9856
    2722      84     8     -0.8472     73.5155     13.3333     -2.2044
    2723      84     7      0.4236     74.2520     13.8584     -2.5175
    2724      84     7      0.4236     72.7394     13.7963     -2.5199
    2725      85     8     -0.8472     98.3414      6.9922      2.5913
    2726      85     7      0.4236     98.7957      6.6404      3.3568
    2727      85     7      0.4236     98.9461      6.8441      1.8642
    2728      86     8     -0.8472     76.0045     26.7946      1.9308
    2729      86     7      0.4236     75.3654     26.5659      1.2560
    2730      86     7      0.4236     75.6256     26.4597      2.7436
    2731      87     8     -0.8472     63.6040     14.7651     -0.2485
    2732      87     7      0.4236     63.2826     15.2540     -1.0061
    2733      87     7      0.4236     63.2811     15.2549      0.5078
    2734      88     8     -0.8472    107.4565     22.0395     -3.9106
    2735      88     7      0.4236    107.8314     21.6084     -4.6786
    2736      88     7      0.4236    108.0001     21.7439     -3.1803
    2737      89     8     -0.8472     84.8073     14.0352     -0.1563
    2738      89     7      0.4236     83.9375     14.3899     -0.3404
    2739      89     7      0.4236     84.7094     13.0896     -0.2683
    2740      90     8     -0.8472     65.9028      7.0008     -0.5517
    2741      90     7      0.4236     66.1269      6.3213     -1.1876
    2742      90     7      0.4236     66.4890      7.7280     -0.7610
    2743      91     8     -0.8472     97.5341     22.6507      4.3998
    2744      91     7      0.4236     98.2696     22.7739      5.0000
    2745      91     7      0.4236     97.7707     23.1578      3.6232
    2746      92     8     -0.8472    100.3523     17.8096     -3.0792
    2747      92     7      0.4236     99.4179     17.6043     -3.0484
    2748      92     7      0.4236    100.5560     18.1330     -2.2016
    2749      93     8     -0.8472     62.0954      7.3566      3.4832
    2750      93     7      0.4236     62.0060      7.9336      4.2417
    2751      93     7      0.4236     63.0263      7.3916      3.2634
    2752      94     8     -0.8472     70.3107      8.3673      4.2931
    2753      94     7      0.4236     70.6725      7.4997      4.4737
    2754      94     7      0.4236     69.3710      8.2183      4.1877
    2755      95     8     -0.8472     76.9566     20.9979      1.4014
    2756      95     7      0.4236     76.0284     21.1494      1.5793
    2757      95     7      0.4236     77.1116     20.0972      1.6861
    2758      96     8     -0.8472    105.6054      9.9851     -0.4614
    2759      96     7      0.4236    104.7987      9.6273     -0.0906
    2760      96     7      0.4236    105.3790     10.2000     -1.3662
    2761      97     8     -0.8472     69.9627     14.5088     -0.8946
    2762      97     7      0.4236     70.4349     14.9567     -0.1927
    2763      97     7      0.4236     69.0717     14.4097     -0.5592
    2764      98     8     -0.8472     84.8724      3.7512      2.0633
    2765      98     7      0.4236     84.1511      4.2730      2.4151
    2766      98     7      0.4236     84.5710      3.4785      1.1967
    2767      99     8     -0.8472     91.3498     22.9256     -3.2286
    2768      99     7      0.4236     91.8075     22.5316     -3.9712
    2769      99     7      0.4236     91.6628     22.4372     -2.4672
    2770     100     8     -0.8472    100.0545     18.8022      2.0259
    2771     100     7      0.4236    100.8517     19.2828      1.8030
    2772     100     7      0.4236    100.2572     18.3735      2.8573
    2773     101     8     -0.8472    103.4014     10.9689      2.8896
    2774     101     7      0.4236    103.4016     10.0241      2.7356
    2775     101     7      0.4236    103.3191     11.3542      2.0173
    2776     102     8     -0.8472     72.2510      2.0947     -0.4926
    2777     102     7      0.4236     71.6295      2.7179     -0.8688
    2778     102     7      0.4236     71.8843      1.2352     -0.7000
    2779     103     8     -0.8472     88.4024     14.4128      3.8190
    2780     103     7      0.4236     88.1438     13.5186      3.5961
    2781     103     7      0.4236     87.6408     14.7777      4.2695
    2782     104     8     -0.8472     63.3685     10.6232      3.4542
    2783     104     7      0.4236     63.4408      9.7150      3.7476
    2784     104     7      0.4236     63.7920     10.6326      2.5958
    2785     105     8     -0.8472     79.6748      8.2233     -4.1117
    2786     105     7      0.4236     79.4674      7.3484     -4.4401
    2787     105     7      0.4236     79.3479      8.2257     -3.2120
    2788     106     8     -0.8472    105.3096      3.9305      4.9295
    2789     106     7      0.4236    104.4574      4.3606      5.0000
    2790     106     7      0.4236    105.4108      3.7502      3.9949
    2791     107     8     -0.8472     82.4268     11.3158      2.2299
    2792     107     7      0.4236     81.6099     10.8180      2.2628
    2793     107     7      0.4236     83.0390     10.7423      1.7689
    2794     108     8     -0.8472     74.7311     11.4596      3.9052
    2795     108     7      0.4236     74.0024     12.0788      3.9478
    2796     108     7      0.4236     74.4356     10.7058      4.4158
    2797     109     8     -0.8472     65.7838     10.0363     -4.0851
    2798     109     7      0.4236     65.2355     10.1690     -4.8584
    2799     109     7      0.4236     65.3996     10.6050     -3.4179
    2800     110     8     -0.8472     97.8775      5.4445      4.9651
    2801     110     7      0.4236     97.5431      4.9907      4.1915
    2802     110     7      0.4236     97.3773      6.2598      5.0000
    2803     111     8     -0.8472     84.2446     11.7334      4.1120
    2804     111     7      0.4236     84.3903     11.4071      5.0000
    2805     111     7      0.4236     84.9856     11.3968      3.6081
    2806     112     8     -0.8472     85.0364     25.5189     -2.4639
    2807     112     7      0.4236     85.7206     25.2530     -3.0782
    2808     112     7      0.4236     85.2431     26.4297     -2.2540
    2809     113     8     -0.8472    105.0955      3.0511      1.5460
    2810     113     7      0.4236    104.6879      3.0386      0.6800
    2811     113     7      0.4236    104.3629      3.1471      2.1546
    2812     114     8     -0.8472     93.0403      7.4556      3.6955
    2813     114     7      0.4236     92.1677      7.6219      4.0521
    2814     114     7      0.4236     93.2476      6.5637      3.9745
    2815     115     8     -0.8472     92.4660     12.6957     -0.6912
    2816     115     7      0.4236     93.3946     12.6829     -0.9230
    2817     115     7      0.4236     92.4549     12.5978      0.2609
    2818     116     8     -0.8472     64.3093     25.4919     -1.2156
    2819     116     7      0.4236     64.4733     24.9749     -2.0043
    2820     116     7      0.4236     63.8573     24.8903     -0.6239
    2821     117     8     -0.8472     70.1151     17.1275     -4.4684
    2822     117     7      0.4236     69.3549     17.4297     -3.9714
    2823     117     7      0.4236     69.7827     16.4035     -4.9989
    2824     118     8     -0.8472     69.0883      6.1349     -0.0084
    2825     118     7      0.4236     69.2025      6.9466     -0.5027
    2826     118     7      0.4236     68.5210      5.5959     -0.5597
    2827     119     8     -0.8472     89.9881     13.4455      4.9999
    2828     119     7      0.4236     90.4879     14.0122      4.4122
    2829     119     7      0.4236     90.1763     12.5579      4.6949
    2830     120     8     -0.8472     97.4856     25.5895      4.1139
    2831     120     7      0.4236     96.6151     25.2282      3.9464
    2832     120     7      0.4236     98.0026     25.3339      3.3500
    2833     121     8     -0.8472     70.1093      4.1890     -4.2892
    2834     121     7      0.4236     70.2510      4.9058     -4.9076
    2835     121     7      0.4236     70.6101      4.4392     -3.5128
    2836     122     8     -0.8472     73.3481     26.2887     -2.6021
    2837     122     7      0.4236     73.0625     25.7239     -3.3202
    2838     122     7      0.4236     73.1659     25.7816     -1.8110
    2839     123     8     -0.8472     98.5230      1.3848      2.6837
    2840     123     7      0.4236     98.3330      1.2657      1.7531
    2841     123     7      0.4236     98.7553      0.5100      2.9950
    2842     124     8     -0.8472     65.8120      8.2853      1.6782
    2843     124     7      0.4236     66.1580      9.0024      2.2096
    2844     124     7      0.4236     64.8881      8.5026      1.5543
    2845     125     8     -0.8472     61.4281     11.3174      4.9980
    2846     125     7      0.4236     60.9346     11.6588      4.2523
    2847     125     7      0.4236     61.2939     10.3703      4.9612
    2848     126     8     -0.8472     64.7296      2.6091      2.5938
    2849     126     7      0.4236     64.7657      2.7393      1.6462
    2850     126     7      0.4236     64.9766      1.6930      2.7198
    2851     127     8     -0.8472     68.2878     22.7541      4.0843
    2852     127     7      0.4236     68.1907     23.2290      4.9097
    2853     127     7      0.4236     67.5096     22.9895      3.5790
    2854     128     8     -0.8472     93.5171     23.1531      0.1765
    2855     128     7      0.4236     92.6120     23.1141      0.4855
    2856     128     7      0.4236     93.9191     22.3507      0.5094
    2857     129     8     -0.8472     82.7900     19.5422     -4.8998
    2858     129     7      0.4236     82.9380     19.9668     -4.0548
    2859     129     7      0.4236     83.5267     18.9388     -4.9974
    2860     130     8     -0.8472     62.5107     16.3515      4.7090
    2861     130     7      0.4236     61.9054     17.0337      4.9997
    2862     130     7      0.4236     62.0494     15.5311      4.8832
    2863     131     8     -0.8472     83.3592     16.7664     -1.3325
    2864     131     7      0.4236     84.2382     16.3942     -1.2612
    2865     131     7      0.4236     83.4226     17.3954     -2.0513
    2866     132     8     -0.8472     99.2341     16.0493     -0.2986
    2867     132     7      0.4236     99.3803     16.8365     -0.8232
    2868     132     7      0.4236     99.6139     16.2561      0.5553
    2869     133     8     -0.8472     68.8670      1.0549     -0.8995
    2870     133     7      0.4236     69.3652      0.7790     -0.1301
    2871     133     7      0.4236     69.3956      0.7667     -1.6436
    2872     134     8     -0.8472    102.2522      4.7825      1.5451
    2873     134     7      0.4236    102.7145      4.1963      0.9460
    2874     134     7      0.4236    101.4141      4.3490      1.7061
    2875     135     8     -0.8472     60.7497     17.8359      0.0898
    2876     135     7      0.4236     59.8353     17.6168      0.2689
    2877     135     7      0.4236     60.7221     18.3290     -0.7301
    2878     136     8     -0.8472     90.7951     25.9501      4.8906
    2879     136     7      0.4236     90.8214     26.5366      4.1346
    2880     136     7      0.4236     90.6946     25.0763      4.5130
    2881     137     8     -0.8472     84.9659      4.9458     -4.1335
    2882     137     7      0.4236     84.6332      5.5095     -4.8319
    2883     137     7      0.4236     85.5792      4.3563     -4.5724
    2884     138     8     -0.8472     87.6526     15.9083     -1.1596
    2885     138     7      0.4236     87.7525     15.0491     -0.7497
    2886     138     7      0.4236     87.6817     16.5272     -0.4300
    2887     139     8     -0.8472    100.7793      0.5121      4.0898
    2888     139     7      0.4236    101.7256      0.6493      4.1334
    2889     139     7      0.4236    100.5137      0.3810      5.0000
    2890     140     8     -0.8472     68.4907      3.0971     -3.2411
    2891     140     7      0.4236     68.1379      2.3128     -2.8208
    2892     140     7      0.4236     68.6770      3.6944     -2.5167
    2893     141     8     -0.8472     65.7639      7.2928      4.3549
    2894     141     7      0.4236     65.1622      6.9209      4.9998
    2895     141     7      0.4236     65.1949      7.7151      3.7114
    2896     142     8     -0.8472     71.6113     20.7739      1.5797
    2897     142     7      0.4236     71.2034     19.9149      1.6888
    2898     142     7      0.4236     71.4281     21.2325      2.3997
    2899     143     8     -0.8472    106.5293     13.7925     -2.9897
    2900     143     7      0.4236    107.1004     13.5790     -2.2519
    2901     143     7      0.4236    106.5274     13.0013     -3.5285
    2902     144     8     -0.8472     93.6454     21.5350      4.4230
    2903     144     7      0.4236     94.4090     21.5208      5.0000
    2904     144     7      0.4236     92.9932     20.9995      4.8748
    2905     145     8     -0.8472    100.7913     14.7512     -1.8074
    2906     145     7      0.4236    101.5358     14.1538     -1.7364
    2907     145     7      0.4236    101.1351     15.5979     -1.5226
    2908     146     8     -0.8472     65.8685      7.3105     -3.6173
    2909     146     7      0.4236     66.0796      7.8000     -4.4124
    2910     146     7      0.4236     65.6388      7.9826     -2.9756
    2911     147     8     -0.8472     75.4761      8.7608      4.2403
    2912     147     7      0.4236     75.1052      7.9647      4.6209
    2913     147     7      0.4236     75.5214      8.5795      3.3015
    2914     148     8     -0.8472    101.8654     11.9901     -1.3757
    2915     148     7      0.4236    102.4537     11.3749     -0.9381
    2916     148     7      0.4236    102.0741     11.9017     -2.3057
    2917     149     8     -0.8472     93.1226     20.4282      1.3032
    2918     149     7      0.4236     93.5499     19.9999      0.5614
    2919     149     7      0.4236     93.5074     20.0124      2.0747
    2920     150     8     -0.8472     66.8196     12.2289     -4.1503
    2921     150     7      0.4236     66.4077     12.0721     -5.0000
    2922     150     7      0.4236     66.2951     12.9246     -3.7540
    2923     151     8     -0.8472     94.4177     26.3425      4.4522
    2924     151     7      0.4236     94.8317     26.4824      3.6006
    2925     151     7      0.4236     94.5044     25.4023      4.6096
    2926     152     8     -0.8472     92.4857      7.0660     -2.3087
    2927     152     7      0.4236     91.8165      7.4527     -1.7442
    2928     152     7      0.4236     92.1951      6.1638     -2.4422
    2929     153     8     -0.8472    104.1490      1.0411      4.0792
    2930     153     7      0.4236    104.2851      0.4427      3.3445
    2931     153     7      0.4236    104.8316      0.8078      4.7083
    2932     154     8     -0.8472    107.9499     15.6234      3.2623
    2933     154     7      0.4236    107.5888     16.0372      4.0463
    2934     154     7      0.4236    107.9999     16.3305      2.6191
    2935     155     8     -0.8472    103.3642     25.0567      0.3394
    2936     155     7      0.4236    103.9716     25.3186     -0.3524
    2937     155     7      0.4236    102.7624     25.7964      0.4231
    2938     156     8     -0.8472    103.4670     22.6466      1.6299
    2939     156     7      0.4236    103.1189     22.3450      2.4690
    2940     156     7      0.4236    103.0470     22.0837      0.9796
    2941     157     8     -0.8472     71.0821     11.2484     -1.3772
    2942     157     7      0.4236     71.4694     11.4480     -0.5249
    2943     157     7      0.4236     71.7509     10.7350     -1.8303
    2944     158     8     -0.8472     63.9891     13.5048      4.5881
    2945     158     7      0.4236     64.3934     13.8414      3.7885
    2946     158     7      0.4236     64.5608     12.7877      4.8625
    2947     159     8     -0.8472    103.9246     20.1471      1.6263
    2948     159     7      0.4236    103.5789     19.6388      0.8926
    2949     159     7      0.4236    103.3818     19.8916      2.3721
    2950     160     8     -0.8472     89.6562      9.8701      4.1231
    2951     160     7      0.4236     90.3160      9.7436      4.8049
    2952     160     7      0.4236     89.9730     10.6194      3.6187
    2953     161     8     -0.8472     59.4750     15.5209      2.9757
    2954     161     7      0.4236     59.5891     16.1480      2.2616
    2955     161     7      0.4236     59.5366     16.0495      3.7714
    2956     162     8     -0.8472    101.0460     23.6682     -4.1444
    2957     162     7      0.4236    101.1445     23.2170     -3.3060
    2958     162     7      0.4236    100.4891     24.4214     -3.9477
    2959     163     8     -0.8472     79.9946     20.9056     -1.8595
    2960     163     7      0.4236     79.1213     20.8722     -2.2497
    2961     163     7      0.4236     80.0278     20.1445     -1.2799
    2962     164     8     -0.8472    106.0562     12.4292     -0.4874
    2963     164     7      0.4236    105.9150     13.3618     -0.3246
    2964     164     7      0.4236    106.5409     12.1225      0.2790
    2965     165     8     -0.8472     68.9550      7.9818     -4.1090
    2966     165     7      0.4236     68.6299      8.1115     -4.9999
    2967     165     7      0.4236     69.6707      8.6113     -4.0206
    2968     166     8     -0.8472     67.0358     17.2742      0.4719
    2969     166     7      0.4236     66.2189     17.2083     -0.0226
    2970     166     7      0.4236     67.5219     16.4831      0.2388
    2971     167     8     -0.8472     63.7527     26.9738      2.7291
    2972     167     7      0.4236     63.0038     26.6729      3.2438
    2973     167     7      0.4236     63.3860     27.1789      1.8690
    2974     168     8     -0.8472    107.3839     24.8756     -2.7033
    2975     168     7      0.4236    106.5208     24.6458     -3.0475
    2976     168     7      0.4236    107.5925     24.1718     -2.0891
    2977     169     8     -0.8472     74.8328      2.3323     -0.6795
    2978     169     7      0.4236     74.4799      1.8852      0.0897
    2979     169     7      0.4236     74.2997      2.0139     -1.4079
    2980     170     8     -0.8472     79.1478     22.4179      0.7669
    2981     170     7      0.4236     79.5240     23.2478      0.4738
    2982     170     7      0.4236     78.5654     22.1536      0.0547
    2983     171     8     -0.8472     78.1858      4.6404     -4.1831
    2984     171     7      0.4236     78.7728      3.8852     -4.2183
    2985     171     7      0.4236     77.3196      4.2801     -4.3730
    2986     172     8     -0.8472     83.1089     24.6360     -3.2568
    2987     172     7      0.4236     82.4065     24.3487     -3.8402
    2988     172     7      0.4236     82.8493     24.3159     -2.3929
    2989     173     8     -0.8472     66.1596      1.5667      0.3594
    2990     173     7      0.4236     66.2472      1.4653     -0.5884
    2991     173     7      0.4236     67.0425      1.4207      0.6989
    2992     174     8     -0.8472     96.9928     24.7687     -1.1532
    2993     174     7      0.4236     96.7351     23.9862     -1.6404
    2994     174     7      0.4236     97.1087     24.4638     -0.2533
    2995     175     8     -0.8472     87.1539     22.1947     -1.6333
    2996     175     7      0.4236     86.9531     22.9113     -2.2353
    2997     175     7      0.4236     87.9614     22.4667     -1.1973
    2998     176     8     -0.8472     66.7293     11.5883      2.5118
    2999     176     7      0.4236     67.4182     10.9600      2.7284
    3000     176     7      0.4236     66.1935     11.6393      3.3034
    3001     177     8     -0.8472    104.8390      5.4849      0.9058
    3002     177     7      0.4236    105.1901      6.0217      0.1953
    3003     177     7      0.4236    105.3772      5.7096      1.6648
    3004     178     8     -0.8472    105.6277     22.1221     -1.6933
    3005     178     7      0.4236    106.1042     21.4079     -2.1163
    3006     178     7      0.4236    105.2683     21.7321     -0.8964
    3007     179     8     -0.8472     85.8593     14.9799      2.1176
    3008     179     7      0.4236     86.5621     15.6219      2.2188
    3009     179     7      0.4236     85.5892     14.7766      3.0131
    3010     180     8     -0.8472     84.8198     16.0996     -3.5292
    3011     180     7      0.4236     85.1899     15.3670     -4.0218
    3012     180     7      0.4236     85.1102     16.8787     -4.0034
    3013     181     8     -0.8472     85.0763     26.4599     -4.8296
    3014     181     7      0.4236     84.6619     25.6098     -4.9772
    3015     181     7      0.4236     84.3509     27.0844     -4.8335
    3016     182     8     -0.8472     68.2009     15.2574     -3.3915
    3017     182     7      0.4236     67.7761     14.4861     -3.0162
    3018     182     7      0.4236     69.1276     15.1491     -3.1773
    3019     183     8     -0.8472     71.3763     26.7054      3.3886
    3020     183     7      0.4236     70.5550     27.1971      3.3834
    3021     183     7      0.4236     71.6919     26.7747      4.2896
    3022     184     8     -0.8472     84.1803     16.9365      4.2754
    3023     184     7      0.4236     83.8178     16.3115      3.6476
    3024     184     7      0.4236     84.6185     16.3925      4.9299
    3025     185     8     -0.8472    101.1345     25.2626     -1.3388
    3026     185     7      0.4236    102.0259     25.0091     -1.5781
    3027     185     7      0.4236    100.7053     24.4394     -1.1055
    3028     186     8     -0.8472     66.4115     14.3812     -0.5807
    3029     186     7      0.4236     65.8378     15.1028     -0.8385
    3030     186     7      0.4236     65.9740     13.9840      0.1723
    3031     187     8     -0.8472     77.1444     15.1709     -2.9734
    3032     187     7      0.4236     76.4619     15.7299     -2.6018
    3033     187     7      0.4236     76.6767     14.3958     -3.2845
    3034     188     8     -0.8472     59.4771      9.1943      3.1597
    3035     188     7      0.4236     59.9589     10.0213      3.1473
    3036     188     7      0.4236     60.0214      8.5918      2.6527
    3037     189     8     -0.8472     74.3727     15.6088      1.6706
    3038     189     7      0.4236     74.8893     15.1042      2.2988
    3039     189     7      0.4236     74.4504     15.1221      0.8500
    3040     190     8     -0.8472     59.4750     25.4188     -3.5407
    3041     190     7      0.4236     59.5320     25.1671     -4.4624
    3042     190     7      0.4236     60.2519     25.0312     -3.1376
    3043     191     8     -0.8472     89.4688     23.8868     -4.2257
    3044     191     7      0.4236     89.2384     23.3584     -4.9898
    3045     191     7      0.4236     89.0981     23.4096     -3.4833
    3046     192     8     -0.8472     88.3631      2.4149      4.5745
    3047     192     7      0.4236     88.6680      2.7785      3.7432
    3048     192     7      0.4236     87.6016      2.9474      4.8044
    3049     193     8     -0.8472     87.3962     26.1286     -1.5997
    3050     193     7      0.4236     86.9648     26.5990     -0.8864
    3051     193     7      0.4236     87.1921     25.2075     -1.4378
    3052     194     8     -0.8472    102.8247      6.1993      4.0307
    3053     194     7      0.4236    103.3395      6.2502      4.8360
    3054     194     7      0.4236    103.4403      6.4361      3.3370
    3055     195     8     -0.8472     84.8449     21.6932     -2.3642
    3056     195     7      0.4236     84.9336     22.2908     -3.1066
    3057     195     7      0.4236     84.7394     22.2671     -1.6054
    3058     196     8     -0.8472     92.7233     15.6922      2.3961
    3059     196     7      0.4236     92.2576     15.9699      1.6072
    3060     196     7      0.4236     92.4152     16.2880      3.0789
    3061     197     8     -0.8472     72.5871     22.5241      4.5105
    3062     197     7      0.4236     71.8884     21.8723      4.4545
    3063     197     7      0.4236     73.2858     22.0858      4.9963
    3064     198     8     -0.8472    103.9128     25.0429      3.5214
    3065     198     7      0.4236    104.2752     24.3975      2.9145
    3066     198     7      0.4236    104.2610     24.7904      4.3765
    3067     199     8     -0.8472     82.6203      6.9427      3.1234
    3068     199     7      0.4236     82.3140      6.3358      3.7973
    3069     199     7      0.4236     82.8262      6.3847      2.3735
    3070     200     8     -0.8472    104.4772     26.7728     -2.3950
    3071     200     7      0.4236    104.9708     26.8928     -1.5837
    3072     200     7      0.4236    105.1287     26.4768     -3.0308
    3073     201     8     -0.8472    101.3390     19.6824     -3.7061
    3074     201     7      0.4236    100.7990     20.3336     -4.1540
    3075     201     7      0.4236    101.5204     20.0692     -2.8495
    3076     202     8     -0.8472     92.5099     10.4011     -0.0390
    3077     202     7      0.4236     91.5537     10.4295     -0.0051
    3078     202     7      0.4236     92.7810     10.3458      0.8774
    3079     203     8     -0.8472     93.3586      7.1422     -4.6717
    3080     203     7      0.4236     92.4709      6.9954     -4.9983
    3081     203     7      0.4236     93.5311      8.0662     -4.8527
    3082     204     8     -0.8472     68.6854     18.1600      3.0842
    3083     204     7      0.4236     68.2467     17.3354      3.2934
    3084     204     7      0.4236     69.0014     18.4845      3.9275
    3085     205     8     -0.8472     98.6167     13.3549      0.5604
    3086     205     7      0.4236     99.3777     13.8926      0.3414
    3087     205     7      0.4236     98.1625     13.8486      1.2433
    3088     206     8     -0.8472    100.8000     21.6326     -0.7051
    3089     206     7      0.4236    100.3430     22.0750     -1.4204
    3090     206     7      0.4236    101.1187     22.3429     -0.1483
    3091     207     8     -0.8472     69.0846      5.8487     -2.7047
    3092     207     7      0.4236     69.9106      6.3173     -2.5846
    3093     207     7      0.4236     68.4095      6.5127     -2.5649
    3094     208     8     -0.8472     98.8236     10.9541     -1.6178
    3095     208     7      0.4236     99.6701     11.3309     -1.8580
    3096     208     7      0.4236     98.6926     10.2407     -2.2425
    3097     209     8     -0.8472     73.9786      5.8037     -2.1511
    3098     209     7      0.4236     73.9198      6.2155     -3.0132
    3099     209     7      0.4236     73.8320      6.5195     -1.5327
    3100     210     8     -0.8472     93.8687     15.0876     -2.6167
    3101     210     7      0.4236     94.0871     14.5309     -3.3641
    3102     210     7      0.4236     94.1291     14.5750     -1.8514
    3103     211     8     -0.8472     69.8587      3.4236      2.9839
    3104     211     7      0.4236     69.4843      3.1294      2.1535
    3105     211     7      0.4236     69.8258      4.3791      2.9368
    3106     212     8     -0.8472     60.8855     17.6811      3.1610
    3107     212     7      0.4236     61.5270     17.1446      2.6954
    3108     212     7      0.4236     60.5633     18.2960      2.5019
    3109     213     8     -0.8472     67.4911     24.7335     -3.1401
    3110     213     7      0.4236     67.0910     25.3476     -2.5245
    3111     213     7      0.4236     67.7691     25.2785     -3.8763
    3112     214     8     -0.8472    102.9036     16.5032      0.2057
    3113     214     7      0.4236    101.9509     16.5530      0.2842
    3114     214     7      0.4236    103.0889     15.5679      0.1216
    3115     215     8     -0.8472     87.1711      0.2111      2.8077
    3116     215     7      0.4236     86.7845      0.8603      2.2201
    3117     215     7      0.4236     87.2043      0.6477      3.6590
    3118     216     8     -0.8472     61.8676     12.8510     -3.1412
    3119     216     7      0.4236     62.4529     12.6392     -3.8684
    3120     216     7      0.4236     61.5992     12.0005     -2.7935
    3121     217     8     -0.8472     91.2050     14.7820     -4.1433
    3122     217     7      0.4236     90.6665     14.6243     -4.9187
    3123     217     7      0.4236     90.6094     14.6478     -3.4061
    3124     218     8     -0.8472     86.3386     23.5306     -4.2995
    3125     218     7      0.4236     87.1342     23.0186     -4.4446
    3126     218     7      0.4236     86.3473     24.1896     -4.9936
    3127     219     8     -0.8472     85.3178     19.3765      0.0336
    3128     219     7      0.4236     85.9936     20.0488      0.1210
    3129     219     7      0.4236     85.6387     18.8028     -0.6622
    3130     220     8     -0.8472     82.8164     25.1337      4.3416
    3131     220     7      0.4236     82.9739     25.8434      4.9643
    3132     220     7      0.4236     82.4295     25.5646      3.5795
    3133     221     8     -0.8472     66.6990     27.1998      1.3313
    3134     221     7      0.4236     65.7459     27.1359      1.2715
    3135     221     7      0.4236     67.0191     26.7539      0.5471
    3136     222     8     -0.8472     85.7657     10.4818     -2.9149
    3137     222     7      0.4236     85.3533     10.8820     -3.6805
    3138     222     7      0.4236     85.3088     10.8672     -2.1673
    3139     223     8     -0.8472     99.0842      9.5597      4.0326
    3140     223     7      0.4236     99.6158      9.6955      4.8169
    3141     223     7      0.4236     99.6833      9.7262      3.3049
    3142     224     8     -0.8472     63.3289     12.3884      0.9390
    3143     224     7      0.4236     62.7778     13.0772      1.3106
    3144     224     7      0.4236     64.1741     12.4958      1.3754
    3145     225     8     -0.8472     80.8010     26.8851     -4.3723
    3146     225     7      0.4236     81.3268     26.1401     -4.6636
    3147     225     7      0.4236     81.1428     27.0948     -3.5031
    3148     226     8     -0.8472    100.6475     25.9350      3.8253
    3149     226     7      0.4236    100.3949     25.5752      4.6755
    3150     226     7      0.4236    100.3073     25.3067      3.1882
    3151     227     8     -0.8472     95.5491     26.9317      0.0691
    3152     227     7      0.4236     96.3956     26.8150      0.5004
    3153     227     7      0.4236     95.6314     26.4516     -0.7549
    3154     228     8     -0.8472     97.7346     21.3456      2.3734
    3155     228     7      0.4236     97.5838     20.4193      2.1853
    3156     228     7      0.4236     98.5560     21.5505      1.9267
    3157     229     8     -0.8472     95.5866     10.2189     -2.9589
    3158     229     7      0.4236     95.8781     11.1253     -3.0577
    3159     229     7      0.4236     95.2449     10.1727     -2.0660
    3160     230     8     -0.8472     92.1340     22.4760      3.0975
    3161     230     7      0.4236     91.4422     23.0768      2.8208
    3162     230     7      0.4236     92.9175     22.7870      2.6440
    3163     231     8     -0.8472     75.6041     13.0671      1.7258
    3164     231     7      0.4236     75.2312     12.1981      1.8741
    3165     231     7      0.4236     75.7900     13.0915      0.7872
    3166     232     8     -0.8472     92.6280     25.2148      2.4633
    3167     232     7      0.4236     93.4963     25.2283      2.0606
    3168     232     7      0.4236     92.6827     25.8548      3.1730
    3169     233     8     -0.8472     91.0749     19.5830      1.3380
    3170     233     7      0.4236     90.5083     19.2025      2.0091
    3171     233     7      0.4236     90.7904     20.4946      1.2724
    3172     234     8     -0.8472     92.4094     17.8365     -0.7207
    3173     234     7      0.4236     91.8140     17.6657      0.0091
    3174     234     7      0.4236     92.2472     17.1208     -1.3353
    3175     235     8     -0.8472     71.0537     17.6974      2.5845
    3176     235     7      0.4236     70.8826     17.2353      3.4052
    3177     235     7      0.4236     71.9302     18.0659      2.6948
    3178     236     8     -0.8472     61.7302     17.7910     -3.7221
    3179     236     7      0.4236     62.6619     17.5996     -3.8292
    3180     236     7      0.4236     61.3653     17.7084     -4.6032
    3181     237     8     -0.8472     71.1397     23.9174      3.4792
    3182     237     7      0.4236     71.5485     23.6128      2.6690
    3183     237     7      0.4236     70.4021     23.3225      3.6143
    3184     238     8     -0.8472     81.0512     13.6177      0.2319
    3185     238     7      0.4236     81.7604     13.3923      0.8339
    3186     238     7      0.4236     81.4492     13.5678     -0.6372
    3187     239     8     -0.8472    102.0430      8.9947      0.2802
    3188     239     7      0.4236    102.5001      8.4388     -0.3510
    3189     239     7      0.4236    102.7339      9.5247      0.6777
    3190     240     8     -0.8472    102.0421     15.3666     -3.8352
    3191     240     7      0.4236    102.5666     14.9928     -4.5433
    3192     240     7      0.4236    102.6555     15.4617     -3.1065
    3193     241     8     -0.8472    100.6074     13.4500     -4.3461
    3194     241     7      0.4236    100.0880     14.2540     -4.3479
    3195     241     7      0.4236    100.0310     12.7928     -3.9561
    3196     242     8     -0.8472    104.1322      8.4930     -2.0695
    3197     242     7      0.4236    103.5467      9.2409     -2.1886
    3198     242     7      0.4236    104.7739      8.5759     -2.7748
    3199     243     8     -0.8472     96.2114      7.0222     -2.0760
    3200     243     7      0.4236     96.5534      6.5465     -2.8330
    3201     243     7      0.4236     96.5690      6.5579     -1.3192
    3202     244     8     -0.8472    105.1817     21.7177      4.2601
    3203     244     7      0.4236    104.7443     22.5637      4.1642
    3204     244     7      0.4236    106.1154     21.9242      4.2188
    3205     245     8     -0.8472    100.2280      0.0354     -0.5000
    3206     245     7      0.4236    100.1682      0.7850      0.0922
    3207     245     7      0.4236     99.8363      0.3434     -1.3173
    3208     246     8     -0.8472     77.4487     21.7661      3.8901
    3209     246     7      0.4236     77.6706     21.6007      4.8064
    3210     246     7      0.4236     78.1769     22.2911      3.5578
    3211     247     8     -0.8472    106.3806      7.2645     -1.1848
    3212     247     7      0.4236    106.6969      7.5472     -0.3268
    3213     247     7      0.4236    107.1118      6.7740     -1.5604
    3214     248     8     -0.8472     92.9547      6.9250      1.3047
    3215     248     7      0.4236     92.8245      7.6784      0.7289
    3216     248     7      0.4236     92.1268      6.8382      1.7773
    3217     249     8     -0.8472     73.6331     11.4993     -0.9760
    3218     249     7      0.4236     74.1519     11.6645     -0.1887
    3219     249     7      0.4236     74.2604     11.1467     -1.6071
    3220     250     8     -0.8472     72.6469     15.8615      3.1878
    3221     250     7      0.4236     72.1741     15.2380      2.6364
    3222     250     7      0.4236     72.4573     15.5816      4.0833
    3223     251     8     -0.8472     60.4851     22.8531      4.1810
    3224     251     7      0.4236     59.8049     22.3364      3.7491
    3225     251     7      0.4236     60.7622     22.3138      4.9216
    3226     252     8     -0.8472     61.1518     20.5171      0.8541
    3227     252     7      0.4236     60.3126     20.1239      0.6147
    3228     252     7      0.4236     60.9549     21.0545      1.6213
    3229     253     8     -0.8472     63.1677     19.2830     -1.0363
    3230     253     7      0.4236     63.2460     20.2276     -0.9025
    3231     253     7      0.4236     62.9059     19.1913     -1.9524
    3232     254     8     -0.8472     80.5230     10.8458     -4.5816
    3233     254     7      0.4236     81.2903     10.4498     -4.9947
    3234     254     7      0.4236     79.7914     10.2916     -4.8532
    3235     255     8     -0.8472    105.2879     15.3211      1.7411
    3236     255     7      0.4236    105.7919     15.2931      0.9278
    3237     255     7      0.4236    105.3735     14.4407      2.1069
    3238     256     8     -0.8472     68.9013     11.5101     -3.8063
    3239     256     7      0.4236     68.9219     10.9693     -3.0168
    3240     256     7      0.4236     69.5103     12.2255     -3.6230
    3241     257     8     -0.8472     89.5047     15.5594      1.6397
    3242     257     7      0.4236     88.6363     15.1571      1.6498
    3243     257     7      0.4236     89.4801     16.1650      0.8988
    3244     258     8     -0.8472     81.4080     19.0385      2.8018
    3245     258     7      0.4236     81.0012     18.1738      2.7468
    3246     258     7      0.4236     82.0477     18.9582      3.5094
    3247     259     8     -0.8472     72.3349      3.0006     -4.0952
    3248     259     7      0.4236     72.6081      3.6074     -4.7833
    3249     259     7      0.4236     72.6417      3.4045     -3.2834
    3250     260     8     -0.8472    102.3859      9.2883     -4.0603
    3251     260     7      0.4236    102.8813      9.0498     -4.8438
    3252     260     7      0.4236    101.5279      8.8831     -4.1864
    3253     261     8     -0.8472     95.4587      2.0075     -1.1182
    3254     261     7      0.4236     94.6023      2.4224     -1.2216
    3255     261     7      0.4236     96.0742      2.7384     -1.0622
    3256     262     8     -0.8472     87.4043     24.6080      4.3975
    3257     262     7      0.4236     87.7494     25.3094      4.9501
    3258     262     7      0.4236     87.3006     23.8641      4.9908
    3259     263     8     -0.8472     75.4372     25.4741     -2.5379
    3260     263     7      0.4236     75.5522     25.4813     -3.4881
    3261     263     7      0.4236     75.8124     24.6394     -2.2571
    3262     264     8     -0.8472     66.5790     22.6081     -4.8572
    3263     264     7      0.4236     67.4888     22.6184     -4.5599
    3264     264     7      0.4236     66.0908     22.2353     -4.1231
    3265     265     8     -0.8472     90.1778      5.0986     -4.0513
    3266     265     7      0.4236     90.7935      5.6494     -4.5349
    3267     265     7      0.4236     89.4911      5.7007     -3.7648
    3268     266     8     -0.8472     82.1674     10.4238      4.8947
    3269     266     7      0.4236     81.9156      9.5056      4.7954
    3270     266     7      0.4236     81.3705     10.9143      4.6934
    3271     267     8     -0.8472     80.4702     14.2033      2.7777
    3272     267     7      0.4236     81.0863     14.9356      2.7631
    3273     267     7      0.4236     79.6676     14.5571      2.3943
    3274     268     8     -0.8472     95.3820      5.2114      3.8437
    3275     268     7      0.4236     95.1841      4.6646      3.0834
    3276     268     7      0.4236     95.2092      4.6466      4.5970
    3277     269     8     -0.8472     79.0492     18.6553     -3.5358
    3278     269     7      0.4236     79.3698     17.8844     -3.0676
    3279     269     7      0.4236     78.8683     18.3402     -4.4214
    3280     270     8     -0.8472     82.6320      4.1568      4.0889
    3281     270     7      0.4236     81.9130      3.5680      4.3182
    3282     270     7      0.4236     83.3991      3.7772      4.5175
    3283     271     8     -0.8472     96.2241     11.1936      1.1004
    3284     271     7      0.4236     95.6899     11.6237      0.4326
    3285     271     7      0.4236     96.6072     11.9135      1.6016
    3286     272     8     -0.8472     92.3303     25.3931     -3.7572
    3287     272     7      0.4236     92.0350     25.7420     -4.5982
    3288     272     7      0.4236     91.9052     25.9491     -3.1042
    3289     273     8     -0.8472     98.9386      7.8330     -2.3019
    3290     273     7      0.4236     99.7056      8.2923     -1.9600
    3291     273     7      0.4236     98.2191      8.1131     -1.7361
    3292     274     8     -0.8472    102.2923     17.2949      3.0336
    3293     274     7      0.4236    102.8946     17.5536      3.7311
    3294     274     7      0.4236    102.8136     17.3523      2.2328
    3295     275     8     -0.8472     87.5712     17.6203      4.3707
    3296     275     7      0.4236     87.0463     17.1256      5.0000
    3297     275     7      0.4236     87.5203     17.1102      3.5623
    3298     276     8     -0.8472     86.8367     24.5433      0.7566
    3299     276     7      0.4236     85.9731     24.9427      0.8608
    3300     276     7      0.4236     86.6876     23.7970      0.1762
    3301     277     8     -0.8472     82.8940     14.0949     -4.7905
    3302     277     7      0.4236     83.2863     14.0558     -3.9182
    3303     277     7      0.4236     81.9504     14.0852     -4.6299
    3304     278     8     -0.8472     95.0216      8.5015     -0.5255
    3305     278     7      0.4236     94.3187      9.0813     -0.2321
    3306     278     7      0.4236     95.0619      7.8164      0.1417
    3307     279     8     -0.8472     82.6619      9.7890     -0.8271
    3308     279     7      0.4236     83.5116     10.2220     -0.9087
    3309     279     7      0.4236     82.4127      9.5779     -1.7268
    3310     280     8     -0.8472    104.7472     12.1276     -2.2642
    3311     280     7      0.4236    104.4610     12.3469     -3.1509
    3312     280     7      0.4236    104.2407     12.7096     -1.6977
    3313     281     8     -0.8472    105.9436      0.8588      0.6821
    3314     281     7      0.4236    105.6149      0.0626      0.2645
    3315     281     7      0.4236    106.3513      0.5538      1.4927
    3316     282     8     -0.8472    101.1126      7.5982      2.2897
    3317     282     7      0.4236    101.3677      7.1860      1.4643
    3318     282     7      0.4236    101.6759      8.3691      2.3571
    3319     283     8     -0.8472     71.5100      1.4098      2.8226
    3320     283     7      0.4236     71.5842      1.9924      3.5785
    3321     283     7      0.4236     71.5807      1.9900      2.0646
    3322     284     8     -0.8472     60.7678     23.3468     -1.6068
    3323     284     7      0.4236     59.9509     23.0715     -2.0230
    3324     284     7      0.4236     60.8305     22.8055     -0.8199
    3325     285     8     -0.8472    107.0892      4.1778      1.3225
    3326     285     7      0.4236    108.0000      3.9210      1.1784
    3327     285     7      0.4236    106.7143      4.2357      0.4438
    3328     286     8     -0.8472     73.0925      8.9627      4.4319
    3329     286     7      0.4236     72.7428      9.2397      3.5850
    3330     286     7      0.4236     72.3246      8.9007      4.9999
    3331     287     8     -0.8472     63.2932     18.4215      1.1686
    3332     287     7      0.4236     63.2042     17.7250      0.5181
    3333     287     7      0.4236     62.3945     18.6966      1.3502
    3334     288     8     -0.8472     98.8435     23.3344     -2.9067
    3335     288     7      0.4236     98.3902     22.6317     -2.4409
    3336     288     7      0.4236     98.8725     24.0577     -2.2805
    3337     289     8     -0.8472    102.6073     11.7533     -5.0011
    3338     289     7      0.4236    103.3001     11.2062     -4.6310
    3339     289     7      0.4236    101.8375     11.5601     -4.4660
    3340     290     8     -0.8472     96.2599     14.5641     -1.0767
    3341     290     7      0.4236     96.5971     14.7263     -0.1956
    3342     290     7      0.4236     96.5712     15.3072     -1.5934
    3343     291     8     -0.8472     81.3268     11.5947     -1.8881
    3344     291     7      0.4236     80.7513     11.8510     -2.6088
    3345     291     7      0.4236     80.7406     11.4898     -1.1386
    3346     292     8     -0.8472     97.3605      3.4872      0.9722
    3347     292     7      0.4236     98.2087      3.4459      1.4139
    3348     292     7      0.4236     96.7546      3.7981      1.6448
    3349     293     8     -0.8472     80.0421      5.4366     -3.3064
    3350     293     7      0.4236     80.0277      4.7565     -2.6331
    3351     293     7      0.4236     80.5673      6.1404     -2.9254
    3352     294     8     -0.8472     69.9066     26.5926     -1.6261
    3353     294     7      0.4236     69.3012     27.2000     -1.2009
    3354     294     7      0.4236     69.8537     26.8127     -2.5561
    3355     295     8     -0.8472     72.0166     24.4127      0.5600
    3356     295     7      0.4236     71.8007     25.3038      0.8348
    3357     295     7      0.4236     72.8281     24.5055      0.0609
    3358     296     8     -0.8472    105.2904     17.6329      2.9074
    3359     296     7      0.4236    104.8273     18.2337      2.3237
    3360     296     7      0.4236    106.0875     17.4017      2.4305
    3361     297     8     -0.8472     76.8818      8.3953      0.1463
    3362     297     7      0.4236     77.7712      8.7355      0.0493
    3363     297     7      0.4236     76.7350      8.3737      1.0920
    3364     298     8     -0.8472    107.5533      3.0235      3.3968
    3365     298     7      0.4236    107.7348      2.2058      3.8601
    3366     298     7      0.4236    107.6116      3.6998      4.0716
    3367     299     8     -0.8472     88.2752      5.8576     -1.1420
    3368     299     7      0.4236     88.5448      6.3961     -1.8860
    3369     299     7      0.4236     88.1272      4.9888     -1.5157
    3370     300     8     -0.8472     92.1075     13.4832      2.6814
    3371     300     7      0.4236     91.7110     12.7260      3.1123
    3372     300     7      0.4236     91.4138     13.8308      2.1208
    3373     301     8     -0.8472     66.5283     18.1617      4.3944
    3374     301     7      0.4236     66.9679     18.7586      5.0000
    3375     301     7      0.4236     66.6338     17.2969      4.7909
    3376     302     8     -0.8472     76.9084      7.4324     -5.0000
    3377     302     7      0.4236     76.6987      6.5128     -4.8371
    3378     302     7      0.4236     77.1265      7.7852     -4.1373
    3379     303     8     -0.8472     62.6194      9.0751     21.5270
    3380     303     7      0.4236     63.0739      9.8892     21.7436
    3381     303     7      0.4236     63.3064      8.4980     21.1935
    3382     304     8     -0.8472     76.7080     23.6904     27.8225
    3383     304     7      0.4236     76.7398     23.0616     28.5435
    3384     304     7      0.4236     76.7319     23.1508     27.0323
    3385     305     8     -0.8472     76.0734     11.1504     28.9286
    3386     305     7      0.4236     76.7604     10.6304     29.3457
    3387     305     7      0.4236     76.5375     11.6957     28.2934
    3388     306     8     -0.8472     95.3292      6.0824     27.9439
    3389     306     7      0.4236     94.7597      6.8500     27.8911
    3390     306     7      0.4236     94.7281      5.3375     27.9490
    3391     307     8     -0.8472     85.6610     14.8851     26.1885
    3392     307     7      0.4236     86.1607     14.1398     26.5215
    3393     307     7      0.4236     85.2543     14.5614     25.3847
    3394     308     8     -0.8472     65.4217     14.0048     28.7896
    3395     308     7      0.4236     65.7034     13.7755     27.9040
    3396     308     7      0.4236     66.2341     14.0622     29.2925
    3397     309     8     -0.8472     80.7670     23.1563     23.2873
    3398     309     7      0.4236     81.4650     22.5256     23.1107
    3399     309     7      0.4236     80.3706     23.3213     22.4318
    3400     310     8     -0.8472     88.8275     11.2596     29.3567
    3401     310     7      0.4236     88.2467     10.4988     29.3468
    3402     310     7      0.4236     89.0143     11.4069     30.2839
    3403     311     8     -0.8472    107.4963     22.9102     22.2196
    3404     311     7      0.4236    107.9301     22.5290     21.4562
    3405     311     7      0.4236    107.5643     22.2361     22.8958
    3406     312     8     -0.8472     63.0370     14.6195     29.7143
    3407     312     7      0.4236     63.3667     14.8793     28.8541
    3408     312     7      0.4236     62.3300     14.0029     29.5242
    3409     313     8     -0.8472    102.7541     22.4874     21.4857
    3410     313     7      0.4236    102.9885     23.2780     21.9718
    3411     313     7      0.4236    103.3517     21.8166     21.8161
    3412     314     8     -0.8472     88.2924     14.7143     23.6024
    3413     314     7      0.4236     88.6433     14.4708     22.7458
    3414     314     7      0.4236     88.4074     13.9310     24.1404
    3415     315     8     -0.8472     88.7761     14.5925     27.4528
    3416     315     7      0.4236     88.6746     15.1428     28.2294
    3417     315     7      0.4236     88.5359     15.1620     26.7220
    3418     316     8     -0.8472    104.9441     23.3047     26.3667
    3419     316     7      0.4236    105.5292     23.1150     25.6333
    3420     316     7      0.4236    105.5041     23.2491     27.1410
    3421     317     8     -0.8472     69.5019      9.6698     25.9931
    3422     317     7      0.4236     70.0638      9.2202     25.3619
    3423     317     7      0.4236     68.8728      9.0040     26.2712
    3424     318     8     -0.8472     85.1327     24.1281     21.2231
    3425     318     7      0.4236     85.2230     24.1868     22.1742
    3426     318     7      0.4236     84.5115     24.8206     20.9978
    3427     319     8     -0.8472     73.4047     25.7808     21.0094
    3428     319     7      0.4236     72.7354     25.2676     20.5568
    3429     319     7      0.4236     73.0428     25.9300     21.8829
    3430     320     8     -0.8472     87.0282     23.3871     23.1669
    3431     320     7      0.4236     86.3659     22.7210     23.3511
    3432     320     7      0.4236     87.4372     23.5598     24.0149
    3433     321     8     -0.8472     66.2362      9.7323     25.6916
    3434     321     7      0.4236     66.8640      9.8237     24.9749
    3435     321     7      0.4236     66.7083     10.0406     26.4651
    3436     322     8     -0.8472     73.4608     17.3156     22.4328
    3437     322     7      0.4236     72.9802     17.2179     23.2549
    3438     322     7      0.4236     72.7819     17.3291     21.7581
    3439     323     8     -0.8472     90.6093     12.9370     26.0257
    3440     323     7      0.4236     91.1961     13.5052     26.5248
    3441     323     7      0.4236     90.2769     13.4943     25.3219
    3442     324     8     -0.8472     76.1003     12.8406     23.5909
    3443     324     7      0.4236     76.2384     12.4128     24.4359
    3444     324     7      0.4236     76.1019     13.7763     23.7924
    3445     325     8     -0.8472     96.1026     12.6450     22.7807
    3446     325     7      0.4236     96.3320     12.2408     23.6175
    3447     325     7      0.4236     96.1321     11.9252     22.1504
    3448     326     8     -0.8472    104.3179      5.6921     28.0806
    3449     326     7      0.4236    104.7621      4.8453     28.1244
    3450     326     7      0.4236    104.5231      6.1142     28.9148
    3451     327     8     -0.8472     61.5775     16.5063     24.2429
    3452     327     7      0.4236     62.3230     16.1451     23.7634
    3453     327     7      0.4236     60.8583     16.4964     23.6113
    3454     328     8     -0.8472     64.6048     16.2373     25.8055
    3455     328     7      0.4236     63.9765     16.6828     25.2372
    3456     328     7      0.4236     65.3411     16.8452     25.8723
    3457     329     8     -0.8472     97.3561     12.3141     26.5479
    3458     329     7      0.4236     97.0730     11.9230     25.7214
    3459     329     7      0.4236     97.2221     13.2541     26.4269
    3460     330     8     -0.8472     76.7808      6.4605     21.7963
    3461     330     7      0.4236     76.5153      6.4824     20.8769
    3462     330     7      0.4236     76.7381      7.3736     22.0802
    3463     331     8     -0.8472     95.7063      1.5396     25.7155
    3464     331     7      0.4236     95.4515      2.4617     25.6831
    3465     331     7      0.4236     94.8923      1.0721     25.9026
    3466     332     8     -0.8472     73.1795     13.5121     24.2575
    3467     332     7      0.4236     73.2601     14.3261     23.7603
    3468     332     7      0.4236     72.8942     13.7898     25.1280
    3469     333     8     -0.8472    104.9255     10.9711     20.9591
    3470     333     7      0.4236    105.5452     11.4232     21.5317
    3471     333     7      0.4236    104.6851     11.6244     20.3021
    3472     334     8     -0.8472     85.0780     14.4877     29.4060
    3473     334     7      0.4236     85.7703     13.9139     29.7342
    3474     334     7      0.4236     84.4070     13.8899     29.0763
    3475     335     8     -0.8472     91.5853     10.9794     26.2748
    3476     335     7      0.4236     91.4621     10.5558     25.4253
    3477     335     7      0.4236     91.1749     10.3839     26.9018
    3478     336     8     -0.8472     86.4665      5.8935     26.3635
    3479     336     7      0.4236     85.9767      6.5709     26.8298
    3480     336     7      0.4236     85.8649      5.5863     25.6853
    3481     337     8     -0.8472     60.4590      3.3487     23.9670
    3482     337     7      0.4236     61.0442      3.2730     23.2134
    3483     337     7      0.4236     61.0392      3.3042     24.7269
    3484     338     8     -0.8472     99.5930      5.1074     26.9797
    3485     338     7      0.4236     98.8217      4.9100     26.4482
    3486     338     7      0.4236     99.3922      4.7390     27.8400
    3487     339     8     -0.8472     80.7896     21.3456     20.7636
    3488     339     7      0.4236     80.7717     20.4449     20.4401
    3489     339     7      0.4236     81.5214     21.7527     20.3000
    3490     340     8     -0.8472     95.7311      2.7538     21.2770
    3491     340     7      0.4236     95.9511      3.1554     20.4365
    3492     340     7      0.4236     95.2629      3.4384     21.7549
    3493     341     8     -0.8472     66.9079      0.0000     28.9717
    3494     341     7      0.4236     67.8225      0.0118     28.6895
    3495     341     7      0.4236     66.5335      0.8014     28.6060
    3496     342     8     -0.8472     91.1212      0.5636     26.4262
    3497     342     7      0.4236     91.6887      0.1245     25.7928
    3498     342     7      0.4236     91.7165      1.0989     26.9510
    3499     343     8     -0.8472     71.0088      8.2318     20.5102
    3500     343     7      0.4236     70.0880      7.9875     20.6027
    3501     343     7      0.4236     71.4899      7.5161     20.9256
    3502     344     8     -0.8472     70.3256      1.9408     28.2859
    3503     344     7      0.4236     71.1178      1.8100     27.7647
    3504     344     7      0.4236     69.6540      1.4298     27.8342
    3505     345     8     -0.8472     71.0863     20.7785     27.3911
    3506     345     7      0.4236     70.8950     21.2497     26.5802
    3507     345     7      0.4236     70.9782     19.8551     27.1633
    3508     346     8     -0.8472     95.4547     14.4209     28.5135
    3509     346     7      0.4236     95.9621     14.1707     29.2857
    3510     346     7      0.4236     96.1125     14.5966     27.8407
    3511     347     8     -0.8472     88.9656     26.8256     28.7879
    3512     347     7      0.4236     88.9119     27.0832     27.8676
    3513     347     7      0.4236     88.1807     27.1998     29.1881
    3514     348     8     -0.8472     78.7772     25.4452     23.6310
    3515     348     7      0.4236     79.6351     25.2179     23.2726
    3516     348     7      0.4236     78.5047     24.6652     24.1143
    3517     349     8     -0.8472     69.9355     16.5396     23.5357
    3518     349     7      0.4236     70.5222     16.4651     22.7830
    3519     349     7      0.4236     70.5077     16.4411     24.2966
    3520     350     8     -0.8472     97.8487     24.3666     24.9168
    3521     350     7      0.4236     97.3042     23.6409     25.2220
    3522     350     7      0.4236     97.2522     25.1141     24.8772
    3523     351     8     -0.8472    107.1230      5.8775     28.7327
    3524     351     7      0.4236    107.2523      5.3741     27.9289
    3525     351     7      0.4236    106.5738      5.3171     29.2810
    3526     352     8     -0.8472     61.9409     15.6304     27.1619
    3527     352     7      0.4236     61.4379     15.5125     27.9676
    3528     352     7      0.4236     61.6705     14.9030     26.6015
    3529     353     8     -0.8472    102.4627     10.3923     20.3334
    3530     353     7      0.4236    102.4479     11.3490     20.3051
    3531     353     7      0.4236    102.7114     10.1826     21.2336
    3532     354     8     -0.8472    102.4065      3.6342     29.3993
    3533     354     7      0.4236    102.6264      3.9160     30.2873
    3534     354     7      0.4236    102.7063      4.3501     28.8392
    3535     355     8     -0.8472     81.9576     18.9580     27.3632
    3536     355     7      0.4236     82.2620     19.3622     26.5507
    3537     355     7      0.4236     81.8828     19.6861     27.9801
    3538     356     8     -0.8472     81.4633     11.0670     23.2602
    3539     356     7      0.4236     80.6489     11.0844     22.7577
    3540     356     7      0.4236     81.5795     10.1469     23.4972
    3541     357     8     -0.8472     85.6221     11.0350     28.2062
    3542     357     7      0.4236     85.8819     11.7160     28.8266
    3543     357     7      0.4236     85.8547     11.3904     27.3484
    3544     358     8     -0.8472     62.7335     13.4470     25.3245
    3545     358     7      0.4236     62.4035     12.5775     25.0980
    3546     358     7      0.4236     63.1721     13.3253     26.1666
    3547     359     8     -0.8472    104.7564      9.4972     30.1640
    3548     359     7      0.4236    104.6491      9.8191     29.2690
    3549     359     7      0.4236    105.7038      9.4728     30.2984
    3550     360     8     -0.8472     88.6804     11.8933     26.6163
    3551     360     7      0.4236     89.0034     11.1786     27.1651
    3552     360     7      0.4236     88.5455     11.4938     25.7569
    3553     361     8     -0.8472     61.4001     25.0650     21.0462
    3554     361     7      0.4236     61.3298     24.5131     21.8250
    3555     361     7      0.4236     60.6106     24.8693     20.5414
    3556     362     8     -0.8472     61.3178     26.6019     27.3515
    3557     362     7      0.4236     61.9423     27.1986     26.9390
    3558     362     7      0.4236     61.3870     26.7913     28.2872
    3559     363     8     -0.8472     65.2850      9.5940     21.3707
    3560     363     7      0.4236     65.4481      9.0232     22.1216
    3561     363     7      0.4236     65.4496      9.0398     20.6078
    3562     364     8     -0.8472     78.3191     20.0365     27.9270
    3563     364     7      0.4236     79.2518     20.1379     27.7374
    3564     364     7      0.4236     77.9566     20.9166     27.8263
    3565     365     8     -0.8472     66.7972      6.6595     27.5571
    3566     365     7      0.4236     66.7644      7.2883     28.2781
    3567     365     7      0.4236     66.4481      7.1381     26.8052
    3568     366     8     -0.8472     77.7689     12.5327     20.8599
    3569     366     7      0.4236     77.0939     12.9167     20.3002
    3570     366     7      0.4236     77.3308     12.3860     21.6982
    3571     367     8     -0.8472     68.0636     19.8590     26.2661
    3572     367     7      0.4236     67.7393     20.5678     25.7105
    3573     367     7      0.4236     68.8325     20.2277     26.7010
    3574     368     8     -0.8472     81.6145     15.4875     25.3090
    3575     368     7      0.4236     81.7487     15.4136     24.3642
    3576     368     7      0.4236     80.7384     15.1308     25.4556
    3577     369     8     -0.8472     87.0933     20.0904     20.3001
    3578     369     7      0.4236     86.7215     19.6912     21.0866
    3579     369     7      0.4236     86.8468     21.0134     20.3600
    3580     370     8     -0.8472     98.7310     17.1076     27.6174
    3581     370     7      0.4236     99.4172     16.7637     28.1893
    3582     370     7      0.4236     99.1831     17.3195     26.8007
    3583     371     8     -0.8472    100.7403      6.8215     24.2669
    3584     371     7      0.4236    100.3639      5.9546     24.1153
    3585     371     7      0.4236    100.1246      7.4262     23.8529
    3586     372     8     -0.8472     77.2573     20.7431     21.2023
    3587     372     7      0.4236     77.9971     20.2978     21.6154
    3588     372     7      0.4236     77.5410     20.8938     20.3006
    3589     373     8     -0.8472    107.6354     10.9839     28.7898
    3590     373     7      0.4236    107.9988     10.4714     29.5119
    3591     373     7      0.4236    107.9653     10.5541     28.0007
    3592     374     8     -0.8472     74.2270     12.4975     20.4792
    3593     374     7      0.4236     74.7492     13.2801     20.3027
    3594     374     7      0.4236     74.0929     12.5073     21.4269
    3595     375     8     -0.8472     74.0999      9.3553     27.3257
    3596     375     7      0.4236     74.1032      8.9911     26.4405
    3597     375     7      0.4236     74.7668     10.0416     27.3054
    3598     376     8     -0.8472     65.3004      3.3331     23.3332
    3599     376     7      0.4236     65.4150      2.4756     23.7430
    3600     376     7      0.4236     64.3530      3.4693     23.3229
    3601     377     8     -0.8472     71.2991     24.2903     24.7610
    3602     377     7      0.4236     70.7721     24.3298     23.9629
    3603     377     7      0.4236     71.7077     23.4250     24.7362
    3604     378     8     -0.8472     76.4292     15.8740     26.3987
    3605     378     7      0.4236     75.4849     15.7788     26.5233
    3606     378     7      0.4236     76.6615     15.1781     25.7839
    3607     379     8     -0.8472     94.6485     26.7464     26.2280
    3608     379     7      0.4236     95.5512     27.0504     26.3229
    3609     379     7      0.4236     94.2548     26.8915     27.0884
    3610     380     8     -0.8472     72.8172     15.1689     20.5732
    3611     380     7      0.4236     72.7754     14.2524     20.3001
    3612     380     7      0.4236     72.5318     15.1602     21.4868
    3613     381     8     -0.8472    100.2457      5.8297     29.5496
    3614     381     7      0.4236    100.2891      6.4453     30.2813
    3615     381     7      0.4236    100.8297      5.1147     29.8025
    3616     382     8     -0.8472     82.9198     12.8855     26.6116
    3617     382     7      0.4236     82.4592     13.7070     26.4405
    3618     382     7      0.4236     83.0970     12.9011     27.5521
    3619     383     8     -0.8472     68.1568     24.7884     25.8879
    3620     383     7      0.4236     68.1067     25.5364     25.2928
    3621     383     7      0.4236     68.5392     25.1449     26.6898
    3622     384     8     -0.8472     73.0558     11.6376     29.0544
    3623     384     7      0.4236     72.8958     10.8140     28.5938
    3624     384     7      0.4236     73.5045     11.3791     29.8595
    3625     385     8     -0.8472    106.1957      6.0297     24.8525
    3626     385     7      0.4236    105.8988      5.4269     25.5342
    3627     385     7      0.4236    106.8186      6.6055     25.2960
    3628     386     8     -0.8472     85.5428     11.8158     21.1457
    3629     386     7      0.4236     84.8203     11.5592     21.7188
    3630     386     7      0.4236     85.3304     11.4206     20.3002
    3631     387     8     -0.8472     73.9851     22.8013     28.4778
    3632     387     7      0.4236     73.3590     23.2823     27.9365
    3633     387     7      0.4236     74.4367     22.2214     27.8646
    3634     388     8     -0.8472     62.8206      0.1190     29.0815
    3635     388     7      0.4236     62.1305      0.5833     29.5552
    3636     388     7      0.4236     63.0379      0.6949     28.3485
    3637     389     8     -0.8472     79.4030      5.4205     27.4196
    3638     389     7      0.4236     79.7125      4.7226     26.8422
    3639     389     7      0.4236     78.7202      5.0087     27.9492
    3640     390     8     -0.8472     79.3153     12.4978     30.2862
    3641     390     7      0.4236     80.2594     12.3403     30.2999
    3642     390     7      0.4236     79.0390     12.2241     29.4115
    3643     391     8     -0.8472     62.9101     20.9657     26.9114
    3644     391     7      0.4236     63.1130     21.2512     27.8022
    3645     391     7      0.4236     63.1042     21.7274     26.3652
    3646     392     8     -0.8472     84.0263     23.7507     25.4159
    3647     392     7      0.4236     84.4524     24.1749     26.1607
    3648     392     7      0.4236     83.7629     24.4736     24.8465
    3649     393     8     -0.8472     70.4596     12.3650     27.2333
    3650     393     7      0.4236     70.4636     11.4078     27.2392
    3651     393     7      0.4236     69.8615     12.5980     26.5232
    3652     394     8     -0.8472     74.6188      3.6217     26.4337
    3653     394     7      0.4236     75.0266      2.7718     26.5996
    3654     394     7      0.4236     73.7664      3.5673     26.8657
    3655     395     8     -0.8472    102.0426     11.5600     29.5056
    3656     395     7      0.4236    102.5872     11.5916     30.2922
    3657     395     7      0.4236    102.6603     11.3993     28.7923
    3658     396     8     -0.8472     85.9390     26.7352     21.3614
    3659     396     7      0.4236     86.3462     27.1045     22.1450
    3660     396     7      0.4236     86.3529     27.2000     20.6341
    3661     397     8     -0.8472     69.0083     21.5187     21.3522
    3662     397     7      0.4236     68.6247     22.0042     20.6219
    3663     397     7      0.4236     69.7272     21.0233     20.9599
    3664     398     8     -0.8472     66.4747     11.9708     23.3430
    3665     398     7      0.4236     65.9814     11.5365     22.6471
    3666     398     7      0.4236     67.1480     12.4720     22.8830
    3667     399     8     -0.8472     65.8915      5.2945     25.6269
    3668     399     7      0.4236     65.7212      5.1649     24.6939
    3669     399     7      0.4236     66.5061      4.5980     25.8577
    3670     400     8     -0.8472     77.0998      3.6494     27.1869
    3671     400     7      0.4236     76.7586      4.4425     26.7736
    3672     400     7      0.4236     77.7892      3.3480     26.5953
    3673     401     8     -0.8472     80.2113     14.9639     22.0179
    3674     401     7      0.4236     79.7617     14.3007     22.5417
    3675     401     7      0.4236     79.5759     15.2101     21.3457
    3676     402     8     -0.8472     81.4755      4.8098     29.2541
    3677     402     7      0.4236     81.4816      4.8350     30.2110
    3678     402     7      0.4236     81.8112      3.9406     29.0348
    3679     403     8     -0.8472     71.7324     11.9510     25.4598
    3680     403     7      0.4236     71.3615     11.7176     24.6088
    3681     403     7      0.4236     72.5583     11.4690     25.5020
    3682     404     8     -0.8472     69.8132     17.6940     28.2204
    3683     404     7      0.4236     70.7538     17.8709     28.2073
    3684     404     7      0.4236     69.4380     18.4263     28.7094
    3685     405     8     -0.8472     82.0789     15.3089     20.6361
    3686     405     7      0.4236     81.6410     16.1083     20.3439
    3687     405     7      0.4236     82.9717     15.3878     20.3000
    3688     406     8     -0.8472     90.0739      9.1851     22.1506
    3689     406     7      0.4236     90.4999      8.7925     22.9125
    3690     406     7      0.4236     90.2648      8.5825     21.4318
    3691     407     8     -0.8472     83.1295      7.4987     26.1694
    3692     407     7      0.4236     83.4598      7.2584     27.0350
    3693     407     7      0.4236     82.4821      8.1826     26.3409
    3694     408     8     -0.8472     67.6144     13.0094     26.9949
    3695     408     7      0.4236     67.6346     13.6682     26.3008
    3696     408     7      0.4236     67.0408     12.3218     26.6566
    3697     409     8     -0.8472    104.2177     11.6343     23.2733
    3698     409     7      0.4236    104.8009     12.1303     23.8477
    3699     409     7      0.4236    103.7692     12.3009     22.7530
    3700     410     8     -0.8472     97.4741     21.1042     26.7629
    3701     410     7      0.4236     97.0571     21.5370     27.5079
    3702     410     7      0.4236     97.1000     21.5356     25.9946
    3703     411     8     -0.8472    107.9908      3.7051     30.0351
    3704     411     7      0.4236    107.9997      3.6560     29.0792
    3705     411     7      0.4236    107.1065      3.4334     30.2811
    3706     412     8     -0.8472     87.3753      7.7733     28.2972
    3707     412     7      0.4236     86.9354      8.4570     28.8025
    3708     412     7      0.4236     87.8100      8.2431     27.5855
    3709     413     8     -0.8472     81.2585     21.1969     24.8532
    3710     413     7      0.4236     81.2288     20.2562     24.6785
    3711     413     7      0.4236     82.1677     21.3665     25.0999
    3712     414     8     -0.8472     77.1015     27.1967     20.7271
    3713     414     7      0.4236     76.2426     27.1983     20.3046
    3714     414     7      0.4236     77.3433     26.2718     20.7756
    3715     415     8     -0.8472     67.2450      4.8741     22.9098
    3716     415     7      0.4236     67.5905      4.3691     22.1736
    3717     415     7      0.4236     67.5594      4.4115     23.6866
    3718     416     8     -0.8472     85.8122      2.8194     24.6598
    3719     416     7      0.4236     85.3663      1.9978     24.8655
    3720     416     7      0.4236     85.1230      3.4825     24.6974
    3721     417     8     -0.8472     80.8148     25.1585     25.6619
    3722     417     7      0.4236     80.6884     24.3244     25.2095
    3723     417     7      0.4236     81.6547     25.4828     25.3370
    3724     418     8     -0.8472     83.4509     17.2607     27.2653
    3725     418     7      0.4236     82.9323     17.1038     28.0544
    3726     418     7      0.4236     82.8866     16.9757     26.5466
    3727     419     8     -0.8472     83.7322     22.4175     21.0285
    3728     419     7      0.4236     83.6085     22.1102     21.9265
    3729     419     7      0.4236     83.7170     21.6208     20.4980
    3730     420     8     -0.8472     83.1235      7.7000     22.8080
    3731     420     7      0.4236     83.2986      7.2110     23.6120
    3732     420     7      0.4236     83.8572      7.4853     22.2319
    3733     421     8     -0.8472     68.6590      9.2789     22.7125
    3734     421     7      0.4236     68.6214      9.8398     23.4873
    3735     421     7      0.4236     68.5572      9.8809     21.9753
    3736     422     8     -0.8472     95.2093      0.3728     22.6003
    3737     422     7      0.4236     94.6083      0.6018     21.8914
    3738     422     7      0.4236     94.6413      0.0640     23.3062
    3739     423     8     -0.8472    106.3484      2.1389     27.4445
    3740     423     7      0.4236    107.0149      1.9667     26.7794
    3741     423     7      0.4236    106.7901      1.9687     28.2765
    3742     424     8     -0.8472     83.4384     20.2288     23.1023
    3743     424     7      0.4236     83.3947     19.7145     23.9084
    3744     424     7      0.4236     83.0778     19.6514     22.4294
    3745     425     8     -0.8472    104.4870      1.4822     28.4962
    3746     425     7      0.4236    104.5814      0.6917     27.9648
    3747     425     7      0.4236    104.5877      1.1785     29.3983
    3748     426     8     -0.8472     93.5535      8.8179     28.4571
    3749     426     7      0.4236     93.2452      9.6553     28.1108
    3750     426     7      0.4236     92.7957      8.4539     28.9149
    3751     427     8     -0.8472     64.9783     12.3624     24.9075
    3752     427     7      0.4236     65.3543     13.1959     25.1905
    3753     427     7      0.4236     65.1889     11.7519     25.6139
    3754     428     8     -0.8472     70.6685      9.6276     29.7284
    3755     428     7      0.4236     70.7777     10.4997     29.3493
    3756     428     7      0.4236     71.2748      9.0743     29.2360
    3757     429     8     -0.8472    104.3996      8.7522     21.2707
    3758     429     7      0.4236    104.6736      8.4617     20.4008
    3759     429     7      0.4236    103.6427      8.2045     21.4793
    3760     430     8     -0.8472     67.6627      0.4104     23.7524
    3761     430     7      0.4236     68.0596      0.0914     22.9418
    3762     430     7      0.4236     68.1836      1.1779     23.9888
    3763     431     8     -0.8472    104.5185      8.2339     26.0769
    3764     431     7      0.4236    104.6042      7.4420     26.6078
    3765     431     7      0.4236    103.8101      8.0365     25.4641
    3766     432     8     -0.8472     62.7061      5.3778     24.8472
    3767     432     7      0.4236     61.8393      5.2914     25.2438
    3768     432     7      0.4236     63.1569      6.0217     25.3935
    3769     433     8     -0.8472    101.9268      7.6582     27.4326
    3770     433     7      0.4236    101.8652      7.8702     26.5012
    3771     433     7      0.4236    101.1735      8.0961     27.8288
    3772     434     8     -0.8472     78.9836      7.8210     29.3950
    3773     434     7      0.4236     79.1463      7.3452     28.5805
    3774     434     7      0.4236     79.7915      7.7187     29.8982
    3775     435     8     -0.8472    100.6355     13.2494     28.2707
    3776     435     7      0.4236    100.0484     13.1217     27.5255
    3777     435     7      0.4236    100.1234     12.9714     29.0301
    3778     436     8     -0.8472     70.5537     27.0018     21.7196
    3779     436     7      0.4236     69.7836     27.0330     22.2872
    3780     436     7      0.4236     70.2092     27.1510     20.8391
    3781     437     8     -0.8472    101.3822     16.4330     22.6494
    3782     437     7      0.4236    101.7590     15.9045     21.9459
    3783     437     7      0.4236    101.6988     16.0224     23.4540
    3784     438     8     -0.8472    101.0286     21.8895     24.2126
    3785     438     7      0.4236    101.8978     21.9446     23.8155
    3786     438     7      0.4236    100.4229     22.0322     23.4853
    3787     439     8     -0.8472     86.0297     12.8894     24.1830
    3788     439     7      0.4236     86.1170     12.3767     24.9866
    3789     439     7      0.4236     85.9995     12.2363     23.4839
    3790     440     8     -0.8472     76.3677     17.8272     28.5080
    3791     440     7      0.4236     77.0355     17.4744     27.9200
    3792     440     7      0.4236     75.6252     18.0245     27.9370
    3793     441     8     -0.8472     61.6166     22.5365     24.2969
    3794     441     7      0.4236     61.9203     21.6300     24.3442
    3795     441     7      0.4236     60.7185     22.5063     24.6267
    3796     442     8     -0.8472     97.1739      5.5083     21.3063
    3797     442     7      0.4236     97.0629      5.0690     22.1495
    3798     442     7      0.4236     96.4547      6.1388     21.2676
    3799     443     8     -0.8472     64.5433      3.5792     26.6055
    3800     443     7      0.4236     64.2086      3.6052     25.7091
    3801     443     7      0.4236     63.8580      3.9937     27.1297
    3802     444     8     -0.8472     99.9838      9.7880     21.1422
    3803     444     7      0.4236     99.7626     10.6690     20.8405
    3804     444     7      0.4236     99.1458      9.4064     21.4038
    3805     445     8     -0.8472    103.1581     24.6070     26.0112
    3806     445     7      0.4236    103.8282     25.2838     26.1076
    3807     445     7      0.4236    102.8083     24.4882     26.8943
    3808     446     8     -0.8472     79.3639     19.1184     29.8500
    3809     446     7      0.4236     79.2075     20.0550     29.9710
    3810     446     7      0.4236     78.6324     18.6931     30.2973
    3811     447     8     -0.8472     80.4931     22.5134     26.4732
    3812     447     7      0.4236     80.4922     22.2336     27.3886
    3813     447     7      0.4236     79.6891     22.1435     26.1085
    3814     448     8     -0.8472     70.1071     11.9896     21.6112
    3815     448     7      0.4236     69.2307     12.3196     21.4130
    3816     448     7      0.4236     70.3168     11.4104     20.8786
    3817     449     8     -0.8472     73.7160      7.4601     21.0911
    3818     449     7      0.4236     74.2098      7.5299     21.9081
    3819     449     7      0.4236     74.3790      7.2793     20.4247
    3820     450     8     -0.8472     89.8376     22.3899     21.0327
    3821     450     7      0.4236     90.2089     21.8112     20.3667
    3822     450     7      0.4236     90.2980     22.1551     21.8384
    3823     451     8     -0.8472     83.3437     18.8801     29.5260
    3824     451     7      0.4236     83.7018     19.5687     30.0862
    3825     451     7      0.4236     82.5489     18.5936     29.9761
    3826     452     8     -0.8472     90.6307     12.2266     23.3879
    3827     452     7      0.4236     91.4960     12.0986     22.9992
    3828     452     7      0.4236     90.1151     12.6393     22.6950
    3829     453     8     -0.8472     84.8082      4.5091     28.3835
    3830     453     7      0.4236     83.8515      4.4963     28.4108
    3831     453     7      0.4236     85.0697      4.7882     29.2610
    3832     454     8     -0.8472     94.5741      8.6520     25.3351
    3833     454     7      0.4236     94.1622      9.0139     24.5505
    3834     454     7      0.4236     94.0186      8.9482     26.0562
    3835     455     8     -0.8472     80.0511     13.4316     27.8761
    3836     455     7      0.4236     80.8164     13.9883     28.0197
    3837     455     7      0.4236     80.3243     12.8198     27.1925
    3838     456     8     -0.8472     78.5079     10.9102     26.8183
    3839     456     7      0.4236     78.7039     11.6499     26.2432
    3840     456     7      0.4236     79.3528     10.4817     26.9546
    3841     457     8     -0.8472    101.1224     12.4159     23.0921
    3842     457     7      0.4236    100.3444     11.8608     23.1455
    3843     457     7      0.4236    101.2942     12.6760     23.9972
    3844     458     8     -0.8472     74.1030     24.8195     25.4166
    3845     458     7      0.4236     73.4162     25.3968     25.7504
    3846     458     7      0.4236     74.8205     24.9128     26.0433
    3847     459     8     -0.8472     92.3154     11.6885     28.4261
    3848     459     7      0.4236     93.1230     12.1524     28.2053
    3849     459     7      0.4236     92.3169     11.6458     29.3823
    3850     460     8     -0.8472    107.6965      8.3273     29.8979
    3851     460     7      0.4236    107.9995      7.8582     29.1205
    3852     460     7      0.4236    107.0577      7.7385     30.2997
    3853     461     8     -0.8472     68.6786     21.0853     29.3166
    3854     461     7      0.4236     69.5799     20.7659     29.3595
    3855     461     7      0.4236     68.1531     20.3007     29.1605
    3856     462     8     -0.8472     65.0915     23.7229     25.0702
    3857     462     7      0.4236     65.2859     24.3272     25.7866
    3858     462     7      0.4236     64.7102     22.9568     25.4991
    3859     463     8     -0.8472    106.8859     16.5610     22.1116
    3860     463     7      0.4236    107.6719     17.0941     21.9925
    3861     463     7      0.4236    106.1623     17.1483     21.8930
    3862     464     8     -0.8472    101.5263      2.4748     20.5542
    3863     464     7      0.4236    101.7295      3.3932     20.3766
    3864     464     7      0.4236    102.2991      2.1419     21.0104
    3865     465     8     -0.8472     62.2654      9.6841     24.4332
    3866     465     7      0.4236     62.2859     10.4739     23.8929
    3867     465     7      0.4236     63.1862      9.4523     24.5544
    3868     466     8     -0.8472     96.2333      5.7026     25.8366
    3869     466     7      0.4236     97.1049      5.9019     25.4948
    3870     466     7      0.4236     95.6344      6.1691     25.2535
    3871     467     8     -0.8472     92.2953      6.9583     25.9368
    3872     467     7      0.4236     92.8622      7.1620     25.1930
    3873     467     7      0.4236     92.8093      7.2060     26.7054
    3874     468     8     -0.8472    105.1836     23.5432     20.7342
    3875     468     7      0.4236    104.5970     22.8897     20.3534
    3876     468     7      0.4236    105.4053     23.1929     21.5970
    3877     469     8     -0.8472     70.5718      0.7318     25.9260
    3878     469     7      0.4236     69.9727      0.0000     25.7787
    3879     469     7      0.4236     71.4185      0.3185     26.0950
    3880     470     8     -0.8472    105.3710     18.9575     24.6648
    3881     470     7      0.4236    104.8172     18.1923     24.8196
    3882     470     7      0.4236    106.0536     18.6437     24.0716
    3883     471     8     -0.8472     80.5175     17.5236     28.6770
    3884     471     7      0.4236     79.8691     17.0661     29.2122
    3885     471     7      0.4236     80.3560     17.2125     27.7863
    3886     472     8     -0.8472     77.3758     15.5815     21.2047
    3887     472     7      0.4236     77.4728     15.2212     20.3232
    3888     472     7      0.4236     77.0948     14.8382     21.7383
    3889     473     8     -0.8472     81.3400     10.0720     29.4365
    3890     473     7      0.4236     81.4642      9.1293     29.5474
    3891     473     7      0.4236     81.5932     10.2422     28.5292
    3892     474     8     -0.8472    101.3476     25.7623     27.9409
    3893     474     7      0.4236    101.4933     26.5823     27.4691
    3894     474     7      0.4236    100.7310     25.2765     27.3932
    3895     475     8     -0.8472     94.6628     19.3090     29.1060
    3896     475     7      0.4236     93.8348     19.5425     29.5258
    3897     475     7      0.4236     94.4219     18.6603     28.4445
    3898     476     8     -0.8472     73.4747      7.6849     24.7642
    3899     476     7      0.4236     72.8600      7.3217     24.1266
    3900     476     7      0.4236     73.5844      6.9907     25.4141
    3901     477     8     -0.8472    100.1115     15.2426     29.6781
    3902     477     7      0.4236    100.7578     14.7722     30.2046
    3903     477     7      0.4236     99.4251     15.4839     30.3000
    3904     478     8     -0.8472     75.1041      9.8924     20.8229
    3905     478     7      0.4236     75.6367      9.2439     21.2832
    3906     478     7      0.4236     75.4534     10.7365     21.1088
    3907     479     8     -0.8472     92.4868     23.1176     22.1983
    3908     479     7      0.4236     92.7225     23.6923     21.4699
    3909     479     7      0.4236     92.4885     23.6898     22.9656
    3910     480     8     -0.8472     83.7862     17.4898     20.3008
    3911     480     7      0.4236     84.3377     17.7496     21.0388
    3912     480     7      0.4236     82.9365     17.8910     20.4833
    3913     481     8     -0.8472     99.2888      2.4029     27.5523
    3914     481     7      0.4236     99.9678      2.7885     26.9986
    3915     481     7      0.4236     98.7072      1.9521     26.9400
    3916     482     8     -0.8472    106.7968     26.1967     22.5329
    3917     482     7      0.4236    106.7463     25.2427     22.4728
    3918     482     7      0.4236    107.6789     26.4099     22.2283
    3919     483     8     -0.8472     76.1401     20.7494     29.5399
    3920     483     7      0.4236     75.3232     20.9189     30.0092
    3921     483     7      0.4236     75.8644     20.3498     28.7150
    3922     484     8     -0.8472     89.2234      1.7469     26.3780
    3923     484     7      0.4236     88.5301      1.7964     25.7199
    3924     484     7      0.4236     88.8322      2.1214     27.1673
    3925     485     8     -0.8472     67.2038     11.6902     20.8244
    3926     485     7      0.4236     67.7556     11.0976     20.3140
    3927     485     7      0.4236     67.1712     12.4941     20.3059
    3928     486     8     -0.8472     81.1563     18.3047     22.8492
    3929     486     7      0.4236     80.3988     18.3488     22.2656
    3930     486     7      0.4236     81.3481     17.3698     22.9231
    3931     487     8     -0.8472     92.0310      5.7515     28.8050
    3932     487     7      0.4236     91.4009      6.4402     29.0165
    3933     487     7      0.4236     91.9102      5.0963     29.4922
    3934     488     8     -0.8472     93.3371      3.9267     23.6631
    3935     488     7      0.4236     93.7295      4.0221     24.5309
    3936     488     7      0.4236     93.4795      4.7738     23.2407
    3937     489     8     -0.8472     88.8284     17.3503     29.3537
    3938     489     7      0.4236     88.0970     17.6867     28.8359
    3939     489     7      0.4236     88.6885     17.7110     30.2293
    3940     490     8     -0.8472     68.0481     16.2931     28.6170
    3941     490     7      0.4236     67.7710     15.7051     27.9143
    3942     490     7      0.4236     67.8621     15.8096     29.4219
    3943     491     8     -0.8472    101.0677     25.3943     21.7332
    3944     491     7      0.4236    100.9625     24.7790     22.4589
    3945     491     7      0.4236    100.8198     24.8934     20.9561
    3946     492     8     -0.8472     75.2346      5.5948     23.1013
    3947     492     7      0.4236     74.9228      4.8543     22.5811
    3948     492     7      0.4236     74.6098      5.6608     23.8235
    3949     493     8     -0.8472     64.6908     13.8231     20.9654
    3950     493     7      0.4236     64.6393     13.2863     21.7562
    3951     493     7      0.4236     65.0907     13.2496     20.3116
    3952     494     8     -0.8472     67.4360     19.4156     23.5884
    3953     494     7      0.4236     68.1617     20.0392     23.6151
    3954     494     7      0.4236     67.7142     18.6990     24.1588
    3955     495     8     -0.8472     64.0135     22.6851     21.9318
    3956     495     7      0.4236     63.8660     22.5060     22.8605
    3957     495     7      0.4236     63.1357     22.7195     21.5516
    3958     496     8     -0.8472     77.0394     21.4291     24.2645
    3959     496     7      0.4236     77.1630     21.9652     23.4812
    3960     496     7      0.4236     76.4653     20.7178     23.9804
    3961     497     8     -0.8472     64.2994      7.0390     27.2673
    3962     497     7      0.4236     64.2195      7.7761     26.6619
    3963     497     7      0.4236     63.7301      7.2688     28.0017
    3964     498     8     -0.8472     76.9969     26.7455     25.6089
    3965     498     7      0.4236     77.2435     26.6776     24.6865
    3966     498     7      0.4236     77.7564     27.1467     26.0314
    3967     499     8     -0.8472     92.0167     16.9896     22.3622
    3968     499     7      0.4236     92.4343     16.1690     22.6240
    3969     499     7      0.4236     91.7007     16.8252     21.4737
    3970     500     8     -0.8472     88.5570     16.8773     20.8800
    3971     500     7      0.4236     88.5559     16.1053     20.3141
    3972     500     7      0.4236     88.9170     17.5754     20.3330
    3973     501     8     -0.8472     72.0454      7.0018     27.5124
    3974     501     7      0.4236     72.3271      6.9599     28.4263
    3975     501     7      0.4236     71.2795      6.4292     27.4709
    3976     502     8     -0.8472     91.8201     26.3975     29.1131
    3977     502     7      0.4236     91.3246     26.0198     28.3864
    3978     502     7      0.4236     91.4363     26.0028     29.8961
    3979     503     8     -0.8472     69.8897     14.6428     20.7565
    3980     503     7      0.4236     70.6144     14.0258     20.6549
    3981     503     7      0.4236     69.1569     14.2294     20.3000
    3982     504     8     -0.8472     88.5660     23.9718     29.0718
    3983     504     7      0.4236     89.4511     23.6525     29.2475
    3984     504     7      0.4236     88.5150     24.8062     29.5381
    3985     505     8     -0.8472    106.6388     24.4463     29.1814
    3986     505     7      0.4236    105.9079     24.2370     29.7630
    3987     505     7      0.4236    106.2461     24.9662     28.4802
    3988     506     8     -0.8472     89.9927      3.4464     24.8078
    3989     506     7      0.4236     90.7676      3.9217     25.1073
    3990     506     7      0.4236     89.9924      3.5622     23.8576
    3991     507     8     -0.8472     99.0813      3.0913     23.5245
    3992     507     7      0.4236     99.6902      3.5295     22.9300
    3993     507     7      0.4236     98.2264      3.4653     23.3111
    3994     508     8     -0.8472     62.7938     17.1560     29.0235
    3995     508     7      0.4236     62.2450     17.4210     29.7616
    3996     508     7      0.4236     63.6849     17.1609     29.3730
    3997     509     8     -0.8472     76.7752      9.4699     24.9830
    3998     509     7      0.4236     76.0983      9.8081     25.5694
    3999     509     7      0.4236     76.3185      9.3078     24.1576
    4000     510     8     -0.8472     98.4674      7.7418     27.7284
    4001     510     7      0.4236     98.1299      8.4179     28.3159
    4002     510     7      0.4236     97.9194      6.9767     27.9030
    4003     511     8     -0.8472    103.8132     17.3756     29.5685
    4004     511     7      0.4236    104.7282     17.1697     29.3770
    4005     511     7      0.4236    103.5860     16.8014     30.2999
    4006     512     8     -0.8472     75.9150     18.2192     25.3405
    4007     512     7      0.4236     76.2274     18.8895     25.9482
    4008     512     7      0.4236     74.9877     18.1152     25.5540
    4009     513     8     -0.8472     62.0259      4.4915     21.2294
    4010     513     7      0.4236     62.0016      5.1189     21.9519
    4011     513     7      0.4236     62.6979      3.8589     21.4834
    4012     514     8     -0.8472     97.9523     15.9996     21.2579
    4013     514     7      0.4236     97.4577     15.3019     20.8280
    4014     514     7      0.4236     97.2846     16.6124     21.5660
    4015     515     8     -0.8472     70.0274      5.5522     21.6067
    4016     515     7      0.4236     69.5861      5.7207     22.4392
    4017     515     7      0.4236     69.3515      5.1645     21.0508
    4018     516     8     -0.8472     98.1069      0.8800     24.6455
    4019     516     7      0.4236     97.8960      0.8520     23.7122
    4020     516     7      0.4236     97.8295      1.7514     24.9282
    4021     517     8     -0.8472     85.9902      7.1280     21.7425
    4022     517     7      0.4236     86.2748      7.2006     22.6535
    4023     517     7      0.4236     86.6688      6.6012     21.3203
    4024     518     8     -0.8472     77.0044      0.1867     23.5938
    4025     518     7      0.4236     77.2514      0.3297     22.6802
    4026     518     7      0.4236     77.8150      0.3197     24.0852
    4027     519     8     -0.8472     82.3827     13.5701     22.2709
    4028     519     7      0.4236     83.0403     12.8945     22.4363
    4029     519     7      0.4236     81.7802     13.5050     23.0118
    4030     520     8     -0.8472     70.3806      2.7351     24.0322
    4031     520     7      0.4236     70.1792      2.0879     23.3563
    4032     520     7      0.4236     69.8513      2.4694     24.7842
    4033     521     8     -0.8472     83.5661     27.1975     25.5510
    4034     521     7      0.4236     82.9684     27.0772     26.2888
    4035     521     7      0.4236     83.0087     27.1248     24.7762
    4036     522     8     -0.8472     65.9846      4.4260     29.1313
    4037     522     7      0.4236     66.6442      4.0749     29.7296
    4038     522     7      0.4236     66.0705      3.8938     28.3403
    4039     523     8     -0.8472    106.8877     14.1852     25.1135
    4040     523     7      0.4236    106.9212     13.6222     24.3401
    4041     523     7      0.4236    106.0997     13.9059     25.5796
    4042     524     8     -0.8472     65.8551      1.1977     21.3359
    4043     524     7      0.4236     65.3100      0.4144     21.2619
    4044     524     7      0.4236     66.2458      1.1368     22.2076
    4045     525     8     -0.8472     78.1595     19.3394     24.5872
    4046     525     7      0.4236     78.7902     19.1568     23.8907
    4047     525     7      0.4236     78.5941     19.0451     25.3877
    4048     526     8     -0.8472     99.1387     21.1875     29.5513
    4049     526     7      0.4236     98.3400     21.5907     29.8916
    4050     526     7      0.4236     99.5021     20.7089     30.2963
    4051     527     8     -0.8472     86.8871      9.7882     20.8986
    4052     527     7      0.4236     86.2069      9.1182     20.8302
    4053     527     7      0.4236     87.7094      9.2991     20.8713
    4054     528     8     -0.8472     74.0303     22.9609     21.2601
    4055     528     7      0.4236     74.9436     22.7005     21.3797
    4056     528     7      0.4236     73.8575     22.8102     20.3308
    4057     529     8     -0.8472     99.9996     23.5424     25.7343
    4058     529     7      0.4236     99.4598     23.0163     26.3243
    4059     529     7      0.4236    100.8815     23.4871     26.1025
    4060     530     8     -0.8472     96.6230     16.7891     29.8257
    4061     530     7      0.4236     97.3769     16.4472     29.3450
    4062     530     7      0.4236     96.1521     17.3228     29.1856
    4063     531     8     -0.8472    105.9961     12.9397     28.9542
    4064     531     7      0.4236    105.3170     12.3270     28.6718
    4065     531     7      0.4236    105.6643     13.3044     29.7746
    4066     532     8     -0.8472     91.4248     18.5040     28.8224
    4067     532     7      0.4236     90.8976     18.8395     29.5475
    4068     532     7      0.4236     91.6046     19.2725     28.2808
    4069     533     8     -0.8472     63.0826      0.5293     23.1511
    4070     533     7      0.4236     62.6231      1.0337     22.4799
    4071     533     7      0.4236     63.4942      1.1900     23.7081
    4072     534     8     -0.8472     83.4518     10.6611     25.3633
    4073     534     7      0.4236     84.1044     11.2410     25.7558
    4074     534     7      0.4236     82.8699     10.4298     26.0873
    4075     535     8     -0.8472     64.1219      7.6495     23.2810
    4076     535     7      0.4236     63.1857      7.4796     23.3852
    4077     535     7      0.4236     64.4828      7.5531     24.1623
    4078     536     8     -0.8472     98.5862     24.5786     21.1800
    4079     536     7      0.4236     98.6243     25.4865     20.8793
    4080     536     7      0.4236     97.6601     24.4270     21.3690
    4081     537     8     -0.8472    100.5463     25.6983     24.5540
    4082     537     7      0.4236    100.3027     26.1001     25.3880
    4083     537     7      0.4236    100.3338     26.3613     23.8971
    4084     538     8     -0.8472     98.5305     21.9849     21.9600
    4085     538     7      0.4236     98.2425     22.6543     22.5807
    4086     538     7      0.4236     98.2410     22.3082     21.1069
    4087     539     8     -0.8472     95.4382      9.2305     22.5544
    4088     539     7      0.4236     96.0221      9.7285     23.1264
    4089     539     7      0.4236     95.9953      8.5499     22.1766
    4090     540     8     -0.8472     62.0298      5.0126     28.1672
    4091     540     7      0.4236     61.5685      5.7588     28.5501
    4092     540     7      0.4236     62.1902      4.4250     28.9056
    4093     541     8     -0.8472     66.9262     22.6151     27.3243
    4094     541     7      0.4236     66.9161     22.9612     26.4319
    4095     541     7      0.4236     67.0651     23.3834     27.8781
    4096     542     8     -0.8472     85.4488      8.6501     26.1913
    4097     542     7      0.4236     85.3388      9.1277     27.0135
    4098     542     7      0.4236     85.2543      9.2950     25.5113
    4099     543     8     -0.8472    104.0537     21.5251     27.9995
    4100     543     7      0.4236    103.6646     22.2700     28.4578
    4101     543     7      0.4236    103.5065     21.4088     27.2228
    4102     544     8     -0.8472     70.5047      4.2612     26.6530
    4103     544     7      0.4236     69.7771      3.6722     26.8527
    4104     544     7      0.4236     71.2176      3.9620     27.2172
    4105     545     8     -0.8472     69.6310      3.5802     30.1864
    4106     545     7      0.4236     69.6017      3.8130     29.2584
    4107     545     7      0.4236     70.3729      2.9798     30.2598
    4108     546     8     -0.8472    100.5930     19.1868     24.0452
    4109     546     7      0.4236    100.2971     19.7232     23.3097
    4110     546     7      0.4236    100.4382     19.7314     24.8170
    4111     547     8     -0.8472    104.5134      4.2239     24.1670
    4112     547     7      0.4236    104.2544      3.6200     24.8629
    4113     547     7      0.4236    104.3524      3.7400     23.3570
    4114     548     8     -0.8472    102.5158      5.4799     25.7822
    4115     548     7      0.4236    102.0660      5.3239     26.6126
    4116     548     7      0.4236    103.4430      5.5226     26.0159
    4117     549     8     -0.8472     74.7276     27.0671     22.8729
    4118     549     7      0.4236     75.4757     27.1497     23.4643
    4119     549     7      0.4236     73.9626     27.1889     23.4352
    4120     550     8     -0.8472     72.8043     20.2064     23.5939
    4121     550     7      0.4236     73.1019     19.6589     24.3204
    4122     550     7      0.4236     72.7972     19.6191     22.8380
    4123     551     8     -0.8472     91.6925      3.1480     28.0627
    4124     551     7      0.4236     92.0976      3.8744     27.5890
    4125     551     7      0.4236     90.7680      3.1877     27.8179
    4126     552     8     -0.8472     85.5387     14.6015     21.3033
    4127     552     7      0.4236     85.6168     14.5688     22.2567
    4128     552     7      0.4236     86.4324     14.7497     20.9942
    4129     553     8     -0.8472     76.3438      2.9545     24.4172
    4130     553     7      0.4236     77.1850      3.2998     24.1182
    4131     553     7      0.4236     75.8077      3.7316     24.5745
    4132     554     8     -0.8472     76.2903      7.0991     24.3367
    4133     554     7      0.4236     76.8322      6.3303     24.5139
    4134     554     7      0.4236     75.9765      7.3752     25.1978
    4135     555     8     -0.8472     79.3092     16.9389     24.0312
    4136     555     7      0.4236     78.4171     16.9393     23.6841
    4137     555     7      0.4236     79.2158     16.6302     24.9325
    4138     556     8     -0.8472     94.8397     22.4574     28.4542
    4139     556     7      0.4236     95.0505     21.5723     28.7513
    4140     556     7      0.4236     95.0155     22.4431     27.5134
    4141     557     8     -0.8472     63.9915      1.1241     26.3411
    4142     557     7      0.4236     64.0948      0.3984     25.7256
    4143     557     7      0.4236     64.7137      1.0182     26.9603
    4144     558     8     -0.8472     66.2104     21.9932     22.2818
    4145     558     7      0.4236     66.0929     21.3458     22.9769
    4146     558     7      0.4236     65.8653     21.5677     21.4968
    4147     559     8     -0.8472    102.9318      9.6229     23.3498
    4148     559     7      0.4236    102.6038     10.1339     24.0896
    4149     559     7      0.4236    102.8028      8.7113     23.6118
    4150     560     8     -0.8472     89.9163     17.9634     26.2779
    4151     560     7      0.4236     90.2643     17.1166     26.5572
    4152     560     7      0.4236     89.2274     18.1609     26.9125
    4153     561     8     -0.8472     65.1675      5.4484     20.6254
    4154     561     7      0.4236     65.1468      4.7564     21.2865
    4155     561     7      0.4236     64.2679      5.4985     20.3022
    4156     562     8     -0.8472     96.7943      8.7701     25.4841
    4157     562     7      0.4236     96.7486      9.7098     25.6603
    4158     562     7      0.4236     96.8635      8.3668     26.3494
    4159     563     8     -0.8472     60.3499      1.1237     22.1668
    4160     563     7      0.4236     59.4957      1.1006     22.5981
    4161     563     7      0.4236     60.1778      0.8156     21.2770
    4162     564     8     -0.8472     73.6832      1.1457     24.5771
    4163     564     7      0.4236     74.2241      1.8286     24.1805
    4164     564     7      0.4236     73.8318      1.2382     25.5182
    4165     565     8     -0.8472    101.2356     21.6459     27.3830
    4166     565     7      0.4236    100.4533     21.8225     27.9056
    4167     565     7      0.4236    101.4416     20.7284     27.5619
    4168     566     8     -0.8472     93.9986     16.1945     26.6812
    4169     566     7      0.4236     93.9962     16.9926     26.1527
    4170     566     7      0.4236     93.9942     16.5060     27.5863
    4171     567     8     -0.8472     86.3137      3.0234     27.4740
    4172     567     7      0.4236     86.2053      3.5648     26.6921
    4173     567     7      0.4236     85.5474      2.4498     27.4769
    4174     568     8     -0.8472    104.9012     14.7070     27.3964
    4175     568     7      0.4236    104.7638     15.6067     27.6930
    4176     568     7      0.4236    104.2235     14.5661     26.7354
    4177     569     8     -0.8472     71.1913     13.3902     23.0251
    4178     569     7      0.4236     71.8926     13.2575     22.3872
    4179     569     7      0.4236     70.9491     14.3111     22.9273
    4180     570     8     -0.8472     61.7256     25.3775     25.2159
    4181     570     7      0.4236     60.9682     25.9598     25.2764
    4182     570     7      0.4236     61.5490     24.8331     24.4487
    4183     571     8     -0.8472     65.4185     19.3685     26.8908
    4184     571     7      0.4236     64.8763     18.9808     26.2039
    4185     571     7      0.4236     64.8143     19.5175     27.6181
    4186     572     8     -0.8472     61.6360     20.9906     21.4256
    4187     572     7      0.4236     62.1362     20.7002     22.1883
    4188     572     7      0.4236     62.1606     20.7129     20.6746
    4189     573     8     -0.8472     95.3195     24.6630     27.8550
    4190     573     7      0.4236     95.5743     24.8619     26.9541
    4191     573     7      0.4236     96.0970     24.8666     28.3749
    4192     574     8     -0.8472     64.7728     24.2311     28.3788
    4193     574     7      0.4236     64.0784     23.5726     28.3982
    4194     574     7      0.4236     65.1232     24.2368     29.2696
    4195     575     8     -0.8472    106.6449     19.9336     29.6044
    4196     575     7      0.4236    106.8336     19.3037     30.3000
    4197     575     7      0.4236    107.3812     20.5447     29.6277
    4198     576     8     -0.8472     92.3592      1.0705     23.2360
    4199     576     7      0.4236     91.8729      1.4022     22.4811
    4200     576     7      0.4236     91.8712      1.3899     23.9950
    4201     577     8     -0.8472     61.1068     18.0158     21.2308
    4202     577     7      0.4236     61.1808     18.5831     20.4633
    4203     577     7      0.4236     60.4059     18.4074     21.7519
    4204     578     8     -0.8472     97.7561     19.2913     28.7218
    4205     578     7      0.4236     98.6461     19.1080     29.0227
    4206     578     7      0.4236     97.2171     19.2209     29.5097
    4207     579     8     -0.8472     72.5786     16.0235     28.6141
    4208     579     7      0.4236     73.0590     16.1592     29.4308
    4209     579     7      0.4236     73.1909     15.5493     28.0515
    4210     580     8     -0.8472     99.7330     19.9509     20.6884
    4211     580     7      0.4236     98.7925     20.1231     20.7315
    4212     580     7      0.4236     99.7982     19.0567     20.3530
    4213     581     8     -0.8472     68.0552      7.0864     23.9751
    4214     581     7      0.4236     67.4127      7.1588     23.2693
    4215     581     7      0.4236     68.0244      7.9355     24.4158
    4216     582     8     -0.8472     64.8722     18.3376     23.1050
    4217     582     7      0.4236     64.6676     18.8663     23.8762
    4218     582     7      0.4236     64.0435     18.2754     22.6300
    4219     583     8     -0.8472    103.2440      9.9533     26.5907
    4220     583     7      0.4236    103.2481      9.7065     27.5155
    4221     583     7      0.4236    102.3171     10.0502     26.3723
    4222     584     8     -0.8472     62.5825     12.5050     21.7726
    4223     584     7      0.4236     61.9952     11.8316     22.1159
    4224     584     7      0.4236     62.6985     12.2749     20.8507
    4225     585     8     -0.8472     70.6051      0.6614     21.6571
    4226     585     7      0.4236     70.7488      1.3721     21.0322
    4227     585     7      0.4236     71.2559      0.0000     21.4221
    4228     586     8     -0.8472     72.4897      3.8161     23.7121
    4229     586     7      0.4236     72.6814      3.8713     22.7759
    4230     586     7      0.4236     72.5392      4.7207     24.0209
    4231     587     8     -0.8472     64.0201     18.2019     20.4301
    4232     587     7      0.4236     64.9632     18.3015     20.3000
    4233     587     7      0.4236     63.6955     19.0970     20.5279
    4234     588     8     -0.8472     82.3906     25.6268     28.4533
    4235     588     7      0.4236     82.8002     26.4414     28.7445
    4236     588     7      0.4236     82.8894     25.3713     27.6773
    4237     589     8     -0.8472     74.7953     14.9047     22.1342
    4238     589     7      0.4236     74.9723     15.4770     22.8807
    4239     589     7      0.4236     74.9973     15.4409     21.3674
    4240     590     8     -0.8472     73.8301     19.8337     26.9623
    4241     590     7      0.4236     73.1979     19.1195     26.8811
    4242     590     7      0.4236     73.5490     20.4781     26.3127
    4243     591     8     -0.8472     68.7513      6.4161     26.2519
    4244     591     7      0.4236     69.5328      6.5511     25.7159
    4245     591     7      0.4236     69.0419      6.5880     27.1475
    4246     592     8     -0.8472     86.9554     10.0524     23.2805
    4247     592     7      0.4236     87.3058      9.9613     24.1666
    4248     592     7      0.4236     86.2919      9.3657     23.2131
    4249     593     8     -0.8472     87.6332      2.8737     21.6218
    4250     593     7      0.4236     87.3093      3.2080     22.4582
    4251     593     7      0.4236     86.9682      3.1355     20.9850
    4252     594     8     -0.8472     91.0724     20.0651     21.8451
    4253     594     7      0.4236     90.5181     19.7724     22.5685
    4254     594     7      0.4236     91.0212     19.3578     21.2022
    4255     595     8     -0.8472     76.4138      7.8121     28.2355
    4256     595     7      0.4236     76.1857      7.2528     27.4930
    4257     595     7      0.4236     76.1315      7.3170     29.0046
    4258     596     8     -0.8472     65.2666     15.9447     22.3736
    4259     596     7      0.4236     65.8808     15.2447     22.1525
    4260     596     7      0.4236     64.4041     15.5331     22.3200
    4261     597     8     -0.8472    104.0574     27.0264     23.4334
    4262     597     7      0.4236    104.6973     27.1239     22.7282
    4263     597     7      0.4236    104.5092     26.5053     24.0971
    4264     598     8     -0.8472     60.1350     22.8183     28.5562
    4265     598     7      0.4236     59.4780     22.2849     29.0035
    4266     598     7      0.4236     60.0024     22.6328     27.6266
    4267     599     8     -0.8472     90.9033     14.9370     29.0941
    4268     599     7      0.4236     91.8115     14.8099     29.3686
    4269     599     7      0.4236     90.9683     15.3691     28.2425
    4270     600     8     -0.8472    104.6010     14.8158     21.8893
    4271     600     7      0.4236    104.0852     15.0798     21.1274
    4272     600     7      0.4236    104.0348     15.0014     22.6384
    4273     601     8     -0.8472     64.5351     26.2677     23.9189
    4274     601     7      0.4236     64.8700     26.2574     24.8155
    4275     601     7      0.4236     65.1056     26.8818     23.4566
    4276     602     8     -0.8472     86.0838     24.7360     28.1417
    4277     602     7      0.4236     86.1860     25.3108     27.3832
    4278     602     7      0.4236     86.1896     25.3144     28.8971
    4279     603     8     -0.8472     26.3862     14.7046      4.4382
    4280     603     7      0.4236     26.5992     15.1405      3.6130
    4281     603     7      0.4236     26.4752     15.3893      5.1012
    4282     604     8     -0.8472      3.2570      0.9373     33.8356
    4283     604     7      0.4236      2.3043      1.0164     33.8841
    4284     604     7      0.4236      3.4437      0.8547     32.9004
    4285     605     8     -0.8472     41.4461     25.4641      2.0758
    4286     605     7      0.4236     41.0086     25.5110      2.9259
    4287     605     7      0.4236     40.8324     24.9884      1.5160
    4288     606     8     -0.8472     39.9232     11.8916     14.4324
    4289     606     7      0.4236     40.3669     11.4787     15.1732
    4290     606     7      0.4236     40.3177     11.4864     13.6601
    4291     607     8     -0.8472      8.1825      9.9511     20.9195
    4292     607     7      0.4236      7.4471      9.9237     20.3074
    4293     607     7      0.4236      8.9554      9.8117     20.3723
    4294     608     8     -0.8472     39.1144     21.9981     31.8699
    4295     608     7      0.4236     38.8114     22.9060     31.8813
    4296     608     7      0.4236     38.5280     21.5570     31.2553
    4297     609     8     -0.8472     49.6865     21.4813     18.0070
    4298     609     7      0.4236     49.3872     21.9262     17.2140
    4299     609     7      0.4236     49.4605     22.0806     18.7183
    4300     610     8     -0.8472      7.3278     12.5098     15.0277
    4301     610     7      0.4236      6.9849     13.0964     15.7019
    4302     610     7      0.4236      7.0894     12.9291     14.2009
    4303     611     8     -0.8472     26.7272      9.5095      2.3609
    4304     611     7      0.4236     27.2757      9.0740      3.0133
    4305     611     7      0.4236     27.1495      9.3152      1.5241
    4306     612     8     -0.8472     54.9189     13.1689      9.6694
    4307     612     7      0.4236     54.0758     13.5360      9.9352
    4308     612     7      0.4236     55.0000     12.3616     10.1774
    4309     613     8     -0.8472     39.9397     11.6332      1.3275
    4310     613     7      0.4236     39.1657     12.1405      1.0830
    4311     613     7      0.4236     40.3832     12.1726      1.9821
    4312     614     8     -0.8472     12.0316     20.3247     34.0718
    4313     614     7      0.4236     11.8582     20.8775     34.8337
    4314     614     7      0.4236     12.1306     20.9407     33.3458
    4315     615     8     -0.8472      5.4065     20.9141     17.6729
    4316     615     7      0.4236      6.0449     21.5711     17.9506
    4317     615     7      0.4236      4.8256     21.3823     17.0733
    4318     616     8     -0.8472     28.5595     11.3851     34.5958
    4319     616     7      0.4236     29.4200     11.6170     34.2466
    4320     616     7      0.4236     28.2866     10.6277     34.0779
    4321     617     8     -0.8472     50.7903     20.7365     21.8687
    4322     617     7      0.4236     51.7099     20.6055     22.0994
    4323     617     7      0.4236     50.6977     20.3259     21.0090
    4324     618     8     -0.8472     39.9934     14.6222     23.0276
    4325     618     7      0.4236     40.1486     15.5270     23.2986
    4326     618     7      0.4236     40.5364     14.5089     22.2474
    4327     619     8     -0.8472     20.9857     19.1538     27.3934
    4328     619     7      0.4236     21.7570     18.9588     26.8611
    4329     619     7      0.4236     21.1386     18.6895     28.2164
    4330     620     8     -0.8472     38.7056     25.1439     11.7247
    4331     620     7      0.4236     38.2276     25.9422     11.5002
    4332     620     7      0.4236     39.3446     25.4231     12.3803
    4333     621     8     -0.8472     41.1989      3.9401     34.9919
    4334     621     7      0.4236     41.9687      3.7116     35.5129
    4335     621     7      0.4236     41.1160      4.8887     35.0896
    4336     622     8     -0.8472     46.3742     14.7269     42.0879
    4337     622     7      0.4236     46.5399     15.6681     42.1426
    4338     622     7      0.4236     45.4247     14.6448     42.1770
    4339     623     8     -0.8472     37.1636      9.7534     14.5804
    4340     623     7      0.4236     36.6907     10.2725     15.2309
    4341     623     7      0.4236     38.0858      9.8568     14.8151
    4342     624     8     -0.8472     49.2483     13.1360     18.3160
    4343     624     7      0.4236     50.0142     13.6300     18.0235
    4344     624     7      0.4236     48.5899     13.8044     18.5060
    4345     625     8     -0.8472     51.9086     24.1292     12.5132
    4346     625     7      0.4236     51.6487     24.2730     13.4231
    4347     625     7      0.4236     51.1005     23.8689     12.0710
    4348     626     8     -0.8472     35.5911     23.8258      3.4083
    4349     626     7      0.4236     36.1119     23.1496      2.9749
    4350     626     7      0.4236     34.6843     23.5438      3.2888
    4351     627     8     -0.8472     27.5408      1.9511     21.5039
    4352     627     7      0.4236     26.6806      2.1036     21.1129
    4353     627     7      0.4236     27.4517      1.1150     21.9614
    4354     628     8     -0.8472     27.3673      3.5984     16.2536
    4355     628     7      0.4236     27.5755      2.7560     16.6575
    4356     628     7      0.4236     27.6352      3.4993     15.3400
    4357     629     8     -0.8472      4.0805      5.1402     48.1541
    4358     629     7      0.4236      5.0305      5.2556     48.1325
    4359     629     7      0.4236      3.7348      5.9113     47.7045
    4360     630     8     -0.8472     53.2095      3.1528      6.9904
    4361     630     7      0.4236     53.8104      2.5456      6.5587
    4362     630     7      0.4236     52.5273      2.5928      7.3607
    4363     631     8     -0.8472     21.6707      3.6801     36.6198
    4364     631     7      0.4236     21.1103      2.9131     36.7378
    4365     631     7      0.4236     21.6495      3.8501     35.6781
    4366     632     8     -0.8472     32.8448      2.3894     48.1473
    4367     632     7      0.4236     33.2007      2.6394     48.9999
    4368     632     7      0.4236     33.5452      2.5901     47.5266
    4369     633     8     -0.8472     26.8371     21.4162     24.3452
    4370     633     7      0.4236     27.0881     22.3116     24.5721
    4371     633     7      0.4236     25.9763     21.2991     24.7470
    4372     634     8     -0.8472      9.4000      4.8674     19.4442
    4373     634     7      0.4236      9.5807      5.6127     18.8714
    4374     634     7      0.4236      8.7257      4.3683     18.9832
    4375     635     8     -0.8472     41.8272     25.2199     45.3386
    4376     635     7      0.4236     40.8923     25.3830     45.2140
    4377     635     7      0.4236     42.0446     24.5571     44.6831
    4378     636     8     -0.8472      2.6592     13.2175     29.5768
    4379     636     7      0.4236      2.5951     13.2987     28.6253
    4380     636     7      0.4236      1.7559     13.0944     29.8686
    4381     637     8     -0.8472     40.1111     14.2683     35.0682
    4382     637     7      0.4236     39.7807     13.8027     35.8365
    4383     637     7      0.4236     39.8325     13.7331     34.3251
    4384     638     8     -0.8472     17.8630     13.3234     15.3451
    4385     638     7      0.4236     18.0539     13.9947     14.6900
    4386     638     7      0.4236     16.9133     13.2110     15.3040
    4387     639     8     -0.8472     13.7954     23.8232     28.2489
    4388     639     7      0.4236     13.1543     24.1970     27.6444
    4389     639     7      0.4236     14.6154     23.8162     27.7550
    4390     640     8     -0.8472     29.5663      9.3605     41.1466
    4391     640     7      0.4236     30.0901      8.5696     41.2749
    4392     640     7      0.4236     30.2098     10.0523     40.9932
    4393     641     8     -0.8472      6.9470      2.0230     43.0419
    4394     641     7      0.4236      6.7810      1.5872     43.8778
    4395     641     7      0.4236      6.2448      2.6688     42.9643
    4396     642     8     -0.8472     13.2463     11.9258     10.5094
    4397     642     7      0.4236     12.6660     12.5829     10.8937
    4398     642     7      0.4236     12.6733     11.3920      9.9590
    4399     643     8     -0.8472     24.2473      0.1282     44.6161
    4400     643     7      0.4236     24.8631      0.0004     45.3378
    4401     643     7      0.4236     24.7845      0.0580     43.8270
    4402     644     8     -0.8472      8.2528     17.5553     12.6800
    4403     644     7      0.4236      7.6551     17.9129     13.3366
    4404     644     7      0.4236      8.2167     16.6081     12.8131
    4405     645     8     -0.8472     42.0087      7.2680     45.1195
    4406     645     7      0.4236     41.6082      6.5636     45.6290
    4407     645     7      0.4236     42.7530      6.8546     44.6821
    4408     646     8     -0.8472     41.0464     14.9085      3.6051
    4409     646     7      0.4236     40.8557     14.1943      2.9970
    4410     646     7      0.4236     40.3017     15.5035      3.5176
    4411     647     8     -0.8472     15.4620     10.2795     42.4117
    4412     647     7      0.4236     14.9864     10.6992     41.6949
    4413     647     7      0.4236     16.2015      9.8449     41.9870
    4414     648     8     -0.8472      2.2230     26.3795     12.8381
    4415     648     7      0.4236      2.6884     27.1999     12.6754
    4416     648     7      0.4236      1.7479     26.2077     12.0251
    4417     649     8     -0.8472     39.5665      7.6985     46.6565
    4418     649     7      0.4236     39.4677      7.1419     45.8840
    4419     649     7      0.4236     39.4277      7.1080     47.3970
    4420     650     8     -0.8472     32.3426     24.2143     16.8785
    4421     650     7      0.4236     31.9863     24.2969     17.7630
    4422     650     7      0.4236     31.5845     24.0045     16.3330
    4423     651     8     -0.8472     23.3361      9.4883     11.9815
    4424     651     7      0.4236     23.4818      9.8314     11.0999
    4425     651     7      0.4236     23.5929     10.2039     12.5631
    4426     652     8     -0.8472     32.3688     25.6495      9.6338
    4427     652     7      0.4236     31.7552     25.3041     10.2823
    4428     652     7      0.4236     31.9767     25.4259      8.7896
    4429     653     8     -0.8472     22.6354     10.2301      1.3867
    4430     653     7      0.4236     23.2847      9.9151      0.7579
    4431     653     7      0.4236     22.5034      9.4941      1.9844
    4432     654     8     -0.8472     38.3020     23.5618     48.2973
    4433     654     7      0.4236     37.4074     23.3209     48.0565
    4434     654     7      0.4236     38.1969     24.2048     48.9985
    4435     655     8     -0.8472     17.7481      6.8412     24.7022
    4436     655     7      0.4236     17.5594      6.2469     25.4284
    4437     655     7      0.4236     18.6981      6.7942     24.5943
    4438     656     8     -0.8472     22.2688     22.4507     22.3988
    4439     656     7      0.4236     22.3213     22.6611     23.3311
    4440     656     7      0.4236     23.1808     22.3780     22.1174
    4441     657     8     -0.8472     24.8436      0.2768      8.7444
    4442     657     7      0.4236     25.1002      1.1987      8.7198
    4443     657     7      0.4236     24.2752      0.2063      9.5113
    4444     658     8     -0.8472     43.3051     10.4435     15.6831
    4445     658     7      0.4236     42.7455     11.2043     15.8389
    4446     658     7      0.4236     43.8654     10.3951     16.4576
    4447     659     8     -0.8472     21.9830      7.2449     30.4649
    4448     659     7      0.4236     21.8674      6.3384     30.1802
    4449     659     7      0.4236     22.2801      7.1755     31.3721
    4450     660     8     -0.8472     24.6346      9.0844     31.9847
    4451     660     7      0.4236     24.5598      8.4300     32.6793
    4452     660     7      0.4236     24.7832      8.5736     31.1889
    4453     661     8     -0.8472     31.8290     25.8768     30.0994
    4454     661     7      0.4236     31.0838     26.4144     29.8313
    4455     661     7      0.4236     32.2008     25.5553     29.2780
    4456     662     8     -0.8472     21.2699      1.7732     32.9211
    4457     662     7      0.4236     21.9808      1.9367     32.3013
    4458     662     7      0.4236     21.5966      2.1102     33.7554
    4459     663     8     -0.8472     42.3718      0.6382     26.4975
    4460     663     7      0.4236     42.1412      1.0715     27.3192
    4461     663     7      0.4236     41.8678      1.1046     25.8306
    4462     664     8     -0.8472     51.3092     17.7505      8.7725
    4463     664     7      0.4236     51.2110     17.3303      7.9181
    4464     664     7      0.4236     51.4014     18.6820      8.5726
    4465     665     8     -0.8472     40.5789      2.9604     48.5109
    4466     665     7      0.4236     40.8727      3.5711     47.8349
    4467     665     7      0.4236     39.8343      2.5061     48.1168
    4468     666     8     -0.8472     24.1585      1.7286     13.4774
    4469     666     7      0.4236     24.5528      2.5347     13.1442
    4470     666     7      0.4236     24.6773      1.5098     14.2515
    4471     667     8     -0.8472      5.3197      8.4668     15.9798
    4472     667     7      0.4236      5.2329      7.9210     15.1983
    4473     667     7      0.4236      5.3976      7.8425     16.7012
    4474     668     8     -0.8472     50.0821      1.2571     18.8796
    4475     668     7      0.4236     49.6187      0.8417     19.6069
    4476     668     7      0.4236     49.8159      0.7567     18.1083
    4477     669     8     -0.8472     30.9941     25.9952     47.5052
    4478     669     7      0.4236     30.4503     26.5224     46.9200
    4479     669     7      0.4236     31.0627     26.5174     48.3044
    4480     670     8     -0.8472     25.9695     23.6089      4.0109
    4481     670     7      0.4236     25.0820     23.9622      4.0718
    4482     670     7      0.4236     25.8458     22.6654      3.9076
    4483     671     8     -0.8472     16.9446     13.8360      0.5573
    4484     671     7      0.4236     16.9847     13.9076      1.5110
    4485     671     7      0.4236     17.1342     14.7197      0.2421
    4486     672     8     -0.8472      2.5856      8.1475     40.5066
    4487     672     7      0.4236      3.5246      8.3228     40.4464
    4488     672     7      0.4236      2.3919      7.6104     39.7383
    4489     673     8     -0.8472      6.5063     11.5045     40.6524
    4490     673     7      0.4236      6.5669     10.6570     40.2115
    4491     673     7      0.4236      6.7764     11.3262     41.5532
    4492     674     8     -0.8472     44.6727     16.1235      1.5646
    4493     674     7      0.4236     44.0049     16.6188      2.0389
    4494     674     7      0.4236     45.3552     16.7660      1.3704
    4495     675     8     -0.8472     41.9186      7.0065     16.6287
    4496     675     7      0.4236     41.2885      6.9775     15.9087
    4497     675     7      0.4236     41.3839      7.1475     17.4100
    4498     676     8     -0.8472     11.2122      7.9340     25.4639
    4499     676     7      0.4236     10.3186      7.9972     25.1268
    4500     676     7      0.4236     11.1578      8.2807     26.3545
    4501     677     8     -0.8472     10.1893     19.2108     21.3217
    4502     677     7      0.4236     10.4901     18.6536     20.6038
    4503     677     7      0.4236     10.0655     18.6098     22.0563
    4504     678     8     -0.8472     50.2107     23.6450     37.2356
    4505     678     7      0.4236     51.0108     23.1483     37.4070
    4506     678     7      0.4236     49.5028     23.0173     37.3809
    4507     679     8     -0.8472     23.8261     18.6022      4.2027
    4508     679     7      0.4236     23.7444     19.2548      4.8981
    4509     679     7      0.4236     23.3436     18.9757      3.4652
    4510     680     8     -0.8472     22.3704      9.9786     39.0419
    4511     680     7      0.4236     22.1281      9.4192     39.7798
    4512     680     7      0.4236     21.9732      9.5566     38.2801
    4513     681     8     -0.8472     38.3840     13.0588     23.2933
    4514     681     7      0.4236     38.0289     13.6651     22.6433
    4515     681     7      0.4236     38.8925     12.4294     22.7820
    4516     682     8     -0.8472      9.3035     14.2395      2.3136
    4517     682     7      0.4236      9.4078     14.5102      1.4015
    4518     682     7      0.4236      8.4272     14.5400      2.5544
    4519     683     8     -0.8472     47.0490     21.0092     41.7332
    4520     683     7      0.4236     47.7645     20.9855     41.0978
    4521     683     7      0.4236     47.1315     21.8641     42.1557
    4522     684     8     -0.8472     31.2649     18.7553      9.7450
    4523     684     7      0.4236     30.7290     17.9706      9.8602
    4524     684     7      0.4236     30.7327     19.3308      9.1956
    4525     685     8     -0.8472     28.6830     23.1587     28.2605
    4526     685     7      0.4236     28.3337     23.6260     27.5017
    4527     685     7      0.4236     28.3813     23.6656     29.0143
    4528     686     8     -0.8472     22.0051     11.1641      3.3283
    4529     686     7      0.4236     21.1632     11.3889      2.9320
    4530     686     7      0.4236     21.7798     10.5932      4.0628
    4531     687     8     -0.8472      7.0440      3.5786     11.1910
    4532     687     7      0.4236      6.6564      3.1033     10.4561
    4533     687     7      0.4236      7.6355      2.9469     11.6002
    4534     688     8     -0.8472      5.6126      6.3282     31.5289
    4535     688     7      0.4236      4.6748      6.4747     31.6523
    4536     688     7      0.4236      5.9909      6.4479     32.4000
    4537     689     8     -0.8472     17.3922     24.3602     22.6636
    4538     689     7      0.4236     17.0944     24.4921     23.5637
    4539     689     7      0.4236     17.1276     25.1570     22.2040
    4540     690     8     -0.8472     15.8735     17.3020     19.6882
    4541     690     7      0.4236     15.5809     16.8358     18.9051
    4542     690     7      0.4236     15.4469     16.8450     20.4130
    4543     691     8     -0.8472     34.7758     16.6415      7.6289
    4544     691     7      0.4236     34.1814     17.3319      7.9227
    4545     691     7      0.4236     34.7252     15.9740      8.3132
    4546     692     8     -0.8472     52.5395      5.7352     12.2314
    4547     692     7      0.4236     52.0141      6.3410     11.7087
    4548     692     7      0.4236     53.3092      5.5574     11.6909
    4549     693     8     -0.8472     27.6562     21.2885     32.7681
    4550     693     7      0.4236     28.0579     21.1304     33.6224
    4551     693     7      0.4236     27.4764     22.2286     32.7576
    4552     694     8     -0.8472     54.7198     11.2021     13.9527
    4553     694     7      0.4236     55.0000     10.3563     13.6030
    4554     694     7      0.4236     54.2007     11.5924     13.2495
    4555     695     8     -0.8472     11.6664      7.5976     47.5898
    4556     695     7      0.4236     11.4130      7.4189     46.6843
    4557     695     7      0.4236     11.4744      6.7849     48.0576
    4558     696     8     -0.8472      4.8591      8.9857     43.9296
    4559     696     7      0.4236      5.7136      8.8378     44.3348
    4560     696     7      0.4236      4.3790      9.5135     44.5678
    4561     697     8     -0.8472     44.6108      8.4540      1.5643
    4562     697     7      0.4236     43.7713      7.9969      1.5131
    4563     697     7      0.4236     44.3788      9.3827      1.5646
    4564     698     8     -0.8472      4.6393      2.2345     27.9227
    4565     698     7      0.4236      3.6935      2.1993     28.0657
    4566     698     7      0.4236      4.7429      2.1336     26.9765
    4567     699     8     -0.8472     31.5127     16.1991     31.5021
    4568     699     7      0.4236     31.1949     15.9716     30.6283
    4569     699     7      0.4236     31.2545     15.4590     32.0515
    4570     700     8     -0.8472     25.5419     19.0658     13.6828
    4571     700     7      0.4236     25.2807     18.1487     13.7654
    4572     700     7      0.4236     26.3575     19.0390     13.1824
    4573     701     8     -0.8472     44.1760     15.6434     34.9929
    4574     701     7      0.4236     43.8630     15.7541     35.8907
    4575     701     7      0.4236     43.4333     15.9002     34.4464
    4576     702     8     -0.8472     20.8244      5.9106     44.9002
    4577     702     7      0.4236     20.7238      5.7297     45.8347
    4578     702     7      0.4236     19.9555      5.7537     44.5305
    4579     703     8     -0.8472     52.9800     23.2057     32.0902
    4580     703     7      0.4236     53.9328     23.1160     32.1097
    4581     703     7      0.4236     52.6922     22.5677     31.4372
    4582     704     8     -0.8472     24.0693      7.8031     38.3845
    4583     704     7      0.4236     24.5582      6.9934     38.5314
    4584     704     7      0.4236     23.8348      8.1045     39.2622
    4585     705     8     -0.8472      0.2582      2.8207     16.7371
    4586     705     7      0.4236      1.1094      3.0645     16.3735
    4587     705     7      0.4236      0.2036      3.3012     17.5632
    4588     706     8     -0.8472     42.0313      0.9202     38.1077
    4589     706     7      0.4236     41.2491      1.2651     38.5385
    4590     706     7      0.4236     42.5338      0.5126     38.8131
    4591     707     8     -0.8472     11.2730     22.9879     33.1097
    4592     707     7      0.4236     11.2085     23.0671     34.0614
    4593     707     7      0.4236     12.0158     23.5430     32.8724
    4594     708     8     -0.8472     35.5177     11.4841     44.2213
    4595     708     7      0.4236     35.6084     12.2823     44.7418
    4596     708     7      0.4236     35.6802     10.7733     44.8414
    4597     709     8     -0.8472     54.1700      7.0617     44.5585
    4598     709     7      0.4236     54.9998      7.4391     44.8505
    4599     709     7      0.4236     54.4049      6.5189     43.8060
    4600     710     8     -0.8472     11.7918     18.6831     40.5388
    4601     710     7      0.4236     12.3631     19.0113     39.8443
    4602     710     7      0.4236     12.2875     18.8262     41.3450
    4603     711     8     -0.8472      5.1635     19.1629     15.1525
    4604     711     7      0.4236      5.3402     18.9278     16.0634
    4605     711     7      0.4236      5.4351     18.3952     14.6494
    4606     712     8     -0.8472     54.3012     10.1702     48.4386
    4607     712     7      0.4236     54.1657     11.1167     48.3920
    4608     712     7      0.4236     53.4825      9.8280     48.7977
    4609     713     8     -0.8472     44.4783     20.9121     35.6284
    4610     713     7      0.4236     43.8621     20.9233     34.8961
    4611     713     7      0.4236     45.3320     21.0723     35.2262
    4612     714     8     -0.8472     21.5913      0.2783     11.2667
    4613     714     7      0.4236     22.1621      0.4189     12.0221
    4614     714     7      0.4236     22.1623      0.4011     10.5083
    4615     715     8     -0.8472     21.9691     10.8622     13.9569
    4616     715     7      0.4236     21.3866     10.1541     14.2316
    4617     715     7      0.4236     21.4328     11.4029     13.3771
    4618     716     8     -0.8472     54.9198      2.1326     26.6034
    4619     716     7      0.4236     55.0300      2.7887     25.9152
    4620     716     7      0.4236     54.8464      2.6417     27.4107
    4621     717     8     -0.8472     53.1731      6.3054     15.4544
    4622     717     7      0.4236     53.6619      5.8448     14.7724
    4623     717     7      0.4236     53.4930      5.9294     16.2745
    4624     718     8     -0.8472      2.6323      2.7878     44.7921
    4625     718     7      0.4236      2.4926      1.9424     44.3655
    4626     718     7      0.4236      3.5324      2.7476     45.1154
    4627     719     8     -0.8472     21.8765     14.9697     25.5484
    4628     719     7      0.4236     22.8148     15.0791     25.3942
    4629     719     7      0.4236     21.7719     14.0379     25.7408
    4630     720     8     -0.8472     15.8135      9.6039     36.6601
    4631     720     7      0.4236     16.0216     10.2880     36.0238
    4632     720     7      0.4236     15.0115      9.9074     37.0852
    4633     721     8     -0.8472      4.3124     24.8908     21.6258
    4634     721     7      0.4236      5.1191     24.9569     22.1367
    4635     721     7      0.4236      4.0628     23.9689     21.6896
    4636     722     8     -0.8472      5.3424     11.8170     47.6806
    4637     722     7      0.4236      4.4448     12.0001     47.9582
    4638     722     7      0.4236      5.6436     11.1330     48.2786
    4639     723     8     -0.8472      4.5875     16.4369      0.8698
    4640     723     7      0.4236      4.1921     16.3786      0.0001
    4641     723     7      0.4236      5.5158     16.2545      0.7242
    4642     724     8     -0.8472     31.7968      8.3866      3.9747
    4643     724     7      0.4236     31.5253      8.6445      3.0938
    4644     724     7      0.4236     31.0440      8.5943      4.5283
    4645     725     8     -0.8472     49.9489      3.3540     44.4298
    4646     725     7      0.4236     50.1469      2.8591     43.6347
    4647     725     7      0.4236     50.7139      3.2240     44.9902
    4648     726     8     -0.8472     19.8467      3.7086     33.0036
    4649     726     7      0.4236     20.3918      4.3921     33.3934
    4650     726     7      0.4236     19.3037      4.1700     32.3645
    4651     727     8     -0.8472     50.9117     10.1301     30.6807
    4652     727     7      0.4236     50.6572      9.3720     31.2068
    4653     727     7      0.4236     50.2806     10.1456     29.9612
    4654     728     8     -0.8472     35.4784     13.3081     29.4144
    4655     728     7      0.4236     36.4173     13.1425     29.3297
    4656     728     7      0.4236     35.3230     13.3314     30.3586
    4657     729     8     -0.8472     28.7458      9.3407     10.2547
    4658     729     7      0.4236     29.0811      9.8354     11.0023
    4659     729     7      0.4236     29.0558      9.8238      9.4887
    4660     730     8     -0.8472     14.6674     12.0015     43.6009
    4661     730     7      0.4236     14.7533     12.8951     43.2687
    4662     730     7      0.4236     14.2321     12.1010     44.4475
    4663     731     8     -0.8472     26.5803     18.8244      5.2448
    4664     731     7      0.4236     27.2739     19.3153      5.6855
    4665     731     7      0.4236     26.7326     18.9782      4.3124
    4666     732     8     -0.8472     47.7014     14.5009     31.5908
    4667     732     7      0.4236     47.2027     15.2212     31.2051
    4668     732     7      0.4236     47.8319     14.7606     32.5028
    4669     733     8     -0.8472      8.1724     17.1755     32.1731
    4670     733     7      0.4236      7.7039     17.9619     31.8930
    4671     733     7      0.4236      8.3018     17.2955     33.1139
    4672     734     8     -0.8472     10.5369     21.4130     30.7108
    4673     734     7      0.4236      9.7747     21.1008     30.2231
    4674     734     7      0.4236     11.1005     20.6437     30.7935
    4675     735     8     -0.8472     44.6824     10.3659     13.4686
    4676     735     7      0.4236     44.9381     10.9952     14.1430
    4677     735     7      0.4236     45.4685     10.2547     12.9337
    4678     736     8     -0.8472      5.2143     22.6756      9.6328
    4679     736     7      0.4236      5.0970     22.1129      8.8674
    4680     736     7      0.4236      4.9761     22.1221     10.3764
    4681     737     8     -0.8472     39.1757     15.2492     28.9115
    4682     737     7      0.4236     38.4681     15.8924     28.9546
    4683     737     7      0.4236     39.3676     15.1658     27.9774
    4684     738     8     -0.8472      1.1700      3.4753     10.0179
    4685     738     7      0.4236      1.1764      2.5255     10.1362
    4686     738     7      0.4236      0.3855      3.7695     10.4808
    4687     739     8     -0.8472     46.4810      1.0307      3.9260
    4688     739     7      0.4236     46.2143      1.5448      3.1639
    4689     739     7      0.4236     46.1686      1.5352      4.6771
    4690     740     8     -0.8472     11.1952     10.6395      7.9605
    4691     740     7      0.4236     12.0655     10.6690      7.5629
    4692     740     7      0.4236     10.9601      9.7116      7.9549
    4693     741     8     -0.8472     54.7054     11.1751     23.3234
    4694     741     7      0.4236     54.4846     12.1063     23.3407
    4695     741     7      0.4236     53.9821     10.7657     22.8486
    4696     742     8     -0.8472      9.2928      1.8034      8.4972
    4697     742     7      0.4236      8.6841      1.1909      8.9103
    4698     742     7      0.4236      9.8939      2.0542      9.1986
    4699     743     8     -0.8472     38.0701     16.8226     46.6583
    4700     743     7      0.4236     38.7432     16.7242     47.3317
    4701     743     7      0.4236     38.5585     17.0053     45.8557
    4702     744     8     -0.8472     36.4186     21.7474     31.9061
    4703     744     7      0.4236     36.8770     21.5076     32.7114
    4704     744     7      0.4236     36.2575     20.9137     31.4642
    4705     745     8     -0.8472     50.4725     10.5635     22.2096
    4706     745     7      0.4236     49.8187     11.1641     22.5673
    4707     745     7      0.4236     50.9825     10.2835     22.9697
    4708     746     8     -0.8472     38.6520     11.7435     45.3517
    4709     746     7      0.4236     38.2663     11.3732     44.5577
    4710     746     7      0.4236     38.5786     11.0452     46.0023
    4711     747     8     -0.8472     16.4227     21.3955     38.1908
    4712     747     7      0.4236     16.9923     22.1209     38.4469
    4713     747     7      0.4236     16.8588     21.0034     37.4343
    4714     748     8     -0.8472     33.5117     21.3869      6.8951
    4715     748     7      0.4236     33.3650     21.9193      6.1132
    4716     748     7      0.4236     33.2707     21.9591      7.6237
    4717     749     8     -0.8472     46.4800     18.9244     27.3818
    4718     749     7      0.4236     46.7015     18.0956     27.8063
    4719     749     7      0.4236     45.7804     19.2914     27.9222
    4720     750     8     -0.8472     44.2759     10.6044      5.9749
    4721     750     7      0.4236     43.8167     11.0224      5.2464
    4722     750     7      0.4236     43.6362      9.9955      6.3440
    4723     751     8     -0.8472     17.7014      3.5031      7.3664
    4724     751     7      0.4236     18.4010      3.4967      6.7131
    4725     751     7      0.4236     18.0959      3.1089      8.1443
    4726     752     8     -0.8472     24.0132     21.2426     15.1163
    4727     752     7      0.4236     24.2862     21.5399     15.9843
    4728     752     7      0.4236     24.8327     21.1006     14.6426
    4729     753     8     -0.8472     22.4215     24.3305     24.7727
    4730     753     7      0.4236     21.5348     24.0814     25.0334
    4731     753     7      0.4236     22.9221     24.3247     25.5885
    4732     754     8     -0.8472     40.0227     25.0153     32.4875
    4733     754     7      0.4236     39.7265     25.9185     32.3753
    4734     754     7      0.4236     39.7861     24.7953     33.3885
    4735     755     8     -0.8472     29.3052     14.9192     44.0716
    4736     755     7      0.4236     30.2048     15.1349     43.8259
    4737     755     7      0.4236     28.7806     15.6364     43.7158
    4738     756     8     -0.8472     46.1918     17.9763     37.4880
    4739     756     7      0.4236     45.6390     18.5737     36.9841
    4740     756     7      0.4236     45.6945     17.1591     37.5205
    4741     757     8     -0.8472     33.1054     15.2756      0.2252
    4742     757     7      0.4236     33.1520     16.2048      0.0000
    4743     757     7      0.4236     32.8874     15.2652      1.1571
    4744     758     8     -0.8472     45.8538      3.1293     35.1235
    4745     758     7      0.4236     46.5310      2.8058     35.7175
    4746     758     7      0.4236     45.4753      2.3391     34.7379
    4747     759     8     -0.8472     47.6382     17.8846     25.0305
    4748     759     7      0.4236     47.2338     18.7267     24.8218
    4749     759     7      0.4236     46.9225     17.2522     24.9661
    4750     760     8     -0.8472     52.5365     16.7675     45.4350
    4751     760     7      0.4236     52.8014     15.8481     45.4071
    4752     760     7      0.4236     52.1783     16.8874     46.3146
    4753     761     8     -0.8472     38.3109     23.2269     19.6426
    4754     761     7      0.4236     37.9138     23.5649     20.4453
    4755     761     7      0.4236     38.7513     22.4213     19.9135
    4756     762     8     -0.8472     37.7886      8.4643     29.0724
    4757     762     7      0.4236     37.3991      8.0240     28.3169
    4758     762     7      0.4236     37.4029      8.0259     29.8308
    4759     763     8     -0.8472     19.1821     20.2601     18.9753
    4760     763     7      0.4236     19.4821     20.7502     19.7408
    4761     763     7      0.4236     19.9144     20.3034     18.3605
    4762     764     8     -0.8472     24.1731     16.5078     44.6843
    4763     764     7      0.4236     23.6145     15.9982     45.2712
    4764     764     7      0.4236     23.9488     16.1949     43.8079
    4765     765     8     -0.8472     37.5284     12.2554     14.8745
    4766     765     7      0.4236     36.9730     12.9143     15.2912
    4767     765     7      0.4236     38.0646     11.9080     15.5873
    4768     766     8     -0.8472     36.6062     23.2154     22.6237
    4769     766     7      0.4236     36.0915     23.4062     21.8395
    4770     766     7      0.4236     36.3759     23.9128     23.2375
    4771     767     8     -0.8472     36.2164     21.9644     15.6184
    4772     767     7      0.4236     36.5163     22.3759     14.8078
    4773     767     7      0.4236     35.2937     22.2099     15.6851
    4774     768     8     -0.8472     29.0259     14.3757     27.5020
    4775     768     7      0.4236     28.9859     14.1667     28.4352
    4776     768     7      0.4236     28.8941     13.5359     27.0620
    4777     769     8     -0.8472     44.0286     23.0196     43.4866
    4778     769     7      0.4236     44.7215     22.8322     42.8533
    4779     769     7      0.4236     44.3149     22.5864     44.2907
    4780     770     8     -0.8472     51.3038     11.6283     12.0226
    4781     770     7      0.4236     50.8597     11.9887     12.7902
    4782     770     7      0.4236     52.1423     11.3106     12.3576
    4783     771     8     -0.8472     23.7614     21.1306     19.9394
    4784     771     7      0.4236     23.8259     20.7323     20.8074
    4785     771     7      0.4236     24.3637     20.6218     19.3966
    4786     772     8     -0.8472     47.8883     12.4396      3.1069
    4787     772     7      0.4236     48.8410     12.4416      3.0148
    4788     772     7      0.4236     47.7053     13.1478      3.7243
    4789     773     8     -0.8472     46.3970     15.2006     26.7150
    4790     773     7      0.4236     45.7820     14.6626     26.2163
    4791     773     7      0.4236     46.6769     14.6383     27.4372
    4792     774     8     -0.8472     39.4958     17.7430      7.9767
    4793     774     7      0.4236     39.4916     18.3281      7.2192
    4794     774     7      0.4236     39.4561     18.3288      8.7327
    4795     775     8     -0.8472     28.1786      9.0126     36.7482
    4796     775     7      0.4236     28.5077      9.1959     37.6281
    4797     775     7      0.4236     27.2510      9.2459     36.7855
    4798     776     8     -0.8472      3.7441     16.4400     15.4322
    4799     776     7      0.4236      3.6667     16.5254     14.4820
    4800     776     7      0.4236      3.7945     17.3413     15.7508
    4801     777     8     -0.8472     20.5723     12.9501     37.4657
    4802     777     7      0.4236     20.6600     12.4051     38.2477
    4803     777     7      0.4236     20.3388     12.3357     36.7699
    4804     778     8     -0.8472      7.2102      9.8540      0.0088
    4805     778     7      0.4236      7.3924      8.9144      0.0274
    4806     778     7      0.4236      7.7030     10.2086      0.7488
    4807     779     8     -0.8472     31.6724     13.1920      8.6722
    4808     779     7      0.4236     31.0036     12.7013      8.1946
    4809     779     7      0.4236     31.2426     13.4532      9.4866
    4810     780     8     -0.8472     30.8234      3.4254     18.2316
    4811     780     7      0.4236     30.2417      3.1555     18.9422
    4812     780     7      0.4236     30.3356      3.2250     17.4328
    4813     781     8     -0.8472     53.2188     25.5696      4.9692
    4814     781     7      0.4236     53.0959     24.9376      5.6776
    4815     781     7      0.4236     52.3486     25.9416      4.8259
    4816     782     8     -0.8472     52.4676      3.8408      4.4537
    4817     782     7      0.4236     52.5239      2.9354      4.1483
    4818     782     7      0.4236     51.5476      4.0772      4.3357
    4819     783     8     -0.8472      0.4058      6.8912      8.2727
    4820     783     7      0.4236      0.1609      7.5971      7.6744
    4821     783     7      0.4236      0.0001      7.1313      9.1058
    4822     784     8     -0.8472      8.7464     22.9915     39.3257
    4823     784     7      0.4236      9.5748     22.5281     39.2026
    4824     784     7      0.4236      8.9967     23.9110     39.4153
    4825     785     8     -0.8472     49.2292     22.9643     40.1061
    4826     785     7      0.4236     48.6469     22.9970     40.8651
    4827     785     7      0.4236     49.8275     23.7010     40.2306
    4828     786     8     -0.8472      8.7829     12.3451      3.5713
    4829     786     7      0.4236      7.8715     12.2038      3.3153
    4830     786     7      0.4236      8.7318     12.9266      4.3299
    4831     787     8     -0.8472      7.8343      6.8084     30.7634
    4832     787     7      0.4236      8.2801      6.4707     29.9865
    4833     787     7      0.4236      8.0189      6.1629     31.4456
    4834     788     8     -0.8472     36.6434      9.9098     10.1711
    4835     788     7      0.4236     36.1440     10.0059     10.9820
    4836     788     7      0.4236     37.1071      9.0785     10.2718
    4837     789     8     -0.8472     34.8536      6.6890     19.0632
    4838     789     7      0.4236     34.6394      6.3390     19.9280
    4839     789     7      0.4236     35.5678      7.3057     19.2239
    4840     790     8     -0.8472     49.2549      2.8267     25.2788
    4841     790     7      0.4236     48.9930      3.2760     24.4753
    4842     790     7      0.4236     50.1490      3.1275     25.4414
    4843     791     8     -0.8472     38.6488     13.2428     48.5139
    4844     791     7      0.4236     38.2292     14.0634     48.2556
    4845     791     7      0.4236     38.7277     12.7468     47.6990
    4846     792     8     -0.8472     11.9866      1.2061     33.8126
    4847     792     7      0.4236     11.2787      1.7473     33.4629
    4848     792     7      0.4236     12.7371      1.7978     33.8660
    4849     793     8     -0.8472     42.5221     14.7592     19.8041
    4850     793     7      0.4236     42.4780     14.7420     20.7602
    4851     793     7      0.4236     41.6093     14.8216     19.5229
    4852     794     8     -0.8472      4.1670      6.7319     42.2332
    4853     794     7      0.4236      4.9625      6.4111     42.6581
    4854     794     7      0.4236      4.2134      6.3838     41.3428
    4855     795     8     -0.8472     32.2949      8.5869     11.2456
    4856     795     7      0.4236     32.7583      8.4982     12.0784
    4857     795     7      0.4236     32.9833      8.7699     10.6062
    4858     796     8     -0.8472     33.6879      5.5744      1.7418
    4859     796     7      0.4236     34.3461      5.3079      2.3836
    4860     796     7      0.4236     33.9389      6.4648      1.4962
    4861     797     8     -0.8472     41.5755     11.5242      7.9612
    4862     797     7      0.4236     42.1978     11.3811      7.2481
    4863     797     7      0.4236     41.5374     10.6842      8.4186
    4864     798     8     -0.8472     47.0570      9.6807     40.1013
    4865     798     7      0.4236     47.9292      9.3060     39.9785
    4866     798     7      0.4236     47.1346     10.2156     40.8913
    4867     799     8     -0.8472      1.2894      2.6233     30.4886
    4868     799     7      0.4236      0.9380      3.0128     29.6879
    4869     799     7      0.4236      0.5758      2.0811     30.8249
    4870     800     8     -0.8472     54.4295     10.3918      9.3810
    4871     800     7      0.4236     54.9024     10.1374      8.5887
    4872     800     7      0.4236     54.9999     10.1181     10.0993
    4873     801     8     -0.8472      7.5895      2.4281     48.9302
    4874     801     7      0.4236      8.5181      2.2064     48.9999
    4875     801     7      0.4236      7.5655      3.3830     48.9924
    4876     802     8     -0.8472     22.9196      4.3654     39.0582
    4877     802     7      0.4236     23.5244      4.4366     39.7967
    4878     802     7      0.4236     22.5129      5.2297     38.9968
    4879     803     8     -0.8472     33.3746     23.0010     23.5136
    4880     803     7      0.4236     32.7414     22.7269     22.8502
    4881     803     7      0.4236     32.9072     22.9095     24.3439
    4882     804     8     -0.8472     22.2156     17.2330     36.4635
    4883     804     7      0.4236     22.7057     17.1863     37.2844
    4884     804     7      0.4236     22.7071     16.6773     35.8586
    4885     805     8     -0.8472     11.4235     19.4113      9.2544
    4886     805     7      0.4236     11.1511     19.1319     10.1284
    4887     805     7      0.4236     10.6056     19.5011      8.7653
    4888     806     8     -0.8472     36.6929     12.9113     25.2877
    4889     806     7      0.4236     37.1541     12.4313     25.9755
    4890     806     7      0.4236     36.6724     12.3070     24.5457
    4891     807     8     -0.8472     47.2080     20.8898     33.1102
    4892     807     7      0.4236     47.2674     20.8651     32.1552
    4893     807     7      0.4236     46.3539     20.5056     33.3077
    4894     808     8     -0.8472     15.6231      2.8942     32.8475
    4895     808     7      0.4236     15.8971      2.3139     32.1373
    4896     808     7      0.4236     15.2676      2.3064     33.5141
    4897     809     8     -0.8472     45.4093     24.4459     36.2935
    4898     809     7      0.4236     45.6198     24.7893     37.1619
    4899     809     7      0.4236     45.1866     23.5276     36.4461
    4900     810     8     -0.8472     40.6082      5.8187     21.2280
    4901     810     7      0.4236     39.6556      5.8975     21.1768
    4902     810     7      0.4236     40.7582      5.1520     21.8982
    4903     811     8     -0.8472     41.5684      7.5320      5.7399
    4904     811     7      0.4236     42.4024      7.9973      5.8045
    4905     811     7      0.4236     41.0832      8.0020      5.0618
    4906     812     8     -0.8472     12.9011     23.1997     22.6615
    4907     812     7      0.4236     13.2564     23.0885     21.7797
    4908     812     7      0.4236     11.9904     22.9135     22.5912
    4909     813     8     -0.8472     42.8000      2.2294     29.1718
    4910     813     7      0.4236     42.2579      2.8216     28.6507
    4911     813     7      0.4236     43.5707      2.7487     29.4011
    4912     814     8     -0.8472     15.8690      7.6769     48.2919
    4913     814     7      0.4236     16.1097      8.2747     48.9997
    4914     814     7      0.4236     15.8423      8.2288     47.5103
    4915     815     8     -0.8472      1.1398     14.4997     19.0041
    4916     815     7      0.4236      0.7340     13.9483     19.6730
    4917     815     7      0.4236      0.9571     14.0500     18.1791
    4918     816     8     -0.8472     35.5775     14.1609      5.6262
    4919     816     7      0.4236     35.5678     13.6088      4.8443
    4920     816     7      0.4236     35.6381     13.5434      6.3551
    4921     817     8     -0.8472     38.0975     18.2424     13.5804
    4922     817     7      0.4236     37.5470     18.2514     14.3634
    4923     817     7      0.4236     37.4787     18.1806     12.8527
    4924     818     8     -0.8472     52.1169      8.2144     24.9016
    4925     818     7      0.4236     51.3466      7.7069     24.6461
    4926     818     7      0.4236     52.5647      7.6640     25.5441
    4927     819     8     -0.8472     28.1569     25.2149     45.9582
    4928     819     7      0.4236     27.2990     25.1833     46.3815
    4929     819     7      0.4236     28.4373     26.1253     46.0517
    4930     820     8     -0.8472     38.1339      5.1134      1.8183
    4931     820     7      0.4236     38.8991      4.9306      2.3635
    4932     820     7      0.4236     37.4009      5.1367      2.4334
    4933     821     8     -0.8472     46.3947      0.1577     32.6075
    4934     821     7      0.4236     45.8398      0.6635     33.2012
    4935     821     7      0.4236     46.4633      0.7006     31.8222
    4936     822     8     -0.8472     25.4753     24.5914     20.5590
    4937     822     7      0.4236     25.2629     24.6033     21.4923
    4938     822     7      0.4236     24.9618     25.3083     20.1868
    4939     823     8     -0.8472      1.4567     22.1834      3.9880
    4940     823     7      0.4236      1.6042     23.0599      3.6327
    4941     823     7      0.4236      2.3201     21.7704      3.9742
    4942     824     8     -0.8472     44.4116     16.7233     27.5270
    4943     824     7      0.4236     44.1995     16.0270     26.9054
    4944     824     7      0.4236     44.4390     17.5191     26.9957
    4945     825     8     -0.8472     49.1387     11.0463     32.6691
    4946     825     7      0.4236     48.4716     11.7188     32.8068
    4947     825     7      0.4236     49.0084     10.7607     31.7648
    4948     826     8     -0.8472     21.9693      3.5672     29.4470
    4949     826     7      0.4236     21.3756      4.2535     29.1425
    4950     826     7      0.4236     22.2305      3.1050     28.6504
    4951     827     8     -0.8472     51.9506      3.3373     15.8075
    4952     827     7      0.4236     51.7040      2.5244     16.2487
    4953     827     7      0.4236     51.8389      4.0154     16.4738
    4954     828     8     -0.8472     39.9877     19.2064     11.6707
    4955     828     7      0.4236     39.7715     18.6502     10.9223
    4956     828     7      0.4236     40.4950     19.9265     11.2959
    4957     829     8     -0.8472     37.4921     20.3975      6.7680
    4958     829     7      0.4236     37.9609     19.8922      7.4322
    4959     829     7      0.4236     37.2111     21.1908      7.2240
    4960     830     8     -0.8472     32.3416     20.3941     21.7270
    4961     830     7      0.4236     32.8240     21.1098     21.3130
    4962     830     7      0.4236     32.9235     19.6377     21.6523
    4963     831     8     -0.8472      6.0189     16.2670     48.7398
    4964     831     7      0.4236      5.2376     16.7440     48.4600
    4965     831     7      0.4236      6.5811     16.2519     47.9652
    4966     832     8     -0.8472     14.4513      3.6627     24.0731
    4967     832     7      0.4236     14.1095      4.0568     24.8756
    4968     832     7      0.4236     14.0856      4.1975     23.3685
    4969     833     8     -0.8472     41.8474     15.5130     11.2869
    4970     833     7      0.4236     40.9651     15.5346     10.9162
    4971     833     7      0.4236     42.1592     14.6249     11.1130
    4972     834     8     -0.8472     48.9692      9.1452      1.9640
    4973     834     7      0.4236     48.8245      9.7527      2.6894
    4974     834     7      0.4236     49.0915      8.2940      2.3846
    4975     835     8     -0.8472      1.2668      6.7445     26.2617
    4976     835     7      0.4236      1.0022      7.5412     26.7215
    4977     835     7      0.4236      2.1188      6.9587     25.8815
    4978     836     8     -0.8472     21.4611     12.6739     45.2782
    4979     836     7      0.4236     20.9617     13.3465     44.8151
    4980     836     7      0.4236     21.4056     11.9027     44.7140
    4981     837     8     -0.8472     19.9408      7.1750     16.5655
    4982     837     7      0.4236     19.6883      6.4372     17.1206
    4983     837     7      0.4236     20.1379      6.7799     15.7162
    4984     838     8     -0.8472     24.5992      2.7085     36.8916
    4985     838     7      0.4236     24.8361      3.2327     37.6566
    4986     838     7      0.4236     23.9290      3.2255     36.4446
    4987     839     8     -0.8472     39.2037     27.1792      2.1167
    4988     839     7      0.4236     39.2652     26.6207      1.3417
    4989     839     7      0.4236     38.2700     27.1962      2.3268
    4990     840     8     -0.8472     24.3612     16.3632     27.9654
    4991     840     7      0.4236     23.7118     16.5239     27.2807
    4992     840     7      0.4236     23.9181     16.6067     28.7782
    4993     841     8     -0.8472     36.3635     24.0492     13.3873
    4994     841     7      0.4236     36.1900     24.5719     14.1702
    4995     841     7      0.4236     37.2717     24.2500     13.1611
    4996     842     8     -0.8472     43.2057     15.8878     31.3542
    4997     842     7      0.4236     43.5249     15.8147     30.4548
    4998     842     7      0.4236     42.2843     16.1306     31.2629
    4999     843     8     -0.8472     27.3527     16.5497      1.5790
    5000     843     7      0.4236     27.3786     17.3315      1.0272
    5001     843     7      0.4236     27.2968     16.8884      2.4725
    5002     844     8     -0.8472     41.7006     22.2821      3.4840
    5003     844     7      0.4236     42.0345     21.6789      2.8199
    5004     844     7      0.4236     41.5543     21.7334      4.2546
    5005     845     8     -0.8472     10.5004     12.2461     40.2252
    5006     845     7      0.4236     11.4037     11.9294     40.2222
    5007     845     7      0.4236     10.2159     12.1513     41.1342
    5008     846     8     -0.8472      6.9022     13.1012      0.7443
    5009     846     7      0.4236      6.6761     12.5644      1.5039
    5010     846     7      0.4236      6.4953     12.6521      0.0034
    5011     847     8     -0.8472     16.8646     13.4025      7.4142
    5012     847     7      0.4236     16.2205     13.3084      8.1159
    5013     847     7      0.4236     17.1947     12.5155      7.2708
    5014     848     8     -0.8472     29.5534     22.8435     23.1539
    5015     848     7      0.4236     30.4732     22.6411     23.3248
    5016     848     7      0.4236     29.4489     23.7494     23.4450
    5017     849     8     -0.8472     23.5810      9.9356     25.0090
    5018     849     7      0.4236     22.7562      9.7126     24.5774
    5019     849     7      0.4236     23.5673     10.8905     25.0742
    5020     850     8     -0.8472     50.3130      7.1483      3.8177
    5021     850     7      0.4236     50.1056      6.2619      4.1135
    5022     850     7      0.4236     50.9297      7.0226      3.0966
    5023     851     8     -0.8472     13.0927      1.6994     20.9845
    5024     851     7      0.4236     13.4099      2.4079     20.4244
    5025     851     7      0.4236     13.3465      1.9611     21.8695
    5026     852     8     -0.8472     43.0937      3.7995     26.5685
    5027     852     7      0.4236     43.2956      2.8747     26.7105
    5028     852     7      0.4236     42.5617      3.8096     25.7728
    5029     853     8     -0.8472     14.3185     24.4857      1.3787
    5030     853     7      0.4236     15.1211     24.9665      1.5810
    5031     853     7      0.4236     13.9583     24.2495      2.2336
    5032     854     8     -0.8472     36.3911     22.9597     39.8426
    5033     854     7      0.4236     36.3953     23.8048     39.3931
    5034     854     7      0.4236     36.5269     23.1777     40.7647
    5035     855     8     -0.8472     41.9591     24.8342     12.1676
    5036     855     7      0.4236     42.5066     24.5342     12.8932
    5037     855     7      0.4236     42.3970     24.5030     11.3836
    5038     856     8     -0.8472     16.0876     15.8459     47.0098
    5039     856     7      0.4236     16.1207     16.1232     47.9254
    5040     856     7      0.4236     16.9599     16.0417     46.6680
    5041     857     8     -0.8472     21.4820      7.7120     23.2332
    5042     857     7      0.4236     21.1580      7.0021     22.6787
    5043     857     7      0.4236     20.8365      8.4111     23.1296
    5044     858     8     -0.8472     33.6608     16.5596     21.6298
    5045     858     7      0.4236     33.0906     17.3225     21.7247
    5046     858     7      0.4236     34.3749     16.7153     22.2479
    5047     859     8     -0.8472     16.1927     19.1578     14.7823
    5048     859     7      0.4236     16.9983     18.7881     14.4211
    5049     859     7      0.4236     15.5526     19.0751     14.0755
    5050     860     8     -0.8472      5.1919     22.1502     41.0693
    5051     860     7      0.4236      4.9437     21.2441     41.2526
    5052     860     7      0.4236      5.6212     22.1132     40.2146
    5053     861     8     -0.8472      8.1506     10.9729      5.2196
    5054     861     7      0.4236      8.2333     11.4913      6.0200
    5055     861     7      0.4236      7.6904     10.1797      5.4938
    5056     862     8     -0.8472     10.5547      4.0813     15.2257
    5057     862     7      0.4236     10.2091      4.1236     16.1174
    5058     862     7      0.4236      9.7858      3.9249     14.6775
    5059     863     8     -0.8472     50.9226     26.4906      2.7322
    5060     863     7      0.4236     51.5537     27.1993      2.6068
    5061     863     7      0.4236     50.8394     26.0877      1.8679
    5062     864     8     -0.8472     18.9558     10.1954     22.1863
    5063     864     7      0.4236     19.8716     10.4090     22.0075
    5064     864     7      0.4236     18.9550      9.2503     22.3376
    5065     865     8     -0.8472      7.8679     14.1751     47.7093
    5066     865     7      0.4236      7.3501     14.2655     46.9093
    5067     865     7      0.4236      7.3996     13.5189     48.2254
    5068     866     8     -0.8472     13.3423     15.3713     42.0637
    5069     866     7      0.4236     12.8749     16.1685     42.3132
    5070     866     7      0.4236     13.6078     15.5227     41.1566
    5071     867     8     -0.8472     34.6832     25.0187      0.9750
    5072     867     7      0.4236     34.4391     25.6381      1.6628
    5073     867     7      0.4236     34.0266     25.1490      0.2907
    5074     868     8     -0.8472     37.6637      2.4364      8.3700
    5075     868     7      0.4236     37.2359      3.0441      8.9732
    5076     868     7      0.4236     37.6039      2.8642      7.5158
    5077     869     8     -0.8472      1.0094     13.3818     38.2771
    5078     869     7      0.4236      1.1915     13.5310     39.2049
    5079     869     7      0.4236      0.7653     14.2433     37.9389
    5080     870     8     -0.8472      1.1328      4.1529     48.1252
    5081     870     7      0.4236      0.7012      4.9734     47.8871
    5082     870     7      0.4236      1.9702      4.4228     48.5023
    5083     871     8     -0.8472     37.1132     11.9436     11.3503
    5084     871     7      0.4236     37.5281     12.6879     11.7863
    5085     871     7      0.4236     36.2300     12.2488     11.1429
    5086     872     8     -0.8472     15.5832      9.7035     39.4218
    5087     872     7      0.4236     14.6766      9.9510     39.6035
    5088     872     7      0.4236     15.7285      8.9190     39.9507
    5089     873     8     -0.8472     29.8086      3.7768     36.7398
    5090     873     7      0.4236     29.8208      2.8807     36.4034
    5091     873     7      0.4236     30.1134      3.6980     37.6437
    5092     874     8     -0.8472     20.9248     12.9376     22.6965
    5093     874     7      0.4236     20.5615     13.3469     23.4818
    5094     874     7      0.4236     20.4694     13.3644     21.9708
    5095     875     8     -0.8472      8.2913      9.3422     34.1552
    5096     875     7      0.4236      7.7087      9.4020     34.9123
    5097     875     7      0.4236      8.0795     10.1124     33.6279
    5098     876     8     -0.8472     30.7327     27.0064     43.5122
    5099     876     7      0.4236     29.9893     26.7389     42.9718
    5100     876     7      0.4236     31.3915     26.3273     43.3672
    5101     877     8     -0.8472     42.8810     13.7204     30.8428
    5102     877     7      0.4236     42.3631     13.3689     30.1186
    5103     877     7      0.4236     42.6393     13.1802     31.5951
    5104     878     8     -0.8472     22.6737      7.3506      2.7578
    5105     878     7      0.4236     23.5633      7.6983      2.6953
    5106     878     7      0.4236     22.2642      7.8629      3.4550
    5107     879     8     -0.8472     22.8934     15.4272     15.8089
    5108     879     7      0.4236     21.9860     15.1232     15.7885
    5109     879     7      0.4236     23.0305     15.7130     16.7121
    5110     880     8     -0.8472     11.9243     24.8307     18.9654
    5111     880     7      0.4236     11.2152     24.7292     18.3305
    5112     880     7      0.4236     11.5877     25.4610     19.6023
    5113     881     8     -0.8472     11.7749     26.3972     31.0558
    5114     881     7      0.4236     11.4549     25.8596     30.3314
    5115     881     7      0.4236     11.9247     25.7755     31.7681
    5116     882     8     -0.8472     52.7238     21.7338     12.3982
    5117     882     7      0.4236     53.1316     21.3066     13.1515
    5118     882     7      0.4236     53.1429     21.3310     11.6378
    5119     883     8     -0.8472     46.3973     10.7907     10.8882
    5120     883     7      0.4236     46.2937      9.9494     10.4437
    5121     883     7      0.4236     45.5323     11.1974     10.8368
    5122     884     8     -0.8472     54.6787     26.7434     26.4236
    5123     884     7      0.4236     54.6282     25.8772     26.0194
    5124     884     7      0.4236     53.8425     26.8452     26.8782
    5125     885     8     -0.8472      2.1560     11.8840      4.1338
    5126     885     7      0.4236      2.8604     11.9537      3.4894
    5127     885     7      0.4236      1.7941     12.7683      4.1904
    5128     886     8     -0.8472     16.1308     21.5625     24.2274
    5129     886     7      0.4236     15.5801     21.3951     23.4626
    5130     886     7      0.4236     16.7944     20.8732     24.2008
    5131     887     8     -0.8472     49.6329      4.8562      0.8256
    5132     887     7      0.4236     50.0008      5.7399      0.8191
    5133     887     7      0.4236     50.1476      4.3867      1.4819
    5134     888     8     -0.8472      7.5709     22.9622     26.8216
    5135     888     7      0.4236      8.1509     22.5363     26.1904
    5136     888     7      0.4236      6.7114     22.9552     26.4003
    5137     889     8     -0.8472      0.8039     17.9175     11.9841
    5138     889     7      0.4236      0.5024     17.5270     11.1638
    5139     889     7      0.4236      0.0060     18.0426     12.4978
    5140     890     8     -0.8472     14.7365      6.9209      5.5576
    5141     890     7      0.4236     14.6959      6.5247      4.6873
    5142     890     7      0.4236     14.4591      6.2237      6.1519
    5143     891     8     -0.8472     18.4492     18.2246     47.6611
    5144     891     7      0.4236     19.1589     17.7665     48.1112
    5145     891     7      0.4236     18.4437     17.8515     46.7796
    5146     892     8     -0.8472     20.0985      7.9626      7.6192
    5147     892     7      0.4236     20.6881      7.2882      7.2818
    5148     892     7      0.4236     19.6527      8.3018      6.8430
    5149     893     8     -0.8472      5.3852      6.1252     38.5396
    5150     893     7      0.4236      5.8473      6.9631     38.5164
    5151     893     7      0.4236      5.9331      5.5345     38.0228
    5152     894     8     -0.8472      6.6859      9.6239     46.9027
    5153     894     7      0.4236      7.3570      9.5945     47.5845
    5154     894     7      0.4236      6.8360      8.8337     46.3838
    5155     895     8     -0.8472     42.1904      0.4344     14.4097
    5156     895     7      0.4236     42.8193      0.4594     13.6886
    5157     895     7      0.4236     42.3618      1.2349     14.9056
    5158     896     8     -0.8472     28.0287     21.9246     10.0870
    5159     896     7      0.4236     27.8939     21.2828      9.3898
    5160     896     7      0.4236     28.9250     22.2348      9.9578
    5161     897     8     -0.8472      8.2778     12.4824     34.6302
    5162     897     7      0.4236      8.7788     11.8381     35.1305
    5163     897     7      0.4236      8.9345     12.9466     34.1112
    5164     898     8     -0.8472     47.2494      0.6631      7.8507
    5165     898     7      0.4236     47.7431      0.0000      7.3682
    5166     898     7      0.4236     47.8958      1.0723      8.4260
    5167     899     8     -0.8472     26.3474     15.6253     26.1479
    5168     899     7      0.4236     27.0229     15.0995     25.7197
    5169     899     7      0.4236     25.6251     15.0147     26.2948
    5170     900     8     -0.8472     27.9090      4.8602      7.0202
    5171     900     7      0.4236     28.1121      5.4132      7.7747
    5172     900     7      0.4236     27.4572      5.4431      6.4101
    5173     901     8     -0.8472     23.1504     21.3330     25.0290
    5174     901     7      0.4236     23.2435     20.7289     24.2923
    5175     901     7      0.4236     23.8779     21.9470     24.9294
    5176     902     8     -0.8472     24.4261     14.7930     32.0143
    5177     902     7      0.4236     23.5003     14.9235     31.8093
    5178     902     7      0.4236     24.8203     15.6584     31.9055
    5179     903     8     -0.8472     50.0906      9.9424     45.8914
    5180     903     7      0.4236     50.8098     10.1054     46.5017
    5181     903     7      0.4236     49.3504     10.4259     46.2584
    5182     904     8     -0.8472     32.9263     12.7184      6.0342
    5183     904     7      0.4236     33.0061     12.7157      6.9881
    5184     904     7      0.4236     32.3692     13.4727      5.8422
    5185     905     8     -0.8472     41.4544     26.3314     27.3815
    5186     905     7      0.4236     41.6794     26.0144     28.2562
    5187     905     7      0.4236     41.0751     27.1976     27.5304
    5188     906     8     -0.8472     42.5393     23.1697     35.7225
    5189     906     7      0.4236     42.1083     22.3971     35.3570
    5190     906     7      0.4236     43.2798     23.3306     35.1377
    5191     907     8     -0.8472     51.5586     25.8474     23.1748
    5192     907     7      0.4236     52.4162     25.5491     22.8719
    5193     907     7      0.4236     51.6210     26.8026     23.1690
    5194     908     8     -0.8472     11.2970      5.3717      9.8771
    5195     908     7      0.4236     12.1694      5.0312      9.6790
    5196     908     7      0.4236     10.9487      4.7707     10.5358
    5197     909     8     -0.8472     38.7135      7.2663     24.9133
    5198     909     7      0.4236     39.2881      6.5779     25.2482
    5199     909     7      0.4236     38.6332      7.8858     25.6385
    5200     910     8     -0.8472     19.6560      3.4129     40.0824
    5201     910     7      0.4236     18.7714      3.1462     39.8320
    5202     910     7      0.4236     20.1549      3.3859     39.2660
    5203     911     8     -0.8472     44.1090      1.5903     23.0689
    5204     911     7      0.4236     43.6162      1.6355     23.8882
    5205     911     7      0.4236     43.9701      2.4436     22.6579
    5206     912     8     -0.8472     26.7396      5.6493     25.5671
    5207     912     7      0.4236     27.4633      5.1699     25.9705
    5208     912     7      0.4236     26.4326      6.2423     26.2530
    5209     913     8     -0.8472     48.5988      5.9435     10.2878
    5210     913     7      0.4236     49.2979      6.1100     10.9200
    5211     913     7      0.4236     48.9987      6.1191      9.4360
    5212     914     8     -0.8472      1.6200      4.8771      7.8100
    5213     914     7      0.4236      1.5591      4.6531      6.8813
    5214     914     7      0.4236      0.7607      4.6537      8.1676
    5215     915     8     -0.8472     40.3228     21.1363     47.0008
    5216     915     7      0.4236     41.2576     21.1597     47.2050
    5217     915     7      0.4236     40.2861     20.9243     46.0680
    5218     916     8     -0.8472     46.1169     22.3463     39.3148
    5219     916     7      0.4236     46.9051     22.5713     38.8205
    5220     916     7      0.4236     45.4976     23.0471     39.1109
    5221     917     8     -0.8472     34.6060      7.0840     15.7307
    5222     917     7      0.4236     35.1709      7.8301     15.9317
    5223     917     7      0.4236     33.7233      7.4529     15.6992
    5224     918     8     -0.8472     16.9624     13.1523      4.6954
    5225     918     7      0.4236     16.1824     12.7888      5.1145
    5226     918     7      0.4236     16.7836     13.0865      3.7574
    5227     919     8     -0.8472     40.9398      8.6206     25.4228
    5228     919     7      0.4236     40.5914      9.3005     25.9994
    5229     919     7      0.4236     40.9781      7.8371     25.9713
    5230     920     8     -0.8472     38.4628     24.2231     42.8688
    5231     920     7      0.4236     37.9607     23.4890     43.2227
    5232     920     7      0.4236     38.8666     24.6294     43.6357
    5233     921     8     -0.8472      5.9422     20.3222     48.6208
    5234     921     7      0.4236      6.7343     19.9413     48.9999
    5235     921     7      0.4236      6.2520     20.8093     47.8571
    5236     922     8     -0.8472      7.4920     23.8913     14.0606
    5237     922     7      0.4236      7.9664     23.2649     13.5138
    5238     922     7      0.4236      6.7893     24.2168     13.4981
    5239     923     8     -0.8472     10.0582     25.4248     27.3659
    5240     923     7      0.4236     10.9003     25.3669     27.8172
    5241     923     7      0.4236      9.9195     26.3629     27.2360
    5242     924     8     -0.8472     24.6408      7.1060     11.3365
    5243     924     7      0.4236     24.2634      7.7824     10.7742
    5244     924     7      0.4236     25.0079      7.5875     12.0779
    5245     925     8     -0.8472     44.0839     27.2100     27.0217
    5246     925     7      0.4236     44.4438     27.0653     26.1466
    5247     925     7      0.4236     43.6472     26.3868     27.2407
    5248     926     8     -0.8472     24.7680     26.3260     30.7924
    5249     926     7      0.4236     23.9551     26.1674     30.3125
    5250     926     7      0.4236     24.5110     26.8937     31.5189
    5251     927     8     -0.8472     15.1115      1.2658     27.8161
    5252     927     7      0.4236     15.0676      2.1806     28.0944
    5253     927     7      0.4236     14.4834      1.2035     27.0965
    5254     928     8     -0.8472      5.8803     26.5148     24.4765
    5255     928     7      0.4236      5.9755     26.5058     23.5241
    5256     928     7      0.4236      6.2820     25.6954     24.7656
    5257     929     8     -0.8472     37.9325     17.6065     27.0852
    5258     929     7      0.4236     36.9781     17.6083     27.0126
    5259     929     7      0.4236     38.2377     17.9544     26.2473
    5260     930     8     -0.8472     48.0457      9.8407     22.1396
    5261     930     7      0.4236     48.3854      9.4005     22.9188
    5262     930     7      0.4236     47.3190      9.2893     21.8500
    5263     931     8     -0.8472     54.6834     20.8429      2.0166
    5264     931     7      0.4236     53.7933     20.8036      2.3666
    5265     931     7      0.4236     54.9997     21.7123      2.2623
    5266     932     8     -0.8472     30.2064     20.4321     45.0972
    5267     932     7      0.4236     29.6611     19.6462     45.1311
    5268     932     7      0.4236     31.0369     20.1322     44.7276
    5269     933     8     -0.8472     45.2012     13.9877     32.3107
    5270     933     7      0.4236     45.6006     13.8039     33.1610
    5271     933     7      0.4236     45.5722     13.3287     31.7239
    5272     934     8     -0.8472      7.7708     26.2986      5.3249
    5273     934     7      0.4236      7.1678     26.3837      6.0634
    5274     934     7      0.4236      7.9505     27.1997      5.0567
    5275     935     8     -0.8472     25.7095     14.0074     22.5530
    5276     935     7      0.4236     25.5202     13.7140     23.4442
    5277     935     7      0.4236     24.9209     13.7897     22.0560
    5278     936     8     -0.8472     38.8223     15.3281     20.0422
    5279     936     7      0.4236     38.4658     15.3862     19.1557
    5280     936     7      0.4236     39.1766     14.4408     20.1007
    5281     937     8     -0.8472     28.8478     10.5897     45.7107
    5282     937     7      0.4236     28.8013     11.2939     45.0640
    5283     937     7      0.4236     28.6674     11.0194     46.5468
    5284     938     8     -0.8472     21.0791     26.0585     38.9300
    5285     938     7      0.4236     20.1287     26.1218     39.0245
    5286     938     7      0.4236     21.3938     26.9524     39.0645
    5287     939     8     -0.8472      5.6446      4.5762     40.4318
    5288     939     7      0.4236      5.0505      3.8291     40.5035
    5289     939     7      0.4236      5.8525      4.8053     41.3376
    5290     940     8     -0.8472     41.7300      9.2575     30.4998
    5291     940     7      0.4236     41.1885      9.9820     30.1869
    5292     940     7      0.4236     42.5126      9.2876     29.9495
    5293     941     8     -0.8472     42.6412      9.8991     24.8172
    5294     941     7      0.4236     43.0762      9.1256     25.1760
    5295     941     7      0.4236     43.0103      9.9965     23.9394
    5296     942     8     -0.8472      4.9845     24.1982      0.2243
    5297     942     7      0.4236      4.9120     25.1449      0.3459
    5298     942     7      0.4236      5.3591     23.8788      1.0452
    5299     943     8     -0.8472     52.5055     19.6996     46.3933
    5300     943     7      0.4236     51.6809     20.1386     46.1846
    5301     943     7      0.4236     52.8542     19.4277     45.5443
    5302     944     8     -0.8472     35.5009      3.8959     16.4289
    5303     944     7      0.4236     35.6272      4.0307     15.4897
    5304     944     7      0.4236     36.0703      3.1571     16.6440
    5305     945     8     -0.8472     37.7746      5.6348     14.9217
    5306     945     7      0.4236     36.9376      5.9146     15.2925
    5307     945     7      0.4236     38.2256      6.4506     14.7046
    5308     946     8     -0.8472      2.1778     12.3390     36.0144
    5309     946     7      0.4236      2.8796     12.4001     35.3664
    5310     946     7      0.4236      2.6155     12.4708     36.8554
    5311     947     8     -0.8472     21.1538      1.0025     26.9427
    5312     947     7      0.4236     22.0235      1.0009     27.3426
    5313     947     7      0.4236     21.0643      0.1299     26.5596
    5314     948     8     -0.8472     52.3886     16.9061     24.6217
    5315     948     7      0.4236     51.8140     17.6666     24.5336
    5316     948     7      0.4236     52.1153     16.4924     25.4405
    5317     949     8     -0.8472     42.1070     12.7560     42.5649
    5318     949     7      0.4236     42.0716     11.8124     42.7217
    5319     949     7      0.4236     42.4232     12.8381     41.6652
    5320     950     8     -0.8472     26.9674     18.2897     15.1708
    5321     950     7      0.4236     26.5212     17.5715     15.6196
    5322     950     7      0.4236     27.8409     17.9477     14.9801
    5323     951     8     -0.8472     53.3922     21.3647      5.9270
    5324     951     7      0.4236     53.5640     21.1401      6.8414
    5325     951     7      0.4236     54.2579     21.5312      5.5540
    5326     952     8     -0.8472     36.8900      3.1215     23.0677
    5327     952     7      0.4236     36.8903      2.5418     23.8294
    5328     952     7      0.4236     36.9829      2.5332     22.3183
    5329     953     8     -0.8472      2.5222      9.2725     30.9300
    5330     953     7      0.4236      2.4706      8.3167     30.9214
    5331     953     7      0.4236      2.5267      9.5209     30.0056
    5332     954     8     -0.8472     15.7907     21.9524      3.3857
    5333     954     7      0.4236     16.5792     21.7582      3.8924
    5334     954     7      0.4236     15.2390     21.1778      3.4940
    5335     955     8     -0.8472     37.7044     14.5695     44.2220
    5336     955     7      0.4236     37.2236     14.8297     43.4363
    5337     955     7      0.4236     37.1397     14.8349     44.9479
    5338     956     8     -0.8472     52.1609     24.5094     28.9501
    5339     956     7      0.4236     52.3882     23.9662     29.7047
    5340     956     7      0.4236     52.2505     23.9245     28.1977
    5341     957     8     -0.8472     30.8060     20.3698     27.5651
    5342     957     7      0.4236     31.2478     20.4501     26.7197
    5343     957     7      0.4236     30.2429     19.6017     27.4696
    5344     958     8     -0.8472     54.3223      5.3546     39.9484
    5345     958     7      0.4236     53.4968      4.8763     40.0260
    5346     958     7      0.4236     54.2032      5.9161     39.1823
    5347     959     8     -0.8472     16.1409     25.1300      7.2862
    5348     959     7      0.4236     17.0022     24.9662      7.6704
    5349     959     7      0.4236     15.5429     24.5828      7.7954
    5350     960     8     -0.8472     50.3309     23.8358     21.7519
    5351     960     7      0.4236     51.2341     23.5201     21.7248
    5352     960     7      0.4236     49.8630     23.2781     21.1302
    5353     961     8     -0.8472     31.6188      1.7265     31.4929
    5354     961     7      0.4236     31.1017      1.0376     31.9104
    5355     961     7      0.4236     31.2183      1.8381     30.6307
    5356     962     8     -0.8472     49.4806      7.9751     44.7219
    5357     962     7      0.4236     50.2214      7.9538     44.1160
    5358     962     7      0.4236     49.6619      7.2736     45.3474
    5359     963     8     -0.8472     43.1588     18.6779      4.1550
    5360     963     7      0.4236     42.8530     17.8548      3.7741
    5361     963     7      0.4236     43.6265     18.4162      4.9481
    5362     964     8     -0.8472      6.3531     11.9329     44.0722
    5363     964     7      0.4236      6.7161     12.7798     43.8128
    5364     964     7      0.4236      6.2439     11.9991     45.0209
    5365     965     8     -0.8472     12.5862     19.5957     27.0116
    5366     965     7      0.4236     12.0599     20.0597     26.3605
    5367     965     7      0.4236     12.0514     19.6081     27.8054
    5368     966     8     -0.8472      6.5299      8.0976     26.2500
    5369     966     7      0.4236      6.7093      7.4739     26.9537
    5370     966     7      0.4236      6.8256      7.6540     25.4550
    5371     967     8     -0.8472     45.2869      8.5224     22.7960
    5372     967     7      0.4236     44.7372      9.1837     22.3756
    5373     967     7      0.4236     45.0018      8.5190     23.7097
    5374     968     8     -0.8472     38.3654     12.5555     31.8941
    5375     968     7      0.4236     37.4492     12.4260     31.6491
    5376     968     7      0.4236     38.3677     12.5042     32.8500
    5377     969     8     -0.8472     44.6543     20.4707      2.0802
    5378     969     7      0.4236     44.2585     19.6931      2.4737
    5379     969     7      0.4236     45.0567     20.9333      2.8153
    5380     970     8     -0.8472      3.1541     26.3493      8.6728
    5381     970     7      0.4236      3.7836     25.8698      9.2113
    5382     970     7      0.4236      2.9389     25.7465      7.9611
    5383     971     8     -0.8472     34.4527     23.7955     42.4660
    5384     971     7      0.4236     33.5950     23.8510     42.8874
    5385     971     7      0.4236     34.2900     24.0468     41.5568
    5386     972     8     -0.8472     26.5658      9.6993     22.2588
    5387     972     7      0.4236     26.7324     10.6406     22.2099
    5388     972     7      0.4236     26.9644      9.4277     23.0856
    5389     973     8     -0.8472     27.0230     18.1628      7.5474
    5390     973     7      0.4236     26.7575     18.5334      8.3891
    5391     973     7      0.4236     26.2624     17.6602      7.2558
    5392     974     8     -0.8472     24.6941     26.9934     26.6987
    5393     974     7      0.4236     23.8588     27.1844     26.2722
    5394     974     7      0.4236     25.3542     27.1999     26.0370
    5395     975     8     -0.8472     53.3014     16.7268      5.1953
    5396     975     7      0.4236     52.7413     16.6539      5.9680
    5397     975     7      0.4236     52.6959     16.6849      4.4551
    5398     976     8     -0.8472     39.0597     13.8917     39.5843
    5399     976     7      0.4236     38.2308     13.6418     39.9927
    5400     976     7      0.4236     39.3216     14.6906     40.0419
    5401     977     8     -0.8472     22.8038      4.1195     44.7449
    5402     977     7      0.4236     22.0078      3.9097     45.2335
    5403     977     7      0.4236     22.8794      3.4189     44.0971
    5404     978     8     -0.8472     23.0146     24.2138     28.4677
    5405     978     7      0.4236     23.5711     24.2629     27.6905
    5406     978     7      0.4236     22.1501     24.4879     28.1616
    5407     979     8     -0.8472     24.2408     23.3280     31.5683
    5408     979     7      0.4236     24.4391     24.1892     31.2005
    5409     979     7      0.4236     24.5480     23.3771     32.4735
    5410     980     8     -0.8472      8.5125      2.2635     46.1192
    5411     980     7      0.4236      8.5216      1.6630     45.3739
    5412     980     7      0.4236      8.2873      1.7123     46.8687
    5413     981     8     -0.8472     37.1399      9.7922     26.9693
    5414     981     7      0.4236     36.5032      9.2058     26.5606
    5415     981     7      0.4236     37.6682     10.1182     26.2407
    5416     982     8     -0.8472     48.3912      8.7149     30.0741
    5417     982     7      0.4236     47.8017      8.9687     30.7842
    5418     982     7      0.4236     48.1345      7.8184     29.8580
    5419     983     8     -0.8472     18.9881      1.9984     26.6341
    5420     983     7      0.4236     18.5913      1.3306     26.0748
    5421     983     7      0.4236     18.3233      2.6841     26.6978
    5422     984     8     -0.8472     10.1810     24.1539     12.2854
    5423     984     7      0.4236      9.9739     24.7265     11.5468
    5424     984     7      0.4236      9.9344     24.6610     13.0588
    5425     985     8     -0.8472     15.5009      5.6477     35.3533
    5426     985     7      0.4236     16.2065      5.6489     34.7066
    5427     985     7      0.4236     15.9090      5.3162     36.1532
    5428     986     8     -0.8472     45.2418     17.0282     45.8500
    5429     986     7      0.4236     45.0507     17.6095     46.5862
    5430     986     7      0.4236     44.7224     17.3787     45.1264
    5431     987     8     -0.8472     42.9344     26.9739     46.4504
    5432     987     7      0.4236     42.2024     26.8764     47.0594
    5433     987     7      0.4236     43.6803     27.1999     47.0060
    5434     988     8     -0.8472     29.3584     21.6820     39.8215
    5435     988     7      0.4236     29.0067     22.2797     39.1618
    5436     988     7      0.4236     30.2668     21.9604     39.9377
    5437     989     8     -0.8472     48.0949     16.7569     22.1183
    5438     989     7      0.4236     47.9098     17.0596     23.0073
    5439     989     7      0.4236     47.5896     17.3432     21.5551
    5440     990     8     -0.8472      2.6930     23.2084     25.6404
    5441     990     7      0.4236      1.8951     22.8168     25.2851
    5442     990     7      0.4236      2.5692     23.1860     26.5893
    5443     991     8     -0.8472     18.5425     22.8256      2.9441
    5444     991     7      0.4236     18.3016     23.5275      2.3394
    5445     991     7      0.4236     18.9871     22.1789      2.3962
    5446     992     8     -0.8472     10.6036     11.4727     10.7044
    5447     992     7      0.4236     10.5879     10.8884     11.4623
    5448     992     7      0.4236     10.2786     10.9366      9.9811
    5449     993     8     -0.8472     13.4593     19.6376      0.4651
    5450     993     7      0.4236     13.8058     20.3993      0.0002
    5451     993     7      0.4236     13.4717     19.8933      1.3874
    5452     994     8     -0.8472     53.5969      3.6894     18.9015
    5453     994     7      0.4236     53.4749      4.6248     19.0640
    5454     994     7      0.4236     53.9837      3.3538     19.7101
    5455     995     8     -0.8472      8.2755     17.6571     47.5957
    5456     995     7      0.4236      7.5612     18.2268     47.8811
    5457     995     7      0.4236      8.8488     17.5903     48.3593
    5458     996     8     -0.8472     43.2228     11.4617      9.7300
    5459     996     7      0.4236     43.7684     12.2094      9.9740
    5460     996     7      0.4236     43.7956     10.9105      9.1967
    5461     997     8     -0.8472      4.2992     21.7500     48.2604
    5462     997     7      0.4236      4.2947     22.3782     48.9827
    5463     997     7      0.4236      3.4010     21.4214     48.2226
    5464     998     8     -0.8472     14.3396     12.2538     46.6466
    5465     998     7      0.4236     14.1591     11.3811     46.9962
    5466     998     7      0.4236     15.0408     12.5945     47.2021
    5467     999     8     -0.8472     34.3839     20.0506     20.0179
    5468     999     7      0.4236     35.0593     19.9509     20.6888
    5469     999     7      0.4236     34.8504     19.9397     19.1895
    5470    1000     8     -0.8472     54.0669      9.9521     45.3881
    5471    1000     7      0.4236     54.9997      9.8174     45.2209
    5472    1000     7      0.4236     54.0336     10.3420     46.2617
    5473    1001     8     -0.8472     22.9298     26.9324      4.5573
    5474    1001     7      0.4236     23.4777     26.1589      4.4242
    5475    1001     7      0.4236     22.5293     27.0928      3.7028
    5476    1002     8     -0.8472     10.1199      6.5761     12.2392
    5477    1002     7      0.4236     11.0257      6.2924     12.3626
    5478    1002     7      0.4236     10.0085      6.6172     11.2894
    5479    1003     8     -0.8472     40.1954      3.6037      9.1186
    5480    1003     7      0.4236     40.2291      4.3643      9.6987
    5481    1003     7      0.4236     41.0256      3.6277      8.6428
    5482    1004     8     -0.8472     28.0337     25.7791     30.1902
    5483    1004     7      0.4236     27.3727     25.9534     29.5203
    5484    1004     7      0.4236     28.4252     26.6340     30.3693
    5485    1005     8     -0.8472     33.7790     21.9408     41.1414
    5486    1005     7      0.4236     34.2888     21.6558     40.3830
    5487    1005     7      0.4236     34.3023     21.6727     41.8968
    5488    1006     8     -0.8472     21.4989     14.7661     38.4444
    5489    1006     7      0.4236     21.0981     15.5935     38.1779
    5490    1006     7      0.4236     21.4235     14.7592     39.3986
    5491    1007     8     -0.8472     48.3541     20.3761     21.2908
    5492    1007     7      0.4236     47.8251     20.3065     22.0855
    5493    1007     7      0.4236     48.7234     21.2585     21.3248
    5494    1008     8     -0.8472     21.4890     11.8838     32.9763
    5495    1008     7      0.4236     20.8408     11.8432     32.2732
    5496    1008     7      0.4236     22.0366     12.6370     32.7547
    5497    1009     8     -0.8472     47.2953     14.0478     38.3218
    5498    1009     7      0.4236     47.7016     14.8338     38.6869
    5499    1009     7      0.4236     47.5373     14.0605     37.3958
    5500    1010     8     -0.8472     54.2868     13.6549     33.0391
    5501    1010     7      0.4236     54.8917     14.2545     33.4760
    5502    1010     7      0.4236     53.4513     14.1219     33.0291
    5503    1011     8     -0.8472      8.4269     18.1421     24.2479
    5504    1011     7      0.4236      8.7740     17.8476     25.0900
    5505    1011     7      0.4236      7.4779     18.1582     24.3720
    5506    1012     8     -0.8472     26.5449     19.4512     33.5562
    5507    1012     7      0.4236     26.0819     19.5150     32.7209
    5508    1012     7      0.4236     26.0442     20.0090     34.1514
    5509    1013     8     -0.8472      5.7745      0.2909     48.3984
    5510    1013     7      0.4236      5.1009      0.0024     47.7826
    5511    1013     7      0.4236      5.6156      1.2287     48.5059
    5512    1014     8     -0.8472     19.5851     14.5546     16.6307
    5513    1014     7      0.4236     19.7928     14.8391     15.7407
    5514    1014     7      0.4236     19.8394     15.2930     17.1842
    5515    1015     8     -0.8472     35.9933     25.2711     28.2481
    5516    1015     7      0.4236     35.7347     24.8393     29.0623
    5517    1015     7      0.4236     36.0904     24.5571     27.6181
    5518    1016     8     -0.8472     24.4922     26.6550     23.7295
    5519    1016     7      0.4236     24.1719     27.1996     23.0105
    5520    1016     7      0.4236     24.7586     25.8366     23.3105
    5521    1017     8     -0.8472      2.8596     16.8529     10.5143
    5522    1017     7      0.4236      2.7701     15.9527     10.8272
    5523    1017     7      0.4236      3.5675     16.8141      9.8712
    5524    1018     8     -0.8472     53.9708      4.1934     24.4977
    5525    1018     7      0.4236     53.2397      4.4560     25.0569
    5526    1018     7      0.4236     54.7035      4.7356     24.7902
    5527    1019     8     -0.8472     44.8898      6.3305     17.6518
    5528    1019     7      0.4236     44.2255      5.7765     18.0617
    5529    1019     7      0.4236     44.5886      6.4389     16.7497
    5530    1020     8     -0.8472     51.7376      6.7811      9.2685
    5531    1020     7      0.4236     52.4197      7.2557      9.7437
    5532    1020     7      0.4236     51.6382      7.2625      8.4472
    5533    1021     8     -0.8472     24.5229      6.1306     20.0690
    5534    1021     7      0.4236     24.6483      6.6789     20.8435
    5535    1021     7      0.4236     24.6638      6.7228     19.3303
    5536    1022     8     -0.8472     39.3185     14.7356     12.9236
    5537    1022     7      0.4236     38.8841     14.4070     12.1364
    5538    1022     7      0.4236     39.3532     13.9808     13.5112
    5539    1023     8     -0.8472     28.6960      7.0170     44.5767
    5540    1023     7      0.4236     28.7196      6.5911     43.7198
    5541    1023     7      0.4236     29.1585      6.4130     45.1577
    5542    1024     8     -0.8472     41.1612      9.8403     45.6603
    5543    1024     7      0.4236     41.1434     10.6988     45.2374
    5544    1024     7      0.4236     40.4326      9.3624     45.2641
    5545    1025     8     -0.8472     51.1270     13.6234      4.1537
    5546    1025     7      0.4236     51.9858     13.9607      4.4084
    5547    1025     7      0.4236     50.5044     14.1445      4.6607
    5548    1026     8     -0.8472     18.3118     16.3626     43.9852
    5549    1026     7      0.4236     17.7066     16.7375     44.6250
    5550    1026     7      0.4236     19.0429     16.9797     43.9561
    5551    1027     8     -0.8472     31.3701     10.7927     12.5715
    5552    1027     7      0.4236     32.1905     10.4560     12.9319
    5553    1027     7      0.4236     31.4716     10.7071     11.6235
    5554    1028     8     -0.8472     33.7725     25.0526     22.3739
    5555    1028     7      0.4236     34.3512     24.9574     23.1304
    5556    1028     7      0.4236     34.3074     24.7833     21.6272
    5557    1029     8     -0.8472     16.3912     17.9569     35.0808
    5558    1029     7      0.4236     16.2711     17.3249     35.7895
    5559    1029     7      0.4236     16.3265     17.4354     34.2807
    5560    1030     8     -0.8472     13.8530     21.2181     27.8426
    5561    1030     7      0.4236     13.2822     21.6941     27.2394
    5562    1030     7      0.4236     14.7129     21.6229     27.7290
    5563    1031     8     -0.8472     28.5893     17.3195      9.5604
    5564    1031     7      0.4236     28.1321     18.0128     10.0363
    5565    1031     7      0.4236     28.8303     17.7203      8.7252
    5566    1032     8     -0.8472     37.6191      0.5438     33.0847
    5567    1032     7      0.4236     38.3927      0.0028     32.9259
    5568    1032     7      0.4236     37.0547      0.0001     33.6342
    5569    1033     8     -0.8472     24.2406     12.1008     28.2735
    5570    1033     7      0.4236     24.1404     12.4477     29.1599
    5571    1033     7      0.4236     24.5338     12.8496     27.7544
    5572    1034     8     -0.8472     21.0187     22.7495     27.4219
    5573    1034     7      0.4236     21.7544     22.7940     26.8112
    5574    1034     7      0.4236     21.2868     22.1019     28.0738
    5575    1035     8     -0.8472     31.8653     14.3906     40.8342
    5576    1035     7      0.4236     31.1401     14.3516     41.4576
    5577    1035     7      0.4236     32.4380     15.0777     41.1749
    5578    1036     8     -0.8472     52.6399     14.2018      0.5251
    5579    1036     7      0.4236     53.1930     14.5744      1.2117
    5580    1036     7      0.4236     51.7564     14.5013      0.7396
    5581    1037     8     -0.8472      0.3699      1.1579     42.1833
    5582    1037     7      0.4236      0.0903      0.7767     43.0156
    5583    1037     7      0.4236      0.3739      0.4217     41.5715
    5584    1038     8     -0.8472      2.0325     18.9794      0.8146
    5585    1038     7      0.4236      2.5184     18.7675      0.0176
    5586    1038     7      0.4236      1.1207     18.7832      0.5991
    5587    1039     8     -0.8472     35.1985      4.3451      5.7517
    5588    1039     7      0.4236     35.9999      4.6084      5.2992
    5589    1039     7      0.4236     34.5528      4.2377      5.0533
    5590    1040     8     -0.8472     30.2739     21.0372     31.0894
    5591    1040     7      0.4236     30.1638     20.1444     30.7624
    5592    1040     7      0.4236     29.6139     21.1240     31.7772
    5593    1041     8     -0.8472      7.0803      1.6088     22.0386
    5594    1041     7      0.4236      7.4755      1.2211     21.2578
    5595    1041     7      0.4236      7.1116      0.9124     22.6945
    5596    1042     8     -0.8472     46.2019     23.6446     22.7283
    5597    1042     7      0.4236     46.3542     24.2275     21.9845
    5598    1042     7      0.4236     47.0381     23.1971     22.8576
    5599    1043     8     -0.8472     37.8913     14.8948     35.1950
    5600    1043     7      0.4236     37.8213     15.0465     36.1375
    5601    1043     7      0.4236     38.3069     15.6871     34.8547
    5602    1044     8     -0.8472     43.4616     12.0797     21.9930
    5603    1044     7      0.4236     42.9448     12.7153     21.4979
    5604    1044     7      0.4236     43.2449     11.2349     21.5986
    5605    1045     8     -0.8472     26.9076      4.4814     42.3760
    5606    1045     7      0.4236     26.0457      4.0933     42.2250
    5607    1045     7      0.4236     26.7208      5.3446     42.7451
    5608    1046     8     -0.8472     23.5047     11.2002     43.7016
    5609    1046     7      0.4236     24.1168     11.4083     42.9957
    5610    1046     7      0.4236     22.7208     10.8823     43.2536
    5611    1047     8     -0.8472     40.3514     18.4316     35.3881
    5612    1047     7      0.4236     40.9441     18.5698     34.6493
    5613    1047     7      0.4236     40.9186     18.4569     36.1588
    5614    1048     8     -0.8472     40.4735     15.4011     45.8561
    5615    1048     7      0.4236     40.6348     15.1565     46.7674
    5616    1048     7      0.4236     41.2292     15.0592     45.3785
    5617    1049     8     -0.8472     43.6557     10.9795     30.7955
    5618    1049     7      0.4236     44.0363     11.4129     31.5594
    5619    1049     7      0.4236     43.7154     11.6301     30.0959
    5620    1050     8     -0.8472     45.9765     18.7485      9.2770
    5621    1050     7      0.4236     45.7594     18.4245     10.1511
    5622    1050     7      0.4236     45.9659     17.9684      8.7224
    5623    1051     8     -0.8472     42.3129      3.0049     12.3525
    5624    1051     7      0.4236     42.6848      2.3014     11.8205
    5625    1051     7      0.4236     42.4305      2.7106     13.2557
    5626    1052     8     -0.8472     14.1209     11.1891     13.3086
    5627    1052     7      0.4236     14.7692     11.3185     14.0009
[truncated: 532,838 more chars]
