# Supplementary material for: Unlocking osmotic energy harvesting potential in challenging real-world hypersaline environments through vermiculite-based hetero-nanochannels
Source: Nat Commun. 2024 Jan 19;15:608. doi: 10.1038/s41467-023-44434-1 (PMC10799064; doi:10.1038/s41467-023-44434-1)
Supplement: Supplementary file 6 — Supplementary Data 1 [file 41467_2023_44434_MOESM6_ESM.zip › ClassicalMD/ClassicalMD-H25.3final.data]

LAMMPS data file via write_data, version 29 Sep 2021, timestep = 1000298

9954 atoms
10 atom types
4800 bonds
1 bond types
2400 angles
1 angle types

0 114.166 xlo xhi
0 28.15 ylo yhi
0 50.6 zlo zhi

Masses

1 16
2 16
3 26.982
4 28.085
5 24.305
6 1.008
7 1.00794
8 15.9994
9 22.99
10 35.45

Pair Coeffs # lj/cut/coul/long

1 0.1554 3.5532
2 0.1554 3.5532
3 1.3298e-06 4.7943
4 1.8405e-06 3.7064
5 9.0298e-06 5.909
6 0.1554 3.5532
7 0 0
8 0.1554 3.5532
9 0.1301 2.6378
10 0.1001 4.9388

Bond Coeffs # harmonic

1 450 1

Angle Coeffs # harmonic

1 55 109.47

Atoms # full

5067 865 7 0.4236 7.61593869349325 6.129626263356661 2.3404067151471475 0 -1 1
5066 865 7 0.4236 6.35193165900304 6.469578600968106 3.3168007562741963 0 -1 1
9478 2336 8 -0.8472 2.9656329611686174 4.104762887074297 6.219739100992885 0 1 -1
9480 2336 7 0.4236 2.776926735028124 3.1258349244443617 6.141700088265496 0 1 -1
9479 2336 7 0.4236 2.68668392376119 4.566162549127192 5.377540796945981 0 1 -1
9850 2574 10 -1 2.0260410352426046 0.27660257331066684 7.455801473009978 0 0 0
2529 19 7 0.4236 2.8441939731323758 5.960134153489932 2.572902182841901 1 2 0
2527 19 8 -0.8472 3.6483444073396 5.540407533505638 2.151984150185563 1 2 0
2528 19 7 0.4236 3.413777932931629 4.625037182772029 1.8247598416145296 1 2 0
8005 1845 8 -0.8472 1.256845069525929 1.229627035118487 2.38827465915608 0 -3 0
5065 865 8 -0.8472 7.135826538688317 5.864708349546975 3.176654807259715 0 -1 1
8100 1876 7 0.4236 0.22438776792387516 0.7052472725459951 15.325741077046068 0 0 0
5012 847 7 0.4236 5.533237998884763 0.9253129782247015 5.220344771134603 0 1 -1
8006 1845 7 0.4236 0.6914692988433886 1.7868432983863358 1.7801131712600722 0 -3 0
9849 2573 10 -1 1.3103472053886662 6.974186112806883 4.471537655996481 0 0 -1
8007 1845 7 0.4236 2.197867916621279 1.5675354050966552 2.3711240589440776 0 -3 0
7779 1769 7 0.4236 4.5372230127146 0.9600006594513433 1.4882288551164797 0 1 1
7777 1769 8 -0.8472 4.286369200273743 1.910266810932488 1.6728014464552274 0 1 1
7308 1612 7 0.4236 1.8739619990353644 5.272983926921683 7.914309391489443 0 4 0
9433 2321 8 -0.8472 4.520765609508529 5.065661446561582 9.219243785147677 0 0 0
9435 2321 7 0.4236 3.918942964230384 5.704651312052114 8.740180607222776 0 0 0
6537 1355 7 0.4236 11.627508104485562 0.40004928243937043 15.902890674018433 -1 0 1
7778 1769 7 0.4236 4.35605892305787 2.443212485563874 0.8295264978731919 0 1 1
8619 2049 7 0.4236 5.414995397802958 3.7023040930235753 6.465612864573278 0 2 1
8617 2049 8 -0.8472 6.31064217216749 3.5413626274002796 6.050986562726195 0 2 1
8618 2049 7 0.4236 6.353177002183479 3.997312260807273 5.161997856626419 0 2 1
8473 2001 8 -0.8472 6.62905415899011 7.825353532280779 6.43401586039714 0 -1 1
8686 2072 8 -0.8472 14.392758070591787 0.8175753140593348 4.386867682541411 0 -1 0
8474 2001 7 0.4236 6.478083085173836 8.238684164023875 7.331994558943928 0 -1 1
3959 496 7 0.4236 18.696100749332224 4.746921778734352 2.327269189448246 1 2 1
9326 2285 7 0.4236 10.306122382560671 1.375468968127822 4.747528297039835 0 3 -1
8913 2147 7 0.4236 11.428027463459369 3.38941247192663 3.1902026926624565 -1 1 0
7519 1683 8 -0.8472 7.373032177350701 2.2672994820333363 2.855110457751248 0 1 0
3835 455 8 -0.8472 13.004590084601963 13.891541118069636 15.358715303952927 0 2 1
7520 1683 7 0.4236 7.417821093099257 3.2659094703887726 2.8273206653790335 0 1 0
7521 1683 7 0.4236 6.488181751619586 1.9633831246330593 2.502017218023628 0 1 0
9325 2285 8 -0.8472 10.701782345499462 0.4582657066280863 4.794342278685573 0 3 -1
8450 1993 7 0.4236 6.882302839574776 7.984292681535964 0.7642167589474888 0 -1 0
8911 2147 8 -0.8472 11.401547393839987 3.2660083152562795 2.198199519217695 -1 1 0
8912 2147 7 0.4236 10.53936417234053 2.830511483267925 1.9393894392010735 -1 1 0
8755 2095 8 -0.8472 9.082101496888383 0.8031690054953712 7.651968770899435 0 -1 0
8627 2052 7 0.4236 9.692573543600057 4.538265510932167 5.466021844365213 0 0 2
8628 2052 7 0.4236 8.836788640232836 3.2025329948802455 5.078622728509034 0 0 2
8626 2052 8 -0.8472 9.73473801860727 3.5453925809845157 5.354547873546842 0 0 2
8757 2095 7 0.4236 9.850977773904233 0.7106826546729851 7.019295363219368 0 -1 0
3467 332 7 0.4236 9.971944402464745 12.240379999887143 16.096399820087804 0 -1 0
3795 441 7 0.4236 16.908264653506915 3.7983945523284754 4.657875827534753 0 1 1
3794 441 7 0.4236 17.001411352101996 2.5757839179173034 3.579370610116886 0 1 1
2622 50 7 0.4236 14.605402717491598 2.270864936838116 2.1050811325238916 1 0 0
2620 50 8 -0.8472 14.80799329233015 2.2686352975191415 1.125820044588899 1 0 0
5478 1002 7 0.4236 6.999606547844409 13.701476561982485 9.340788864452794 0 1 0
7639 1723 8 -0.8472 12.535047299885974 8.771706606592272 0.4222909636864173 0 0 1
5820 1116 7 0.4236 8.470309860109634 0.1463780870428137 2.540946513660971 0 -2 0
3793 441 8 -0.8472 17.344422923358124 3.4852785133513424 3.81423821669877 0 1 1
8077 1869 8 -0.8472 13.48532760387845 6.313904647661384 2.6826332580697017 0 0 1
9554 2361 7 0.4236 0.19790327347952197 12.444089261176783 15.014075801108413 0 -1 1
5011 847 8 -0.8472 4.79261514654133 0.2593231382541157 5.131263410036451 0 1 -1
8079 1869 7 0.4236 14.07867314106343 5.966670869685518 3.4088355890875 0 0 1
6127 1219 8 -0.8472 14.724921502644024 5.563340204597751 6.066148178227032 0 1 2
5821 1117 8 -0.8472 17.785276787112135 1.256815039230707 0.5579096536857636 0 0 0
2621 50 7 0.4236 15.615235758073194 1.704058037709075 0.9537367033743328 1 0 0
6128 1219 7 0.4236 15.28679056175938 6.390565566295186 6.067351278320956 0 1 2
5960 1163 7 0.4236 12.702440402401871 3.29105434401382 6.968073834933939 1 0 1
5959 1163 8 -0.8472 12.461338877373896 3.066220174616062 7.912171113521279 1 0 1
5822 1117 7 0.4236 18.02019598881951 0.3347777931132214 0.25024044609761703 0 0 0
3625 385 8 -0.8472 4.113469449324715 8.217635589444468 16.346185405866084 1 -3 -1
8098 1876 8 -0.8472 0.23493951823545792 0.3398613724736333 14.394944708810897 0 0 0
3657 395 7 0.4236 6.02140590771505 10.625666737678142 3.575955333779603 1 2 1
8451 1993 7 0.4236 7.662664004053566 9.25632743743738 0.10120041100113808 0 -1 0
6604 1378 8 -0.8472 4.187276679790719 9.387580807882102 4.74395542327781 0 0 1
6605 1378 7 0.4236 4.086575081389783 9.864656428248887 5.617029474600461 0 0 1
6606 1378 7 0.4236 3.321500134731331 8.949773645057387 4.501557697726635 0 0 1
9787 2511 9 1 0.28455531399539236 8.40088386426579 7.2294389090421936 0 0 0
3306 278 7 0.4236 6.2117229694523095 11.87284394066917 8.107133096154035 1 -1 0
3304 278 8 -0.8472 6.305003838271784 10.89538218469429 7.917746044487704 1 -1 0
6358 1296 8 -0.8472 1.3563741588077924 13.170851247612292 3.753040274570012 0 5 0
5393 974 7 0.4236 0.9913169320005835 12.027303325828019 6.784802081107368 0 2 1
8687 2072 7 0.4236 13.753636505013892 1.0313464737426212 5.12566778720395 0 -1 0
6359 1296 7 0.4236 0.4829539391733403 12.749901971247425 3.9978646434519938 0 5 0
5392 974 8 -0.8472 0.4752885614762669 11.270518682270449 7.1860402710440345 0 2 1
6708 1412 7 0.4236 18.358671108394752 3.3461314724650713 15.199432307002033 1 1 -1
4997 842 7 0.4236 0.4400782315424362 10.735073025448102 1.4302616847067777 0 1 1
5121 883 7 0.4236 3.929973134417069 8.493042920786408 8.686987113413046 0 -1 0
5119 883 8 -0.8472 2.9850325936463613 8.694302233584388 8.428951391608646 0 -1 0
6360 1296 7 0.4236 1.6381520496819006 12.85174162756023 2.8481808947861786 0 5 0
8475 2001 7 0.4236 5.984334264979734 8.213794358203451 5.7756464514446915 0 -1 1
3253 261 8 -0.8472 17.94911429827443 12.441673476465965 9.192108955975783 0 2 -1
3896 475 7 0.4236 9.555480744504967 9.793972544331657 9.0981469537589 1 1 1
3895 475 8 -0.8472 9.88279331977371 9.477349059699971 9.988436902713525 1 1 1
3897 475 7 0.4236 9.916509449580083 10.248190721235067 10.624571117558581 1 1 1
6927 1485 7 0.4236 7.2921547999811605 12.884473611107506 3.901289978894372 0 0 0
6925 1485 8 -0.8472 7.4830597201425215 13.864930434401218 3.8537477610538753 0 0 0
3655 395 8 -0.8472 6.654146049480889 10.972374622510014 2.883543560768147 1 2 1
3305 278 7 0.4236 7.004369192627388 10.75699317821984 7.21650624574799 1 -1 0
3656 395 7 0.4236 6.985734290739927 10.212346206505886 2.324610464293417 1 2 1
8770 2100 8 -0.8472 11.351396562802778 12.790707852976652 5.6390253851899175 0 -1 0
9949 2673 10 -1 4.034643420378053 0.7083917277878404 13.670259792181964 0 0 0
9322 2284 8 -0.8472 9.659864613921181 6.414675252409872 6.070735950508423 0 1 0
9323 2284 7 0.4236 9.945995269748241 7.266882303271478 6.508768499587715 0 1 0
9324 2284 7 0.4236 8.708159282960068 6.495353301121804 5.774512590285014 0 1 0
8099 1876 7 0.4236 1.180161684547608 0.18012729125703708 14.110269244993049 0 0 0
6941 1490 7 0.4236 9.160363182797685 11.169282967103934 5.638311356939155 0 -1 0
6940 1490 8 -0.8472 8.78618443620447 10.38509437101525 6.133325158013886 0 -1 0
6942 1490 7 0.4236 8.875663278807854 9.562700488141232 5.571487188020445 0 -1 0
8772 2100 7 0.4236 11.4801547757037 12.077429790732415 6.327978291806527 0 -1 0
8449 1993 8 -0.8472 7.7446936006093585 8.489868807883695 0.738234507469646 0 -1 0
3272 267 7 0.4236 11.234580041985858 0.7467284159362584 0.8410476185037902 0 0 0
8078 1869 7 0.4236 13.711607348759708 5.859063411146666 1.8212871955223888 0 0 1
6148 1226 8 -0.8472 0.10925298079193141 9.201851977872305 14.560376461113353 0 0 0
4503 677 7 0.4236 17.56427600338084 11.77763900168554 1.9210002781204487 0 4 0
6129 1219 7 0.4236 13.765337293996119 5.811989373897767 6.197950689208887 0 1 2
5806 1112 8 -0.8472 14.692942187387631 13.242077420645744 4.555609631248342 0 3 2
5808 1112 7 0.4236 15.219042848160074 12.560150010992949 4.047482272690447 0 3 2
3120 216 7 0.4236 13.891847841039244 12.836554584458202 0.5547457791499494 1 -2 0
3118 216 8 -0.8472 13.906653257964813 12.67059643102659 1.5407675003311534 1 -2 0
4502 677 7 0.4236 18.232677786773888 10.308661111267062 1.6720631450976249 0 4 0
4501 677 8 -0.8472 17.591824557104307 10.829078947732885 2.2363968776218823 0 4 0
9694 2418 9 1 14.82774375926378 9.973301396571953 1.2226506136235589 0 0 1
7215 1581 7 0.4236 17.79144553587385 11.668424230962302 5.1666256445615595 0 0 0
5400 976 7 0.4236 14.93237290403728 8.441558740769068 4.047021050081459 0 1 0
5398 976 8 -0.8472 15.014606564249673 9.413352427330741 3.825989954377284 0 1 0
5399 976 7 0.4236 15.50777874176189 9.881392656880301 4.559283724308313 0 1 0
7640 1723 7 0.4236 12.565332664028748 7.976063827363672 1.0272996430222472 0 0 1
7214 1581 7 0.4236 17.838162968864548 11.847162123150497 6.7891228549801985 0 0 0
7213 1581 8 -0.8472 17.72853918690679 11.190623482097024 6.042838781441673 0 0 0
5791 1107 8 -0.8472 16.654699080952266 8.432979102246945 7.1074274659305035 0 -2 0
5792 1107 7 0.4236 17.389094639970395 9.008496686608238 6.747644988413343 0 -2 0
9494 2341 7 0.4236 12.38210677310172 10.424224484207258 8.571108394417484 0 0 0
9495 2341 7 0.4236 13.86881416740633 10.825884130369474 8.027971972420492 0 0 0
8771 2100 7 0.4236 12.24105323512239 13.0686908359893 5.27675918881088 0 -1 0
9493 2341 8 -0.8472 12.887375358709056 10.89978494208304 7.851006968765773 0 0 0
3119 216 7 0.4236 13.75278027200787 13.531342110631654 2.0259891474620515 1 -2 0
5793 1107 7 0.4236 16.116519940761673 8.954490288287298 7.7695373822238345 0 -2 0
9833 2557 9 1 4.83482160012225 1.3884804455680408 16.514903729247262 0 0 0
9434 2321 7 0.4236 4.327613984937329 5.097337680646434 10.199901407761608 0 0 0
7306 1612 8 -0.8472 1.107996772844367 5.741980698604171 8.354013390918947 0 4 0
5899 1143 8 -0.8472 0.9089634942923881 3.1055205607004517 12.187473718979474 0 1 0
5900 1143 7 0.4236 1.721849300132272 3.403386037838694 12.68796638752953 0 1 0
5901 1143 7 0.4236 1.0278826796755027 3.2985048651617834 11.213504836528289 0 1 0
4686 738 7 0.4236 1.1471995737696872 5.3231320024955995 14.522051782999995 0 0 0
9695 2419 9 1 5.7393482062034 2.7532311663749067 12.330294762341657 0 0 0
9846 2570 10 -1 3.9489306694638207 5.291211988436468 12.781252484149073 0 1 0
4441 657 8 -0.8472 5.327619162277934 1.4642700735379615 9.937320477738416 0 0 -1
7307 1612 7 0.4236 0.3052196266245053 5.145717097532687 8.34959943741296 0 4 0
4442 657 7 0.4236 4.83209001265542 0.7292077365802069 9.474573987421817 0 0 -1
4443 657 7 0.4236 5.204277298129331 2.318652648864642 9.43252613141118 0 0 -1
4684 738 8 -0.8472 0.3268119128124795 5.870456272314198 14.35652145050884 0 0 0
9709 2433 9 1 5.3353623274000235 5.789885571015111 15.61186035201481 0 0 -1
3086 205 7 0.4236 10.432696607023699 2.5596516284830324 11.134618432414307 1 2 0
3236 255 7 0.4236 10.810146397132938 0.17391580599716908 9.537582001538281 1 1 -1
2660 63 7 0.4236 10.833290956790854 3.9307950909835747 16.399109643941312 0 -1 1
8242 1924 8 -0.8472 8.218994258412863 6.83723986600915 14.054225468974755 0 3 -2
8756 2095 7 0.4236 8.848470567901536 1.7701774356973707 7.753513742114443 0 -1 0
8244 1924 7 0.4236 8.373450220046685 5.9090400120600695 14.3927349409563 0 3 -2
4701 743 7 0.4236 11.95815058014131 2.466501396107279 12.501719846537469 0 -1 2
4700 743 7 0.4236 11.13078700345795 2.823308906367803 13.863624568255519 0 -1 2
4699 743 8 -0.8472 11.096460534156764 2.3347697479201517 12.991757882531944 0 -1 2
9860 2584 10 -1 7.324317738326814 3.243343079057217 15.340802887411682 0 0 0
2659 63 8 -0.8472 11.712593179934613 3.4651290162018227 16.29919518973293 0 -1 1
3085 205 8 -0.8472 10.17811218284964 2.827100971456984 10.205286379920508 1 2 0
3087 205 7 0.4236 9.298539395004827 3.302481961240464 10.224389277015238 1 2 0
5961 1163 7 0.4236 11.528492045694332 3.373546344746709 8.100181279051736 1 0 1
3039 189 7 0.4236 6.895155458958037 4.904052014625861 9.878974315379939 0 1 0
3037 189 8 -0.8472 7.301416054741667 4.624029795281932 10.74876746100353 0 1 0
3038 189 7 0.4236 7.618983287481915 5.432676998013093 11.243985478199347 0 1 0
8243 1924 7 0.4236 8.925946110582379 7.445555037103109 14.41501890789028 0 3 -2
2559 29 7 0.4236 14.603392778493868 3.825198050032386 11.208564515312483 1 -1 -1
2558 29 7 0.4236 13.152499872006368 3.452272715157728 10.558592791375832 1 -1 -1
4183 571 8 -0.8472 15.799434475496497 5.557972072275686 10.248230317944238 0 -1 2
4184 571 7 0.4236 15.02289010308676 6.1699681671516675 10.39802933110019 0 -1 2
4292 607 7 0.4236 13.30785235701817 0.8924023904308462 11.487487732051429 0 1 1
4185 571 7 0.4236 15.947309393966052 5.441365150102434 9.266122381629062 0 -1 2
3042 190 7 0.4236 10.215040631553427 13.875676527473422 9.440469372810622 1 1 -1
2557 29 8 -0.8472 13.772250823429612 3.2813696784226476 11.32455709433386 1 -1 -1
2744 91 7 0.4236 17.447370980731442 2.2319308649667153 12.854692067456686 1 -1 0
9454 2328 8 -0.8472 14.019528035739363 1.0304597096783796 15.296568638939492 0 -2 0
2745 91 7 0.4236 16.380796327862573 1.4942229513929817 11.862304983591773 1 -1 0
5635 1055 8 -0.8472 15.639639727144555 4.801589255251374 14.784030764101123 0 1 2
7711 1747 8 -0.8472 14.19456279393419 7.341931654750031 13.558284860137432 0 2 -1
7713 1747 7 0.4236 14.437538675573785 6.3719404674299405 13.549337930292653 0 2 -1
5636 1055 7 0.4236 16.586781204602936 4.9616521235473074 14.505996355836977 0 1 2
2743 91 8 -0.8472 16.783755405543825 1.4878502205592734 12.777500832088434 1 -1 0
7712 1747 7 0.4236 13.26626751933807 7.456288863057011 13.204461898768542 0 2 -1
6706 1412 8 -0.8472 18.005302628833082 3.050311559177463 16.086912907646898 1 1 -1
9456 2328 7 0.4236 14.95159838942895 1.202420988918787 15.615432660816666 0 -2 0
9455 2328 7 0.4236 13.619426870993122 1.883242337969053 14.960888527255907 0 -2 0
3627 385 7 0.4236 4.466234969917228 9.146069992514935 16.229711373357347 1 -3 -1
4291 607 8 -0.8472 13.811420710935579 0.11033656660094247 11.854628175436256 0 1 1
9692 2416 9 1 17.839371231105048 7.439688316512403 10.876306055073357 0 0 0
6707 1412 7 0.4236 18.149892469439802 2.0664269229114636 16.192102659306844 1 1 -1
9177 2235 7 0.4236 1.8776325608745275 6.481780478468345 11.553789824245692 0 0 0
9175 2235 8 -0.8472 0.946542637365587 6.693222937097849 11.256527153066944 0 0 0
9176 2235 7 0.4236 0.8891076884209165 6.617196917198801 10.261076266141451 0 0 0
4111 547 8 -0.8472 5.6581085640566675 8.87242154329191 10.392226374787235 1 4 0
4112 547 7 0.4236 5.239709996015271 9.158664242861136 11.254205377893303 1 4 0
5120 883 7 0.4236 2.6941447631883655 9.54529444047258 8.866211958839191 0 -1 0
2742 90 7 0.4236 4.59887487120915 11.517198566892944 10.092498526500586 1 1 0
2740 90 8 -0.8472 3.6774165525807336 11.826750619425916 10.327215681417153 1 1 0
2741 90 7 0.4236 3.42180728991962 12.591297007419227 9.735495417431384 1 1 0
3014 181 7 0.4236 3.6319382194318512 11.260009514856618 12.819351476857895 1 2 0
3015 181 7 0.4236 3.9354285140441623 10.09910122176732 13.926967021748316 1 2 0
6149 1226 7 0.4236 1.018876534894765 9.288419955730038 14.154061492438247 0 0 0
3013 181 8 -0.8472 3.3038421580735213 10.401281054767294 13.212973843093108 1 2 0
9555 2361 7 0.4236 1.1568597419261608 13.037953538843025 13.833248033878204 0 -1 1
9553 2361 8 -0.8472 0.2692070928062841 12.622912447064063 14.032781726601486 0 -1 1
7497 1675 7 0.4236 0.5996084462305264 9.250151229850351 10.691088072014018 0 0 0
7496 1675 7 0.4236 1.7750102996640276 9.817117413516689 11.672722978352082 0 0 0
7495 1675 8 -0.8472 0.8021182068282514 9.871550342276844 11.447959170860141 0 0 0
6875 1468 7 0.4236 7.173303476283522 8.948446240606561 14.219228204925566 0 1 1
3837 455 7 0.4236 13.55654513496848 13.072791807280938 15.516814086188518 0 2 1
6876 1468 7 0.4236 7.004461559623094 9.613822863949892 15.700914113459667 0 1 1
6100 1210 8 -0.8472 11.701940109436647 7.332446959103557 16.159511312446952 0 3 0
3041 190 7 0.4236 10.637295520787193 13.328144415465825 7.961099259222895 1 1 -1
5013 847 7 0.4236 4.23486161837817 0.268088427912762 5.9612242461041 0 1 -1
9332 2287 7 0.4236 18.83033022880261 6.381546118521955 7.783999090670475 0 -1 1
4113 547 7 0.4236 6.641031920841206 9.053952202423217 10.422364774514374 1 4 0
3040 190 8 -0.8472 10.180833726630238 13.092852467578869 8.819167088608877 1 1 -1
8429 1986 7 0.4236 9.249442340529761 11.998068168487274 12.18248284688764 0 -1 1
8428 1986 8 -0.8472 10.134226982715061 11.568547684933657 12.363227325244033 0 -1 1
8874 2134 7 0.4236 11.276704188549513 8.635958158523731 11.269366575924334 0 2 1
3466 332 8 -0.8472 10.257614912959584 11.361853535883448 15.713536909297241 0 -1 0
2953 161 8 -0.8472 6.461029464120937 12.164718223130151 13.195236929651669 0 1 1
8873 2134 7 0.4236 10.915628825226598 8.666637457768328 12.86163224804869 0 2 1
8872 2134 8 -0.8472 11.352886624568619 8.138656031800666 12.133592857623508 0 2 1
8430 1986 7 0.4236 10.490531358278568 11.894921584602745 13.238742948625275 0 -1 1
2955 161 7 0.4236 5.741475234626535 12.674098768917307 13.66722676888347 0 1 1
3168 232 7 0.4236 12.102264626462429 7.7643631778736095 9.29475056969063 0 1 0
2954 161 7 0.4236 6.687925351181649 11.344418895931792 13.720239840934397 0 1 1
7967 1832 7 0.4236 12.164064183730364 10.572665105022905 14.752713862639672 0 -3 1
6874 1468 8 -0.8472 6.674550284881145 9.628178159467128 14.757010906927697 0 1 1
3255 261 7 0.4236 17.390179202978203 11.758816977803976 9.662533198820116 0 2 -1
3468 332 7 0.4236 9.686247006952339 10.632598036395677 16.090001407648383 0 -1 0
5477 1002 7 0.4236 6.644201736451713 13.6602429948892 10.934091869450684 0 1 0
5460 996 7 0.4236 17.817587572633762 11.822843659041599 13.952643027635826 0 -2 1
5458 996 8 -0.8472 16.912003587853917 12.008972952332984 14.333791264984635 0 -2 1
3166 232 8 -0.8472 12.943642810197808 7.618778347346105 8.774281694146081 0 1 0
4204 578 8 -0.8472 13.445441434166021 12.710602758716782 11.21167848803983 1 1 0
4206 578 7 0.4236 14.093957005098481 12.27962677564202 11.839123725611532 1 1 0
3254 261 7 0.4236 18.871732776012614 12.440322208514273 9.577820696520233 0 2 -1
4129 553 8 -0.8472 15.147060022168626 9.707481970256946 16.663277919556702 0 -1 0
4205 578 7 0.4236 13.621536883920774 12.392665172890514 10.28006362574036 1 1 0
5637 1055 7 0.4236 15.544722777622729 3.864528756048398 15.120049378231116 0 1 2
6975 1501 7 0.4236 18.86846671010249 9.281056893064795 13.91480306901587 0 0 -1
9832 2556 9 1 15.451150908486753 9.74886971710423 13.986276943646967 0 1 1
3167 232 7 0.4236 13.694085108302804 8.118054814156052 9.207363230207745 0 1 0
6973 1501 8 -0.8472 18.076571486076187 8.690390035191031 14.069770684349143 0 0 -1
6974 1501 7 0.4236 18.388356338634203 7.770488664527408 14.307619020472151 0 0 -1
6102 1210 7 0.4236 12.440832137306032 6.7207607676116945 15.87688310888609 0 3 0
9869 2593 10 -1 15.760042548546828 9.678522530804933 10.660734866570321 0 1 0
7968 1832 7 0.4236 12.337140282676906 10.592097193630886 13.129047128792287 0 -3 1
7966 1832 8 -0.8472 12.823835422985466 10.549805598718166 14.001594836518782 0 -3 1
5459 996 7 0.4236 17.009962205670018 12.465499787929003 15.218091979764719 0 -2 1
8688 2072 7 0.4236 15.03103886585811 0.11097125476866823 4.692332588103597 0 -1 0
6150 1226 7 0.4236 0.1959060996890298 8.905933004684728 15.511651413388604 0 0 0
5457 995 7 0.4236 3.0496533330766025 3.3524376383017978 16.50332074336566 0 3 0
5807 1112 7 0.4236 15.225094383246859 13.5553019235546 5.3421879776044365 0 3 2
4131 553 7 0.4236 15.52398900853462 10.613958511927853 16.853606531675958 0 -1 0
7450 1660 8 -0.8472 1.2871401631559916 2.8694466499308446 22.955981089084165 0 2 -1
7451 1660 7 0.4236 1.4468598622897961 3.499909014219545 22.196371258287073 0 2 -1
5455 995 8 -0.8472 3.441113295202984 4.174657816011259 16.916495692224547 0 3 0
5456 995 7 0.4236 2.8938764580910803 4.44202537626978 17.709620400777478 0 3 0
4130 553 7 0.4236 14.252059884370288 9.62009355215134 17.100700256710365 0 -1 0
7452 1660 7 0.4236 0.3085356749087209 2.6772866581185606 23.02952022176138 0 2 -1
9932 2656 10 -1 1.862101222151601 7.691854430708364 19.72472074396923 0 1 0
9342 2290 7 0.4236 6.268122667797516 5.934569588621401 20.51610280865236 0 -4 2
9918 2642 10 -1 1.5608603770310951 1.0581844282161976 17.767973905268676 0 0 0
7963 1831 8 -0.8472 4.820787146353529 2.7449556434544564 23.523769073171728 0 1 -1
9341 2290 7 0.4236 5.9683420646963565 7.074001081816129 21.64679037933473 0 -4 2
9340 2290 8 -0.8472 6.448714168666512 6.217474582318884 21.458096286940673 0 -4 2
7964 1831 7 0.4236 4.463175419785476 3.563047225277424 23.073391125747726 0 1 -1
7965 1831 7 0.4236 5.3660008264963475 2.2172630566587763 22.872398961599433 0 1 -1
6919 1483 8 -0.8472 3.2882801195997913 6.3893345267567385 24.40480670375927 0 0 0
6920 1483 7 0.4236 3.279469248418372 5.396132101224275 24.520873613291688 0 0 0
3574 368 8 -0.8472 3.539738910673044 0.26583262176570593 21.25615118462597 1 2 1
5658 1062 7 0.4236 15.95838703495623 9.691010333876417 26.83223548288539 0 1 -1
3516 348 7 0.4236 0.6873222270915694 5.882733404315288 18.209842613945685 1 1 0
9761 2485 9 1 2.655854634586551 0.6699656972233771 23.677257799297266 0 1 0
4756 762 8 -0.8472 17.968145691444228 13.720259355004675 27.30357870687153 0 4 0
3575 368 7 0.4236 3.2576698421160004 0.578610964130885 20.349174233689833 1 2 1
6921 1483 7 0.4236 3.7835572851079777 6.622746816064114 23.568015615025 0 0 0
3514 348 8 -0.8472 0.2568115607653899 5.378026754695418 17.461556708660314 1 1 0
4054 528 8 -0.8472 8.934931671101724 5.442072319770824 24.30041644415921 1 -1 -1
4056 528 7 0.4236 9.68401377649133 5.085115610650958 23.74233162527312 1 -1 -1
9764 2488 9 1 10.903993227568673 1.6879449516367693 20.826632946360306 0 2 0
4792 774 8 -0.8472 6.421055700830808 2.6570441175433475 20.97049434153985 0 -1 -1
4055 528 7 0.4236 8.210813206147646 5.78856804503318 23.704099749991475 1 -1 -1
6343 1291 8 -0.8472 7.099239709376224 6.479211043911502 17.637068904686487 0 -1 -1
9923 2647 10 -1 11.433778180561008 4.585813481845843 22.001132664174293 0 0 0
6369 1299 7 0.4236 11.082896650606168 6.241770956615301 19.827543814549507 0 0 -2
6345 1291 7 0.4236 8.034840786628658 6.126244785314647 17.645184517405163 0 -1 -1
6367 1299 8 -0.8472 10.687844122763389 6.721657853783787 19.04419044445279 0 0 -2
4793 774 7 0.4236 6.298509989884108 2.0410397368479547 20.192341657920608 0 -1 -1
4794 774 7 0.4236 7.076739759809411 3.3724887214382666 20.72921132090361 0 -1 -1
3822 450 7 0.4236 0.8173030171405463 3.8100458701969395 33.39276718975637 1 0 0
7075 1535 8 -0.8472 11.913850271470404 0.8169260183033417 23.127244797094626 0 2 0
4079 536 7 0.4236 10.029984739059403 6.161088438048045 26.8899436136181 0 3 1
6156 1228 7 0.4236 9.864718908215927 2.0596575097332592 17.722814872614393 0 0 2
6154 1228 8 -0.8472 9.454698138059578 2.329357744140529 18.594104382010933 0 0 2
7077 1535 7 0.4236 11.18365076885183 0.4682073044031277 23.71478542036524 0 2 0
6155 1228 7 0.4236 8.503701013210115 2.021641813659189 18.624375737595322 0 0 2
5224 918 8 -0.8472 17.985212790297734 0.2694796278188348 18.562901796139442 0 -1 -1
2724 84 7 0.4236 10.810191130856323 7.567234011824543 24.732012326578435 1 4 -1
7684 1738 8 -0.8472 13.43987062324516 2.0638408141034326 19.570518932227976 0 1 3
7685 1738 7 0.4236 13.47821442851209 3.0475364959498257 19.746225727322642 0 1 3
7686 1738 7 0.4236 14.356324968489561 1.7281888873233215 19.352689978978425 0 1 3
2534 21 7 0.4236 17.19859044126173 3.5338146305196623 19.925081372873038 1 -1 0
2533 21 8 -0.8472 16.51087064384901 2.8528329240108303 20.17668852064122 1 -1 0
2535 21 7 0.4236 15.851423209521398 3.2622856856157547 20.80714684016634 1 -1 0
6763 1431 8 -0.8472 14.491695211228713 4.315759122170973 23.877106878068354 0 2 -1
6764 1431 7 0.4236 13.626316032583334 4.425820879502341 23.388224774295253 0 2 -1
6765 1431 7 0.4236 14.760401006667692 5.190580819080239 24.28020029293173 0 2 -1
7698 1742 7 0.4236 18.78985696135859 4.3043482903833095 18.051757979941126 0 -2 -1
6161 1230 7 0.4236 18.354779913790512 11.633978453628275 20.394091407758225 -1 5 0
7696 1742 8 -0.8472 18.77455793272229 4.536801473507908 19.024245308196843 0 -2 -1
2722 84 8 -0.8472 11.3915602719635 7.745267724132149 23.93808905667459 1 4 -1
2723 84 7 0.4236 11.65844154384988 6.877396793779661 23.51907268697105 1 4 -1
6078 1202 7 0.4236 15.85942240263928 2.423378500576041 24.289972506721792 0 -1 0
5409 979 7 0.4236 18.28752279344528 2.203319895644513 22.097155158353043 0 6 0
4958 829 7 0.4236 14.738980577580268 11.792136153404472 32.852195889730076 0 1 0
3626 385 7 0.4236 3.7307856284785577 8.119277429612799 17.264814319007613 1 -3 -1
6160 1230 8 -0.8472 18.3877873567683 12.63337461806401 20.383234842681464 -1 5 0
6356 1295 7 0.4236 4.242055708254207 8.935195978788169 22.32060895701728 0 5 -1
6355 1295 8 -0.8472 5.057088176454798 8.528309415283848 22.733120115471444 0 5 -1
7592 1707 7 0.4236 7.113652091311734 0.16097295388580884 31.782887895481817 0 2 0
5290 940 8 -0.8472 0.7141426522380514 12.118489971921646 22.50362827390316 1 -1 0
7253 1594 7 0.4236 1.7136251738436692 10.014379992359704 23.338076031958305 0 -1 0
3903 477 7 0.4236 6.389012242743651 10.888531865568314 20.398161405129102 1 -2 0
5731 1087 8 -0.8472 0.5461580725119191 10.804376536523698 18.590963180731112 1 1 1
8749 2093 8 -0.8472 3.952808086763373 13.912008587172703 22.856715687146412 0 3 0
5971 1167 8 -0.8472 3.5399606057765265 13.260186935472479 18.89181318643132 0 0 -1
3711 413 7 0.4236 18.870018272494374 10.370951122664064 31.314969985992043 0 2 -1
8751 2093 7 0.4236 3.427527485695215 13.861097889662272 22.00731088836327 0 3 0
3901 477 8 -0.8472 5.698290697557092 11.434825458350618 20.871941424959324 1 -2 0
3902 477 7 0.4236 4.828235526226503 11.368517994398955 20.383466724494646 1 -2 0
8750 2093 7 0.4236 4.821113055547788 13.429647741366512 22.741066128548496 0 3 0
7254 1594 7 0.4236 2.170195728020136 8.743241843871733 22.420264621976745 0 -1 0
7252 1594 8 -0.8472 1.755824284288551 9.016507450253325 23.288378926207695 0 -1 0
5973 1167 7 0.4236 3.516061807584994 13.03886618092348 17.91690472689568 0 0 -1
5733 1087 7 0.4236 1.5285527914650279 10.988156414480676 18.55740613040579 1 1 1
9721 2445 9 1 0.3419563938454929 13.677762050734042 32.427150809643074 0 0 0
6678 1402 7 0.4236 6.2744550212193575 11.92094718570378 25.238135565461345 0 1 0
8699 2076 7 0.4236 8.698179931093847 12.480084358487613 22.076835633967775 0 3 0
6357 1295 7 0.4236 5.531696146790674 9.216351893203287 23.282069046276845 0 5 -1
6344 1291 7 0.4236 7.077565130837716 7.376228420060815 18.07853309174432 0 -1 -1
6676 1402 8 -0.8472 5.876472182448593 12.836722248879882 25.292594475328066 0 1 0
9221 2250 7 0.4236 7.538672247122877 12.637744778465068 17.765671330932324 0 -2 1
9220 2250 8 -0.8472 7.242473119463422 13.591848639927761 17.8098581921967 0 -2 1
9222 2250 7 0.4236 6.311944019150123 13.668895556748788 17.451835936383443 0 -2 1
2639 56 7 0.4236 9.786715562741694 9.663015425698807 22.32254156141566 1 -1 0
6777 1435 7 0.4236 12.132717920748847 9.261505826049623 18.774010351938532 1 1 -1
6775 1435 8 -0.8472 12.459120636625544 10.203387746345799 18.85350784461512 1 1 -1
6776 1435 7 0.4236 11.734029595676153 10.832235134621639 18.572805009060218 1 1 -1
9837 2561 10 -1 7.797228927388379 10.037198158406017 18.213643176307695 0 0 0
6368 1299 7 0.4236 9.992364656577598 7.365256527615444 19.363704572772615 0 0 -2
2638 56 8 -0.8472 9.205515674410902 10.386867003613432 21.950727628863977 1 -1 0
2640 56 7 0.4236 9.1034815139159 10.25869246963542 20.964238656515832 1 -1 0
8698 2076 8 -0.8472 8.269754663935652 13.317522797583823 21.73749892478841 0 3 0
6101 1210 7 0.4236 11.339571871470833 7.031976737153844 17.041785355481924 0 3 0
4160 563 7 0.4236 9.601987436611513 13.920456379296617 23.768666072939546 0 3 -1
4883 804 7 0.4236 15.060980188811135 13.571869152459985 22.166383888700658 0 -1 1
2880 136 7 0.4236 10.246052822037496 12.903711772676028 20.437889209580465 1 3 -1
9615 2381 7 0.4236 11.65724408035467 11.977847690078415 26.542073866804785 0 0 0
8700 2076 7 0.4236 7.426207536837492 13.08736435014998 21.252260591236467 0 3 0
2878 136 8 -0.8472 11.210912736158972 12.928046032149133 20.176253411153294 1 3 -1
4882 804 8 -0.8472 15.45416551557824 12.660300642985378 22.286586985668144 0 -1 1
5292 940 7 0.4236 0.891299506663505 12.420047399090327 21.566783252080576 1 -1 0
4884 804 7 0.4236 16.441664790595443 12.700491378633572 22.13417265955531 0 -1 1
5606 1045 7 0.4236 18.649160208507958 8.488517885210314 17.69793366521835 1 -1 0
8481 2003 7 0.4236 16.418855018760947 8.010979172905829 18.014613356302224 0 0 0
8480 2003 7 0.4236 15.267244963808901 7.6716683897878255 19.12154118397955 0 0 0
8479 2003 8 -0.8472 16.23349103573672 7.893301413145076 18.990211810682226 0 0 0
5612 1047 7 0.4236 17.67256390166216 8.758546949083922 20.603803679645164 0 -1 0
9724 2448 9 1 14.161845795256404 11.594291640546286 24.1803078734571 0 1 0
5611 1047 8 -0.8472 18.552594838474818 8.923403677590708 21.049188967792286 0 -1 0
7463 1664 7 0.4236 11.941488910749023 10.413296595803505 21.610471648753396 0 1 2
3649 393 8 -0.8472 14.58857289582829 13.226808388208854 19.172016013336354 0 1 2
3650 393 7 0.4236 14.24523444364645 12.530630903300903 19.80245722139587 0 1 2
7462 1664 8 -0.8472 12.4026265005267 10.38510589000166 22.49735240997663 0 1 2
7464 1664 7 0.4236 12.073506104325308 9.598176093584462 23.019292758965378 0 1 2
6443 1324 7 0.4236 18.84039955071643 10.190016236642892 23.162073221102407 0 3 1
5090 873 7 0.4236 15.49394225351192 13.704202066321052 17.16181961623474 0 0 1
6442 1324 8 -0.8472 18.4446981189596 10.811505252295188 23.83821821515147 0 3 1
5732 1087 7 0.4236 0.39471781890774166 9.839181288765994 18.80418807719032 1 1 1
8438 1989 7 0.4236 14.392758921138434 1.6861009803685103 30.01089524912837 0 3 1
5328 952 7 0.4236 19.02518089294059 4.918906169091425 26.38073897564547 0 -1 -1
6162 1230 7 0.4236 17.68510349301007 12.983367688321895 19.763767117314707 -1 5 0
7112 1547 7 0.4236 2.779470871163104 1.1073056006611757 33.55127455892506 0 1 0
3862 464 8 -0.8472 2.052636863238698 6.751317835570177 32.19301247038663 1 -1 0
7130 1553 7 0.4236 16.179728081808626 7.70919702945 32.93967548825616 0 3 0
7387 1639 8 -0.8472 2.2126687905350413 1.1101510498377583 26.37259724730561 0 -2 1
5226 918 7 0.4236 17.438008337321712 1.0692155303360096 18.809863432007337 0 -1 -1
3956 495 7 0.4236 2.5342454103092953 4.534477918113385 28.093220502926908 1 2 0
3955 495 8 -0.8472 2.3668167189859455 3.549421432797345 28.13361693960062 1 2 0
3957 495 7 0.4236 1.7319365435801954 3.3495674727778875 28.87993169124716 1 2 0
9865 2589 10 -1 3.4986518844817103 7.047729917708906 28.53597753912735 0 0 0
3821 450 7 0.4236 2.1327751761916662 4.584142130192274 32.812306067435664 1 0 0
3820 450 8 -0.8472 1.5570301408007319 3.7716315710344768 32.72095681709099 1 0 0
7076 1535 7 0.4236 12.51294085353964 0.06318225190016652 22.857132080714585 0 2 0
4493 674 7 0.4236 5.115796392750667 2.2974031497885776 28.933897319355562 1 0 0
4492 674 8 -0.8472 5.61684513403063 2.7879100385566935 29.64688626506748 1 0 0
4494 674 7 0.4236 6.147121348966475 2.1366742185790906 30.189748253899374 1 0 0
9824 2548 9 1 6.025810011778158 5.550190161214941 29.692910192345916 0 1 0
3108 212 7 0.4236 7.169851334326927 5.029895922447141 25.981471252440294 0 0 0
3864 464 7 0.4236 2.3770643783017835 6.67298444473374 31.250350730180827 1 -1 0
2661 63 7 0.4236 11.941488825034059 2.998287612877204 17.15340004400549 0 -1 1
3863 464 7 0.4236 2.7049736233516715 7.289834298936865 32.72635844529821 1 -1 0
7388 1639 7 0.4236 1.9554539949048566 0.36822604932424924 26.991780898774337 0 -2 1
7389 1639 7 0.4236 2.110341294252908 1.9869677666096275 26.842407947684144 0 -2 1
7111 1547 8 -0.8472 2.0878508840215746 0.38652865533955594 33.59756870089541 0 1 0
4608 712 7 0.4236 9.718502697808766 2.842266192876664 23.70602958803296 0 -3 1
3463 331 8 -0.8472 10.938319552734692 1.4578458784905919 29.020988705010172 1 3 0
4144 558 8 -0.8472 6.059710459301724 7.578196377381406 31.67692921726591 1 3 0
2572 34 8 -0.8472 8.885117613243692 1.3877898476419785 33.005385506638476 1 -1 -1
3972 500 7 0.4236 11.604200216902127 5.139455491836558 30.05519605708443 1 4 0
4616 715 7 0.4236 13.670173521258851 4.196491247991261 26.78625543127234 0 0 -1
8352 1960 7 0.4236 8.653832565947251 4.201950864639736 31.399924893153997 1 2 0
8351 1960 7 0.4236 8.988791986617741 5.745508436972561 30.985366297870236 1 2 0
8350 1960 8 -0.8472 8.373603652903705 4.9729748798176185 30.82809110433743 1 2 0
3106 212 8 -0.8472 6.732982161960019 4.834157872877767 26.859441846214974 0 0 0
3107 212 7 0.4236 6.518077534236516 3.8590908514891353 26.914762988813305 0 0 0
3971 500 7 0.4236 11.780507041374586 4.484270525362964 31.54054991630239 1 4 0
3970 500 8 -0.8472 11.617358253213299 4.284852792212812 30.57431197374828 1 4 0
3465 331 7 0.4236 10.950889517753184 2.265140457488485 29.611003637370818 1 3 0
4959 829 7 0.4236 15.323967779659744 13.210156873372112 32.29216566419996 0 1 0
4607 712 7 0.4236 8.100083094590437 2.7772008952910987 23.49839745234868 0 -3 1
4078 536 8 -0.8472 10.181672132661522 7.080520021714333 27.25276125839688 0 3 1
4606 712 8 -0.8472 8.938427407787705 2.235028652889648 23.55521406036817 0 -3 1
3464 331 7 0.4236 9.993916095159037 1.239019952556134 28.775596337974523 1 3 0
5817 1115 7 0.4236 17.88164795733362 0.8763513557358911 28.763684980873165 0 1 -1
5326 952 8 -0.8472 18.2669144182027 4.503230517096172 26.882979897131563 0 -1 -1
6717 1415 7 0.4236 14.887151051023796 2.0815605768565524 32.29612385228318 -1 -3 -1
4615 715 8 -0.8472 14.588334789654951 4.326381591427089 27.16056611439526 0 0 -1
4617 715 7 0.4236 15.26748873882715 4.043401291332703 26.48331269844107 0 0 -1
8556 2028 7 0.4236 9.297856401220733 12.477988265286246 33.70273760609786 0 4 0
9828 2552 9 1 17.421487400459004 4.4364530969884 32.44489505113262 0 1 0
7757 1762 7 0.4236 16.218982614065723 7.4796136331313 28.876026824227452 0 -1 0
8916 2148 7 0.4236 16.5008517933613 4.177182017035822 28.89127307437624 0 0 -1
8914 2148 8 -0.8472 16.756975901766094 3.9833058110439192 29.838275124195253 0 0 -1
8915 2148 7 0.4236 17.622564591298865 3.482786113588982 29.853666927077953 0 0 -1
6076 1202 8 -0.8472 16.326076875320275 1.8659308800018444 24.9766210715649 0 -1 0
6077 1202 7 0.4236 17.270221427112418 1.7045030107030494 24.689336401872254 0 -1 0
9811 2535 9 1 3.306307282837251 13.458569460228109 25.350427299021913 0 0 0
5225 918 7 0.4236 18.859885907239956 0.5688902940569532 18.18171817107742 0 -1 -1
7158 1562 7 0.4236 1.5973864194660834 14.016884574585704 29.716757403529947 0 1 -1
6715 1415 8 -0.8472 15.430306626275083 2.412262522141201 33.067887299779535 -1 -3 -1
8439 1989 7 0.4236 14.22612121520968 0.11364526729750986 30.418622546369207 0 3 1
5327 952 7 0.4236 18.373022185965585 3.5088760949957725 26.88386013214495 0 -1 -1
8437 1989 8 -0.8472 14.664444100571233 0.9785381909330563 30.663231248772068 0 3 1
7049 1526 7 0.4236 0.9401031554338763 10.101444204771408 29.40479607096983 1 0 0
4957 829 8 -0.8472 15.054539111832757 12.704801478121087 33.11193655216406 0 1 0
4169 566 7 0.4236 4.652466752141657 10.13788283457732 26.18462445804344 1 2 0
4168 566 8 -0.8472 5.140253410606323 9.401558310605607 25.715699659717256 1 2 0
2517 15 7 0.4236 7.277904041560081 6.276912578092132 33.6363688876546 0 0 1
4145 558 7 0.4236 5.366317776485172 8.25013742315751 31.93712597484978 1 3 0
7048 1526 8 -0.8472 0.8027356368295685 9.257964353101451 29.924096473004457 1 0 0
7835 1788 7 0.4236 7.486523343550324 0.09819932947541332 29.027582322150863 0 1 3
7157 1562 7 0.4236 1.8682409375029136 12.406546905448343 29.70797851641463 0 1 -1
7050 1526 7 0.4236 1.0971406629536047 8.476319152603393 29.37422602030736 1 0 0
7156 1562 8 -0.8472 1.5054999532860829 13.17059754077231 30.241500726944114 0 1 -1
9924 2648 10 -1 1.9855811013678364 11.119639976937137 27.003527484415706 0 0 0
9738 2462 9 1 2.2525844834636586 8.27482260823628 25.791944881013713 0 0 0
7131 1553 7 0.4236 17.38117757513948 7.714227267384053 31.833727344237335 0 3 0
2574 34 7 0.4236 9.316945280197091 2.2099024789655486 33.37640573425026 1 -1 -1
4758 762 7 0.4236 18.53792799443204 12.956512742544135 27.60695842612375 0 4 0
4015 515 8 -0.8472 15.067907636008423 13.752033296317716 25.66999498842903 0 3 -1
4170 566 7 0.4236 5.493132189569288 8.753093732948736 26.39021461029292 1 2 0
8555 2028 7 0.4236 10.421940165856606 11.909468878588081 32.663580303925194 0 4 0
5407 979 8 -0.8472 18.967685535042726 2.204304635227251 22.8302158298965 0 6 0
6677 1402 7 0.4236 6.302314215247778 13.341084487942508 26.043778501350072 0 1 0
4146 558 7 0.4236 6.965797177489526 7.998548363646226 31.72500517459004 1 3 0
9123 2217 7 0.4236 11.599850880367091 8.479389450021948 28.021607846288617 0 1 0
9947 2671 10 -1 11.07017270632187 6.94225635397404 33.188117019903586 0 1 0
6596 1375 7 0.4236 12.96055549116595 9.110977576863311 32.237887541945085 0 2 0
2706 78 7 0.4236 8.867427334110769 10.243858823333678 31.423523388916124 1 2 0
8060 1863 7 0.4236 12.943607602850976 13.41430747646628 32.71890691629953 1 1 0
5207 912 7 0.4236 6.112311794682754 8.734497113257687 28.73543756499532 0 0 0
5206 912 8 -0.8472 7.04552860340324 8.736783311306201 28.376130694842384 0 0 0
2704 78 8 -0.8472 8.806810506937488 9.457219081170694 30.809093681847926 1 2 0
8554 2028 8 -0.8472 9.614142558483099 11.671659338823575 33.20294081381258 0 4 0
5208 912 7 0.4236 7.666826071315255 9.11107117463723 29.06453377552918 0 0 0
9614 2381 7 0.4236 12.647504073112543 10.806637024046436 27.102678252643145 0 0 0
4459 663 8 -0.8472 10.300139697124536 12.51918190007374 28.724439053230892 0 -2 0
8059 1863 8 -0.8472 12.152187508769 13.528054714187224 32.11831058840664 1 1 0
4461 663 7 0.4236 10.156148321051852 11.540857880691158 28.873263744542122 0 -2 0
4080 536 7 0.4236 9.303569418123462 7.54839851400644 27.352888621168898 0 3 1
4460 663 7 0.4236 10.81428802087516 12.901037991625651 29.492447929786255 0 -2 0
2705 78 7 0.4236 9.677712541457973 8.9657627703457 30.809898646337427 1 2 0
9613 2381 8 -0.8472 12.598246077420761 11.639578150270454 26.55151311874893 0 0 0
6597 1375 7 0.4236 12.669279857018115 10.496440999450838 31.4240840349612 0 2 0
5657 1062 7 0.4236 16.59628849227027 9.483500396869138 25.343394332599594 0 1 -1
3709 413 8 -0.8472 18.317468407498385 9.690928030786315 30.833038903452845 0 2 -1
5656 1062 8 -0.8472 15.806702423850306 9.825370646352932 25.852981072422736 0 1 -1
7758 1762 7 0.4236 15.869042970849941 8.729543684964714 29.866907047430463 0 -1 0
7756 1762 8 -0.8472 15.708785886635411 8.335368423754698 28.961952012463126 0 -1 0
6595 1375 8 -0.8472 13.294648062121164 10.035325767633564 32.053597664602584 0 2 0
3710 413 7 0.4236 18.678453257294688 9.562030023512431 29.90941811034152 0 2 -1
7129 1553 8 -0.8472 16.701899369010306 7.146517312859712 32.29879380009488 0 3 0
9121 2217 8 -0.8472 12.164192166505847 9.031191444408911 28.635638773361713 0 1 0
9122 2217 7 0.4236 12.836685042176008 8.44487641654598 29.087289279005088 0 1 0
4016 515 7 0.4236 15.702038384279673 13.50426208033187 26.402448288857695 0 3 -1
2879 136 7 0.4236 11.59084649512046 13.82869024008528 20.387180919423948 1 3 -1
6913 1481 8 -0.8472 0.22697514268146757 3.0939410589402017 39.4588866868275 0 0 0
6915 1481 7 0.4236 1.222273958785687 3.0455337136927088 39.542773691342084 0 0 0
6752 1427 7 0.4236 1.5164344948446389 6.474084130104571 39.537965833156164 0 0 0
4618 716 8 -0.8472 1.1816197765483967 4.786074985700147 36.73788968655696 0 -2 -1
4619 716 7 0.4236 0.8381137062347688 4.800033516502241 35.79884276538859 0 -2 -1
4620 716 7 0.4236 2.1443998687883474 5.056276452741253 36.74466672058765 0 -2 -1
6751 1427 8 -0.8472 0.5371328596829881 6.286292584496772 39.46244229706936 0 0 0
6586 1372 8 -0.8472 0.7822760521537307 1.588145857195552 36.55814275183206 0 1 0
5560 1030 8 -0.8472 3.660513899300622 6.490929266255787 39.85625236444312 0 -3 0
4122 550 7 0.4236 3.429261622648903 1.4827466181211644 39.36593669754748 1 2 0
5562 1030 7 0.4236 4.567492342870493 6.095093008556194 40.00014106490514 0 -3 0
6587 1372 7 0.4236 1.5936740794613402 2.151877219155788 36.71254699419459 0 1 0
5936 1155 7 0.4236 5.356445422946068 4.942511779451635 35.86189496547681 0 3 0
4486 672 8 -0.8472 0.041859878991768816 9.487868486886429 39.76134135428718 0 0 0
5935 1155 8 -0.8472 4.684145430540401 5.650389153641007 36.07851122538859 0 3 0
4120 550 8 -0.8472 3.3353650269173327 2.418807808565742 39.7050134469286 1 2 0
4121 550 7 0.4236 4.209947779523653 2.895245060216865 39.61494258806114 1 2 0
6565 1365 8 -0.8472 6.8137418674054455 4.669670369339107 40.355502234942094 0 0 -1
2909 146 7 0.4236 14.927549155171484 0.17875618204938842 36.15005115423921 0 -3 -2
6210 1246 7 0.4236 9.213029656366263 5.078187483342579 50.06793090778668 0 1 -1
5937 1155 7 0.4236 4.606587442397168 6.283316046293597 35.308193732239246 0 3 0
2918 149 7 0.4236 1.0243661154801054 9.410433652053834 44.437958333178614 1 0 -1
9543 2357 7 0.4236 17.93381652328272 4.476490240499562 44.262143377043735 0 0 -1
6567 1365 7 0.4236 7.603213775798325 4.648275103052745 39.742088435043655 0 0 -1
3990 506 7 0.4236 9.755824345996183 4.967108586638805 37.938751646388155 1 1 0
3989 506 7 0.4236 10.284079709760606 4.3587359308818865 39.35912347560863 1 1 0
3988 506 8 -0.8472 9.634340601757522 4.235067025587563 38.60909280121482 1 1 0
6566 1365 7 0.4236 6.998424318083425 4.100104078079315 41.15643097698005 0 0 -1
3624 384 7 0.4236 11.815928288449088 3.232950047085362 35.65813870877982 0 0 1
5970 1166 7 0.4236 8.797065050565555 6.383506021003798 36.24257358367293 0 1 -1
5969 1166 7 0.4236 10.248333752331146 6.949589799746177 35.75268082724614 0 1 -1
5968 1166 8 -0.8472 9.605539327218493 6.903950528435093 36.5173589855178 0 1 -1
7171 1567 8 -0.8472 9.678838172303156 2.156178753643122 35.98505769292413 0 3 -1
2588 39 7 0.4236 11.85213249244304 5.362456105454975 41.61393560171347 1 2 -1
7436 1655 7 0.4236 9.568694535953847 1.1008855744494597 41.76538749103953 0 1 0
2589 39 7 0.4236 10.71282973377319 6.0281566827473565 40.651928016615834 1 2 -1
5524 1018 8 -0.8472 17.875865288577867 12.959648728918156 49.80912017915725 0 -1 -1
2515 15 8 -0.8472 7.765800975664666 5.590582634122428 34.17572776846144 0 0 1
2587 39 8 -0.8472 11.27622845179573 5.217125151039837 40.80943974677716 1 2 -1
7173 1567 7 0.4236 9.897465033959206 1.1804652081199305 35.99867497563685 0 3 -1
7435 1655 8 -0.8472 8.87868477506818 0.42495987498599247 41.50652253211819 0 1 0
7172 1567 7 0.4236 9.66837216874755 2.5085038790170886 36.920876915698805 0 3 -1
5916 1148 7 0.4236 18.2706935542074 6.443454346470939 46.230606332762285 0 -1 0
3622 384 8 -0.8472 12.33840409281108 4.042143910412061 35.389392698756495 0 0 1
3623 384 7 0.4236 11.781275624217972 4.613694198460616 34.78694898642683 0 0 1
7062 1530 7 0.4236 14.095600048438966 3.703810248301282 36.791047438427846 0 -1 1
6937 1489 8 -0.8472 14.746581928567403 1.6869857373571802 40.111351669059886 0 3 -1
6939 1489 7 0.4236 14.455541174906843 2.2803359008387876 39.36086444530139 0 3 -1
6938 1489 7 0.4236 14.467876976162144 2.0907039167472616 40.982750520535696 0 3 -1
7060 1530 8 -0.8472 14.8685048559292 3.433937718490928 37.36531851614686 0 -1 1
2910 146 7 0.4236 15.426063657497336 0.9005842672650615 37.52739426843957 0 -3 -2
7061 1530 7 0.4236 15.57395130987363 4.1417654030072475 37.32891305249332 0 -1 1
9091 2207 8 -0.8472 15.462176929105004 7.353026383617289 42.09835468099337 0 1 0
9093 2207 7 0.4236 16.224679183599655 6.744734516365502 42.31874401659717 0 1 0
8591 2040 7 0.4236 18.90237253287494 3.575434577008009 35.25498964815073 0 -1 -1
8590 2040 8 -0.8472 17.954292201934205 3.8516685695317623 35.09738500839239 0 -1 -1
8592 2040 7 0.4236 17.484997476122842 3.9483917695700135 35.97511354905908 0 -1 -1
3499 343 8 -0.8472 17.638737096615294 5.519964513669955 38.11418654647112 0 -1 0
9542 2357 7 0.4236 18.316858548196205 3.6693163035299845 42.89525795001224 0 0 -1
9092 2207 7 0.4236 15.444274856015884 8.113652967678819 42.747297636430986 0 1 0
3500 343 7 0.4236 17.816172887373863 4.82902524743079 38.81498583471976 0 -1 0
2848 126 8 -0.8472 18.809672024435596 1.465102539024528 37.59029567856102 0 0 -1
2908 146 8 -0.8472 15.493293435760338 0.07441116054796278 36.96800322929801 0 -3 -2
5561 1030 7 0.4236 3.6866833581727168 7.468649120075141 40.06452906556817 0 -3 0
5086 872 8 -0.8472 4.65517444934976 13.569769594549363 40.1328978609943 0 0 0
5984 1171 7 0.4236 0.9702260350242762 8.412331916700063 35.90764930267873 0 0 0
5983 1171 8 -0.8472 1.0066874740203793 8.085564810518525 36.85205112259874 0 0 0
5985 1171 7 0.4236 1.895443580134178 8.313720598673912 37.24961638778972 0 0 0
9898 2622 10 -1 3.587485417789415 10.228617199685269 38.976130653669 0 -1 -1
5077 869 8 -0.8472 0.19502779421400604 12.774850818381392 39.39434147396588 0 0 0
5308 946 8 -0.8472 0.822402851711621 11.250773721264787 36.72258764022234 0 0 0
5309 946 7 0.4236 1.7012279741058047 11.020376615260174 37.14042038577595 0 0 0
5310 946 7 0.4236 0.9189676044822266 11.260831811350196 35.72731148985104 0 0 0
5078 869 7 0.4236 1.1574390367961809 12.526695616572821 39.28396025953464 0 0 0
9690 2414 9 1 5.476775684443203 9.642500172674263 36.75930237804243 0 0 0
4488 672 7 0.4236 0.9758908819020508 9.842479211709433 39.71847570860737 0 0 0
9840 2564 10 -1 3.8016214164200552 8.967457031191689 34.3198916843899 0 0 0
8427 1985 7 0.4236 6.073671481705796 13.110151406711257 36.767069845356126 0 2 -1
5039 856 7 0.4236 4.1966991992496405 9.753160126855798 41.39815916953949 0 0 1
9781 2505 9 1 13.067238423191126 3.076238998476691 49.92648629221946 0 2 -1
5087 872 7 0.4236 4.783284803103855 12.596734762845973 39.9410867613855 0 0 0
2516 15 7 0.4236 8.74531193089681 5.791599379390475 34.163447392566596 0 0 1
9219 2249 7 0.4236 7.88686607426771 8.760274293880467 39.1244684564881 0 1 0
8544 2024 7 0.4236 8.386456565919017 7.267994562154057 41.074616800625996 0 0 -1
9218 2249 7 0.4236 8.64004999955595 9.221073209623986 37.75078549535463 0 1 0
8425 1985 8 -0.8472 6.647565058395308 12.319163653852007 36.55497350043552 0 2 -1
9217 2249 8 -0.8472 7.755994145068019 9.149441647604103 38.21264521571233 0 1 0
5048 859 7 0.4236 9.808063544439207 13.353964151370763 39.65243013657919 0 -1 0
5047 859 8 -0.8472 9.929501652393757 12.361416868269277 39.6625700189085 0 -1 0
5049 859 7 0.4236 9.497427483048174 11.964463959599449 38.852792021559985 0 -1 0
9729 2453 9 1 11.883304440396627 11.384757373584238 41.460340204004154 0 1 0
3292 274 8 -0.8472 13.573697880807027 9.843668212344003 39.97946013887201 1 -1 1
8426 1985 7 0.4236 7.494514201447302 12.628266235599114 36.12238441063311 0 2 -1
8543 2024 7 0.4236 9.599397794718092 8.272021564819378 41.507433043171886 0 0 -1
8542 2024 8 -0.8472 9.211322864462591 7.736100180369287 40.757642223836186 0 0 -1
8138 1889 7 0.4236 12.040820124652962 12.30726963020754 36.159721460155325 0 1 0
3225 251 7 0.4236 12.200942120994736 8.80986393494283 36.38707980255194 0 -1 -1
3223 251 8 -0.8472 12.096968584642656 9.632829569492236 36.945575232142616 0 -1 -1
3293 274 7 0.4236 14.097566093633393 9.33641099594546 39.2951700470876 1 -1 1
3224 251 7 0.4236 12.211951793840807 9.397435454257394 37.910649740215746 0 -1 -1
8139 1889 7 0.4236 11.326649043050187 13.557827034004463 35.38985592991324 0 1 0
5033 854 7 0.4236 17.327032034876733 11.964793737470986 40.74444353299743 0 0 0
7506 1678 7 0.4236 4.83636258947596 1.1574027531177813 34.675587789247516 0 -2 0
5367 965 7 0.4236 15.342284107722651 7.051132301377507 37.8954942777046 0 -1 0
3594 374 7 0.4236 3.659052494627467 13.456672240875584 33.907694366681895 1 0 0
7621 1717 8 -0.8472 13.180183840863153 13.323608274916094 39.997703816106885 0 0 1
3294 274 7 0.4236 13.993187353332672 9.720701106045992 40.87885339137717 1 -1 1
5365 965 8 -0.8472 15.015921335815698 7.947202122547537 37.59458515139763 0 -1 0
5366 965 7 0.4236 14.983524985866168 7.971843571035957 36.59541380496819 0 -1 0
8946 2158 7 0.4236 16.76096415860628 12.56823350603241 36.62556111338128 0 0 -1
5032 854 8 -0.8472 16.566258908450777 12.235340372184396 40.15450319416927 0 0 0
3592 374 8 -0.8472 2.7825756344692016 12.986690828033701 33.80326268736422 1 0 0
8944 2158 8 -0.8472 16.02796224145748 13.028228949161413 37.1266725251835 0 0 -1
6631 1387 8 -0.8472 14.469225968778973 7.6381000824258765 34.299354191155295 0 2 0
8945 2158 7 0.4236 16.049634068523616 12.743377513274522 38.084999738927564 0 0 -1
5034 854 7 0.4236 15.754925751913685 11.700515352041785 40.39051360682005 0 0 0
8987 2172 7 0.4236 1.0354171657418494 13.676020210515194 48.39749796335332 0 -1 0
6633 1387 7 0.4236 13.697996189702078 7.19316890946431 33.84411642767263 0 2 0
8137 1889 8 -0.8472 12.188070579109148 13.213353521465043 35.763073436813144 0 1 0
6208 1246 8 -0.8472 8.254559067845284 5.359710739063642 50.02233629550056 0 1 -1
6632 1387 7 0.4236 14.134226883541713 8.398162354183848 34.85620348028567 0 2 0
4456 662 8 -0.8472 5.4853061685681395 1.4324113183060692 46.354107816355466 0 2 1
4941 823 7 0.4236 2.8751411808846163 5.571314920838514 44.49851219456422 0 -2 -1
6065 1198 7 0.4236 4.622626251769365 8.181781015646504 49.84185190349174 0 1 -2
5052 860 7 0.4236 2.4640787559170505 2.5177027447012925 41.97194713624665 0 4 1
5050 860 8 -0.8472 1.921088929075191 2.6735245568575663 42.79710297720819 0 4 1
9114 2214 7 0.4236 5.677703956109383 4.176203126700952 43.90893428663011 1 -2 0
9112 2214 8 -0.8472 6.213857085332448 3.339384026187555 43.79814397367942 1 -2 0
6530 1353 7 0.4236 2.0709378904540117 1.982696088711016 48.090431162102234 0 0 0
6531 1353 7 0.4236 3.5655968237709694 1.5035952096860645 48.54107948131606 0 0 0
4939 823 8 -0.8472 3.7619462117397364 5.598618808618824 44.037175601598584 0 -2 -1
4940 823 7 0.4236 4.328118299471365 6.314727395692663 44.445388794018 0 -2 -1
6529 1353 8 -0.8472 2.781503221824712 1.2916909554676945 47.957732203010316 0 0 0
6446 1325 7 0.4236 3.5746478035986935 13.757280587837888 45.574034729618745 0 -3 0
5051 860 7 0.4236 2.5202798471184167 2.9766977976165316 43.538086350374485 0 4 1
9191 2240 7 0.4236 6.345010609233464 2.020264085578274 50.00548589398613 0 1 0
5297 942 7 0.4236 4.105460187414656 4.281929393489081 48.46848161871317 0 -1 -1
9190 2240 8 -0.8472 5.861014702382174 2.8639346645011963 49.773174660425326 0 1 0
4458 662 7 0.4236 4.702219071300822 1.1458996522948883 46.90609124924001 0 2 1
5296 942 8 -0.8472 3.2029588272701566 4.661811852616797 48.671412526458866 0 -1 -1
5298 942 7 0.4236 2.6471063048559538 4.662727882568133 47.84013204063538 0 -1 -1
6588 1372 7 0.4236 0.9304869938468012 1.0016583096583542 35.76185990379516 0 1 0
4457 662 7 0.4236 6.243342485828445 1.6835532545078482 46.95602866086591 0 2 1
7505 1678 7 0.4236 5.565550518990646 2.4983606992753415 34.095291788479855 0 -2 0
5492 1007 7 0.4236 7.1113894114958205 6.244688624535698 48.06123490573794 0 1 -1
9113 2214 7 0.4236 5.808347970233733 2.608569828323728 44.34720974181889 1 -2 0
6753 1427 7 0.4236 0.11517222053646675 6.348077012182704 40.366949208095065 0 0 0
8364 1964 7 0.4236 5.308653729930331 13.125684623645565 47.89588893059676 0 1 0
8588 2039 7 0.4236 8.133776989741948 4.206661924767129 44.109278188566236 0 3 -2
8589 2039 7 0.4236 9.136313797211173 5.339067159679901 43.49348195967867 0 3 -2
6727 1419 8 -0.8472 11.948066666228298 5.215989387377452 43.973861460487996 0 1 -2
8587 2039 8 -0.8472 9.086143610674165 4.425360781165175 43.89674833390874 0 3 -2
9192 2240 7 0.4236 6.488394296538079 3.6391695610261023 49.84669950424328 0 1 0
5491 1007 8 -0.8472 7.490650547698265 6.093676851434841 47.14835127737579 0 1 -1
5493 1007 7 0.4236 8.390930254619795 6.524498444888605 47.08598713009895 0 1 -1
6729 1419 7 0.4236 11.033286287018683 4.8124436882564625 43.991988442802075 0 1 -2
4350 626 7 0.4236 10.374055680660549 3.796850032482389 48.11915240791946 0 -2 -1
4348 626 8 -0.8472 11.080095861002652 4.439576496982014 48.41649090207339 0 -2 -1
4349 626 7 0.4236 11.19766123290438 5.150019111359172 47.72262456170913 0 -2 -1
6728 1419 7 0.4236 11.95002393085335 6.061497928167908 44.507820161344796 0 1 -2
8056 1862 8 -0.8472 18.28760318542681 6.110784847844689 49.691277029552715 1 4 0
7212 1580 7 0.4236 15.063908927484688 0.9562412607888777 47.920470068714764 0 -2 0
8013 1847 7 0.4236 13.257712088927727 3.7872823192669274 43.04675613926818 0 -1 -1
8012 1847 7 0.4236 14.676099180183494 3.1742947792637284 43.57500907361091 0 -1 -1
8011 1847 8 -0.8472 13.910492722047504 3.036377404201023 42.946657261991156 0 -1 -1
5395 975 8 -0.8472 16.586737388464154 0.3262653879651517 46.570385742583035 1 -2 -1
7734 1754 7 0.4236 11.110871778902338 0.5601374552184256 45.28403282616813 0 1 -1
5097 875 7 0.4236 14.941466562208545 6.000150603568664 49.855893363017245 0 3 0
6104 1211 7 0.4236 14.899312722747784 0.7918359751921656 43.32947586242604 0 -1 -2
7211 1580 7 0.4236 13.473946010329474 0.6737454631565807 47.67789920125882 0 -2 0
5650 1060 8 -0.8472 17.606441026429955 2.920131237303213 48.29614819817306 0 -1 0
9541 2357 8 -0.8472 17.63433737093362 3.771827361673496 43.61889912117517 0 0 -1
7210 1580 8 -0.8472 14.14141806193688 1.3216524849176154 48.04491119514537 0 -2 0
9900 2624 10 -1 0.23787836151109365 4.790755357610947 45.71722021647104 0 0 -1
7941 1823 7 0.4236 13.60486133755284 5.573633501055111 46.23349015490643 0 -2 0
7940 1823 7 0.4236 14.212285213522545 4.0579857893748805 46.25528798462483 0 -2 0
7939 1823 8 -0.8472 14.2702684454606 4.966862390488757 46.66830317840638 0 -2 0
6716 1415 7 0.4236 14.838407910718292 2.532280578406301 33.86491403506423 -1 -3 -1
3501 343 7 0.4236 18.452692759477067 6.088011754079228 37.992537072013306 0 -1 0
5652 1060 7 0.4236 16.628825536294897 2.995339574676011 48.49264697883637 0 -1 0
5396 975 7 0.4236 16.728273819731776 0.10405391031314735 45.60571497133317 1 -2 -1
5651 1060 7 0.4236 17.740061934766896 2.3584563211803697 47.479651462372445 0 -1 0
8058 1862 7 0.4236 18.139745330965166 5.143628478663668 49.89802996518003 1 4 0
5095 875 8 -0.8472 14.002068748220967 5.684696659244473 49.99013487474957 0 3 0
2917 149 8 -0.8472 1.1019625838969598 8.699090014046323 43.73941044260773 1 0 -1
2669 66 7 0.4236 1.3952769583846802 9.295259352011085 50.158986303110595 1 -3 -1
5526 1018 7 0.4236 17.20724391194668 12.300796261778098 49.464360629853815 0 -1 -1
4654 728 8 -0.8472 0.20559949503499653 12.768982182987694 43.091334633225905 0 -2 0
2919 149 7 0.4236 1.8904342406622603 8.890535763977114 43.154892032684046 1 0 -1
6064 1198 8 -0.8472 5.141349290470997 7.398892255742156 49.49832327343209 0 1 -2
2972 167 7 0.4236 3.5090302946352274 10.979424520503649 46.27156018804341 1 0 -1
5992 1174 8 -0.8472 16.742808433997606 13.67595374555584 46.108107420625686 0 -1 -1
6066 1198 7 0.4236 4.576503324462948 6.575429693955499 49.55179218668484 0 1 -2
8363 1964 7 0.4236 5.865461318200369 13.002606287035107 49.42606655911217 0 1 0
8988 2172 7 0.4236 2.068629564727065 13.186770581870036 49.56357405449254 0 -1 0
2971 167 8 -0.8472 3.5550438928361414 11.743585831613046 46.91494208911771 1 0 -1
2668 66 8 -0.8472 1.7645746666046844 9.834300319909941 49.40198284634195 1 -3 -1
2973 167 7 0.4236 2.6507873968230427 11.899557854899685 47.312425446387856 1 0 -1
2670 66 7 0.4236 1.0233036580652828 10.087551317109693 48.78038705033423 1 -3 -1
5040 856 7 0.4236 4.332525045583491 10.04479590199264 42.99913608316727 0 0 1
5038 856 8 -0.8472 3.8588978435917887 9.50229290022304 42.305328867858265 0 0 1
8336 1955 7 0.4236 5.7171217001529815 8.854167584515993 45.17393687855936 0 2 -1
8337 1955 7 0.4236 6.378053255812116 7.46441005802633 45.72017030023548 0 2 -1
8335 1955 8 -0.8472 5.601811190139476 7.862496731816904 45.231318945053154 0 2 -1
5088 872 7 0.4236 4.211759185157333 14.008061954859645 39.351051974060155 0 0 0
4656 728 7 0.4236 0.6244890130882071 12.077190218667635 43.679514416669036 0 -2 0
7504 1678 8 -0.8472 4.695530174455415 2.106805857327116 34.39487389369174 0 -2 0
8986 2172 8 -0.8472 1.902932243376033 13.872235193034259 48.85457277161509 0 -1 0
7622 1717 7 0.4236 14.173052310571595 13.205977787500425 40.01708430581844 0 0 1
5096 875 7 0.4236 13.383144847756398 6.231056192499891 49.42584332674059 0 3 0
7437 1655 7 0.4236 8.207170747439678 0.33563077495289123 42.242110260038125 0 1 0
5834 1121 7 0.4236 6.153144617482034 9.101651051534724 48.283762661768 1 2 -1
5835 1121 7 0.4236 6.421803729188168 9.990617430104326 46.940562160368565 1 2 -1
9884 2608 10 -1 6.584011740135962 11.482882339773568 44.08795382116166 0 0 0
7299 1609 7 0.4236 8.383249693055173 8.408411446475409 44.26829486341899 1 1 0
7356 1628 7 0.4236 9.12061461142802 12.100737169850127 43.48931352440498 0 1 -1
7354 1628 8 -0.8472 10.069777059411168 12.2745871158105 43.226887365010626 0 1 -1
6949 1493 8 -0.8472 9.672755301459203 11.65748980050442 46.9905506618559 0 0 -1
9712 2436 9 1 12.102630387682515 10.621040854466933 46.75853596523005 0 -1 0
7297 1609 8 -0.8472 9.098923505919768 7.754260430582458 44.02355502674245 1 1 0
9867 2591 10 -1 11.624289721562953 7.573859631300687 46.89850280974898 0 -1 -1
6951 1493 7 0.4236 9.274383116775477 12.162521235558868 46.22488537923972 0 0 -1
6950 1493 7 0.4236 8.955942502754233 11.432792264835733 47.65061957447822 0 0 -1
7298 1609 7 0.4236 9.931138306182282 7.963037693414401 44.53719963812874 1 1 0
5833 1121 8 -0.8472 6.72572055549189 9.813254855735337 47.87660553165961 1 2 -1
7641 1723 7 0.4236 11.80962442521842 8.648133599567501 50.34517100823076 0 0 0
2849 126 7 0.4236 18.971262302325385 1.3174950939007088 38.566052171680035 0 0 -1
7355 1628 7 0.4236 10.3833964596375 13.12306595731579 43.65318162643643 0 1 -1
3755 428 7 0.4236 18.24416409448466 10.341318795342808 43.14512552055705 1 -1 0
5914 1148 8 -0.8472 18.59460552523145 5.946897652841829 45.42530354615993 0 -1 0
7947 1825 7 0.4236 14.67395435687318 7.784650773069281 46.86572945567772 0 2 0
4839 789 7 0.4236 18.50991025584317 10.065281367678299 48.391082116486395 0 -2 -1
9887 2611 10 -1 13.925178388348074 10.480126297211605 43.66261216804857 0 0 -1
9801 2525 9 1 16.52131463437776 11.019838416619038 45.70242249048261 0 1 -1
7946 1825 7 0.4236 15.916423516736625 6.767744308361658 47.16371979700746 0 2 0
4837 789 8 -0.8472 18.369920567292308 10.480488173132734 47.492190156771386 0 -2 -1
3448 326 8 -0.8472 16.29579850330981 8.604633422403214 50.16088866386782 1 0 -1
8362 1964 8 -0.8472 6.0542436865926925 13.370665967588113 48.51563074857807 0 1 0
5525 1018 7 0.4236 18.55616031204174 13.14607875905071 49.10028831656875 0 -1 -1
9910 2634 10 -1 14.461563437008321 11.728529341632397 48.30252701409248 0 -1 0
3449 326 7 0.4236 16.915867887825826 7.852297150480788 49.9383913256012 1 0 -1
3450 326 7 0.4236 15.914185717888357 8.982608849866446 49.31737998044048 1 0 -1
3754 428 8 -0.8472 18.426581667857846 10.493305035641852 44.11652874767555 1 -1 0
7945 1825 8 -0.8472 15.662922172446082 7.72103942775266 46.99950735035735 0 2 0
2850 126 7 0.4236 17.877699764777876 1.1846168085495128 37.360609895926835 0 0 -1
3756 428 7 0.4236 18.906780008827297 9.70123618854598 44.49340633843047 1 -1 0
9675 2401 7 0.4236 12.474568979969733 13.537586588919188 45.12298032182528 0 -2 -1
7732 1754 8 -0.8472 10.305446443124696 0.16294856944151007 44.844111101468314 0 1 -1
7623 1717 7 0.4236 12.847881029467842 13.198326171136182 39.062888611647736 0 0 1
5823 1117 7 0.4236 18.155679096509047 1.9272194453153455 50.51497868852505 0 0 -1
6209 1246 7 0.4236 8.197411563107169 6.356913298461975 50.070516121677294 0 1 -1
3271 267 8 -0.8472 11.565622159583391 0.7782628326000576 50.4979586351813 0 0 -1
5453 994 7 0.4236 10.444698956877621 13.984368506357567 49.032059356255694 0 -1 -1
4962 830 7 0.4236 7.3299897785246415 0.024640952834236174 39.25751627388641 0 0 -1
3593 374 7 0.4236 2.9381890724792417 12.000728774675759 33.74273450428375 1 0 0
2573 34 7 0.4236 8.77363600992485 0.7120618433061979 33.73405825947986 1 -1 -1
3876 468 7 0.4236 1.8174214530860437 15.378645402696334 4.912537455638991 0 2 0
9836 2560 10 -1 2.698360778423788 19.656285856354643 8.591441628324961 0 0 0
9882 2606 10 -1 3.138412237185954 19.461089185844646 3.4658322157047405 0 0 0
5414 981 7 0.4236 4.018447232082744 14.80169202991159 2.992470711871996 0 -2 -1
5415 981 7 0.4236 4.82180108762007 16.205479949085053 3.2174786691364825 0 -2 -1
5413 981 8 -0.8472 4.685217134402271 15.278043575189738 3.5656261156664337 0 -2 -1
8116 1882 8 -0.8472 5.221341500933701 14.736235544380538 7.099624386234034 0 1 1
3874 468 8 -0.8472 1.7640350329118724 16.238780545326126 5.419802542811876 0 2 0
8118 1882 7 0.4236 4.892273557999416 15.4480258855644 7.720163624337925 0 1 1
3875 468 7 0.4236 2.3184672642513595 16.932148204646005 4.9595346921242385 0 2 0
7481 1670 7 0.4236 6.11377899536471 19.715046004801135 2.1658043635846216 0 -1 1
9742 2466 9 1 0.5851706061194621 16.941207357518135 7.817016437223909 0 0 0
9650 2393 7 0.4236 18.833400784262647 20.993563778109934 9.073635833674759 0 -3 2
8034 1854 7 0.4236 0.7999670915908611 19.103557379599145 4.764058323210282 0 -2 1
9460 2330 8 -0.8472 3.702015727406067 17.09231114522243 0.24168450608587383 0 2 2
9462 2330 7 0.4236 3.7955008230230405 17.676117030525347 1.0481779587791824 0 2 2
4584 704 7 0.4236 8.8548902778413 14.859165728019027 14.667518550799786 0 0 1
8117 1882 7 0.4236 4.571247444969155 14.622378056128754 6.348349170067535 0 1 1
5751 1093 7 0.4236 7.3435970163931374 15.210712221009649 6.768281145838454 0 3 1
5749 1093 8 -0.8472 8.337283754916182 15.320217831837807 6.7926864687971795 0 3 1
5750 1093 7 0.4236 8.76542235487427 14.600874474022019 6.245655676119672 0 3 1
7109 1546 7 0.4236 9.939300554166676 17.60830798153673 0.9623540701812002 0 -2 1
7108 1546 8 -0.8472 10.085200309175567 18.564204645034028 1.2172561692149597 0 -2 1
7110 1546 7 0.4236 9.417142666908827 19.14041540496768 0.7464267561410395 0 -2 1
9753 2477 9 1 11.550102396953708 18.403886218323866 3.5173890284815874 0 -1 0
8288 1939 7 0.4236 7.448976290720027 18.339713507025078 4.967262286054832 0 0 0
8287 1939 8 -0.8472 8.430173118970211 18.147815933260116 4.946569014050197 0 0 0
8289 1939 7 0.4236 8.673577089626791 17.571326624236075 5.726578505138616 0 0 0
9649 2393 8 -0.8472 18.927982272422295 20.206141924539004 9.682751043980744 0 -3 2
8248 1926 8 -0.8472 10.02118235536672 15.409780375402265 2.4291507987327314 0 1 0
8250 1926 7 0.4236 9.344813465651072 14.890963200164558 2.951983551000575 0 1 0
8249 1926 7 0.4236 9.995567316266694 15.121124159803289 1.4720605498500101 0 1 0
6125 1218 7 0.4236 18.398107726388762 27.58903960471558 13.521083083359718 1 1 1
5348 959 7 0.4236 11.847816202185955 15.440925468680677 5.3837717230336315 0 0 1
3929 486 7 0.4236 13.155799770885693 17.62571873827056 5.751445440595395 0 -1 2
2586 38 7 0.4236 1.89321063517468 27.459406126162172 11.655443436516178 1 -1 0
4418 649 7 0.4236 18.35073045052928 21.456393488382613 2.829846396437991 0 0 -1
7147 1559 8 -0.8472 6.186677682959151 23.11379090147904 0.3673036903815919 0 -3 1
8593 2041 8 -0.8472 13.936493497030009 18.07054705792678 2.2198585635727226 0 -2 1
8595 2041 7 0.4236 14.549526582678372 17.532712494030363 1.6411315629720442 0 -2 1
8594 2041 7 0.4236 13.804002267869619 18.975167113396427 1.8147548346462825 0 -2 1
4590 706 7 0.4236 18.533169018124354 23.63457223795734 8.690890774485633 0 1 0
8656 2062 8 -0.8472 18.7737318331397 18.07277836507137 7.241122582306287 0 2 1
5405 978 7 0.4236 15.002633982595738 26.60759851936148 0.7843624890362138 0 -1 1
5347 959 8 -0.8472 12.73041864074016 15.765904986537912 5.044063781830988 0 0 1
5349 959 7 0.4236 13.268594756368723 14.988811212565428 4.7177327528853406 0 0 1
5527 1019 8 -0.8472 16.20591564271515 16.21497922051495 0.6998671462874193 1 0 0
3928 486 8 -0.8472 13.090973082270038 18.608765224684575 5.922961987490419 0 -1 2
3930 486 7 0.4236 13.60355941368807 18.837218385863988 6.750648435365666 0 -1 2
5410 980 8 -0.8472 17.39725023953741 20.776461404888416 5.135695459353741 0 0 1
8067 1865 7 0.4236 17.328440984874497 14.8591446998092 2.779909891820567 0 -3 0
5411 980 7 0.4236 17.94080267889283 21.54708653673914 5.468393028151829 0 0 1
9040 2190 8 -0.8472 16.21846728812604 14.808239696732192 6.822249223595601 0 2 1
9041 2190 7 0.4236 15.490495799055672 15.045676302398759 7.465429976235383 0 2 1
9042 2190 7 0.4236 16.995486211170146 15.423247565168321 6.956440058214314 0 2 1
4911 813 7 0.4236 18.10586567846502 23.766043011663264 16.144779784757326 0 -5 -1
5529 1019 7 0.4236 17.04911607486295 16.64650948477658 0.3792510259862533 1 0 0
6926 1485 7 0.4236 6.62375932186334 14.367627325797187 3.759412433015955 0 0 0
4293 607 7 0.4236 13.577799462740446 28.13645178344053 12.819031468125427 0 0 1
8205 1911 7 0.4236 0.8285413450193961 26.212747351301363 1.9184099467555795 0 -1 -1
7445 1658 7 0.4236 0.29440631843559806 24.993492886639622 14.922670625976005 0 0 0
7736 1755 7 0.4236 3.7074637729436613 26.86889943794339 3.679742999587422 1 -2 0
9443 2324 7 0.4236 3.2404831024997174 21.9393954587053 1.8946191073777021 0 0 0
9810 2534 9 1 3.6273132020757024 21.176919499921397 6.0620265204566826 0 0 0
9444 2324 7 0.4236 2.288093971363994 23.195273010764083 2.321647387895031 0 0 0
9442 2324 8 -0.8472 2.99014194632683 22.883753197881692 1.6812691771864858 0 0 0
9906 2630 10 -1 1.760809484197897 23.837954535305666 6.128129918649724 0 0 0
9707 2431 9 1 4.9026020204656495 25.188649516547144 1.5119852274848595 0 0 0
7735 1755 8 -0.8472 3.088559686827505 26.38635253595413 3.0599793824370445 1 -2 0
7737 1755 7 0.4236 2.318762569516645 26.015612266925814 3.579560422791869 1 -2 0
5168 899 7 0.4236 12.511913764891442 23.893444461505034 0.6081435047646828 0 0 1
2510 13 7 0.4236 3.583809979201526 25.1004800214389 8.025641253701737 1 -1 0
6881 1470 7 0.4236 13.50533461395464 17.50827445648358 16.543265815355163 0 -1 2
2511 13 7 0.4236 3.8709875476239715 26.633952732257985 8.507945426147794 1 -1 0
2509 13 8 -0.8472 4.153468798257209 25.679961310054054 8.60847127191843 1 -1 0
5819 1116 7 0.4236 8.953380553012273 27.257283556259885 1.3775240503416264 0 -3 0
4977 835 7 0.4236 11.282495191277143 26.254591818737676 5.312021192034538 0 -2 0
5167 899 8 -0.8472 11.52642936290391 24.00537411909728 0.7357870225394928 0 0 1
9327 2285 7 0.4236 10.403941940223254 28.075938129118583 4.001928951406636 0 2 -1
2977 169 8 -0.8472 7.85391506789954 26.06115078001321 6.287472755348409 0 -4 0
7144 1558 8 -0.8472 5.7341083111432525 24.124064390882644 3.6751388547709953 0 -1 1
7146 1558 7 0.4236 6.344348834340644 23.443803425751813 4.081158530689497 0 -1 1
2979 169 7 0.4236 6.857690379133586 26.1122964013299 6.357619633655091 0 -4 0
2978 169 7 0.4236 8.251588920951363 26.943086212485003 6.5405452449857915 0 -4 0
7145 1558 7 0.4236 5.158048023901026 24.523077654769452 4.388541484164502 0 -1 1
6468 1332 7 0.4236 8.60112890367772 23.214017628515226 2.345580713618271 0 0 0
2824 118 8 -0.8472 12.596768636493131 21.02692310349286 2.660346955537879 1 -1 1
2825 118 7 0.4236 11.7458776926882 21.46191718839652 2.3657880968401055 1 -1 1
9744 2468 9 1 9.086596493332927 23.75459784024574 6.039220268112995 0 -1 0
3090 206 7 0.4236 10.915107464874033 20.816455833186737 6.311093350881755 1 1 0
3088 206 8 -0.8472 10.756598277613286 21.695407611147264 5.861294731990636 1 1 0
6467 1332 7 0.4236 8.441331497348648 21.80500573121266 3.1553815925631588 0 0 0
3089 206 7 0.4236 11.407138939169458 21.80754686536123 5.110147776136405 1 1 0
9870 2594 10 -1 6.4389924512554115 22.31104339149561 6.8460486624662185 0 0 0
5818 1116 8 -0.8472 9.229951758496965 27.73610726602135 2.210732658891481 0 -3 0
4975 835 8 -0.8472 11.232378239772151 25.26456864751041 5.443712912971115 0 -2 0
6466 1332 8 -0.8472 8.627123274086133 22.78325128478336 3.247670151987579 0 0 0
4976 835 7 0.4236 11.887787357150923 24.814080212923017 4.837495635078665 0 -2 0
8066 1865 7 0.4236 18.41458608341418 14.500339316687898 3.945317168853086 0 -3 0
4670 733 7 0.4236 18.243304362685233 26.00698115643144 2.989168607218154 -1 1 0
6215 1248 7 0.4236 12.818247308463897 24.215310367254794 7.5320972702780535 0 0 1
2826 118 7 0.4236 13.33023626471052 21.70645196367175 2.676653540571889 1 -1 1
6538 1356 8 -0.8472 14.998211200373278 23.28244239896041 0.8369249630582292 0 0 0
6539 1356 7 0.4236 14.546376509531676 22.4072688308141 0.6639592914092782 0 0 0
6540 1356 7 0.4236 15.657337189391939 23.467081573474672 0.10791079784598714 0 0 0
6570 1366 7 0.4236 17.043653932418028 25.992982161845617 6.247181668214339 0 -2 1
6569 1366 7 0.4236 18.46241512187268 25.676453500718377 5.50317000548671 0 -2 1
5701 1077 8 -0.8472 14.661879115009661 23.775371744276626 4.503364196380276 0 -1 1
5703 1077 7 0.4236 14.997142532212983 23.509067862106996 3.599660247690255 0 -1 1
5702 1077 7 0.4236 15.394784937956187 24.228945405822575 5.010434410508707 0 -1 1
6568 1366 8 -0.8472 17.475985956501642 25.775367884701136 5.3721198549424605 0 -2 1
5412 980 7 0.4236 17.313977415237844 20.09057010169465 5.858619261527815 0 0 1
9461 2330 7 0.4236 2.853449130553157 16.5672498618724 0.30684178881074664 0 2 2
4669 733 8 -0.8472 18.651138170640216 26.554377237170403 2.258395582213774 -1 1 0
3009 179 7 0.4236 1.0168645396736895 14.093796052670445 9.018534857907747 0 0 0
4671 733 7 0.4236 18.41179387551199 27.516439335911127 2.389357061461068 -1 1 0
9888 2612 10 -1 4.63045420577703 14.08312443765567 15.436614425410525 0 0 0
5476 1002 8 -0.8472 6.67752326835646 14.23959283429348 10.119694106865422 0 1 0
6038 1189 7 0.4236 18.129268860760703 15.431011130922068 13.50412111608665 0 2 1
6234 1254 7 0.4236 6.04291119515329 18.059409511767967 15.08677397946348 0 0 0
3007 179 8 -0.8472 1.7631920097841978 14.699232978938145 9.295017166147266 0 0 0
9920 2644 10 -1 1.170470064517277 15.909910991901853 12.67839278553155 0 0 0
5137 889 8 -0.8472 1.0393576021349173 19.79908375132169 11.77074237772727 0 0 0
5139 889 7 0.4236 1.4398487805855216 19.727662550832072 10.857229348722926 0 0 0
9885 2609 10 -1 3.612534717035181 19.262862802983822 14.866413402332064 0 -1 0
5138 889 7 0.4236 1.7474468081538785 19.63925648055802 12.458539605469996 0 0 0
9807 2531 9 1 4.209302860842787 16.49636182576637 13.32071549674755 0 0 0
9375 2301 7 0.4236 0.885572469636461 18.701626857920726 14.76357420883859 0 0 0
7933 1821 8 -0.8472 4.795948442607392 17.193068483397756 10.730700682526644 0 -2 1
7934 1821 7 0.4236 4.000786656371706 17.58153155179399 10.265067267422719 0 -2 1
7935 1821 7 0.4236 5.541982510279814 17.07630047593693 10.075110420473859 0 -2 1
7149 1559 7 0.4236 6.388269678689402 22.233729478502134 0.7972489298297771 0 -3 1
3008 179 7 0.4236 1.6245919732779512 14.988015001024827 10.242326772456847 0 0 0
3888 472 7 0.4236 7.590250771037819 20.066873359605427 8.041508986351442 0 0 1
3886 472 8 -0.8472 7.568522428729761 19.24182037949596 8.606146600573432 0 0 1
8870 2133 7 0.4236 15.625095962694655 21.603760491447797 13.386168419069447 0 -2 -1
3887 472 7 0.4236 7.698334323247979 19.491177653121216 9.56581835984646 0 0 1
6232 1254 8 -0.8472 6.519630509961706 17.31507689279841 14.61911165697161 0 0 0
6233 1254 7 0.4236 7.018115104392911 16.765372711679046 15.289438968073531 0 0 0
4135 555 8 -0.8472 11.256342061995136 18.936087752721185 16.634733880897272 1 -2 1
3189 239 7 0.4236 9.333471565711397 17.77723074508971 9.42399526132094 2 -1 -1
3188 239 7 0.4236 9.136688004195456 16.228730515271366 8.944360005911179 2 -1 -1
3187 239 8 -0.8472 9.765119780141243 16.87652079465745 9.374989236963756 2 -1 -1
8487 2005 7 0.4236 11.622845533522609 15.43815517268733 12.952095683459193 0 -3 -1
8485 2005 8 -0.8472 12.246019668001669 15.706781842578652 12.217593143062295 0 -3 -1
3966 498 7 0.4236 8.298453262682532 19.00777245168532 12.746033909828896 1 1 1
8486 2005 7 0.4236 12.397767332292368 14.928732212565322 11.6079930846041 0 -3 -1
4582 704 8 -0.8472 9.444590880588148 15.057484360582999 13.8846244597543 0 0 1
3965 498 7 0.4236 6.762368946496059 19.11042336097999 12.201484255667662 1 1 1
3964 498 8 -0.8472 7.69609637158686 19.446986920657388 12.07950790346393 1 1 1
3383 304 7 0.4236 13.497036135420197 18.035631251475294 11.972326412651284 0 1 0
8657 2062 7 0.4236 18.5786241081615 18.995631104511084 7.573201066527304 0 2 1
3384 304 7 0.4236 13.475075418159417 19.53445811526563 11.32451282000233 0 1 0
4583 704 7 0.4236 9.305625236953098 16.00418233083443 13.594018689084896 0 0 1
2712 80 7 0.4236 12.027056881009528 20.717146813334026 15.488995336658467 0 1 0
4136 555 7 0.4236 10.264959396469992 18.994962268232143 16.751758296264242 1 -2 1
4589 706 7 0.4236 17.336697098425496 23.15563400174299 7.688044987729511 0 1 0
6039 1189 7 0.4236 17.16619328379423 16.117090782483064 14.630356833763493 0 2 1
2852 127 7 0.4236 14.713250770533042 18.258212637628745 9.631889289975364 1 3 1
2851 127 8 -0.8472 15.08083895532035 18.25818102783962 8.701900423038515 1 3 1
6037 1189 8 -0.8472 17.966368009331404 16.25508250632193 14.046679770385541 0 2 1
8043 1857 7 0.4236 15.292384676011753 24.80939298220346 11.816495986191152 0 1 0
3382 304 8 -0.8472 14.063283163389634 18.795980747459076 11.654154213266397 0 1 0
6882 1470 7 0.4236 14.342010671293266 17.602366785126037 15.144070900730325 0 -1 2
3706 412 8 -0.8472 17.639515564943864 18.994749708466188 15.910828320923997 1 1 0
8869 2133 8 -0.8472 15.857426453332254 20.64081496348407 13.523130415724427 0 -2 -1
8871 2133 7 0.4236 15.235978333757448 20.06862147527165 12.987969650445216 0 -2 -1
3708 412 7 0.4236 17.269500934331496 19.524633798759698 15.147734266218517 1 1 0
2853 127 7 0.4236 16.064503916666894 18.080757786325034 8.732305202325051 1 3 1
4909 813 8 -0.8472 18.995317745540884 23.44929222777911 15.815319468858076 0 -5 -1
8065 1865 8 -0.8472 17.8646757301489 14.126220705699716 3.1985681862874142 0 -3 0
5089 873 8 -0.8472 16.208795571086743 14.307137654033603 16.80762377622081 0 0 1
3707 412 7 0.4236 17.962354656704893 18.109389440397646 15.576295189338484 1 1 0
6667 1399 8 -0.8472 17.48855603278931 16.164084715524552 9.892602192217335 0 1 1
6880 1470 8 -0.8472 14.2086813357002 17.07253666784665 15.981628930382604 0 -1 2
6668 1399 7 0.4236 17.855055564290524 15.23401479657885 9.867143298953788 0 1 1
6669 1399 7 0.4236 17.45881521217553 16.484825374292768 10.839302245172773 0 1 1
3559 363 8 -0.8472 13.8622769044951 23.088073713930356 12.630546185415689 0 -2 1
2585 38 7 0.4236 0.7928820789865942 27.85024764076452 10.513888883361018 1 -1 0
7916 1815 7 0.4236 1.4928280917808459 14.861183078529908 16.862674450521236 1 0 0
7480 1670 8 -0.8472 6.812376981469469 20.187943772768936 1.628841925760632 0 -1 1
4172 567 7 0.4236 15.458335588457395 22.127683446378644 9.869761016912884 1 0 0
3836 455 7 0.4236 13.601415300676258 14.650993780126019 15.099810582372614 0 2 1
5363 964 7 0.4236 3.9218576571237596 22.25863807435583 11.798659775719415 0 0 1
5364 964 7 0.4236 4.228923606381284 21.530330751681376 10.369707098918623 0 0 1
5362 964 8 -0.8472 4.59348436481968 22.148632297572558 11.065982226124172 0 0 1
5966 1165 7 0.4236 1.3855657701908581 21.816328728176206 14.19682382794403 0 0 0
3609 379 7 0.4236 0.6228074794557713 23.545561096402395 10.268847691421353 1 0 0
3608 379 7 0.4236 2.18675237923188 23.81952386874917 10.650485329200379 1 0 0
3607 379 8 -0.8472 1.2414411356895045 23.914480849575828 10.9625267535546 1 0 0
7446 1658 7 0.4236 1.2493623234502418 24.7350373228887 13.623483812109649 0 0 0
7444 1658 8 -0.8472 0.3482484325660489 25.04612340665274 13.925509057938605 0 0 0
5965 1165 8 -0.8472 0.39043265106908975 21.853838588876236 14.105701953718638 0 0 0
3558 362 7 0.4236 3.922396336516302 26.08243524532826 14.271174457165955 0 -1 1
3557 362 7 0.4236 3.438291322339409 24.834124892641128 15.206048919686356 0 -1 1
3556 362 8 -0.8472 3.55777456307276 25.151298349252745 14.26523815207991 0 -1 1
9431 2320 7 0.4236 5.552334540053208 26.960645406604723 12.211709679526567 0 2 1
6616 1382 8 -0.8472 6.476356178157071 21.801443859897947 16.265748807426405 0 1 0
6617 1382 7 0.4236 5.702492570337456 21.21570615510032 16.02482006861608 0 1 0
9430 2320 8 -0.8472 6.121529204827205 26.267722738774292 11.769130936063256 0 2 1
2584 38 8 -0.8472 0.9212205962833848 27.611805400547215 11.476528800322601 1 -1 0
3063 197 7 0.4236 14.167543440097875 21.818931673077138 16.521065174565766 0 0 0
7070 1533 7 0.4236 10.964993880801172 21.567890220557103 11.282618338987517 0 0 1
3235 255 8 -0.8472 11.143024625674814 27.41222529199854 9.778440236546652 1 0 -1
7858 1796 8 -0.8472 9.626328603140553 24.608534340507944 8.60548111610625 0 -3 -1
8658 2062 7 0.4236 18.828548507855416 17.4440631091463 8.016823973318083 0 2 1
3237 255 7 0.4236 12.0828848092602 27.478320300831765 10.113543811800382 1 0 -1
2590 40 8 -0.8472 9.282101014057444 22.847256258866743 14.662249339255805 0 2 0
4836 788 7 0.4236 10.11098788760697 25.884502102840923 12.40584592295477 0 -1 0
7071 1533 7 0.4236 10.831636958576812 20.64718126467522 9.940553672309736 0 0 1
6535 1355 8 -0.8472 10.833590798322287 28.0467251521365 16.244007202740644 -1 -1 1
4834 788 8 -0.8472 9.341215222970208 26.490717915730613 12.605727251414429 0 -1 0
9016 2182 8 -0.8472 7.6290643393153585 22.515813828226175 11.422907975943541 0 -3 0
6536 1355 7 0.4236 10.094329921293829 28.09537088952235 15.572347304094839 -1 -1 1
7860 1796 7 0.4236 9.620963198018073 25.58037639071526 8.841053952404513 0 -3 -1
9018 2182 7 0.4236 7.4469112292997695 21.54468044879732 11.576923700736126 0 -3 0
7069 1533 8 -0.8472 11.431081053506311 20.90293559359006 10.699010373726777 0 0 1
3561 363 7 0.4236 13.24224676617094 22.842174717076524 13.375594160988287 0 -2 1
2591 40 7 0.4236 9.42216525999659 23.837387882265325 14.66688250961141 0 2 0
2592 40 7 0.4236 8.487261184409052 22.620425581161058 15.225079485132753 0 2 0
9017 2182 7 0.4236 8.035901460345473 22.913176021996822 12.245457161065245 0 -3 0
9716 2440 9 1 6.032255089785054 23.97743631502139 10.057276884269324 0 0 0
9432 2320 7 0.4236 7.00529340988852 26.215639794529363 12.234156215299823 0 2 1
7859 1796 7 0.4236 10.565879212536936 24.26656065925644 8.622768591154466 0 -3 -1
2711 80 7 0.4236 11.227806506255778 22.069194357948565 15.042012660922406 0 1 0
2710 80 8 -0.8472 12.120517075967111 21.619303191741505 15.067830611913584 0 1 0
4835 788 7 0.4236 9.42164067870564 27.32334335137031 12.057761217173256 0 -1 0
7482 1670 7 0.4236 6.686699858927455 19.97758046472816 0.6593303551904951 0 -1 1
3560 363 7 0.4236 13.433038458266514 22.870153968699984 11.754038653088875 0 -2 1
4588 706 8 -0.8472 18.08995391553778 22.844445938038785 8.267498429408125 0 1 0
4173 567 7 0.4236 15.43980175964993 20.7164648415348 9.048332197981603 1 0 0
4171 567 8 -0.8472 14.995833256508892 21.60642515868602 9.152557074851144 1 0 0
6126 1218 7 0.4236 17.968009280048513 26.035139698756225 13.262168203863022 1 1 1
8041 1857 8 -0.8472 15.962263025181025 25.53309454787761 11.650607049004218 0 1 0
6216 1248 7 0.4236 13.895148386393334 23.28138808194193 8.328777872811393 0 0 1
6214 1248 8 -0.8472 13.292717875100163 24.076256671034614 8.401316333778816 0 0 1
6124 1218 8 -0.8472 18.7374840179107 26.653711071788603 13.421159962091778 1 1 1
2817 115 7 0.4236 15.850430496383897 25.4876415100594 16.836342156429957 0 1 -1
8042 1857 7 0.4236 15.487301921146557 26.403344848060087 11.519930196417345 0 1 0
6618 1382 7 0.4236 6.146611201571961 22.597200979165574 16.773724382449032 0 1 0
5169 899 7 0.4236 11.17395389830522 24.65168799311964 0.05900080140992259 0 0 1
4999 843 8 -0.8472 2.4094519983827696 19.47013139678036 18.47039077586383 1 0 0
8322 1950 7 0.4236 1.6234358992950997 16.865832850695757 23.125218418017763 0 -1 0
8320 1950 8 -0.8472 1.7037915105532677 17.683331214000816 22.55492062121666 0 -1 0
8321 1950 7 0.4236 0.9309460414987759 17.725288125330675 21.921714755934264 0 -1 0
8737 2089 8 -0.8472 2.3606038522120905 20.81518080049566 21.90758242210454 0 -2 0
8738 2089 7 0.4236 2.176588608075999 19.88197077265324 22.216221022328067 0 -2 0
4896 808 7 0.4236 5.161141062740097 19.225115662377636 21.612165319336416 0 2 -1
4895 808 7 0.4236 3.9941304103310626 18.108273928028478 21.85170113229361 0 2 -1
5000 843 7 0.4236 1.5244921583894495 19.00463205137775 18.48291770020491 1 0 0
5626 1052 8 -0.8472 1.369181709370318 15.272751435426084 24.98242437510889 0 3 0
7422 1650 7 0.4236 6.180427594328799 22.46550902858756 23.342115998736634 0 -3 0
4914 814 7 0.4236 1.4420949339320428 18.915619083152933 25.872707190646032 0 -2 0
5746 1092 8 -0.8472 3.528099364365809 16.316639450060542 18.378712435379985 0 1 0
5628 1052 7 0.4236 1.1425937646740976 16.014844882005796 25.613261627030656 0 3 0
5748 1092 7 0.4236 4.132986005375945 16.129554425719473 17.604689418018925 0 1 0
5747 1092 7 0.4236 3.6224242826075455 17.274038084932837 18.65164237406001 0 1 0
4894 808 8 -0.8472 4.899610179177866 18.271966437308343 21.460151290753675 0 2 -1
7421 1650 7 0.4236 5.557092998981563 21.418796803413343 24.429532252666505 0 -3 0
5627 1052 7 0.4236 0.529221833796213 14.815400149109472 24.690367136094792 0 3 0
7834 1788 8 -0.8472 7.965595549135007 28.14265932055398 28.15617454683194 0 0 3
4907 812 7 0.4236 8.729866099669318 27.328457377147334 20.73956788499813 0 1 1
7187 1572 7 0.4236 16.824206352622213 24.871607285090455 25.82854634543096 1 -1 -1
5001 843 7 0.4236 2.6698592200957556 19.665660782433804 17.524897822895397 1 0 0
4161 563 7 0.4236 8.912687634642255 15.310642215291157 24.277464504647558 0 3 -1
6865 1465 8 -0.8472 7.56999607813134 16.59170666122837 22.605803582972086 0 -1 1
2655 61 7 0.4236 11.480073230562827 15.318726559026121 17.338581039518427 0 1 1
6867 1465 7 0.4236 7.613512649822525 15.771120955902669 22.035938906922514 0 -1 1
2654 61 7 0.4236 11.96527672640992 16.006494848883484 18.737930549633717 0 1 1
2653 61 8 -0.8472 11.33934366070793 16.087615329405114 17.96228408776372 0 1 1
8775 2101 7 0.4236 9.180750876221236 17.83603503576271 21.606717000974598 0 0 0
8774 2101 7 0.4236 9.612360586973049 18.162364487469677 20.065987036876212 0 0 0
8773 2101 8 -0.8472 9.840543158017878 18.31487022721033 21.02758720611543 0 0 0
7420 1650 8 -0.8472 6.161464153578258 21.51051239431549 23.63812600367592 0 -3 0
6866 1465 7 0.4236 6.833525527173428 17.18479199638289 22.280440163163288 0 -1 1
9546 2358 7 0.4236 10.838305911056628 19.663515571026917 22.16319219957358 0 2 -1
9544 2358 8 -0.8472 11.35681910307469 20.37986398403004 22.6300863665366 0 2 -1
8220 1916 7 0.4236 13.949506601746371 18.782328093547537 20.060917018601376 0 3 0
9545 2358 7 0.4236 12.163583494644273 19.97854380202775 23.063760778129986 0 2 -1
4496 675 7 0.4236 7.727854400224935 15.523456340399534 17.803956782077965 0 -1 1
4495 675 8 -0.8472 8.245245994455862 16.365582315600268 17.651869190325748 0 -1 1
5511 1013 7 0.4236 12.60065979595017 15.682768060104044 24.57540842052991 0 -1 1
2816 115 7 0.4236 16.07473629426959 24.533686153799284 18.142589688013416 0 1 -1
5509 1013 8 -0.8472 12.206919262665528 15.615164038336479 25.492140766361757 0 -1 1
5760 1096 7 0.4236 7.4934350923626765 18.487289029606057 26.319130891015035 0 1 0
4497 675 7 0.4236 9.205478112884995 16.213742540550307 17.886175115740166 0 -1 1
5091 873 7 0.4236 16.12748852317888 15.20748913676186 17.2351253832573 0 0 1
8219 1916 7 0.4236 12.931617054407063 19.517920675406167 19.017158906582267 0 3 0
8218 1916 8 -0.8472 13.89140001347777 19.382113971659823 19.262868893820276 0 3 0
6719 1416 7 0.4236 15.337137530417115 16.800473885649996 23.5852736618366 0 -1 1
2791 107 8 -0.8472 17.04082425820779 17.304290305899194 18.90348628436971 0 -2 -1
2793 107 7 0.4236 17.80790359381785 16.666454782583116 18.83452802688249 0 -2 -1
2792 107 7 0.4236 16.35673631589708 16.936083239882024 19.533127151069767 0 -2 -1
6720 1416 7 0.4236 16.88098173207511 16.519123484693345 24.036952435567944 0 -1 1
6718 1416 8 -0.8472 15.981451837803721 16.82417364782413 24.34966752159102 0 -1 1
9903 2627 10 -1 14.1805182932095 15.954463276225997 21.289875214636442 0 0 0
4908 812 7 0.4236 8.479968749581825 27.538831025567806 22.339543221313065 0 1 1
9790 2514 9 1 16.16284713505989 19.58145297331709 17.992294909956396 0 0 -1
5816 1115 7 0.4236 17.276878297009247 27.54068297324645 28.457629154254573 0 0 -1
9941 2665 10 -1 17.81772819699438 21.71925128766161 19.639595967009047 0 1 0
9315 2281 7 0.4236 13.38424306801717 21.986379203686454 24.818794845092686 0 -2 0
8739 2089 7 0.4236 1.9562276511306997 21.46495579118732 22.551222707293217 0 -2 0
3062 197 7 0.4236 15.345512723843546 22.692118875584605 17.239785715529813 0 0 0
2968 166 8 -0.8472 0.8937662559594429 26.671016984863083 23.661086048688748 0 -1 1
9679 2403 9 1 3.412747420186877 21.760590504211695 19.311628851528585 0 -1 0
9899 2623 10 -1 1.7139465571721628 23.2783149749774 17.249407477856487 0 0 0
8692 2074 8 -0.8472 4.252940328079976 24.263907523410648 20.9398210084272 0 1 0
8694 2074 7 0.4236 3.389876786048636 24.721077237180317 20.725071838295882 0 1 0
7105 1545 8 -0.8472 4.223565405584981 26.710984724854193 24.095365906446673 1 -3 1
7106 1545 7 0.4236 4.7883443551200955 26.52653618891779 24.899731710766346 1 -3 1
7072 1534 8 -0.8472 3.3077844216781522 23.544215677889312 25.468638067491327 0 1 0
8693 2074 7 0.4236 4.957258594003224 24.95002716386512 21.121963255982763 0 1 0
6982 1504 8 -0.8472 0.7356428786765457 22.7451126235924 24.250256360890866 0 -1 -1
7960 1830 8 -0.8472 6.2567040175200255 21.622287671705383 20.1492813614654 0 0 0
7107 1545 7 0.4236 4.0012269792765185 25.84916639648567 23.639476544857143 1 -3 1
7961 1830 7 0.4236 6.673303083019129 22.366179857718937 20.6718422709266 0 0 0
6984 1504 7 0.4236 1.6104030687174702 23.085812143830005 24.594812490538917 0 -1 -1
2969 166 7 0.4236 1.0980401598603065 25.92322831136685 24.29281734368145 0 -1 1
6797 1442 7 0.4236 8.20819902673562 20.67383945916119 17.48380897060153 0 -2 1
7901 1810 7 0.4236 11.872031945555864 21.685347142361824 20.957810547660902 0 -1 0
3932 487 7 0.4236 7.6866884276305685 25.30801656886585 21.431197342739488 1 0 1
7781 1770 7 0.4236 9.658746673419614 21.169513955344872 23.963684168096975 -1 1 1
6798 1442 7 0.4236 9.53813437347472 21.130085466264195 18.31431395512015 0 -2 1
9858 2582 10 -1 6.330827963538785 28.104321040927708 18.689684829775324 0 -1 0
7706 1745 7 0.4236 8.4261144130969 26.278697494769016 18.617526920939277 0 -1 0
3931 487 8 -0.8472 7.0662382337946505 24.867793202245345 22.080231273765108 1 0 1
3933 487 7 0.4236 7.180416961872232 25.28142249389514 22.983488952228978 1 0 1
7707 1745 7 0.4236 9.952448049965712 26.397898758641755 18.04943949441184 0 -1 0
7902 1810 7 0.4236 11.599392766195944 22.909801328630596 19.912341000042787 0 -1 0
6796 1442 8 -0.8472 8.639189185015727 20.697903700558086 18.385844721032637 0 -2 1
7900 1810 8 -0.8472 11.784940735640655 21.930418585459332 19.9922249977391 0 -1 0
4906 812 8 -0.8472 9.145749957552011 27.62692073481539 21.59861431303676 0 1 1
7705 1745 8 -0.8472 9.347542171350774 25.893092855494338 18.665280471138228 0 -1 0
3765 431 7 0.4236 9.743365738940868 25.9699684148798 23.60801621356803 1 -1 -1
3763 431 8 -0.8472 10.395062046370095 25.36874920236144 24.07043121013136 1 -1 -1
3764 431 7 0.4236 11.272768870743954 25.397867036351176 23.592118576634633 1 -1 -1
7780 1770 8 -0.8472 8.986505640079654 21.543765625036432 24.60245498452029 -1 1 1
7782 1770 7 0.4236 8.081230471118412 21.533163391986434 24.177760743090982 -1 1 1
7962 1830 7 0.4236 6.974949799336212 21.05400120114703 19.74781670834912 0 0 0
8892 2140 7 0.4236 18.441135300371574 23.853551440845685 31.417980534314438 0 -2 1
6173 1234 7 0.4236 15.963869854632033 24.62709208744536 29.948325995318253 0 -2 0
6983 1504 7 0.4236 0.0813861321792666 22.684270029417455 25.004077534226123 0 -1 -1
7292 1607 7 0.4236 14.215591968119007 22.09755547458368 20.665213398952837 -1 -3 0
8153 1894 7 0.4236 13.966455463977065 26.074558396280327 20.716216373659975 0 -1 0
8152 1894 8 -0.8472 13.734156854863201 25.644414439241466 21.588577365563506 0 -1 0
2815 115 8 -0.8472 15.907599576143543 24.542068685446537 17.15669156568314 0 1 -1
9384 2304 7 0.4236 18.16094670917614 26.572079317994493 19.500603373700937 -1 -3 1
3803 444 7 0.4236 18.309885562935982 21.486999933603524 22.686373689216097 1 -2 0
8196 1908 7 0.4236 0.6827542933974758 25.107548418853742 20.969406217420534 0 -4 0
8154 1894 7 0.4236 14.049510657048568 24.69544177525688 21.586713872903225 0 -1 0
7291 1607 8 -0.8472 14.737652760761357 22.751582634299265 21.2126632836866 -1 -3 0
7293 1607 7 0.4236 15.713892678822678 22.551399601562913 21.129699231739536 -1 -3 0
9382 2304 8 -0.8472 18.135345134199717 25.67435728009404 19.94042159673568 -1 -3 1
9383 2304 7 0.4236 18.346246158381085 24.96668336434653 19.26609343104674 -1 -3 1
3336 288 7 0.4236 18.811281791632627 16.331326834968067 25.46748288748385 0 1 -1
9314 2281 7 0.4236 14.780532199293228 22.771113301915655 25.136907536005523 0 -2 0
9313 2281 8 -0.8472 13.983722776872478 22.32473866690253 25.544147853273184 0 -2 0
6408 1312 7 0.4236 0.01198563177948131 16.496765431756735 30.30903169934599 0 -2 0
5920 1150 8 -0.8472 15.123522940632402 27.129915453501447 33.41683096216552 -1 -2 1
4912 814 8 -0.8472 0.6609649276364247 18.29822414765345 25.779650164804092 0 -2 0
4159 563 8 -0.8472 9.54657026873296 14.576633421079334 24.521235536883733 0 3 -1
7915 1815 8 -0.8472 0.5565374667998289 14.535172294979418 16.99335363806864 1 0 0
4306 612 8 -0.8472 0.6396803824663179 16.056654355673466 33.32497336635913 0 -2 -1
3834 454 7 0.4236 1.7194622337706478 19.842445816460227 33.19794855549036 1 1 0
5093 874 7 0.4236 4.262586696594195 16.437924750077503 26.445539735130474 0 -2 1
9879 2603 10 -1 3.839391433358711 20.47503351373714 27.388567484995626 0 0 0
5092 874 8 -0.8472 4.295586869863317 15.541690111363467 26.887890947872954 0 -2 1
5018 849 7 0.4236 7.767681463198474 14.767934682307262 28.351129113318862 0 2 1
6406 1312 8 -0.8472 0.6206128310695139 16.29703271508067 29.541125246345395 0 -2 0
8400 1976 7 0.4236 4.150779188246574 18.60331061170791 30.78240426443338 0 -1 -1
8398 1976 8 -0.8472 3.277071780833421 19.07980453965795 30.68448048582851 0 -1 -1
8399 1976 7 0.4236 3.2581256838885015 19.564910032830507 29.81022987935206 0 -1 -1
3832 454 8 -0.8472 0.7407909892500518 20.045363706818843 33.16590025767484 1 1 0
3061 197 8 -0.8472 15.034639389001923 21.7682379327202 17.01662050756311 0 0 0
4307 612 7 0.4236 1.4945921715994248 16.54661416383859 33.49545892497401 0 -2 -1
6407 1312 7 0.4236 1.3867553048963892 16.939675542772296 29.54714879745761 0 -2 0
5255 928 7 0.4236 11.317572266027117 20.318909659146925 32.14637820927374 0 1 0
5094 874 7 0.4236 4.917981538316885 15.578589912605368 27.669724317233417 0 -2 1
5254 928 8 -0.8472 10.427261079969346 20.169233119690453 32.576428472631214 0 1 0
4046 525 7 0.4236 14.064898656727928 17.933051545967952 28.606594967050928 1 0 0
5256 928 7 0.4236 10.072424296095544 21.038913575566262 32.91957125595567 0 1 0
6415 1315 8 -0.8472 6.156702028846801 20.9450852355385 31.85942437644441 0 -3 -1
6416 1315 7 0.4236 6.427308533449933 20.43725336235184 31.041573989560714 0 -3 -1
8513 2014 7 0.4236 8.928900204523275 18.454343388842947 30.415659610026655 0 0 0
5510 1013 7 0.4236 11.419358713710686 14.999254149898652 25.472048326932157 0 -1 1
7353 1627 7 0.4236 11.196775925121184 16.93995907487093 30.31866644368405 0 -1 2
9230 2253 7 0.4236 18.50765171735832 17.200335738610022 33.5031112656505 0 2 1
6417 1315 7 0.4236 6.615954997604684 20.558294298342965 32.659099379996945 0 -3 -1
7351 1627 8 -0.8472 11.167236417694347 16.84182864639721 31.31340186307762 0 -1 2
5759 1096 7 0.4236 6.322127753150624 19.397663630464358 27.001687800049766 0 1 0
5758 1096 8 -0.8472 7.2588435599394945 19.062487176738834 27.102785163763702 0 1 0
5017 849 8 -0.8472 6.846144173394963 14.674168150845324 28.72792765972321 0 2 1
4716 748 7 0.4236 10.475440154643112 18.872969988154445 25.756963776232297 0 -1 0
8512 2014 8 -0.8472 7.944301315483258 18.568852575709695 30.283550900533516 0 0 0
8514 2014 7 0.4236 7.744778318075626 18.636245277527422 29.305977756251025 0 0 0
4714 748 8 -0.8472 11.290326933031698 18.67264567486444 26.300866119263734 0 -1 0
4715 748 7 0.4236 11.865836063593889 18.018236997944047 25.810418670328254 0 -1 0
8061 1863 7 0.4236 11.92314729864289 14.49900392448456 32.04904056096284 1 1 0
4682 737 7 0.4236 18.257176874539635 25.189182848326475 23.474343237717804 0 -1 0
4220 583 7 0.4236 17.22867121670195 14.819135020294286 31.628743276869866 1 2 1
4045 525 8 -0.8472 13.139475445751465 17.57141839271088 28.719791443045278 1 0 0
9231 2253 7 0.4236 16.901404226465374 17.483797459053836 33.424084534862516 0 2 1
6108 1212 7 0.4236 13.717103962260621 19.51915545709924 31.414269967570295 0 -1 0
7352 1627 7 0.4236 12.08047062904349 16.995479341425725 31.690755472590705 0 -1 2
6107 1212 7 0.4236 13.522915397022109 20.606534498892156 30.211554602678724 0 -1 0
9895 2619 10 -1 14.786029097821029 16.43140416017389 32.806918910763265 0 1 1
9463 2331 8 -0.8472 15.648673873831957 15.205311698428636 29.608228252408438 0 2 0
9464 2331 7 0.4236 15.395050223941347 15.791730672027423 30.37750612655098 0 2 0
6702 1410 7 0.4236 16.003707194223235 20.30745613869487 28.00696451771221 0 3 0
9465 2331 7 0.4236 14.823543050250448 14.811780222973075 29.202898393184885 0 2 0
2598 42 7 0.4236 16.267021795614987 16.414587331216886 28.097815492108715 1 2 -1
2597 42 7 0.4236 16.613310760812176 17.007881278446966 26.61635904520567 1 2 -1
2596 42 8 -0.8472 16.991084193195444 16.78252121754207 27.51441260712761 1 2 -1
6106 1212 8 -0.8472 13.386391891360852 20.43517711151772 31.18725857392038 0 -1 0
8366 1965 7 0.4236 12.713280193495283 22.669860981972356 33.65738281680436 0 -2 0
4047 525 7 0.4236 12.513493910323708 18.06183167815138 28.113456469532075 1 0 0
7279 1603 8 -0.8472 0.3096578433534109 21.319066607870386 27.5997980635144 0 2 0
7280 1603 7 0.4236 0.020333485671695656 22.268428256772047 27.477307286265113 0 2 0
7074 1534 7 0.4236 3.464092664168977 22.61480198578828 25.802941429195897 0 1 0
7073 1534 7 0.4236 4.172757865787668 24.0459924968505 25.46218621382107 0 1 0
8083 1871 8 -0.8472 2.6182077905794023 22.891308642403647 32.6762898172216 0 0 1
5972 1167 7 0.4236 3.5407264893493213 14.253389518237528 19.008211878573036 0 0 -1
9280 2270 8 -0.8472 0.7294053752572862 25.003033531886977 33.63891718869685 0 -2 0
8085 1871 7 0.4236 2.086808514988644 23.358578838910184 33.382882828350034 0 0 1
7281 1603 7 0.4236 1.3066880511618582 21.264778373511614 27.5451730141699 0 2 0
8258 1929 7 0.4236 0.46920804511279957 27.613063126309473 28.85879928296193 0 4 0
8259 1929 7 0.4236 0.6637244813964356 26.247056754007083 27.985405577905667 0 4 0
8257 1929 8 -0.8472 1.067133653023696 27.13213795374324 28.217553481963893 0 4 0
5269 933 8 -0.8472 3.463217559641767 25.435081448090365 30.16025609535326 1 -2 1
5271 933 7 0.4236 3.1125368386187975 24.792823661363663 29.478693176564434 1 -2 1
5270 933 7 0.4236 3.1265748200497496 26.354350185711805 29.95625413743157 1 -2 1
9784 2508 9 1 5.041422915549014 23.388039355148273 31.63890841699633 0 0 0
6079 1203 8 -0.8472 5.828456169692876 23.280676793538632 29.135714908165788 0 -2 -1
6081 1203 7 0.4236 5.773026992492522 24.017494103132154 28.461898539463647 0 -2 -1
6080 1203 7 0.4236 5.3410594745601125 22.47777561737791 28.792501427438097 0 -2 -1
7591 1707 8 -0.8472 6.780239721613017 27.802849822771062 30.988754883117547 0 1 0
8084 1871 7 0.4236 2.3056918185519066 21.9448431296356 32.59543878321789 0 0 1
7593 1707 7 0.4236 6.799341781644105 26.82307071465521 31.187923582423327 0 1 0
4219 583 8 -0.8472 18.217645072531155 14.698450586274731 31.54291569329297 1 2 1
6845 1458 7 0.4236 12.029297361858058 25.72801123315127 28.426812896415697 0 1 0
9394 2308 8 -0.8472 18.892084526950566 19.418212343613526 27.86586413310711 0 -2 1
4722 750 7 0.4236 11.643048496774902 27.307878903942537 30.501596163561477 0 1 0
6844 1458 8 -0.8472 11.265962373143367 25.817034940239278 27.786973085198237 0 1 0
6846 1458 7 0.4236 11.126399318773357 26.78247567863594 27.566867286321706 0 1 0
4721 750 7 0.4236 12.08383744074252 26.331620708424865 31.734175466697728 0 1 0
7836 1788 7 0.4236 7.553378011387521 27.393420366549528 27.637794509213634 0 0 3
8685 2071 7 0.4236 9.267718696800019 24.25289163162866 31.51648148256512 0 1 -1
9798 2522 9 1 9.384465998347363 23.997608944786155 26.249939697078286 0 1 0
9877 2601 10 -1 6.581662668298548 25.06608068711749 25.93761578602303 0 0 0
9646 2392 8 -0.8472 9.731523797725217 21.84818059845511 28.059029891365093 0 1 0
9647 2392 7 0.4236 9.925855142738707 21.658691873006813 29.021489989877107 0 1 0
8683 2071 8 -0.8472 9.416167173019382 23.27137978623313 31.3956608322127 0 1 -1
8684 2071 7 0.4236 8.552183210473224 22.831213519466978 31.15115030093552 0 1 -1
9648 2392 7 0.4236 9.560172634783804 20.98836570551167 27.578033778573523 0 1 0
4221 583 7 0.4236 18.50518254473709 14.950090984265898 30.618794693322034 1 2 1
5019 849 7 0.4236 6.793694457659541 15.154086111299023 29.603671839854726 0 2 1
4720 750 8 -0.8472 12.254695762070428 26.566321320916177 30.777241161425362 0 1 0
5922 1150 7 0.4236 15.53906137798877 27.86756846883936 32.88466931619091 -1 -2 1
7188 1572 7 0.4236 17.67919895238626 26.118172676873733 26.446356561796748 1 -1 -1
7186 1572 8 -0.8472 17.640848786406703 25.43743785143078 25.714831096492752 1 -1 -1
6172 1234 8 -0.8472 15.581251206334846 25.382587473735406 29.41650859972771 0 -2 0
5815 1115 8 -0.8472 18.110750666289633 28.06039367408133 28.643526272993327 0 0 -1
4017 515 7 0.4236 14.773441726731873 14.700059417981771 25.790562692045228 0 3 -1
6174 1234 7 0.4236 14.801039846724382 25.772784223620402 29.905402006535112 0 -2 0
8890 2140 8 -0.8472 18.99185542576535 24.426627992243937 32.02485015209381 0 -2 1
6700 1410 8 -0.8472 15.095015537613362 20.17993515476458 28.40447933076202 0 3 0
9072 2200 7 0.4236 16.214001293022083 21.368772769849503 30.341865858644276 0 -2 1
9071 2200 7 0.4236 15.829398876784426 22.117001094768835 31.74145933527688 0 -2 1
9070 2200 8 -0.8472 16.433744241707387 22.13558351541283 30.94495340058928 0 -2 1
6701 1410 7 0.4236 14.43625193306904 20.757516525343963 27.922368796090026 0 3 0
9229 2253 8 -0.8472 17.802756880561528 17.909647637153807 33.50292440696021 0 2 1
4137 555 7 0.4236 11.590205388786394 18.086194440114646 17.04243132097476 1 -2 1
9395 2308 7 0.4236 18.478119400814965 18.575131600018352 28.209154085346903 0 -2 1
4683 737 7 0.4236 19.02025988195248 25.467632420193485 22.05772859567477 0 -1 0
8365 1965 8 -0.8472 13.398562538371158 23.392990112084362 33.57093974934909 0 -2 0
8367 1965 7 0.4236 13.176512601580393 23.970432934516 32.78528472369286 0 -2 0
3804 444 7 0.4236 18.7592063920882 20.7857609817336 24.0910093542261 1 -2 0
3802 444 8 -0.8472 18.701388152173283 21.65038590772773 23.59192932913638 1 -2 0
9769 2493 9 1 9.700576580984196 18.024728204699265 33.70761457437735 0 0 0
4757 762 7 0.4236 18.482483646946662 14.57373045263295 27.387505589890985 0 4 0
3576 368 7 0.4236 4.490922684718496 28.109096393943382 21.222052180653264 1 1 1
3651 393 7 0.4236 14.352084069548576 14.134984820563488 19.51739871078553 0 1 2
9281 2270 7 0.4236 0.1012176794798541 25.76736088094049 33.493365236956976 0 -2 0
9428 2319 7 0.4236 1.363026345901716 15.849770372742352 38.708204587274956 0 0 0
9427 2319 8 -0.8472 0.5087653147664276 15.932844003046348 39.221369059847184 0 0 0
4848 792 7 0.4236 0.6927238875107894 18.70638435198013 35.98965939341782 0 0 0
4846 792 8 -0.8472 0.8410162476321165 18.484834062442154 36.95346726608267 0 0 0
4847 792 7 0.4236 1.8174599124500554 18.34359462367225 37.1165929604439 0 0 0
9816 2540 9 1 4.4945755356341 18.19599788861906 40.3914674115282 0 -1 0
2767 99 8 -0.8472 4.001574853685835 20.228025852766148 35.1731820580631 0 0 0
2769 99 7 0.4236 4.984949639997529 20.047082006594582 35.15786763532293 0 0 0
9871 2595 10 -1 4.230741751612888 16.27004568048532 37.80838225739267 0 0 0
7271 1600 7 0.4236 2.1011965625981603 15.091135055876721 36.65943609649487 0 0 -1
7270 1600 8 -0.8472 1.1407510184137826 14.853146303943914 36.51484612563038 0 0 -1
2768 99 7 0.4236 3.8432927967994526 21.214141162904482 35.122945962031 0 0 0
4034 521 7 0.4236 3.78595608097404 16.952202254140936 35.26372232460782 0 1 1
5850 1126 7 0.4236 0.6834036678096712 19.41781869464285 39.81103558352159 0 0 0
9429 2319 7 0.4236 0.7140564610744113 16.071186146846955 40.19024368474942 0 0 0
9144 2224 7 0.4236 0.05977630509530402 20.023860162261194 50.00760113811186 0 1 -1
7272 1600 7 0.4236 0.9942302958785764 14.629321247682329 35.55129294498639 0 0 -1
9897 2621 10 -1 7.594178783930234 17.67252879872005 40.278654901235186 0 1 0
9946 2670 10 -1 7.488469670997379 19.665709813189892 35.23800762919528 0 -1 0
9827 2551 9 1 7.205453152012065 16.875165749070927 37.334396281546944 0 1 0
6808 1446 8 -0.8472 11.011180970445185 16.556724450318985 38.3116101707988 0 1 0
6810 1446 7 0.4236 10.650896347852406 16.490857349504175 37.38109599682623 0 1 0
6809 1446 7 0.4236 10.347467689050816 17.02667581245078 38.89352985712397 0 1 0
9856 2580 10 -1 8.773166553965856 15.231615957474865 35.4038170251068 0 0 -1
5757 1095 7 0.4236 7.267577513404012 21.333579315007746 41.1429094371242 0 -2 -1
6757 1429 8 -0.8472 12.09644766475447 18.71796190332977 35.229923915270774 0 1 0
7443 1657 7 0.4236 7.426221915972082 14.506505418018477 45.38175502850342 0 2 0
6272 1267 7 0.4236 8.722109696904498 22.69463220311782 37.3638075784733 0 0 1
8345 1958 7 0.4236 7.279749085422495 16.35500991543671 42.59192807695707 0 -3 0
9662 2397 7 0.4236 9.951943235697065 19.712697625936407 40.76524018646812 0 -3 0
9661 2397 8 -0.8472 10.266811205597055 20.54403991697376 40.30727904421475 0 -3 0
5994 1174 7 0.4236 15.952459655424095 14.255622483045778 45.90978184856413 0 -1 -1
8867 2132 7 0.4236 17.086139646470347 17.1867077933139 36.86899805040088 0 1 -1
6758 1429 7 0.4236 11.746508815801135 19.181941658586034 36.04372112125547 0 1 0
6759 1429 7 0.4236 13.078876884657001 18.56165677963298 35.33191438177892 0 1 0
3939 489 7 0.4236 13.884926700012743 16.89374850904468 36.8157526719989 0 0 0
3937 489 8 -0.8472 13.959728127655135 16.065296532945666 37.37079521249084 0 0 0
3938 489 7 0.4236 13.326141507381191 16.122671237208724 38.1423368587409 0 0 0
3475 335 8 -0.8472 15.493675887811397 18.570501821544777 36.22377149808725 0 0 0
3497 342 7 0.4236 16.780783081459077 20.93673272710099 38.73979156914967 1 -2 0
7268 1599 7 0.4236 16.14297108984256 16.609705790747466 42.179363105734225 0 1 0
8961 2163 7 0.4236 14.216489301365327 17.97697061693053 40.032102037783396 0 -1 -1
8411 1980 7 0.4236 11.918514454230861 21.225713431627522 37.90756297824922 0 2 0
8412 1980 7 0.4236 12.05647434738564 19.92862999989061 38.88999285139253 0 2 0
8410 1980 8 -0.8472 12.259948094134248 20.28856221448319 37.979472127584856 0 2 0
8821 2117 8 -0.8472 13.248953645322047 23.45301617771244 48.14349141292834 0 -5 0
3477 335 7 0.4236 15.751611788490713 18.71967963271929 35.26919547810598 0 0 0
3476 335 7 0.4236 15.73625060498061 19.376046025263065 36.76437899801799 0 0 0
8959 2163 8 -0.8472 15.14507734589804 18.32771123745712 39.910836586308136 0 -1 -1
8960 2163 7 0.4236 15.368294237841402 18.35012706984223 38.93632552360109 0 -1 -1
8866 2132 8 -0.8472 17.880133931028684 16.880480235115613 37.394162799216666 0 1 -1
9663 2397 7 0.4236 9.685348164849978 20.728728256590085 39.5149459158695 0 -3 0
9875 2599 10 -1 3.2496628394364913 21.033697487162307 40.186789035232344 0 0 0
6522 1350 7 0.4236 1.4522451400522387 21.747930613183232 38.56644890792532 0 0 0
6521 1350 7 0.4236 1.2515371913181799 22.15662425844984 36.9982294177784 0 0 0
6520 1350 8 -0.8472 0.7789362792162086 21.929003791086636 37.849603217658 0 0 0
9624 2384 7 0.4236 1.5699679899694636 25.860362462205757 37.302153145718684 0 0 0
9622 2384 8 -0.8472 0.7252400844646696 25.72839869402072 36.78348062423722 0 0 0
9623 2384 7 0.4236 0.9465613759870284 25.563925096889832 35.822249015762324 0 0 0
9758 2482 9 1 5.137069523254382 23.531292560876363 39.84443596735168 0 0 -1
9894 2618 10 -1 3.493660017612282 26.51054987341137 39.14604567972019 0 -1 -1
6649 1393 8 -0.8472 4.36234925376109 27.342842191384733 35.36342283376601 1 -2 1
6650 1393 7 0.4236 5.012917183038046 26.76131930491943 34.874962872693466 1 -2 1
8596 2042 8 -0.8472 5.306335819396107 24.689239987429595 42.21658897798955 0 -1 1
4033 521 8 -0.8472 3.4141818547561646 17.318757489707913 34.410832177993555 0 1 1
9321 2283 7 0.4236 13.38339683917984 24.72026855446862 45.1521774695734 0 -1 0
6651 1393 7 0.4236 4.127148323196919 26.918430659280975 36.23781153200317 1 -2 1
3413 314 7 0.4236 2.9979590510780834 27.12478437291376 41.63681503397082 0 0 0
9403 2311 8 -0.8472 0.39062399547048576 24.538738829791217 39.656335372078615 0 0 0
9405 2311 7 0.4236 1.3865101932032078 24.614238899533266 39.70644952718236 0 0 0
6944 1491 7 0.4236 11.952474484377392 26.11876557774823 34.85395023054934 1 -2 1
5756 1095 7 0.4236 8.06813475184295 22.70100360796645 40.748085900692075 0 -2 -1
6296 1275 7 0.4236 6.1736309066135 23.88350089559515 36.37271810963299 0 0 1
6295 1275 8 -0.8472 5.809047856251474 24.050977771583025 37.28870473792314 0 0 1
6297 1275 7 0.4236 5.9343458621322975 25.014216293495583 37.526343690947705 0 0 1
5281 937 8 -0.8472 8.762109805904865 27.369148817230663 35.61915575185521 0 -4 1
5755 1095 8 -0.8472 7.170029315722454 22.309697403957287 40.94880049758474 0 -2 -1
6273 1267 7 0.4236 8.39555185094944 21.1017599550126 37.21299336060706 0 0 1
2789 106 7 0.4236 10.037496637279112 26.4221683177889 40.60109113321849 0 0 -1
2790 106 7 0.4236 9.803808653683916 26.84016630777414 39.039907352233385 0 0 -1
2788 106 8 -0.8472 10.300989307913992 26.22916474242877 39.655934026985236 0 0 -1
6271 1267 8 -0.8472 8.678677331369707 21.820658490204433 37.847836792832226 0 0 1
5283 937 7 0.4236 8.242613026124477 27.77346353538662 36.371919609283644 0 -4 1
4960 830 8 -0.8472 7.065142416060716 27.780948845337573 38.37725348208415 0 -1 -1
5282 937 7 0.4236 8.213789379925647 26.65727339436035 35.18031755131095 0 -4 1
8910 2146 7 0.4236 0.048529665848633385 27.482963529831903 43.98451485125708 1 -1 -1
4961 830 7 0.4236 6.102412456899916 27.512285581263374 38.40841920141312 0 -1 -1
7618 1716 8 -0.8472 12.093838504881113 25.547576430291446 37.0288559493895 0 -1 0
7620 1716 7 0.4236 11.506550398083736 25.536894154328426 37.83816367998568 0 -1 0
6945 1491 7 0.4236 10.736920540965464 27.12399031483655 34.4313646846868 1 -2 1
8598 2042 7 0.4236 4.895123655751144 25.564011843119328 42.47286862171823 0 -1 1
6943 1491 8 -0.8472 11.63728059143999 26.776336939464993 34.169659883821126 1 -2 1
8273 1934 7 0.4236 18.277722474728122 21.43067311344257 33.957072539125356 0 -1 0
4546 692 8 -0.8472 16.834657379482678 27.292022169097358 39.711433306606665 0 -1 -1
6132 1220 7 0.4236 14.35095318479624 22.474329064629135 37.71887575155328 0 -1 0
3496 342 8 -0.8472 16.573158500868768 21.249284590271465 37.81285930769298 1 -2 0
3498 342 7 0.4236 17.3849836415689 21.67738363255866 37.41578080252333 1 -2 0
4032 520 7 0.4236 15.85743773243879 26.200266933546413 35.73027718196905 0 -3 0
6131 1220 7 0.4236 14.429713432881748 22.92046510802427 36.149995253131124 0 -1 0
4547 692 7 0.4236 16.43174676580341 26.933502985621086 38.86933635687867 0 -1 -1
4030 520 8 -0.8472 16.253098108689542 25.289016194422402 35.84462385276875 0 -3 0
7619 1716 7 0.4236 12.490931234745979 24.63988122497422 36.893182804070044 0 -1 0
6130 1220 8 -0.8472 13.936166915760882 23.045629915815947 37.010661172997914 0 -1 0
8272 1934 8 -0.8472 17.616354477825382 20.845278359299925 34.42601340958112 0 -1 0
4031 520 7 0.4236 15.53512167452334 24.64448125518083 36.10746395923817 0 -3 0
9142 2224 8 -0.8472 0.3133958201377964 19.1434113804487 49.60699233610904 0 1 -1
8106 1878 7 0.4236 12.531442509759794 26.811665462399418 40.043282250174954 0 2 -2
8105 1878 7 0.4236 14.103716281346898 26.53396921454338 40.38601675719901 0 2 -2
8104 1878 8 -0.8472 13.24408944935147 26.903585305962785 40.73875713839367 0 2 -2
9847 2571 10 -1 6.629552474166168 24.86630281223372 33.90274311436711 0 -1 0
9320 2283 7 0.4236 14.425459393957633 25.74482369726087 44.42346695823514 0 -1 0
9794 2518 9 1 18.240705463761255 26.101946300041956 33.86555792886396 0 -1 0
7148 1559 7 0.4236 6.542705470816508 23.117558057117268 50.0328358016345 0 -3 0
7775 1768 7 0.4236 7.128940088709321 15.413685910052497 50.06110774717198 0 0 -1
6445 1325 8 -0.8472 4.035176040145367 14.489359492004704 45.07206372148528 0 -3 0
5406 978 7 0.4236 15.269856377774033 26.729238441438383 49.77799289198729 0 -1 0
8068 1866 8 -0.8472 0.6071529983082761 21.299647319879657 42.849952181521374 -1 0 -1
9319 2283 8 -0.8472 14.281886767501568 24.800856951531323 44.72064352245477 0 -1 0
3174 234 7 0.4236 2.6112688304970644 17.010351425846196 48.21313151280975 1 -3 -1
3659 396 7 0.4236 2.0465493180755936 18.320487073294082 45.916485349788786 1 3 0
3660 396 7 0.4236 1.7214027183744773 18.764049823476316 44.378903388350814 1 3 0
9868 2592 10 -1 2.495090669822031 16.45877896142352 42.292375507140754 0 0 0
3658 396 8 -0.8472 1.6903814280598577 19.052619901726604 45.33585966166264 1 3 0
7042 1524 8 -0.8472 2.9332770501191714 22.038882531524703 48.2486311889228 0 2 -1
7043 1524 7 0.4236 2.443632140548532 22.22800168618597 49.099796229329165 0 2 -1
9702 2426 9 1 1.887132437849448 21.700205108489488 45.20535652000136 0 -2 0
3173 234 7 0.4236 2.843849953929376 15.45704555881748 47.76617107246913 1 -3 -1
3172 234 8 -0.8472 2.9457063331425184 16.411430359105914 47.485501524394564 1 -3 -1
8069 1866 7 0.4236 1.1396261709432132 21.119114470393594 42.022981607790264 -1 0 -1
6447 1325 7 0.4236 3.644215300825974 15.37125199227259 45.335531914116295 0 -3 0
8822 2117 7 0.4236 14.125023674378818 23.872577676737553 47.9058574478107 0 -5 0
3412 314 8 -0.8472 3.219954354935898 27.09810184713507 42.6114976530824 0 0 0
6456 1328 7 0.4236 18.121808564473074 15.772662589643653 43.85596776349664 0 1 1
8344 1958 8 -0.8472 6.9781452664833115 15.93460502954122 43.44767061890213 0 -3 0
8346 1958 7 0.4236 7.1004270244043814 16.583206642613035 44.19891174622083 0 -3 0
9243 2257 7 0.4236 8.482750692474971 21.098297195517247 48.555918233391374 0 2 0
9241 2257 8 -0.8472 7.554508446075278 21.144463034817957 48.92501885596106 0 2 0
6036 1188 7 0.4236 12.941870697840656 16.673987230026565 43.63118074632166 1 2 0
5454 994 7 0.4236 11.379503418698395 15.09717044141518 49.776666280736684 0 -1 -1
7441 1657 8 -0.8472 8.196640225193024 14.628573353110376 46.0074988616483 0 2 0
7442 1657 7 0.4236 8.030692211572584 14.10922540172532 46.84579424488618 0 2 0
2520 16 7 0.4236 9.62658752825261 16.092466699492302 46.41632755811788 0 3 -2
9673 2401 8 -0.8472 11.894479978885647 14.32880649593782 44.92941418264155 0 -2 -1
2518 16 8 -0.8472 10.216704656254134 16.833691805364445 46.736245895156735 0 3 -2
3847 459 8 -0.8472 11.964473251783453 17.133650461435874 49.40554587594157 1 0 -1
2519 16 7 0.4236 10.335227050013579 17.50485100983327 46.00446869601626 0 3 -2
3848 459 7 0.4236 12.450328584142373 17.984599125624122 49.605123537278274 1 0 -1
3849 459 7 0.4236 11.347505030705145 17.275759416067785 48.631494556557044 1 0 -1
9674 2401 7 0.4236 11.616644993289531 14.756774535947548 45.78944392596661 0 -2 -1
7581 1703 7 0.4236 10.656214283854895 20.209733010716754 47.944760450893284 0 2 0
7579 1703 8 -0.8472 10.24033999271459 20.641108983589522 47.14415846935481 0 2 0
7580 1703 7 0.4236 10.702432171396854 21.507442965336743 46.95458899896438 0 2 0
5993 1174 7 0.4236 17.56897180007066 14.238453889163424 46.14047699113159 0 -1 -1
2947 159 8 -0.8472 18.794465715856457 22.08910759541444 45.39307107345368 1 -1 0
7269 1599 7 0.4236 17.296832842892425 16.582209605001026 41.02416891690878 0 1 0
7267 1599 8 -0.8472 17.07046082572873 16.307869428860034 41.95877755346405 0 1 0
6034 1188 8 -0.8472 13.870216785756774 16.942916977806938 43.374567369392004 1 2 0
6035 1188 7 0.4236 14.389194839821341 17.175638716255065 44.197065201615594 1 2 0
8811 2113 7 0.4236 16.24415874233706 17.578857781036334 46.77139630284401 0 1 0
3414 314 7 0.4236 2.386344734103659 27.233357377174027 43.147035690280504 0 0 0
9936 2660 10 -1 14.190310371603136 20.010701245933387 49.44941785898555 0 -2 0
6630 1386 7 0.4236 16.228339655624055 20.13841062047743 46.011981602501734 0 0 0
9717 2441 9 1 5.0564871697819465 14.20407602636874 42.590731576772875 0 -1 0
9491 2340 7 0.4236 18.821863121728512 19.065041964008405 47.92600849934481 0 2 0
8978 2169 7 0.4236 0.5561637519350211 24.29290607225981 44.402658619375465 0 -1 -1
4400 643 7 0.4236 0.18413932950991374 22.53425377391119 47.793348979911016 0 -4 0
8810 2113 7 0.4236 14.881867575154168 17.84315169337321 47.63217392640116 0 1 0
4035 521 7 0.4236 3.6763580296622025 18.279359547827575 34.31859321161958 0 1 1
8809 2113 8 -0.8472 15.247605764495068 17.495944033929707 46.768644718202594 0 1 0
9490 2340 8 -0.8472 18.544691129674426 19.00699557716641 46.9669430996171 0 2 0
3194 241 7 0.4236 13.586077124777551 20.271364372970446 41.63146377312079 1 2 0
8977 2169 8 -0.8472 1.5198192507868846 24.286483130881315 44.66972978236732 0 -1 -1
7532 1687 7 0.4236 2.476883546541455 26.98003393984049 47.033279521288144 0 0 1
8597 2042 7 0.4236 5.935167424307922 24.393177361993818 42.935558954579754 0 -1 1
2958 162 7 0.4236 0.0036592201170372856 25.35221194233401 48.792161455363804 1 1 -1
2957 162 7 0.4236 1.3177652480164272 25.00871812136039 49.698673635004965 1 1 -1
8646 2058 7 0.4236 4.234173206957242 21.372019127008535 43.016618692676545 0 0 0
8644 2058 8 -0.8472 4.26988650175985 21.568188738864414 43.99653818611273 0 0 0
9242 2257 7 0.4236 7.057713248040682 20.31104575069819 48.682923130338786 0 2 0
5404 978 8 -0.8472 14.852797912362378 27.171328908757953 50.57210797144049 0 -1 0
9853 2577 10 -1 6.3203223934540835 27.30154195680134 50.47926680648479 0 -2 -1
7956 1828 7 0.4236 5.7926444245235675 25.07610144753483 47.49159379562942 -1 0 0
7954 1828 8 -0.8472 5.722798098569313 24.59909484106721 46.615473734170635 -1 0 0
7531 1687 8 -0.8472 2.6463067016268846 26.83585556703799 46.058339284677636 0 0 1
7533 1687 7 0.4236 3.5817088972226063 27.112475992886836 45.838103009540426 0 0 1
8645 2058 7 0.4236 5.153704268219455 21.97785406927231 44.222460026559546 0 0 0
5452 994 8 -0.8472 10.553405381214084 14.539366907388889 49.85677739051629 0 -1 -1
9404 2311 7 0.4236 0.004314974720508277 24.609182552120735 40.57601156864533 0 0 0
8274 1934 7 0.4236 17.775485568665378 19.89160127285154 34.17071407775668 0 -1 0
8979 2169 7 0.4236 1.7208494147386346 25.102273089866685 45.212015801751726 0 -1 -1
8785 2105 8 -0.8472 17.601713445912893 25.260911809095344 43.305573053806064 0 0 0
5372 967 7 0.4236 2.5231281814416184 27.187340406098496 49.871373524053524 0 -1 -1
7044 1524 7 0.4236 3.7989972371750977 22.539388011656502 48.243846158628116 0 2 -1
2956 162 8 -0.8472 0.5536066405326076 24.616157905041497 49.18685485289573 1 1 -1
5371 967 8 -0.8472 3.039381552946254 26.333791791068883 49.80110723673946 0 -1 -1
5373 967 7 0.4236 3.953646683053768 26.52563922643421 49.44429598395022 0 -1 -1
8714 2081 7 0.4236 11.2918914245988 25.675272956303285 42.77704647717841 0 -2 0
8715 2081 7 0.4236 11.04616645710765 24.514219909983428 43.89874241933224 0 -2 0
8713 2081 8 -0.8472 11.023258786916353 25.498557268058757 43.72394048855883 0 -2 0
5581 1037 8 -0.8472 0.16320682759884614 28.01535537805454 39.715250343674164 0 -1 0
9699 2423 9 1 16.623510190546885 23.655350906826566 45.19752810584233 0 0 0
9594 2374 7 0.4236 8.677242203278558 22.014522697133522 45.52486047150875 0 0 -1
7955 1828 7 0.4236 6.092396930475429 25.17928440749522 45.88967974678972 -1 0 0
4854 794 7 0.4236 11.061679462872462 26.264297035647665 47.96705084918586 0 1 -1
8053 1861 8 -0.8472 9.247406296615106 25.139816566022017 48.09284998627226 0 1 0
9593 2374 7 0.4236 7.145474085781187 22.435954411571267 45.90262824887079 0 0 -1
9592 2374 8 -0.8472 7.768902713124512 22.208780867966382 45.1544778684376 0 0 -1
9294 2274 7 0.4236 10.082880997335879 21.978133680199992 43.254860715493095 0 2 -1
9292 2274 8 -0.8472 10.843822034257595 22.363126896836704 43.777114622773446 0 2 -1
7733 1754 7 0.4236 10.543201847496519 27.423195595403683 44.45447985133581 0 0 -1
7113 1547 7 0.4236 2.50142889514801 27.70038721012055 33.95787595993951 0 0 0
4060 530 8 -0.8472 7.2845077512915095 27.05007435230208 44.499994608941755 1 2 -1
8054 1861 7 0.4236 8.557195477001361 25.700402034528114 48.550401120952905 0 1 0
9293 2274 7 0.4236 11.594760950667135 21.703453760008795 43.80748853032706 0 2 -1
4852 794 8 -0.8472 11.98952784068242 26.633377490656475 48.020693424843074 0 1 -1
4853 794 7 0.4236 12.646461395969489 25.880157057175087 48.053822462711544 0 1 -1
8055 1861 7 0.4236 8.871771546974648 24.779746844683533 47.238889585178065 0 1 0
4062 530 7 0.4236 8.20869520464796 27.092650545873827 44.8795535216323 1 2 -1
4061 530 7 0.4236 6.857023900591303 27.951999758568263 44.56154365665052 1 2 -1
7313 1614 7 0.4236 17.337514599964425 21.765755259626147 48.89875079458808 0 -1 1
8787 2105 7 0.4236 17.157186358903257 25.794391458893184 42.585993019524274 0 0 0
6454 1328 8 -0.8472 18.803767247224314 15.815090507231087 44.586127129847725 0 1 1
5397 975 7 0.4236 16.383961836649974 27.63943900600642 47.07891703927555 1 -3 -1
6103 1211 8 -0.8472 14.723235307485753 27.957631179995385 43.347858524482184 0 -2 -2
6105 1211 7 0.4236 14.000872922451144 27.735967587490148 42.69283317604459 0 -2 -2
7314 1614 7 0.4236 16.834209181485143 20.36836814208775 49.57744040168907 0 -1 1
8823 2117 7 0.4236 13.402219679964169 22.515533724789876 48.455959906451824 0 -5 0
6628 1386 8 -0.8472 15.808893886647228 21.046016708595406 45.994188891847934 0 0 0
6629 1386 7 0.4236 14.979444975313706 21.040885131683847 46.55274804227753 0 0 0
7312 1614 8 -0.8472 17.55696899118782 21.059444862233065 49.57177815194891 0 -1 1
9935 2659 10 -1 16.472489113613822 24.980982333419746 48.03205784662189 0 0 -1
8786 2105 7 0.4236 18.45735869816575 25.7058089334953 43.57003156839929 0 0 0
3193 241 8 -0.8472 13.792651652954557 20.650517778232654 42.53344475031621 1 2 0
3195 241 7 0.4236 13.9943695223764 19.905937589232142 43.16977035105124 1 2 0
9786 2510 9 1 14.780861238067505 14.360976135272738 35.29629894052453 0 -2 0
4399 643 8 -0.8472 0.03379398468088247 22.14936060234619 46.882715299824156 0 -4 0
8414 1981 7 0.4236 18.79456150412503 27.526424084450895 40.172168219315736 0 4 -1
4970 833 7 0.4236 18.220968658465686 23.527402938379886 40.8312018100197 0 -2 0
2976 168 7 0.4236 18.94510292134279 24.248135327196557 49.25308835911306 1 -1 -1
5582 1037 7 0.4236 1.1318667549455912 28.076531242761728 39.47451070025517 0 -1 0
9143 2224 7 0.4236 0.9689963180056588 19.290671106987304 48.8663827049343 0 1 -1
5583 1037 7 0.4236 0.07342101735193621 27.682412752697964 40.653913144092755 0 -1 0
9282 2270 7 0.4236 0.2059066224460505 24.159365763269484 33.757976441345164 0 -2 0
8868 2132 7 0.4236 18.122485804749267 17.5775900166925 38.06892483277152 0 1 -1
2948 159 7 0.4236 18.810790224325284 21.256224284037437 45.946279126663725 1 -1 0
3273 267 7 0.4236 11.82454068145651 28.00797565486025 50.204644769188455 0 -1 -1
7774 1768 8 -0.8472 6.866062869619382 16.3580595816375 50.25872850798606 0 0 -1
7776 1768 7 0.4236 5.88135027108974 16.465577826740585 50.12168477530883 0 0 -1
4548 692 7 0.4236 16.213523577547917 27.961046021109148 40.119600582261306 0 -1 -1
5921 1150 7 0.4236 14.2283860770698 27.424006494830177 33.7518542419438 -1 -2 1
5528 1019 7 0.4236 15.835007662411698 15.63090106084093 50.57786990829603 1 0 -1
3833 454 7 0.4236 0.2453418865098324 19.388116121917246 33.73384075923714 1 1 0
3604 378 8 -0.8472 21.921922543590064 1.911967933649194 2.5029261682708634 0 3 -1
3605 378 7 0.4236 22.66032039334555 2.2234370263209975 1.9047991743408823 0 3 -1
8230 1920 8 -0.8472 23.641162413177 3.5387928431096025 7.704500983194889 0 1 0
8231 1920 7 0.4236 24.016935721789675 4.427620611967605 7.442241636695469 0 1 0
6559 1363 8 -0.8472 24.504549291259405 5.747973092792888 1.2728182377652504 0 -3 1
4984 838 8 -0.8472 25.130102761411067 6.691616055728306 6.97896763567626 0 -3 0
4108 546 8 -0.8472 20.45155541907671 13.773655081228116 5.886171700142278 1 -2 0
6245 1258 7 0.4236 23.725256675327874 4.287568058732408 4.068950598106098 0 0 0
4110 546 7 0.4236 20.847244265889334 14.045595275194753 5.008972075242612 1 -2 0
3606 378 7 0.4236 21.793406550009063 2.5704771867349656 3.2444446648449135 0 3 -1
6244 1258 8 -0.8472 22.777934195827548 4.568318052633028 3.914807114877349 0 0 0
6246 1258 7 0.4236 22.763815972743863 5.465182831365682 3.4727274784090794 0 0 0
6560 1363 7 0.4236 23.520701304274404 5.675319804367337 1.1092190807095348 0 -3 1
8232 1920 7 0.4236 24.04327622660989 3.2501681070504316 8.573408503279092 0 1 0
4986 838 7 0.4236 24.913937016211626 7.60342910013481 6.629869694966763 0 -3 0
4631 720 7 0.4236 21.523506051231294 6.437899049368972 5.449456826011656 0 -1 1
2577 35 7 0.4236 37.138234184637014 4.859946787374055 13.045553686670019 0 -1 0
4630 720 8 -0.8472 20.59291741983535 6.7870668483723025 5.339516782015225 0 -1 1
6169 1233 8 -0.8472 24.531087861271832 13.19691435658277 6.361453119051986 0 0 1
4985 838 7 0.4236 26.122118988061008 6.58966470149411 7.053195375471538 0 -3 0
6439 1323 8 -0.8472 25.635402535360626 0.6434592396168468 1.587173033454542 0 1 0
6440 1323 7 0.4236 26.632140989469193 0.721379796240121 1.5661642491574077 0 1 0
7627 1719 8 -0.8472 28.227024132152643 4.741318657296799 2.634166412469398 0 4 1
7629 1719 7 0.4236 27.818194816661734 5.647034333179053 2.522190256535953 0 4 1
7628 1719 7 0.4236 29.221264601968755 4.829607831670073 2.6949209392832816 0 4 1
3204 244 7 0.4236 28.63808462037361 5.726155521391693 6.1397781971047785 0 5 0
3202 244 8 -0.8472 28.44607531715096 6.086942439717916 7.052447540377522 0 5 0
3203 244 7 0.4236 28.42265877104828 5.334166382827873 7.710307650732292 0 5 0
9043 2191 8 -0.8472 31.159920896270965 5.573190803555817 4.659075433037527 0 -2 1
8093 1874 7 0.4236 32.264851220859356 1.3625345203177115 2.0310288125131764 0 4 0
6324 1284 7 0.4236 25.332474400732632 2.515328338280906 4.482406790351368 0 0 -1
6323 1284 7 0.4236 26.364051284336472 3.5845902216732246 3.8047972298947954 0 0 -1
6322 1284 8 -0.8472 25.558984732211023 3.4849003448425107 4.389544940701977 0 0 -1
9044 2191 7 0.4236 31.80344361118391 5.550571133582074 5.424168347600281 0 -2 1
2870 133 7 0.4236 26.45669334213792 2.5355835259307935 0.5811204302467653 0 2 -1
9333 2287 7 0.4236 20.219867534569097 6.4100439632147115 8.641321021089086 0 -1 1
6422 1317 7 0.4236 24.67575736783337 0.6760826380740509 15.822278556891579 0 0 -1
3960 496 7 0.4236 20.028931359758616 3.8043844027784575 2.369843595744781 1 2 1
5293 941 8 -0.8472 28.945461476011026 0.5084222112687752 3.5823612612180993 0 -3 0
9331 2287 8 -0.8472 19.227228130106013 6.303289652298682 8.698519940384186 0 -1 1
2869 133 8 -0.8472 27.353442157981085 2.9331623734329377 0.38676704830452147 0 2 -1
2871 133 7 0.4236 27.60073629201774 3.5705082124052048 1.1165864516846948 0 2 -1
7797 1775 7 0.4236 20.00011206722412 0.9923693957136643 7.17086432501237 0 0 0
8092 1874 8 -0.8472 32.46635106529664 2.339100744152786 1.955419128042517 0 4 0
8094 1874 7 0.4236 31.614085860251027 2.859991264133493 2.003556557566967 0 4 0
7796 1775 7 0.4236 21.340627880194212 1.4218850801489522 7.998608433783257 0 0 0
7642 1724 8 -0.8472 35.62226930380782 5.794627729859467 4.769821949678682 0 1 1
3865 465 8 -0.8472 35.815938278562214 2.7666945492264206 0.3557668286499431 0 4 0
2575 35 8 -0.8472 37.92716445322904 5.393132658443586 12.740099911871523 0 -1 0
3867 465 7 0.4236 35.39315631622985 2.1704536982550953 1.038227462820878 0 4 0
9714 2438 9 1 36.85922933236267 5.179191062039162 1.0168064028143626 0 0 0
7643 1724 7 0.4236 36.41821843837452 6.269114478922757 4.393885478693699 0 1 1
7644 1724 7 0.4236 35.774495007791685 5.605377206342195 5.7398795537037595 0 1 1
6833 1454 7 0.4236 34.70564574029492 5.430992653130578 2.9061825599491082 0 -1 0
6832 1454 8 -0.8472 34.49860077118232 5.0932179152087915 1.9880096933154652 0 -1 0
7791 1773 7 0.4236 25.158100883300744 8.638429775687209 0.3986549879035761 0 1 1
7795 1775 8 -0.8472 20.974227055963162 0.8070152560338986 7.300263084760521 0 0 0
5957 1162 7 0.4236 23.226575530407487 13.089158272425099 3.4804485970018653 -1 1 0
2779 103 8 -0.8472 21.24809549425263 10.72191223579476 7.6026060712406665 1 3 0
2780 103 7 0.4236 20.694730041833104 9.91071633276487 7.413534312601204 1 3 0
2610 46 7 0.4236 22.903034783327108 9.499043574936346 15.581197218177634 0 3 -1
7790 1773 7 0.4236 25.318368083264883 9.874517826864583 1.4536561599245317 0 1 1
4424 651 7 0.4236 20.63065451934929 7.8482331172156625 1.56669094062454 0 0 1
7789 1773 8 -0.8472 24.665818901443068 9.266971830949743 1.0008123525399106 0 1 1
4425 651 7 0.4236 22.106067156565036 8.438022718287154 1.943430021286468 0 0 1
4423 651 8 -0.8472 21.39663238663805 7.784131817184108 2.2063541007745786 0 0 1
9379 2303 8 -0.8472 23.27654673255456 8.723418280708994 5.38352438902136 -1 1 1
9381 2303 7 0.4236 24.114287268350687 9.027513437233164 4.929964039284859 -1 1 1
9380 2303 7 0.4236 22.664763731060397 9.503980271549885 5.5117607749599395 -1 1 1
4823 784 7 0.4236 22.479115405273784 7.827077765391393 7.758402899611776 0 2 1
4822 784 8 -0.8472 21.993127648991532 7.384543030328524 8.512046738984886 0 2 1
8017 1849 8 -0.8472 20.29828129331705 13.624905236285644 1.2450878554929246 0 1 0
8018 1849 7 0.4236 20.861107830559487 13.532646927275476 0.42367756311011384 0 1 0
3958 496 8 -0.8472 19.457209858976228 4.384304761199722 1.789475496645536 1 2 1
5958 1162 7 0.4236 21.732460962918324 13.334268220231543 2.8687546683664684 -1 1 0
7229 1586 7 0.4236 32.92289796283748 9.304554242709232 11.88482576959711 -1 1 0
4632 720 7 0.4236 20.506718371872502 7.231115527449452 4.4476698805887915 0 -1 1
8019 1849 7 0.4236 19.34283451401482 13.437218664850366 1.0172819492148075 0 1 0
4824 784 7 0.4236 22.585428826494592 6.697398620059678 8.932774686976552 0 2 1
5430 986 7 0.4236 27.62550801268536 10.88671674307255 0.35010911416242807 0 2 0
5956 1162 8 -0.8472 22.36494865833258 13.581751388954629 3.602724728194728 -1 1 0
8159 1896 7 0.4236 37.75865478192436 10.288935956621208 3.5933240964014024 0 2 0
2781 103 7 0.4236 20.811298983251465 11.525158836886304 7.197632220073356 1 3 0
4760 763 7 0.4236 32.611204625484596 0.4880415796815901 9.561505168645494 -1 2 -1
7485 1671 7 0.4236 24.383847285934902 12.0586492142202 0.7747865320616218 0 1 0
9045 2191 7 0.4236 31.332714971104558 6.3855486631666265 4.102104104205626 0 -2 1
5429 986 7 0.4236 29.052620943302117 11.545410443169457 0.7929388110332489 0 2 0
6365 1298 7 0.4236 30.539308011528487 8.691187180614282 2.7071941119621363 0 1 0
6364 1298 8 -0.8472 31.444255788417244 8.375423246189271 2.421952423198187 0 1 0
6366 1298 7 0.4236 31.885041110020655 9.082542573718063 1.869059326091892 0 1 0
3387 305 7 0.4236 32.17430878746432 9.137810814980934 5.817746480204357 0 0 1
9939 2663 10 -1 26.59867672111247 11.37467362492514 3.5737861504402257 0 0 0
2874 134 7 0.4236 26.81843646818936 8.530676461058674 3.243811833770694 0 0 0
2872 134 8 -0.8472 26.896865641949535 7.53728540441901 3.160006850927204 0 0 0
2873 134 7 0.4236 25.996444149489 7.120228789248919 3.2837207938925994 0 0 0
3385 305 8 -0.8472 32.425110715327165 10.03678465169601 5.458657673894038 0 0 1
8306 1945 7 0.4236 37.80622551365612 12.923058207105617 0.12314524441082104 0 -1 0
6441 1323 7 0.4236 25.36337852384183 0.049689488084347554 2.3444318942957953 0 1 0
7866 1798 7 0.4236 28.941845054631166 13.199462460605568 2.560663017322732 0 0 1
7864 1798 8 -0.8472 29.508871609561943 13.83552311868831 2.037300805107818 0 0 1
9596 2375 7 0.4236 23.000089202645626 6.590439577093735 16.824955229722896 -1 1 1
9568 2366 8 -0.8472 28.698557310438822 13.290158452423807 7.813698421907072 0 0 0
9569 2366 7 0.4236 29.58316341070632 13.324839102365688 7.34865043144972 0 0 0
3386 305 7 0.4236 31.94978592360835 10.747382008676496 5.977423405316238 0 0 1
5602 1044 8 -0.8472 32.33844340583718 11.104866161314591 0.549955884875023 0 0 2
7483 1671 8 -0.8472 23.882957288013078 12.92380240958267 0.799676565177498 0 1 0
8469 1999 7 0.4236 27.916103189110444 8.485126260634642 6.818609472083617 0 3 1
5604 1044 7 0.4236 32.63770285377336 12.024122905728753 0.8057114326144142 0 0 2
5440 990 8 -0.8472 31.405109320737093 13.235754389072447 5.859275352210899 0 0 0
9820 2544 9 1 26.6205323231154 11.604997229526601 6.913387599746409 0 -1 0
8467 1999 8 -0.8472 28.05269719363538 9.457174205446071 7.009568230823612 0 3 1
9570 2366 7 0.4236 28.631068170216047 14.051261233010326 8.458809192800887 0 0 0
4509 679 7 0.4236 36.054803365477966 8.775531523307746 7.430816734383256 0 2 -1
4508 679 7 0.4236 34.67316224786748 9.348114777847874 6.775192784410059 0 2 -1
4770 766 7 0.4236 29.573449555411088 0.41921696114608825 0.33412293851221764 0 4 1
8158 1896 8 -0.8472 37.45901766312573 11.21818653841262 3.809451791149826 0 2 0
5135 888 7 0.4236 32.312434240998364 7.550362523175983 7.9296299558806975 0 3 0
5134 888 8 -0.8472 31.553987391231352 7.447271700596241 7.286100056599138 0 3 0
5136 888 7 0.4236 30.737207634365685 7.147178772990671 7.778862997327683 0 3 0
8525 2018 7 0.4236 33.23003519687094 6.637948635123773 0.23446821543608168 0 -1 1
3170 233 7 0.4236 35.82081955926083 0.8425496812409181 9.020316588725136 1 -3 0
5951 1160 7 0.4236 33.68709959408008 10.069458479716962 3.2474059219144196 0 3 1
5952 1160 7 0.4236 34.978773037572815 9.08777796377311 3.433173846462786 0 3 1
5950 1160 8 -0.8472 34.66168899893937 9.956952855432919 3.053709906352046 0 3 1
4023 517 7 0.4236 34.65523667673213 9.155089697644454 0.7577064761989617 0 0 0
5056 862 8 -0.8472 37.63976878836751 14.030922865579942 10.613480169835837 0 -2 -2
6834 1454 7 0.4236 34.07008569238112 4.192033849596633 2.0531459221797 0 -1 0
7385 1638 7 0.4236 35.86444642090829 11.614305112802793 6.361922755756978 0 1 -1
7386 1638 7 0.4236 35.154300429370366 12.495578348138416 7.539070523540334 0 1 -1
7384 1638 8 -0.8472 35.636147764641585 12.53986888641722 6.663935188509326 0 1 -1
4507 679 8 -0.8472 35.18951606195224 9.237900939302813 7.624446379466423 0 2 -1
8747 2092 7 0.4236 37.519032826130505 3.35875083960433 10.025432588158111 0 1 1
6171 1233 7 0.4236 23.69518774444734 13.21707818568449 6.9099646058412505 0 0 1
8160 1896 7 0.4236 36.68550750709322 11.46338667132771 3.2250211594075804 0 2 0
6170 1233 7 0.4236 24.340141882068682 13.559938809183189 5.449448046002021 0 0 1
5076 868 7 0.4236 36.2106285125526 9.547421027475174 15.502412547865712 0 -3 0
6475 1335 8 -0.8472 23.734637337928415 0.7047274064379734 5.004491522856515 0 2 0
6561 1363 7 0.4236 25.00052850133185 5.476829812819709 0.4479023157218151 0 -3 1
9943 2667 10 -1 19.073441679764812 4.8554279089300145 13.037587769590843 0 0 1
7798 1776 8 -0.8472 20.701826278015066 2.5867438996360574 10.05276529575632 0 1 -1
7800 1776 7 0.4236 19.91322819812903 3.1485126799721788 10.302823978329526 0 1 -1
7920 1816 7 0.4236 23.41146985544878 4.942759897899271 11.309121714939304 0 1 0
7918 1816 8 -0.8472 22.57214774239224 4.820803359415079 10.779343074559296 0 1 0
7919 1816 7 0.4236 21.80526118424358 5.234618913746237 11.269896065008322 0 1 0
7004 1511 7 0.4236 21.37651421051761 0.5025882322434253 11.035508535567068 0 2 1
5441 990 7 0.4236 31.83910385313348 13.155591562007878 4.961933171983037 0 0 0
7731 1753 7 0.4236 21.61829810032637 3.634635380654157 13.934212856724065 0 0 0
7730 1753 7 0.4236 22.103785982944995 4.234886599406726 15.3731801161481 0 0 0
7729 1753 8 -0.8472 21.993828150136395 3.4016757146602696 14.831267606602516 0 0 0
7799 1776 7 0.4236 21.54400121124231 3.09287139503454 10.238714175014422 0 1 -1
6421 1317 8 -0.8472 23.693528286485257 0.7601201186643802 15.654457863082143 0 0 -1
6423 1317 7 0.4236 23.489954822122506 1.6805438278855214 15.320724086492312 0 0 -1
5428 986 8 -0.8472 28.6015878179193 10.93815347837523 0.1388682371202962 0 2 0
6849 1459 7 0.4236 37.66559302371721 3.4549582499537257 7.364324356172538 0 -4 2
8789 2106 7 0.4236 27.923886602371617 2.8113400226550294 15.238843988457527 0 0 -1
8788 2106 8 -0.8472 28.05796593014226 3.6783662824781254 14.758960297482593 0 0 -1
7323 1617 7 0.4236 27.924693505978333 4.865150517602848 12.606096328707373 0 -1 1
7322 1617 7 0.4236 28.21227094454328 6.443673854296232 12.909724100682258 0 -1 1
7321 1617 8 -0.8472 28.23348522711837 5.729782449003797 12.209788574800024 0 -1 1
6598 1376 8 -0.8472 31.208293923655233 6.016436126019846 11.022168225528366 0 -1 0
6996 1508 7 0.4236 31.52519769613846 1.072483271734195 16.746100158040473 0 -4 0
6599 1376 7 0.4236 30.21346109510262 6.0299690590684065 11.12279068248979 0 -1 0
8790 2106 7 0.4236 28.88798444313275 4.121728468963706 15.097337770190242 0 0 -1
6600 1376 7 0.4236 31.590341684053552 6.871874527923301 11.3718324815936 0 -1 0
3751 427 8 -0.8472 33.8153215109176 4.505838303550956 10.576145741700861 0 -2 1
3752 427 7 0.4236 33.397210822209054 3.5977528305171584 10.552386943510239 0 -2 1
2576 35 7 0.4236 37.61470981589492 6.266371816018414 12.366167075314253 0 -1 0
3753 427 7 0.4236 33.10306308184332 5.197743562669884 10.69427973557854 0 -2 1
5074 868 8 -0.8472 35.908002956694936 9.795690415607021 16.422619147367175 0 -3 0
6838 1456 8 -0.8472 35.94738159946946 2.6719755706563864 13.501376647465893 0 0 -1
3377 302 7 0.4236 31.00606227006216 3.5321912799841613 16.220385507292356 0 2 1
8748 2092 7 0.4236 35.96622367938089 3.6552622156137233 9.616175564474176 0 1 1
2834 121 7 0.4236 34.305165892171566 5.678829529522946 12.566030332787747 0 -1 0
6839 1456 7 0.4236 36.296236729189765 2.3810476080673864 14.392253252677168 0 0 -1
6496 1342 8 -0.8472 33.044307056791624 1.4943379263339522 13.238991894726238 0 2 -1
6498 1342 7 0.4236 32.92759776231941 0.521116854670867 13.040951795878147 0 2 -1
6497 1342 7 0.4236 32.263486551873854 1.8222465071592817 13.77077702849939 0 2 -1
3376 302 8 -0.8472 31.29743032946084 3.134992801311992 15.350133683790917 0 2 1
3378 302 7 0.4236 31.814609264511187 3.814721167794391 14.830041946835047 0 2 1
8746 2092 8 -0.8472 36.650546200990654 2.9403311508805117 9.759620534029263 0 1 1
2833 121 8 -0.8472 34.50726786025261 5.594673287566425 13.54177253901461 0 -1 0
2835 121 7 0.4236 34.74133437606761 4.645685169006009 13.75304182819366 0 -1 0
6840 1456 7 0.4236 35.013059199700606 2.3356786337934916 13.383281616349317 0 0 -1
7228 1586 8 -0.8472 32.03331190151278 8.907653547083386 11.658757707111109 -1 1 0
8604 2044 7 0.4236 25.03926545044518 9.621157667781024 9.141634621549597 0 0 0
9202 2244 8 -0.8472 24.194816530130847 12.970416672815688 13.407406889469199 0 0 2
9203 2244 7 0.4236 23.783783056886456 13.87927053846385 13.478373697634106 0 0 2
4550 693 7 0.4236 25.431482378018924 7.666230495095723 12.6681404712077 0 0 1
8602 2044 8 -0.8472 24.752650466491254 10.109033720627213 8.317117192351027 0 0 0
9848 2572 10 -1 20.7478855848599 11.411568344741866 14.280040116241326 0 1 1
8603 2044 7 0.4236 23.805208045334872 10.411551717927846 8.421213501619707 0 0 0
4863 797 7 0.4236 20.6507600992112 9.031551042888749 11.956572353199238 0 -1 -1
4861 797 8 -0.8472 20.332022690126493 8.35089111299524 11.29694448372295 0 -1 -1
6477 1335 7 0.4236 22.908451823464578 0.8131230779356657 4.451619064592438 0 2 0
3264 264 7 0.4236 20.036543800713716 13.322367522389516 12.224547816570588 0 4 -2
9630 2386 7 0.4236 22.877026558091945 13.306046069959743 9.411175964845398 0 1 -2
5876 1135 7 0.4236 21.26173296556161 6.278133782087432 13.509317318477802 0 -2 -1
5877 1135 7 0.4236 22.474973700749786 7.054368215832854 14.278819623002798 0 -2 -1
5875 1135 8 -0.8472 22.206669245768463 6.596006716106648 13.431519503011401 0 -2 -1
9629 2386 7 0.4236 23.63799788128817 12.792301052074007 10.761588962302932 0 1 -2
9628 2386 8 -0.8472 23.758730090205724 13.038806303684504 9.799997053162715 0 1 -2
3262 264 8 -0.8472 20.02259477541624 14.063954604701163 11.553836008271139 0 4 -2
4862 797 7 0.4236 21.11939427993804 7.9027389198192335 10.873617263323355 0 -1 -1
9204 2244 7 0.4236 23.4744221914583 12.276952403667627 13.419221024498786 0 0 2
8440 1990 8 -0.8472 31.568966693905438 13.299007300455004 12.025964538062219 0 -1 0
8468 1999 7 0.4236 28.834476158219033 9.569729255235623 7.622881824716346 0 3 1
7302 1610 7 0.4236 25.63344404033993 5.440494553902165 16.551641627656746 0 4 0
5468 999 7 0.4236 27.336005329310357 7.284836915322954 15.351609117920999 0 -1 0
7230 1586 7 0.4236 31.33497949173595 9.28751375857593 12.265419623321934 -1 1 0
4549 693 8 -0.8472 25.506230393389007 7.836662616150663 11.685610098025624 0 0 1
4551 693 7 0.4236 26.169753846497844 7.203523139992185 11.287023642751326 0 0 1
9945 2669 10 -1 30.009180715155047 10.185269608204951 14.59099756435135 0 0 0
5982 1170 7 0.4236 27.010264581652592 12.740880789806074 13.221255434867999 -1 1 1
7728 1752 7 0.4236 27.302733458038855 9.895065074591717 11.539228840048022 1 -1 -1
7726 1752 8 -0.8472 27.696998151724344 10.631263231300158 10.989167267920054 1 -1 -1
5981 1170 7 0.4236 28.473882195149955 12.344131140965322 13.827093832516493 -1 1 1
7727 1752 7 0.4236 27.24199678051384 11.49361664415354 11.211249224413722 1 -1 -1
5980 1170 8 -0.8472 27.876199464818736 13.10244678723453 13.566837393658753 -1 1 1
5467 999 8 -0.8472 27.30323585560428 7.55087742142269 14.38820414775321 0 -1 0
9272 2267 7 0.4236 30.865117792377934 9.627928625974768 9.852315731178917 0 -2 1
9271 2267 8 -0.8472 30.23435998229417 9.936586536711475 9.140364038210485 0 -2 1
9273 2267 7 0.4236 29.3379993063376 10.11787627464344 9.544927946376578 0 -2 1
5469 999 7 0.4236 27.854185778911553 8.374026621328158 14.25079961341466 0 -1 0
8442 1990 7 0.4236 32.50572330910236 12.949543766564668 12.00692618460903 0 -1 0
3433 321 8 -0.8472 36.062956501047836 7.909841270663278 11.345083643289762 0 -1 1
2633 54 7 0.4236 37.903412519720234 0.17313949694983305 16.496088933321303 0 -1 0
2752 94 8 -0.8472 33.2869513285638 8.023878479614115 15.06987162813116 0 -1 0
8441 1990 7 0.4236 31.07373297754548 12.883719514092688 12.78903716952129 0 -1 0
3435 321 7 0.4236 35.78964534276693 8.703667440803457 11.888352649165311 0 -1 1
9891 2615 10 -1 35.09748458974871 11.417867438135877 12.800168371809441 0 0 -1
2754 94 7 0.4236 34.01546783935534 7.4679055479461365 14.669673706477859 0 -1 0
4946 825 7 0.4236 33.3753568197402 11.863280936358736 8.940776054603027 0 1 3
2753 94 7 0.4236 32.487857045426125 7.449191287267986 15.246459385890162 0 -1 0
4945 825 8 -0.8472 34.07578332991356 12.4763132975159 9.306281458649261 0 1 3
4947 825 7 0.4236 34.299236767743665 12.206308808386042 10.242853169355703 0 1 3
9821 2545 9 1 33.49960925454018 10.579305494120687 15.356841702889552 0 0 0
3434 321 7 0.4236 36.15083546899194 8.17696689843328 10.385437187913647 0 -1 1
2609 46 7 0.4236 24.47751922398145 9.190068522577521 15.277618540745962 0 3 -1
2608 46 8 -0.8472 23.589617567312757 8.778604960163113 15.483357271218054 0 3 -1
6476 1335 7 0.4236 23.5689249983531 1.0596475280680893 5.924584609290006 0 2 0
6994 1508 8 -0.8472 31.24100566203795 0.12207755239580051 16.61975173171882 0 -4 0
9083 2204 7 0.4236 34.713679978440986 0.15299191946018817 1.8958036965158078 0 -1 0
5294 941 7 0.4236 29.45306207946574 1.0482053956101678 4.253908591865268 0 -3 0
4040 523 7 0.4236 36.30623645671878 4.836639112037984 16.754675032482737 0 2 0
4041 523 7 0.4236 37.829178196577395 4.2538012077265055 16.66764083469816 0 2 0
2803 111 8 -0.8472 22.126783344576143 1.1024675900007264 21.946723557497915 1 2 0
2804 111 7 0.4236 22.406180072520208 1.036131478523868 22.904605118228197 1 2 0
8985 2171 7 0.4236 21.76418000737407 6.629826763278963 20.743834075967477 0 1 -1
5634 1054 7 0.4236 23.802163987230163 5.092747079500345 24.620243228972996 0 -1 -1
5633 1054 7 0.4236 23.98428420146046 3.578905930577778 24.03565467969342 0 -1 -1
5632 1054 8 -0.8472 23.32005799918726 4.285259520789508 24.280334617408084 0 -1 -1
3245 258 7 0.4236 25.313354940043414 0.9860142954636469 20.11626302734108 1 4 0
5613 1047 7 0.4236 19.29367236569745 8.695414941356747 20.41766271657785 0 -1 0
7788 1772 7 0.4236 28.998492194495938 13.335800813349598 28.280539535838656 0 0 0
6613 1381 8 -0.8472 20.59639131967348 2.044886250053614 25.781529538694173 0 0 1
3246 258 7 0.4236 26.101060503703636 1.4449626274654876 18.761451990094333 1 4 0
6614 1381 7 0.4236 20.19197848586673 2.2057138859037138 24.88120454409325 0 0 1
3244 258 8 -0.8472 25.950718908942807 1.6517396209751007 19.72822031143081 1 4 0
6615 1381 7 0.4236 21.5918360324653 2.115228860676059 25.717169947042134 0 0 1
8984 2171 7 0.4236 21.181851931502614 7.469367680123979 19.469984839944377 0 1 -1
3069 199 7 0.4236 24.30545006624322 0.17524870245976237 28.62822697208338 1 -2 0
2805 111 7 0.4236 22.815339498046452 1.614695383904083 21.433388256925962 1 2 0
7301 1610 7 0.4236 25.16937722966794 5.598562908988265 18.109294683219424 0 4 0
9597 2375 7 0.4236 21.9109138062201 5.442413678025682 17.22789453490649 -1 1 1
8983 2171 8 -0.8472 21.051579533688887 6.660187079713685 20.042921112554154 0 1 -1
4180 570 8 -0.8472 21.054661687060708 1.2248956062109846 18.064292752919787 0 0 1
5408 979 7 0.4236 19.817758276634127 1.7966814476774038 22.496719077739133 0 6 0
4181 570 7 0.4236 21.81632114239613 0.5798907521030987 18.002293401753874 0 0 1
3800 443 7 0.4236 30.480111091005032 5.071401499752963 18.324211211813946 0 0 0
5334 954 7 0.4236 29.619316581561556 1.874039205484225 21.73787666330077 0 -1 0
5333 954 7 0.4236 29.996203650718172 0.5326340251177478 20.88628120183049 0 -1 0
8875 2135 8 -0.8472 28.461938754375943 1.345737240989918 17.302478345974535 -1 2 1
3799 443 8 -0.8472 31.002938729816186 4.229609516858622 18.45851763891111 0 0 0
3801 443 7 0.4236 30.58215382120307 3.6884733351856673 19.186605497818118 0 0 0
5140 890 8 -0.8472 25.716761438136707 6.201685608128608 24.83998155768028 -1 2 0
7191 1573 7 0.4236 27.961555956239895 4.5766152641875735 23.275214883495376 0 1 0
7190 1573 7 0.4236 27.107001945419167 3.930861192307046 22.042589301022367 0 1 0
7189 1573 8 -0.8472 27.467637729081666 3.7660161530639216 22.960613440719268 0 1 0
8876 2135 7 0.4236 29.266102876488254 0.7832519520461583 17.11030516108265 -1 2 1
5588 1039 7 0.4236 37.76921910647267 1.154079449690169 19.677321014749456 0 0 -1
5332 954 8 -0.8472 29.730883451192284 1.494476340260635 20.81946218413436 0 -1 0
7155 1561 7 0.4236 35.32102780518756 0.048176925011611124 18.004661885345268 0 2 0
6438 1322 7 0.4236 32.04846623083932 7.277815099515846 19.89824064096258 0 -1 0
7786 1772 8 -0.8472 28.276747246755416 14.001176879080582 28.47122032327406 0 0 0
5845 1125 8 -0.8472 29.147460238326694 6.868967117117981 18.51716998590813 0 1 0
7300 1610 8 -0.8472 25.87374148556542 5.833200900735858 17.43935724141724 0 4 0
8877 2135 7 0.4236 28.091222058579515 1.1021146430200361 18.198702229415055 -1 2 1
9372 2300 7 0.4236 26.53351469458171 2.708504577015755 26.443612269917235 0 0 1
8141 1890 7 0.4236 28.461606828696613 0.5885161535042547 24.56236094283112 -1 2 0
8140 1890 8 -0.8472 27.65487863354735 1.1636673722728723 24.69797455706619 -1 2 0
6092 1207 7 0.4236 37.34034425331288 8.646737675878716 24.831209641507563 -1 -1 -1
7863 1797 7 0.4236 21.840877900014938 1.112013679501849 32.39794797827891 0 -1 -3
9469 2333 8 -0.8472 34.10997369838251 3.0901704127322036 18.91429106182327 -1 -1 0
9471 2333 7 0.4236 33.27024376646833 3.615484198614489 19.05176545587678 -1 -1 0
9470 2333 7 0.4236 34.65274486023946 3.5131859040896933 18.188717181766282 -1 -1 0
6784 1438 8 -0.8472 36.70910414663545 3.3688446886711025 22.231710460340633 0 5 -1
2877 135 7 0.4236 33.99041862649019 8.247726796793458 31.90159308765436 0 1 0
6437 1322 7 0.4236 33.34562749935097 6.4586657286254745 20.457699289400416 0 -1 0
6786 1438 7 0.4236 36.5346147367523 3.8455546793730533 21.37014138835373 0 5 -1
4749 759 7 0.4236 36.65217331145859 10.46263113444232 23.126881915953902 0 2 0
7546 1692 8 -0.8472 34.3745681556335 6.583331204330798 17.814490654386407 0 1 0
7548 1692 7 0.4236 35.02883356808402 6.328323967501555 18.526465517880922 0 1 0
9402 2310 7 0.4236 37.19170996196298 6.283737230375774 20.27942436147312 0 -2 0
5589 1039 7 0.4236 36.82789067509518 1.199493465259992 21.010912026334772 0 0 -1
6436 1322 8 -0.8472 32.446091931726244 6.824719722551405 20.69611188214371 0 -1 0
8720 2083 7 0.4236 23.956223842173554 8.167963033465178 33.712414855625205 0 -2 0
9400 2310 8 -0.8472 36.203488807856125 6.157008325219256 20.365208285370365 0 -2 0
7089 1539 7 0.4236 32.33702311278513 3.6376124887377452 24.759826889451976 0 -2 1
4039 523 8 -0.8472 36.878638066996174 4.0261341810589135 16.87892565706849 0 2 0
6785 1438 7 0.4236 36.63821723222363 4.015827766893078 22.990912976479525 0 5 -1
9401 2310 7 0.4236 35.77550832500778 7.027868360813479 20.606943129008517 0 -2 0
2982 170 7 0.4236 19.491126773546327 0.711776135095637 32.67224678306982 1 4 -1
4200 576 7 0.4236 20.513113082576194 13.970678764213984 22.009369842765892 0 -5 -1
8896 2142 8 -0.8472 37.209719558198785 5.348756503356544 24.778284044927837 0 1 2
5587 1039 8 -0.8472 37.0670411677584 0.6684577963533288 20.198010801374938 0 0 -1
7154 1561 7 0.4236 34.16128298389206 0.5162648749039891 16.954656073053044 0 2 0
6514 1348 8 -0.8472 33.95322366576236 0.7431717184295268 21.478035795999766 0 0 1
6516 1348 7 0.4236 34.09826638783329 1.5643635642054818 20.926123737203394 0 0 1
4198 576 8 -0.8472 21.501200888408768 13.954762641721265 22.162435997257514 0 -5 -1
8461 1997 8 -0.8472 24.053340072857008 0.8726649461832031 25.23302677390599 0 -2 -1
4647 725 7 0.4236 24.506795281518997 7.778495349167369 20.562704482225428 0 0 1
4645 725 8 -0.8472 23.783672948297706 8.37848193780285 20.22048916355891 0 0 1
8418 1982 7 0.4236 25.39269470274488 10.171172382399897 24.97975279995224 -1 0 -1
6152 1227 7 0.4236 37.362124947372365 13.339063463582752 19.929650552531392 0 0 0
5605 1045 8 -0.8472 19.644358548160902 8.58320315832102 17.673133976593856 1 -1 0
4646 725 7 0.4236 23.802636946881012 9.243170320023273 20.722440036874968 0 0 1
3152 227 7 0.4236 21.63468414515797 12.062642727445018 25.179300841033015 0 2 0
8416 1982 8 -0.8472 24.678167376147115 9.592851206706452 24.58605781534881 -1 0 -1
3151 227 8 -0.8472 21.742450863568294 11.378175956049224 24.458265521357443 0 2 0
3153 227 7 0.4236 22.712751279580083 11.1656035139773 24.342808877968206 0 2 0
5607 1045 7 0.4236 19.901809916525337 9.20337421470731 16.932116635700037 1 -1 0
7414 1648 8 -0.8472 27.418991064876412 10.203249235416054 32.93590794358724 0 0 -1
4199 576 7 0.4236 21.80519805152788 13.00928553048346 22.279307412225585 0 -5 -1
5772 1100 7 0.4236 25.003806668509647 12.615769578067582 20.026413089893595 0 -2 1
5770 1100 8 -0.8472 25.45036881380044 12.676035799748306 19.13369232856207 0 -2 1
5865 1131 7 0.4236 29.565118359242785 5.908050069607262 24.784909301316908 0 2 0
8417 1982 7 0.4236 24.00074767185285 9.375143782585143 25.28870017448381 -1 0 -1
5106 878 7 0.4236 30.056726242679048 11.802354032524557 21.765731323580784 0 0 0
5846 1125 7 0.4236 28.252220622644995 7.25033514895373 18.286725370062268 0 1 0
9155 2228 7 0.4236 26.510368181890065 9.036064654268811 17.970533044505974 0 2 0
8465 1998 7 0.4236 28.47861203975023 9.81936577455154 23.675914652117953 0 2 2
4798 776 8 -0.8472 26.035548682758353 6.642910039328981 21.401327783303003 0 -1 1
4800 776 7 0.4236 25.817294066161637 6.691903017151948 22.375989095204776 0 -1 1
4799 776 7 0.4236 26.79444946609731 7.261621669521577 21.19818837809138 0 -1 1
9154 2228 8 -0.8472 27.283376100925697 9.605619126452943 17.691129039618914 0 2 0
9156 2228 7 0.4236 27.034224790281343 10.57039805699971 17.775540885168912 0 2 0
9909 2633 10 -1 29.14629810996137 9.205179571069543 21.225986583600463 0 0 0
9830 2554 9 1 29.910474316250138 10.440988439861744 17.74280407669226 0 0 0
5847 1125 7 0.4236 29.32500581163065 7.00103120167921 19.492381240902475 0 1 0
8464 1998 8 -0.8472 28.594314932688285 10.435185333711562 24.455260400028276 0 2 2
8466 1998 7 0.4236 29.49109866868884 10.874516922269834 24.40265630027687 0 2 2
5863 1131 8 -0.8472 28.97164707890754 6.490057850664952 24.228978462207355 0 2 0
5864 1131 7 0.4236 29.53266209610939 7.090795319767211 23.659437485444144 0 2 0
8447 1992 7 0.4236 28.980672548355056 13.302169646323497 19.02792573237194 0 -1 1
4602 710 7 0.4236 24.66717910271749 12.928731086745877 23.431042178000464 0 0 0
5104 878 8 -0.8472 30.423966611065797 12.705953622422074 21.54518040308487 0 0 0
5105 878 7 0.4236 30.657571506878448 12.742727252819751 20.573544332224213 0 0 0
4601 710 7 0.4236 24.959941737249167 11.642298041515005 22.46874973258644 0 0 0
8446 1992 8 -0.8472 28.473505078861443 12.522032152438262 18.661637721228328 0 -1 1
4600 710 8 -0.8472 24.469009230569068 12.510175725780895 22.54473506777294 0 0 0
8448 1992 7 0.4236 27.52797225993195 12.557545401939864 18.985222563230774 0 -1 1
7565 1698 7 0.4236 20.95115862837633 6.59312613539923 32.92892697130847 0 -2 -1
7697 1742 7 0.4236 19.347967272262572 5.340356605567178 19.18393568909174 0 -2 -1
5075 868 7 0.4236 36.70347221924612 10.017218683769643 16.986670527055455 0 -3 0
5771 1100 7 0.4236 24.785362978107795 12.47592651008381 18.414162187009797 0 -2 1
9566 2365 7 0.4236 32.62340166575556 13.75655604330747 22.357653632553877 0 1 2
3824 451 7 0.4236 33.955271813079186 10.014862493540809 19.77721604985406 0 3 0
3823 451 8 -0.8472 34.24308748897694 9.387025270556547 20.50039199894162 0 3 0
3825 451 7 0.4236 35.04630748888726 9.759660295912191 20.96513029681252 0 3 0
9922 2646 10 -1 32.4253285973748 10.955515001718025 24.563512699467378 0 -1 -1
9929 2653 10 -1 32.67111847328577 11.682930346486387 18.149470960855282 0 0 0
9725 2449 9 1 32.518470511251515 8.792819388590244 22.340338834499644 0 0 0
7725 1751 7 0.4236 35.2620162841139 7.410966560685402 24.042290247742752 0 -2 1
7723 1751 8 -0.8472 34.28373186943592 7.376944696999824 23.83783421181923 0 -2 1
7724 1751 7 0.4236 33.76225886144376 7.529238428785286 24.677401329434186 0 -2 1
6151 1227 8 -0.8472 36.577552737782824 13.584914126403753 20.498864223402716 0 0 0
4748 759 7 0.4236 36.99102394500312 11.323708223407928 21.781388273755958 0 2 0
7244 1591 7 0.4236 35.403547956306014 13.658766973163898 29.314122610761597 0 1 -1
5485 1005 8 -0.8472 35.88296091505336 10.314387503874327 25.60560014764395 0 0 1
6153 1227 7 0.4236 35.76252776510591 13.667540209741238 19.925359752805456 0 0 0
4747 759 8 -0.8472 36.64004745078624 10.453438266295457 22.12699763644903 0 2 0
4182 570 7 0.4236 21.316757609736914 2.091892965336333 17.640474973290022 0 0 1
7693 1741 8 -0.8472 25.38082289109184 2.4316818174293506 33.691324240499036 0 3 -2
9866 2590 10 -1 20.02136351978346 3.427134800860016 31.230113814374132 0 0 1
6787 1439 8 -0.8472 24.107039610079198 3.41583653202511 30.153060679445343 0 2 0
2875 135 8 -0.8472 33.04859495896242 8.506084202280169 32.11658087357539 0 1 0
7862 1797 7 0.4236 22.186163286268727 1.5619823062119387 30.86663064844226 0 -1 -3
6788 1439 7 0.4236 23.736828039827287 3.6775086259097978 31.044391855425197 0 2 0
7694 1741 7 0.4236 25.348421256318808 1.7072463477277036 33.00274347955088 0 3 -2
6789 1439 7 0.4236 23.655927087065475 3.946939030409763 29.435824469831726 0 2 0
5735 1088 7 0.4236 21.057336363515123 6.287156722245356 28.16829276825696 0 2 0
5734 1088 8 -0.8472 21.52073489020097 6.227984766076952 29.05246500480038 0 2 0
5736 1088 7 0.4236 20.996353829998167 5.636179917960242 29.66466735402206 0 2 0
8022 1850 7 0.4236 21.224194923361313 0.5296407241779755 27.81916386962481 0 2 -1
8897 2142 7 0.4236 37.81677722725649 6.119020714259652 24.58290072445538 0 1 2
3067 199 8 -0.8472 25.228543896900575 0.5210171632475433 28.796579002979982 1 -2 0
8020 1850 8 -0.8472 22.047068951073047 0.1419921446804875 28.234624041556444 0 2 -1
7861 1797 8 -0.8472 22.36285819276088 0.8806577363846126 31.576965995478712 0 -1 -3
6370 1300 8 -0.8472 33.87604315882402 8.114030611285578 27.02269933200057 0 2 0
7826 1785 7 0.4236 26.271246054261887 6.989198854445435 31.68716493642757 1 0 0
3068 199 7 0.4236 25.18253117641299 1.4904075706585094 29.037754284995792 1 -2 0
5141 890 7 0.4236 26.608212520183805 5.8367311481349065 25.108539594323428 -1 2 0
6670 1400 8 -0.8472 27.386564838472875 5.433657290420664 28.961670150761012 0 -1 1
8519 2016 7 0.4236 30.676144699068175 6.416682995539733 31.433973782525204 0 0 -2
5131 887 8 -0.8472 28.76135080293663 0.8855405048537341 28.523448145915587 0 0 -1
6672 1400 7 0.4236 28.076096617483945 5.812123546860004 28.344167679680723 0 -1 1
9370 2300 8 -0.8472 25.996432159462596 3.3586252924362943 26.981093109168878 0 0 1
6671 1400 7 0.4236 26.899059180449985 4.6912872573893205 28.50207763046125 0 -1 1
5132 887 7 0.4236 28.236577405669973 0.036022162981122714 28.469303934438607 0 0 -1
8518 2016 8 -0.8472 31.367837100631714 5.69509484281256 31.463510141840885 0 0 -2
8520 2016 7 0.4236 30.940274895064185 4.814897515297061 31.257491963069764 0 0 -2
9371 2300 7 0.4236 25.02353874054751 3.1499046634099415 26.88152230790324 0 0 1
5142 890 7 0.4236 25.724440529497286 7.19785369819403 24.92710334587071 -1 2 0
7458 1662 7 0.4236 29.639621806207636 1.8028146145958546 31.915286521555867 0 1 -1
5133 887 7 0.4236 28.160060159486132 1.661484740748396 28.332764093304867 0 0 -1
7456 1662 8 -0.8472 30.547833233283924 2.1951462430239843 31.769586592939557 0 1 -1
7827 1785 7 0.4236 26.03201690021775 5.41413693928818 31.32858991067633 1 0 0
6444 1324 7 0.4236 19.04872770920377 11.598973782116698 23.96086271758333 0 3 1
7358 1629 7 0.4236 31.55239634742339 1.147833065840241 27.768638810038894 0 -1 -1
6590 1373 7 0.4236 36.54068926091072 1.9623242659633178 25.914550985404844 -1 1 -1
7825 1785 8 -0.8472 26.338618623653748 6.053569080685527 32.03365872864641 1 0 0
7457 1662 7 0.4236 30.687653549664624 2.35835225315839 30.79295236406626 0 1 -1
7087 1539 8 -0.8472 31.365780755770714 3.834212492534715 24.894128147153776 0 -2 1
8970 2166 7 0.4236 34.90835472812432 3.731386760839135 28.470814177226437 0 0 -1
6589 1373 8 -0.8472 35.731840145332015 2.5472754450193222 25.974512053355937 -1 1 -1
7088 1539 7 0.4236 30.83467338351259 2.997634493937235 24.759732216763513 0 -2 1
8969 2166 7 0.4236 33.95391897373174 2.420071665809757 28.28072944380914 0 0 -1
6591 1373 7 0.4236 36.00673615385845 3.5054111459657924 25.894459660240912 -1 1 -1
7276 1602 8 -0.8472 33.320907814279956 0.7354641170084004 24.503666089488163 0 0 0
4500 676 7 0.4236 35.50674204447291 0.8818002202657989 29.386054564108328 -1 1 -1
4982 837 7 0.4236 36.423549978439425 6.0223867186039906 28.236395678776766 0 0 1
7359 1629 7 0.4236 32.55882508471584 0.24436415918123874 26.85350393918131 0 -1 -1
7357 1629 8 -0.8472 32.367673973204596 0.5688716281587167 27.779871165206814 0 -1 -1
4981 837 8 -0.8472 35.883548476844375 5.457026773907539 27.612884069177568 0 0 1
7547 1692 7 0.4236 34.33088169636679 7.579844199775629 17.74340297266279 0 1 0
7278 1602 7 0.4236 33.630435834624535 1.1214671854550133 23.634646642628116 0 0 0
7277 1602 7 0.4236 34.079652167678844 0.7299821236998097 25.155031739415683 0 0 0
2671 67 8 -0.8472 34.76333202997881 3.069347262996348 32.238948143645494 0 2 -1
5904 1144 7 0.4236 32.486057129861194 13.687083411791344 27.220863803775142 0 1 0
2672 67 7 0.4236 34.3882743452335 2.9923243691813006 31.31515190593873 0 2 -1
5902 1144 8 -0.8472 31.549013738497536 13.364870913866666 27.355507603242035 0 1 0
8968 2166 8 -0.8472 34.39020454990781 3.022398474230754 28.949203668978093 0 0 -1
2876 135 7 0.4236 32.41966624647174 7.848079227398362 31.702481492265356 0 1 0
2673 67 7 0.4236 34.2799289002067 3.7899923689554815 32.73593124936667 0 2 -1
4498 676 8 -0.8472 35.66165222086154 0.31666479114131657 30.19637855625574 -1 1 -1
9705 2429 9 1 37.31388748146583 2.196177801420573 31.726241619567922 0 -1 0
8142 1890 7 0.4236 27.66279683930918 1.9109640254481723 24.033530890843704 -1 2 0
6372 1300 7 0.4236 34.610169594366496 8.71374900370959 26.704271076374006 0 2 0
7415 1648 7 0.4236 27.89475145004105 11.006974171084579 32.578586844600636 0 0 -1
4712 747 7 0.4236 20.898211069526816 11.247050583926004 28.09132633022234 0 1 0
4713 747 7 0.4236 19.959179993952624 10.713033751249968 26.866714852525337 0 1 0
8463 1997 7 0.4236 24.917683957634587 0.5139384455482049 24.880571086476795 0 -2 -1
9501 2343 7 0.4236 19.23208012165681 12.89998556357083 32.11819913856583 0 0 -1
4513 681 8 -0.8472 21.898940963036726 13.518841859015904 26.74345548735875 0 -4 -1
4711 747 8 -0.8472 20.004196180953105 10.867198886130739 27.853733964041574 0 1 0
9499 2343 8 -0.8472 19.679610486301737 12.064546497377771 32.43719536282317 0 0 -1
7152 1560 7 0.4236 24.01437622708204 9.986114465526294 30.563769641000015 0 0 1
7150 1560 8 -0.8472 23.533760505153083 9.42854409907104 31.2406181399723 0 0 1
7151 1560 7 0.4236 22.922310843322474 8.790192569726194 30.7730320636195 0 0 1
6116 1215 7 0.4236 25.05303602388428 9.802217584053004 27.686645914465437 0 -2 0
6115 1215 8 -0.8472 25.014919703587456 10.793719142051309 27.811031705852407 0 -2 0
6117 1215 7 0.4236 25.823179958485124 11.212845674741104 27.397451669624594 0 -2 0
9595 2375 8 -0.8472 22.8390268911328 5.605871351753224 16.893398298801266 -1 1 1
9500 2343 7 0.4236 19.934117478874704 12.169010657966213 33.39860763143742 0 0 -1
7416 1648 7 0.4236 26.62243741359854 10.495374017204929 33.46521464721271 0 0 -1
6457 1329 8 -0.8472 26.24095794470571 12.932255572113233 25.423052896082474 -1 -2 0
6458 1329 7 0.4236 27.201116891413136 12.949888423579312 25.144154825905098 -1 -2 0
6459 1329 7 0.4236 25.910607099799385 13.868830803581789 25.540079741989704 -1 -2 0
4116 548 7 0.4236 24.478670561941346 13.516802199367906 28.348724087135494 1 3 0
8499 2009 7 0.4236 27.61501622531249 9.293434504850403 26.47723214931967 0 4 1
4107 545 7 0.4236 28.290972787638484 7.176958554241082 30.884989137102092 0 1 0
4106 545 7 0.4236 28.15155650512671 8.715523888371246 31.414145864536145 0 1 0
4105 545 8 -0.8472 28.786837728888248 8.026368352813947 31.06560216875183 0 1 0
8497 2009 8 -0.8472 27.437091312329564 8.336167768490283 26.70523145161044 0 4 1
6472 1334 8 -0.8472 31.125556305672923 12.064086984188885 30.69152505094614 0 0 -2
8498 2009 7 0.4236 27.976579206094602 7.744919053141467 26.10574990745661 0 4 1
6474 1334 7 0.4236 30.976342794 11.12536075180874 31.002215265070276 0 0 -2
6473 1334 7 0.4236 31.98702960231586 12.115002172221015 30.186281116941434 0 0 -2
3369 299 7 0.4236 37.31903217438555 8.550054558400515 31.871774199929398 0 -3 -1
5486 1005 7 0.4236 36.32704358140983 10.843159139911613 26.32892007142753 0 0 1
3367 299 8 -0.8472 36.46910800371899 8.052855580386039 31.6973546677259 0 -3 -1
7564 1698 8 -0.8472 21.679863917196528 6.660425074308248 33.61043982445926 0 -2 -1
6371 1300 7 0.4236 33.073327097255145 8.663696540859297 27.25403139428056 0 2 0
4983 837 7 0.4236 35.15199281666132 6.008429581449446 27.211908390186885 0 0 1
3368 299 7 0.4236 36.6139662685321 7.07716312225983 31.861794548637043 0 -3 -1
5903 1144 7 0.4236 31.311421225093678 12.718412848938337 26.630495805147646 0 1 0
5487 1005 7 0.4236 35.11914779140407 10.839290658728375 25.230011646023843 0 0 1
4515 681 7 0.4236 21.611410410931246 13.498835049737432 27.701018056790307 0 -4 -1
7243 1591 8 -0.8472 35.01791873482378 13.614737076836732 30.23572537300285 0 1 -1
7245 1591 7 0.4236 35.05434299410208 12.672116787196877 30.567599331836945 0 1 -1
2991 173 7 0.4236 23.720654339819667 11.775654141484088 33.389882793488866 0 2 -1
8462 1997 7 0.4236 23.67400384758623 0.23195718879215707 25.900557827606864 0 -2 -1
8898 2142 7 0.4236 36.92560560213092 5.382995443565346 25.736463421784425 0 1 2
4698 742 7 0.4236 26.351315064899246 6.016380112251268 38.91626691594604 0 0 -1
3352 294 8 -0.8472 22.20872018450323 1.9380156396258978 39.489669636631625 0 2 -2
9583 2371 8 -0.8472 21.875019531522177 5.684038743932465 38.33660647866866 0 1 0
9584 2371 7 0.4236 21.365640197774184 6.229015582700094 37.67062318528927 0 1 0
9585 2371 7 0.4236 22.6841348486452 6.191283787768311 38.63331455738188 0 1 0
2579 36 7 0.4236 20.309961440065262 5.090302206982477 40.661027125016 0 2 0
3354 294 7 0.4236 21.583471337417944 1.1585576844178196 39.52851929497221 0 2 -2
3353 294 7 0.4236 22.926709865474564 1.8239192448144068 40.1763084995216 0 2 -2
7995 1841 7 0.4236 25.57842621497996 2.7914324694473645 36.07402152823323 0 0 0
7993 1841 8 -0.8472 25.943721297887578 2.91419442562377 36.99678339866916 0 0 0
8565 2031 7 0.4236 21.673432601507788 4.2887962572512395 36.09736187806959 0 -3 -2
7994 1841 7 0.4236 25.41259005772948 2.364323403986 37.64140877303943 0 0 0
2580 36 7 0.4236 20.709128394320725 3.513189399885993 40.80247501110718 0 2 0
2578 36 8 -0.8472 20.178047480636113 4.260075001905309 41.20261891918565 0 2 0
8564 2031 7 0.4236 21.370654493412584 2.6936029708673876 35.923261781148106 0 -3 -2
8563 2031 8 -0.8472 21.2112252495535 3.601904810968786 35.53651866186817 0 -3 -2
4697 742 7 0.4236 26.05357266003069 4.4604126153816015 38.5201086410344 0 0 -1
4696 742 8 -0.8472 26.20833916657841 5.094890350847318 39.27739686306025 0 0 -1
9073 2201 8 -0.8472 26.049037450903057 13.522776008352201 39.401888493299936 0 1 0
3814 448 8 -0.8472 23.761010386925438 0.27577854151768066 37.33699944816572 0 -1 0
3417 315 7 0.4236 26.412896237809516 13.1265574922893 35.025971870048686 1 3 0
6885 1471 7 0.4236 28.90806807096719 3.3740585752462477 42.706227465138014 0 -1 0
2967 165 7 0.4236 27.406797853915368 0.3806048991338045 39.8122832072574 0 2 -2
2965 165 8 -0.8472 26.813966858332492 1.1613814948229786 39.61495225761506 0 2 -2
2966 165 7 0.4236 26.01499576740145 1.133459497509052 40.21567316931743 0 2 -2
6883 1471 8 -0.8472 28.875633620584217 4.139788822712361 42.06388388106489 0 -1 0
9733 2457 9 1 28.33741738535887 2.591339221898559 38.085331839460814 0 -1 -1
7625 1718 7 0.4236 21.80177196326121 13.05122604816138 44.5035334335957 0 1 -1
9559 2363 8 -0.8472 30.776884033660668 2.3437101614814964 38.990005815293074 0 -1 -1
9844 2568 10 -1 29.355004529507884 0.7689057212543933 35.85902513137568 0 1 1
2684 71 7 0.4236 28.840977223711835 5.3977996666922445 36.582442732651664 1 2 -1
2683 71 8 -0.8472 29.181593888258455 5.051248762841459 37.45644710240521 1 2 -1
2685 71 7 0.4236 29.890923039100667 5.664242646151306 37.80442826421368 1 2 -1
9560 2363 7 0.4236 31.184699137111657 1.7106425356886887 38.33204507806779 0 -1 -1
9561 2363 7 0.4236 30.99716215244477 2.04652146286546 39.91906800575764 0 -1 -1
2798 109 7 0.4236 24.374291482626642 13.460303333776512 47.27655892439062 0 0 -1
8547 2025 7 0.4236 27.80645272895846 7.049991654287344 40.4203544374446 0 1 0
6027 1185 7 0.4236 32.05037112678021 5.359887690233756 35.204055986752635 0 0 0
6884 1471 7 0.4236 27.928318302002197 4.304518096021709 41.789187658683865 0 -1 0
8500 2010 8 -0.8472 28.37495187087924 6.4031613723428995 34.92142438844037 0 2 -1
6686 1405 7 0.4236 35.60594510182768 8.271897107538377 33.790100050864545 0 0 1
6712 1414 8 -0.8472 34.22721023447969 1.4411203415242322 35.806813317692516 0 0 -1
6714 1414 7 0.4236 34.877305397334794 0.6942055875690125 35.667187497633584 0 0 -1
6713 1414 7 0.4236 34.68922925140808 2.316315160102332 35.66338092442498 0 0 -1
9139 2223 8 -0.8472 35.865220214125884 3.6123533972873574 38.89119420583671 0 3 0
9140 2223 7 0.4236 35.50906687329862 4.339368057829973 38.30416397498485 0 3 0
5870 1133 7 0.4236 34.50789502644064 9.63642667416059 39.15874133702479 0 -1 -1
4663 731 8 -0.8472 36.91972373064612 0.08074368443739362 41.45061630627968 0 2 1
9141 2223 7 0.4236 35.36450313260875 3.607520763263646 39.75679178178601 0 3 0
9697 2421 9 1 31.96372341856393 1.572213121999221 34.24445493104332 0 0 0
6908 1479 7 0.4236 33.08544954476694 2.133967899109028 41.76362902178531 0 3 0
6025 1185 8 -0.8472 31.882228974048402 4.534333178771341 34.66536472099954 0 0 0
2748 92 7 0.4236 30.924076154677138 4.644134375540716 41.05399986665831 0 0 -1
2746 92 8 -0.8472 31.83138284325273 5.064567295602822 41.05957671777791 0 0 -1
6907 1479 8 -0.8472 33.68031314264005 2.2118636500125652 40.963585419140585 0 3 0
6909 1479 7 0.4236 33.31168626241527 2.901251676342623 40.340000181688616 0 3 0
6803 1444 7 0.4236 36.94164483155519 5.849349190502796 42.700443271014244 0 2 -1
7242 1590 7 0.4236 35.51474118386179 0.6380607664749359 38.72478060130971 0 0 -1
6026 1185 7 0.4236 31.160981310255636 4.7140030174455365 33.99639485331608 0 0 0
7345 1625 8 -0.8472 19.429206684846708 12.185124265834812 41.4441172142523 0 2 0
6802 1444 8 -0.8472 36.866456747717805 6.476821211908795 41.92544275520026 0 2 -1
6068 1199 7 0.4236 19.328947460386722 10.101346083481477 40.686011414885066 0 -1 0
2951 160 7 0.4236 23.685758990574914 0.767565101356573 50.541728484097625 1 -2 -1
6069 1199 7 0.4236 19.81712123132704 8.564740777553594 40.426863827503 0 -1 0
2990 173 7 0.4236 24.34873999960019 10.542957029140068 34.257404143772945 0 2 -1
6301 1277 8 -0.8472 20.80831140832872 8.573291525107987 38.36861979311858 0 0 0
4838 789 7 0.4236 19.198442444435546 10.968626584409451 47.217831249231395 0 -2 -1
8819 2116 7 0.4236 25.885459493648987 9.884182870621144 37.66840466078743 0 -1 -1
6662 1397 7 0.4236 36.250193992774676 5.903126568518844 36.15036308822751 0 2 -1
5495 1008 7 0.4236 25.255513364596464 8.262511470247242 39.7539583713968 0 0 0
7368 1632 7 0.4236 23.565538740258543 11.660105469541787 40.329073552245134 0 4 -1
7366 1632 8 -0.8472 23.867212360087724 11.68117838009472 41.282252075391725 0 4 -1
7367 1632 7 0.4236 23.31406312748166 12.339759215442907 41.792445527353465 0 4 -1
5496 1008 7 0.4236 23.927123673796807 9.118653879670859 40.16508887063454 0 0 0
5494 1008 8 -0.8472 24.255579220914157 8.271696418246723 39.747021716409975 0 0 0
6303 1277 7 0.4236 21.465845102843893 9.241581814706352 38.71652456272735 0 0 0
4087 539 8 -0.8472 22.85224614336788 11.202584399397795 38.58108469911255 1 4 0
4089 539 7 0.4236 23.71225202220051 10.973441300736495 38.125142152168245 1 4 0
4088 539 7 0.4236 22.477353672738534 12.040301397803088 38.18398715772246 1 4 0
6067 1199 8 -0.8472 19.398824846048115 9.188139178130024 41.08747192212089 0 -1 0
6302 1277 7 0.4236 20.548522772004258 8.8166354286784 37.43411785488539 0 0 0
2989 173 8 -0.8472 24.48385589151039 11.491209200925661 33.9700677566054 0 2 -1
8719 2083 8 -0.8472 24.23573097254788 8.47291889270675 34.62284221991503 0 -2 0
7566 1698 7 0.4236 22.031904523390686 5.746694743832285 33.81333007367368 0 -2 -1
3416 315 7 0.4236 27.089984358853332 12.110820499888723 36.110617714571816 1 3 0
8721 2083 7 0.4236 24.657212572950094 7.711082295401456 35.11473493652702 0 -2 0
7484 1671 7 0.4236 23.42196023603028 13.067361560505546 50.52396372842095 0 1 -1
6433 1321 8 -0.8472 20.17414092565884 9.161515206421617 35.04213687480585 0 0 -1
6435 1321 7 0.4236 20.295453996162088 10.030007988916486 34.561508640596145 0 0 -1
3946 492 8 -0.8472 33.03178754287237 11.288155146120786 43.75215178288727 0 3 -1
4094 541 7 0.4236 32.10749151956234 8.225904339994777 36.47229559661288 1 2 0
4454 661 7 0.4236 30.75063616436157 13.552458095785898 37.26490702581536 0 0 -2
7347 1625 7 0.4236 19.95068002176695 12.97598286317011 41.12379149351497 0 2 0
8501 2010 7 0.4236 28.610992113916392 7.364001924800319 34.77626756142538 0 2 -1
8057 1862 7 0.4236 19.250496498086047 6.260159688807296 49.46650159839781 1 4 0
4453 661 8 -0.8472 30.91182275331528 12.792206068334876 36.63559315808071 0 0 -2
8545 2025 8 -0.8472 27.411148626094608 7.87363146766279 40.013719012625224 0 1 0
8818 2116 8 -0.8472 26.336706445867563 10.775542684879541 37.62534512482215 0 -1 -1
8546 2025 7 0.4236 28.125395685581054 8.56384538236684 39.89771784156153 0 1 0
9940 2664 10 -1 29.95690566190245 9.813242164321629 38.34999720818391 0 0 -1
8820 2116 7 0.4236 27.254418490263134 10.703766785908037 38.01605423396381 0 -1 -1
5238 922 7 0.4236 30.86736694531223 7.901966925549271 41.209489731798264 0 0 0
5236 922 8 -0.8472 30.88324166232087 8.124209756623937 42.18435187519648 0 0 0
9075 2201 7 0.4236 26.033824091192233 12.80232593210447 38.70854848121468 0 1 0
4455 661 7 0.4236 30.528026336727248 11.95317631760696 37.02124854884745 0 0 -2
9210 2246 7 0.4236 28.523037954642277 13.805296005290801 48.85853741038004 0 1 0
3185 238 7 0.4236 33.851979160888426 8.32268792161927 47.0113075536841 0 0 0
8109 1879 7 0.4236 29.756995671439242 9.616700283927006 42.65337683133674 0 2 -1
7695 1741 7 0.4236 26.33276009892577 2.683579752534063 33.86557408336778 0 3 -2
3815 448 7 0.4236 23.117644482512446 0.6048637707111072 38.02821822843643 0 -1 0
8108 1879 7 0.4236 29.491843563326945 10.902682314159627 41.68251574759856 0 2 -1
8107 1879 8 -0.8472 29.323435085498502 10.515524114440806 42.589018660430945 0 2 -1
3415 315 8 -0.8472 27.23532192698699 12.9335706870569 35.56110940963305 1 3 0
6661 1397 8 -0.8472 37.1118652608855 6.1289157119253375 36.604832150837595 0 2 -1
4095 541 7 0.4236 32.03846780238425 8.6663851735611 34.90135986866241 1 2 0
4093 541 8 -0.8472 32.53500464951994 8.11857906188555 35.574679849044465 1 2 0
8026 1852 8 -0.8472 33.73585977497384 12.554550951394088 34.69695691714297 0 1 -1
7317 1615 7 0.4236 35.04376063199161 11.883069066688671 42.42219826417829 0 0 -2
5882 1137 7 0.4236 36.17577158107947 11.618737161038675 35.398353049331 0 0 0
5881 1137 8 -0.8472 36.9941122900725 11.63281527366906 35.97291433154781 0 0 0
7923 1817 7 0.4236 33.2703123033637 11.921161669169509 38.56115626523451 0 -1 0
7921 1817 8 -0.8472 33.02370354441896 11.582153639245744 39.46904274149131 0 -1 0
7922 1817 7 0.4236 32.27774744543402 10.921259434913157 39.38676955078257 0 -1 0
9745 2469 9 1 37.34243073316129 8.970714737289946 36.657250902234274 0 0 0
5869 1133 8 -0.8472 34.80130492369499 8.721649676571337 38.88108342980669 0 -1 -1
5871 1133 7 0.4236 34.203337567730664 8.038330615571763 39.3000227732167 0 -1 -1
5883 1137 7 0.4236 37.285598248540225 12.578825611565069 36.11469218003119 0 0 0
8027 1852 7 0.4236 32.92002179449169 12.397545755834862 35.25351600995093 0 1 -1
7316 1615 7 0.4236 34.81307841209506 12.238375234533045 40.84512187845632 0 0 -2
7315 1615 8 -0.8472 35.40555127777743 12.385802182902037 41.637107707346274 0 0 -2
6685 1405 8 -0.8472 35.54538583400762 8.26776589212895 34.78825623664789 0 0 1
5915 1148 7 0.4236 19.581265064921027 6.077306365436813 45.32785225538852 0 -1 0
6434 1321 7 0.4236 20.72506200265788 8.454973335658348 34.597969316745484 0 0 -1
6687 1405 7 0.4236 34.599803889698336 8.438059927241339 35.065520145653274 0 0 1
7365 1631 7 0.4236 37.61763069022445 10.502935845493433 48.535660506117985 0 5 -1
9917 2641 10 -1 37.89481701574645 2.8158569650673675 34.613001667981635 0 0 0
7114 1548 8 -0.8472 28.895591493004023 13.867042048092609 40.36374785865156 0 3 -2
9079 2203 8 -0.8472 21.602196400311865 4.155589788710345 49.45794233820176 0 -1 0
8669 2066 7 0.4236 22.66212469532368 3.08091117802587 44.307259421105556 0 1 0
8670 2066 7 0.4236 21.650688716431066 3.1260379143560497 43.02601484152818 0 1 0
2800 110 8 -0.8472 24.470072042251346 0.731562172149577 41.75305281138879 1 0 -1
2802 110 7 0.4236 24.969978610504942 0.1729625592308762 42.414913871457244 1 0 -1
6525 1351 7 0.4236 24.629265441724037 1.704070900525889 47.55649118260076 0 -1 0
6524 1351 7 0.4236 23.38043114431692 2.5767697748362863 46.96875288120587 0 -1 0
6523 1351 8 -0.8472 24.278865662006698 2.192059041482137 46.75706152019523 0 -1 0
2801 110 7 0.4236 23.770753499339765 1.2655094212458677 42.22829390343901 1 0 -1
8668 2066 8 -0.8472 22.604467688619007 3.2032203518343505 43.31644342143829 0 1 0
7572 1700 7 0.4236 25.493074758641132 5.887676173869648 41.44693981302195 0 -2 0
7570 1700 8 -0.8472 25.18825980376661 5.920485612551421 42.39878616682697 0 -2 0
7571 1700 7 0.4236 24.600958506891565 5.133548005029201 42.58801208083892 0 -2 0
4780 770 8 -0.8472 22.144326282911127 6.290547212899869 44.29957419485537 0 0 -2
2567 32 7 0.4236 20.09187141946534 8.793967239499095 49.86907163475604 0 1 0
9081 2203 7 0.4236 21.877265857260483 3.19430143303283 49.474117451687626 0 -1 0
4782 770 7 0.4236 22.742011838663934 6.017357907786007 43.54582382077609 0 0 -2
4750 760 8 -0.8472 36.154481825148046 0.38758528851070645 48.08126195584533 0 2 0
6449 1326 7 0.4236 21.13243036480425 6.1841470473422335 47.79135976857604 0 0 0
3184 238 8 -0.8472 34.61560366812346 7.680087061421135 46.948518995975434 0 0 0
2950 160 8 -0.8472 22.994482228486124 1.0698919590340834 49.8854243097252 1 -2 -1
9080 2203 7 0.4236 21.085333245290805 4.368379544930682 50.28714261723281 0 -1 0
2819 116 7 0.4236 27.31980093689706 4.876758874749234 45.59113408533541 0 3 1
4888 806 8 -0.8472 31.541495426321216 0.5475001963799015 49.00609957368686 0 2 -2
9516 2348 7 0.4236 30.224840900707544 5.376930594248045 45.246533529692805 0 1 -2
8281 1937 8 -0.8472 29.172727359935344 3.063583695488598 48.46938251764309 0 1 -1
8168 1899 7 0.4236 27.381485770374447 1.8390136153694197 45.715698368299485 0 2 0
8167 1899 8 -0.8472 26.844601129536326 2.3181668275811864 45.021315737764226 0 2 0
8169 1899 7 0.4236 26.12458746156953 2.8511241002412238 45.465767034767346 0 2 0
8283 1937 7 0.4236 28.83512731805184 3.0130982135855406 49.40931748801308 0 1 -1
8282 1937 7 0.4236 30.154294241090124 3.2545270103739883 48.47757848479886 0 1 -1
9514 2348 8 -0.8472 31.004851297532177 5.194758933250929 45.84519648449444 0 1 -2
9515 2348 7 0.4236 30.81180907866401 5.547459677126591 46.76080389651445 0 1 -2
8526 2018 7 0.4236 31.877828404145042 7.158216379845519 50.08115230907781 0 -1 0
5439 989 7 0.4236 31.663836659776017 0.2943600515624318 42.685354143444194 0 2 -1
4889 806 7 0.4236 32.3621369408092 1.1170676095319265 49.05236545269511 0 2 -2
2818 116 8 -0.8472 27.785345124194755 5.319077425762073 46.35769982148887 0 3 1
2820 116 7 0.4236 27.82893389758536 4.6865555378507056 47.13101498877404 0 3 1
9579 2369 7 0.4236 27.65724063483373 7.634020963546838 50.39963853029235 0 3 0
9577 2369 8 -0.8472 26.81642256059551 7.307539809499833 49.96785727571922 0 3 0
9578 2369 7 0.4236 26.78228134292614 7.62696979688247 49.02086260706668 0 3 0
3531 353 7 0.4236 37.84530890268708 2.5434712608278707 44.20361669335059 0 0 0
5129 886 7 0.4236 32.93787668068713 2.1573791387973262 45.96032279120425 0 -1 0
5130 886 7 0.4236 33.86708091109127 2.8017629701959974 47.1384465782998 0 -1 0
4751 760 7 0.4236 36.94152029633383 0.9727449335629332 48.2766056500866 0 2 0
9269 2266 7 0.4236 32.91459910021006 6.076529944823078 44.64605147491419 1 -1 1
2747 92 7 0.4236 32.11250619596544 5.238160891006385 42.00341734673491 0 0 -1
8524 2018 8 -0.8472 32.71626994079733 6.623335312259685 49.97666152860702 0 -1 0
5438 989 7 0.4236 30.787301007812196 0.8678288996982615 43.93812916612122 0 2 -1
9645 2391 7 0.4236 29.812354181648406 0.7325786845041711 47.01471845221402 0 2 1
5437 989 8 -0.8472 31.44834832275344 1.106941858599069 43.22690364760975 0 2 -1
3948 492 7 0.4236 33.58240002648474 10.762171472517116 44.400354840309255 0 3 -1
3529 353 8 -0.8472 37.75015963455469 3.5387798421268157 44.22115977468651 0 0 0
8752 2094 8 -0.8472 33.62307366471071 3.8696233326651526 48.90844197186129 0 1 -1
3186 238 7 0.4236 34.46571017029574 6.92133191664707 47.58241385529491 0 0 0
8753 2094 7 0.4236 33.14397636142613 4.719924546178144 49.1262821123733 0 1 -1
5128 886 8 -0.8472 33.812341430084906 2.087808273776752 46.44039722498473 0 -1 0
4021 517 8 -0.8472 35.01902981063711 8.773193611825434 50.508112267111954 0 0 -1
8754 2094 7 0.4236 34.310560399516135 3.6850535186990525 49.61079252866325 0 1 -1
3866 465 7 0.4236 36.494326870360574 2.2485200639219696 50.4349170608396 0 4 -1
7051 1527 8 -0.8472 37.10051728301044 6.60514668628063 49.517298416837555 0 2 -1
7346 1625 7 0.4236 19.874231175130774 11.797134246874004 42.25122136285447 0 2 0
8793 2107 7 0.4236 21.17390718809478 9.605638651478131 42.65806524862385 0 1 -2
6450 1326 7 0.4236 21.69304289019109 7.714096203843521 47.683674696611064 0 0 0
8792 2107 7 0.4236 22.72192998694732 10.121881149011841 42.71926901321622 0 1 -2
4781 770 7 0.4236 22.05473074148043 7.286473256921554 44.30977242004112 0 0 -2
7626 1718 7 0.4236 20.786709616609876 13.873906103943588 43.524006623190594 0 1 -1
8791 2107 8 -0.8472 21.93627843301179 9.830343650798158 43.264940770974995 0 1 -2
6684 1404 7 0.4236 23.09454560457712 9.972026502850996 45.74445369271107 0 0 0
9944 2668 10 -1 21.941732951719626 12.708163564763932 48.189450792248074 0 0 -1
6683 1404 7 0.4236 22.852124016572684 10.556419471103153 47.24989162533503 0 0 0
7624 1718 8 -0.8472 21.64112348496988 13.355910980714167 43.56472601351776 0 1 -1
8130 1886 7 0.4236 37.5103547740606 9.236567803048537 39.83904894890445 0 1 1
6448 1326 8 -0.8472 20.967852872769484 7.134512942997988 48.05540427297385 0 0 0
6682 1404 8 -0.8472 23.12470662494525 9.75347710981787 46.71981343247968 0 0 0
8568 2032 7 0.4236 25.67118345948106 10.92589716572784 48.25489196090048 0 -2 -2
5603 1044 7 0.4236 31.97562585993973 11.119619392764742 50.21821234512207 0 0 1
2952 160 7 0.4236 22.28422627295725 0.3707210734007554 49.80359059729529 1 -2 -1
2797 109 8 -0.8472 25.278987752206802 13.881820576798226 47.33859516392249 0 0 -1
6804 1444 7 0.4236 36.3813666633891 6.025096594024779 41.17668875358134 0 2 -1
2959 163 8 -0.8472 28.86017064830082 11.691103788129263 45.35575603561742 1 2 -1
2960 163 7 0.4236 29.567147751309015 12.381297434798675 45.20143038425289 1 2 -1
2961 163 7 0.4236 28.872322984144084 11.02831915813679 44.607044048890444 1 2 -1
7607 1712 7 0.4236 38.053646389690954 11.464675775664404 43.106000197172946 0 -1 0
8567 2032 7 0.4236 25.626918858283233 9.747599106156148 47.12516588995368 0 -2 -2
5237 922 7 0.4236 31.515174121007732 7.509333633514155 42.65614505285924 0 0 0
7052 1527 7 0.4236 37.95155717693138 6.990862424111008 49.16099131643587 0 2 -1
8769 2099 7 0.4236 25.995382904875644 12.22364231316379 43.24000601339283 0 1 -1
8566 2032 8 -0.8472 26.12119056316689 10.097696855432764 47.92085882907689 0 -2 -2
8767 2099 8 -0.8472 26.002040143261894 13.219076387934217 43.33522654647275 0 1 -1
8768 2099 7 0.4236 25.65677117601868 13.63662736175762 42.49472621477507 0 1 -1
9208 2246 8 -0.8472 29.286486481834423 13.550498274962317 48.26505205783202 0 1 0
9842 2566 10 -1 32.12684585371414 10.086619714033988 47.62357403415263 0 1 -1
9789 2513 9 1 28.893480193721548 10.91084843499458 47.79697231315001 0 0 -1
7611 1713 7 0.4236 28.56997615724021 7.340219469252911 47.11406700860714 0 2 -1
7610 1713 7 0.4236 29.97016334601874 8.178164141751209 47.051205908436366 0 2 -1
7609 1713 8 -0.8472 29.02075175479957 8.196954893570306 47.364678201454474 0 2 -1
3947 492 7 0.4236 32.0955043531363 10.9369299684825 43.74826000147618 0 3 -1
7880 1803 7 0.4236 37.611323553195476 9.095824598577762 46.57072310789055 0 0 -1
9447 2325 7 0.4236 32.91949585088474 13.521641163655193 43.93782170311843 0 1 -1
7363 1631 8 -0.8472 38.02729635037474 10.111796619145288 49.359786940094615 0 5 -1
4193 574 7 0.4236 35.383763319996554 12.298799602971027 47.072670831297444 0 1 1
7364 1631 7 0.4236 37.322395127321876 9.643116424240993 49.892190280750604 0 5 -1
4194 574 7 0.4236 34.9017124082888 10.84206556514275 47.63140106343876 0 1 1
4192 574 8 -0.8472 35.67983418486042 11.46264231100261 47.53438877250824 0 1 1
9270 2266 7 0.4236 34.30350606103387 6.5276477616584705 43.91525957192615 1 -1 1
9268 2266 8 -0.8472 33.35529101659519 6.247863921461808 43.76489564821787 1 -1 1
4752 760 7 0.4236 35.550096805117356 0.8479369235809906 47.43103470878846 0 2 0
7053 1527 7 0.4236 36.48912186977827 7.346250745876352 49.79471749747631 0 2 -1
8307 1945 7 0.4236 36.8096332772484 13.275028707820661 49.47833709260602 0 -1 -1
4022 517 7 0.4236 34.30555755091918 8.779487177784455 49.80745685904485 0 0 -1
8502 2010 7 0.4236 28.095521864233906 5.993704474616952 34.05294063228753 0 2 -1
2568 32 7 0.4236 20.609688996007012 10.25490119026041 50.383040050215634 0 1 0
9643 2391 8 -0.8472 29.878663317956708 0.183285358421491 46.18172365479558 0 2 1
7116 1548 7 0.4236 28.062006369890085 13.474116397044961 39.97548797541045 0 3 -2
5241 923 7 0.4236 35.285377678009986 0.1416779624407366 43.43097022947047 0 0 -1
2566 32 8 -0.8472 19.90706579906004 9.55211069932859 50.49442402620155 0 1 0
8305 1945 8 -0.8472 37.303045414483776 13.65356539812683 50.2614427779356 0 -1 -1
6663 1397 7 0.4236 37.82917959640935 5.509387727751132 36.28601296944336 0 2 -1
8028 1852 7 0.4236 33.51731353035426 12.398485912682462 33.73369092115092 0 1 -1
5230 920 8 -0.8472 21.871195121876312 17.53313027775581 7.671018194504681 0 0 -1
5232 920 7 0.4236 21.197803054056443 17.49587307177033 6.932671991812939 0 0 -1
5231 920 7 0.4236 22.78013912143209 17.336479813215774 7.303391417981099 0 0 -1
5784 1104 7 0.4236 21.705322399063007 15.602288155378478 0.9060090273400603 0 0 1
5872 1134 8 -0.8472 25.499701442864957 18.993695814454885 6.80666728041005 0 0 1
5783 1104 7 0.4236 21.692146956561707 16.061656626320442 2.472991410786431 0 0 1
5782 1104 8 -0.8472 21.827631651421374 16.37232296563449 1.5321776187540912 0 0 1
8609 2046 7 0.4236 19.454375684685022 18.228356122679624 4.792285223391779 0 0 1
8608 2046 8 -0.8472 20.395411379206358 18.14046052939109 4.4655954397396815 0 0 1
4222 584 8 -0.8472 26.781189029072884 25.460555204364923 0.12878732294574985 0 1 1
8387 1972 7 0.4236 24.28828605026969 17.422189259828105 1.4687905390992808 -1 0 -1
2637 55 7 0.4236 20.571496651405948 18.263620247078215 0.09342626313795381 0 1 0
8610 2046 7 0.4236 20.756054287276363 19.04562633176564 4.240625241014725 0 0 1
9109 2213 8 -0.8472 34.38861173039435 26.602556645936236 14.410441464041382 0 0 3
8386 1972 8 -0.8472 25.284184543911454 17.492648707251877 1.4120294257940285 -1 0 -1
9358 2296 8 -0.8472 23.569505092515413 19.30509981070226 3.9910921852421444 0 -1 0
9360 2296 7 0.4236 24.023368053143408 18.541420511344377 3.5319596968393636 0 -1 0
9359 2296 7 0.4236 23.979417505837922 19.443105898137407 4.892716486861503 0 -1 0
5874 1134 7 0.4236 25.478638948527685 19.712098510904585 7.501975923584466 0 0 1
4109 546 7 0.4236 20.063146657972567 14.575848783049675 6.339629502924762 1 -2 0
4555 695 8 -0.8472 28.454929315168744 17.868678800292077 1.2805674023245042 0 -2 2
4556 695 7 0.4236 28.379139525189622 18.457012746366225 0.475508835607459 0 -2 2
6380 1303 7 0.4236 28.8603633932164 19.993130535914148 5.1603773869865215 0 -3 0
6379 1303 8 -0.8472 29.70370154101119 20.38768914011817 5.52521235184274 0 -3 0
9797 2521 9 1 20.17623977889176 21.554753117676345 0.16652829209440306 0 -2 0
6381 1303 7 0.4236 30.456242812625188 20.210425547943547 4.89097303951771 0 -3 0
2786 105 7 0.4236 27.247391885019713 15.215171526405735 4.307330798846561 0 -3 2
2787 105 7 0.4236 26.742415028750713 16.465318064899307 5.2286117794791895 0 -3 2
2785 105 8 -0.8472 27.50750466527798 15.851697509071418 5.0333996856395125 0 -3 2
4557 695 7 0.4236 27.68233086584587 18.03939162915952 1.8920810357408933 0 -2 2
8817 2115 7 0.4236 21.737662536809054 27.933962436327654 2.007577655174582 0 2 1
7882 1804 8 -0.8472 30.674613663101145 16.636427177068047 3.5208935096149028 0 -2 0
8388 1972 7 0.4236 25.536480798239424 17.987094037730834 0.5802416248334497 -1 0 -1
6028 1186 8 -0.8472 32.10066856694478 23.879604929822932 9.575804639966458 0 -1 -1
5873 1134 7 0.4236 25.572390535428166 18.10113634110842 7.2516998607347585 0 0 1
7884 1804 7 0.4236 30.05065191915676 16.379728742806197 4.258984489546211 0 -2 0
9482 2337 7 0.4236 29.359513043359044 17.62227393434643 9.706021163774782 0 -1 0
9748 2472 9 1 31.05223627810029 20.0068305188691 7.926907302942118 0 -1 0
4769 766 7 0.4236 29.65277461943744 26.93818735520703 0.34287236210090427 0 3 1
7883 1804 7 0.4236 30.150457558090576 16.814251152027246 2.688043403776594 0 -2 0
4419 649 7 0.4236 19.765956852073106 22.121365411734402 3.300562005897151 0 0 -1
8206 1912 8 -0.8472 31.517660781068912 19.360155844813235 1.403137112483038 0 1 2
8207 1912 7 0.4236 32.40808078041498 19.01592373805712 1.7008897498514164 0 1 2
6094 1208 8 -0.8472 32.13154097782907 17.478922651028718 7.296486667066771 0 -1 0
8208 1912 7 0.4236 31.033532932992085 18.64279092798464 0.9021302484794063 0 1 2
9953 2677 10 -1 35.78886346110352 20.003055897283343 4.657950652452601 0 1 0
9302 2277 7 0.4236 32.48050175460693 15.502348715377469 0.7519359309144323 0 1 1
9815 2539 9 1 37.562589256954546 17.27276806477794 4.092214298554205 0 0 0
6096 1208 7 0.4236 32.95697279815163 17.17019410624168 6.823888358564583 0 -1 0
6831 1453 7 0.4236 33.559219329157216 21.100175049148426 5.955371570648211 0 -1 0
6829 1453 8 -0.8472 32.714053607436185 21.45847109267546 6.35200662111487 0 -1 0
3715 415 8 -0.8472 33.80184719517306 17.01566119236544 4.577427115580042 0 -2 0
2707 79 8 -0.8472 34.66650365151326 15.50374898606575 7.294764352053112 0 0 -1
5436 988 7 0.4236 37.962818852931754 25.698494342405784 9.99506091471481 0 1 1
9654 2394 7 0.4236 37.53085744390215 14.650588147733787 13.964668089532989 0 -1 1
6095 1208 7 0.4236 32.00633336876396 16.944357699568112 8.132287830689545 0 -1 0
9399 2309 7 0.4236 37.221055824487564 20.926348740779865 6.907284213341985 0 2 1
3716 415 7 0.4236 34.26649308904795 17.837782488732582 4.248457391899712 0 -2 0
3904 478 8 -0.8472 36.97330239367457 14.72183948367966 3.7061756761552758 0 -1 0
2708 79 7 0.4236 34.51101209356613 15.857477673355017 6.372431081288903 0 0 -1
9110 2213 7 0.4236 34.33752805380499 27.014752888438448 15.320104143707121 0 0 3
3717 415 7 0.4236 33.269119384935706 16.61338241842416 3.832864703339022 0 -2 0
5057 862 7 0.4236 36.79379179092819 14.158418688842245 10.095727449239673 0 -2 -2
6723 1417 7 0.4236 35.5565605124353 19.679933377048332 1.549052274788674 0 -2 0
6721 1417 8 -0.8472 34.91372231691935 19.21417279182604 0.9409189246111371 0 -2 0
5938 1156 8 -0.8472 37.78479876242034 16.97780050799263 1.4620929368722868 0 1 1
8334 1954 7 0.4236 26.7794908416448 15.733637268961536 1.345490028498532 0 2 1
3749 426 7 0.4236 19.62623753812167 26.762768835729837 9.33625895653498 1 1 0
9691 2415 9 1 37.59398612416127 22.208686381980762 9.77051185992619 0 -1 0
8816 2115 7 0.4236 20.9957716398067 26.55552612076482 1.5426710933348462 0 2 1
5442 990 7 0.4236 31.49125545511743 14.176110822894916 6.188378616915298 0 0 0
2569 33 8 -0.8472 20.91680405292353 25.515789242842395 5.830814699960695 0 -5 -1
2570 33 7 0.4236 21.156284943541483 26.09104948667993 6.612943060990542 0 -5 -1
2571 33 7 0.4236 21.595971643735727 25.637705704746136 5.107027497228958 0 -5 -1
5707 1079 8 -0.8472 24.542552094164662 25.923084757433482 2.732779588744187 0 3 0
5709 1079 7 0.4236 24.265272409029723 25.59050002106035 3.634169347650171 0 3 0
8815 2115 8 -0.8472 21.826177206587364 27.105642232712906 1.454358610023037 0 2 1
5708 1079 7 0.4236 23.733672013340104 26.21249038616049 2.220961771915809 0 3 0
4223 584 7 0.4236 26.648068108983082 25.10868397877792 1.0553217353644233 0 1 1
7487 1672 7 0.4236 25.01065015283323 26.035296440459394 6.301225070808546 0 -1 -2
7486 1672 8 -0.8472 24.54024614280162 25.320998541961952 5.783056455867138 0 -1 -2
7562 1697 7 0.4236 35.02294679915282 20.46673521139844 9.527058858745594 0 0 0
7488 1672 7 0.4236 24.862741069888788 24.4235836871807 6.08412730660017 0 -1 -2
7937 1822 7 0.4236 22.710128898410456 20.169739132021917 2.024935669956648 0 0 1
7938 1822 7 0.4236 23.16665438423101 20.42150367951076 0.47741322788388035 0 0 1
3905 478 7 0.4236 36.18139166808444 14.182191614657622 3.991934224170547 0 -1 0
9606 2378 7 0.4236 26.484067287028793 20.435975234190916 3.816551912248439 0 0 0
9604 2378 8 -0.8472 27.080709687334018 20.671497821967527 3.049383755674503 0 0 0
9605 2378 7 0.4236 26.67613622966873 20.33796307587141 2.1978704327407477 0 0 0
2625 51 7 0.4236 31.40279600397356 27.593507314027 6.468153593925906 0 -1 -1
9423 2317 7 0.4236 28.17770874598668 25.3681117532386 3.961874743531412 0 3 1
9422 2317 7 0.4236 29.20379789293312 24.741287753586775 2.8569496091400586 0 3 1
4768 766 8 -0.8472 29.036996658016452 27.725546841559094 0.31316014029980715 0 3 1
9791 2515 9 1 31.653316475604726 22.31781024785501 0.9750087811408075 0 -1 0
6510 1346 7 0.4236 37.7229381909089 23.370795326269764 4.280694715799007 0 -2 0
7327 1619 8 -0.8472 29.774064983308357 22.461146342631423 2.8351464939226565 0 0 -2
7329 1619 7 0.4236 29.828042815628326 22.593183838669386 3.8249206587922635 0 0 -2
7328 1619 7 0.4236 28.88985587839091 22.05727761923413 2.6004873692900756 0 0 -2
9421 2317 8 -0.8472 28.64399540382407 25.535514204722965 3.0932244235808213 0 3 1
4224 584 7 0.4236 27.18349961569302 26.374936473383144 0.17410417536760667 0 1 1
7943 1824 7 0.4236 32.556325605080765 27.105303696101096 3.678996133510584 0 0 0
7691 1740 7 0.4236 28.009358805290642 25.101516825183 6.63320147333545 0 -2 -1
7690 1740 8 -0.8472 27.426536130439167 25.338703216338892 7.410415060620097 0 -2 -1
9007 2179 8 -0.8472 29.591775244392476 24.089953829142413 5.469784547181454 0 -1 1
9009 2179 7 0.4236 29.565107128849185 23.26949647483673 6.040870221768821 0 -1 1
7692 1740 7 0.4236 27.648934979813546 24.748247316311634 8.186237860216606 0 -2 -1
9008 2179 7 0.4236 30.511686996912555 24.48147412762894 5.491576456305871 0 -1 1
7535 1688 7 0.4236 36.10465697571689 23.85346476917282 0.12090901160321671 0 -1 0
9002 2177 7 0.4236 37.804402274481696 21.781227340252435 14.219214887337124 0 -3 -2
9084 2204 7 0.4236 34.76612244062256 26.971027177070276 0.952540059159747 0 -2 0
9905 2629 10 -1 35.98610082759406 24.633115065945503 11.327087808992953 0 0 0
8332 1954 8 -0.8472 26.73723641070192 14.80737156083085 0.9709949941858347 0 2 1
8173 1901 8 -0.8472 37.43994225313998 26.16665250389915 15.055437524465951 0 0 0
6830 1453 7 0.4236 32.5957675782588 22.412928914055314 6.078110239967853 0 -1 0
9082 2204 8 -0.8472 35.311800360429004 27.696537515991324 1.3719093187880549 0 -2 0
4188 572 7 0.4236 20.86785451975781 19.473903454091836 16.81148474316896 0 2 -1
7897 1809 8 -0.8472 33.571002185691775 22.421071428901463 2.7983646825590816 0 -2 0
8729 2086 7 0.4236 36.917283325754525 23.56745793919799 6.900611672246428 -1 0 1
7899 1809 7 0.4236 34.14760833297715 21.80801045911804 3.338440705135479 0 -2 0
8728 2086 8 -0.8472 36.41325341744084 24.425932027496035 6.9953541482280395 -1 0 1
7942 1824 8 -0.8472 32.5070455313267 27.588198909476333 2.804705527639917 0 0 0
7898 1809 7 0.4236 33.51446527848343 23.31073837171647 3.2514613056020853 0 -2 0
8730 2086 7 0.4236 35.73447306967215 24.496336489979186 6.26439534643164 -1 0 1
9843 2567 10 -1 33.1237932481191 25.040128958338833 5.822614101084261 0 -2 0
6722 1417 7 0.4236 35.374203763554 18.98146220257222 0.0842961067477494 0 -2 0
3169 233 8 -0.8472 35.72247453878187 28.063978166094163 8.662428889756049 1 -4 0
7944 1824 7 0.4236 32.506421051525784 26.92434892256232 2.056839668012312 0 0 0
8175 1901 7 0.4236 37.82874853045975 25.25086033224762 14.954668405679636 0 0 0
8783 2104 7 0.4236 37.184663619842304 26.432971777033462 1.4781472718023905 -1 -1 0
4808 779 7 0.4236 23.673100306829014 15.329795368559857 10.829265726511359 0 -2 1
7936 1822 8 -0.8472 22.41678236634302 20.512921443565197 1.1326498187566554 0 0 1
3146 225 7 0.4236 21.719882531117907 24.66227332186659 10.676438015373872 0 -2 1
3961 497 8 -0.8472 20.637828549897225 17.692265186079897 14.958786129898144 0 2 1
4910 813 7 0.4236 19.043847917219676 23.56516359561886 14.823241510056032 0 -5 -1
9090 2206 7 0.4236 33.78405818261421 24.364150500989897 16.70680897883535 0 2 0
4807 779 8 -0.8472 22.789996872725617 15.59484816701556 11.216403390083016 0 -2 1
9651 2393 7 0.4236 19.889530088853927 20.09133690902275 9.932241770817118 0 -3 2
9205 2245 8 -0.8472 23.670321096115043 18.32029601912033 14.696483798310556 0 -3 0
9206 2245 7 0.4236 24.116161687999636 18.567633700655353 15.55674554185825 0 -3 0
4809 779 7 0.4236 22.316463869348905 16.203935914945347 10.580180778063491 0 -2 1
9207 2245 7 0.4236 22.817508096951965 17.83542441739403 14.890415944569877 0 -3 0
3963 497 7 0.4236 20.3411561805227 16.768674867893832 14.7159554410343 0 2 1
4917 815 7 0.4236 23.121297011294395 21.73864845685102 15.312797618667087 0 0 0
3330 286 7 0.4236 29.575636138880956 14.97180172089764 10.745448624566729 0 -3 1
3328 286 8 -0.8472 28.581713692050876 14.874647907456634 10.693685087723496 0 -3 1
4069 533 8 -0.8472 30.874528572127595 22.062770132874103 11.928345035519145 0 -2 1
7370 1633 7 0.4236 29.04200754407395 15.193082098725734 15.662630266949098 0 0 -1
7371 1633 7 0.4236 27.547257333147094 15.719457843491504 15.268578167460893 0 0 -1
7377 1635 7 0.4236 25.99116222946529 15.626519211087011 9.483135414200932 0 1 -1
7376 1635 7 0.4236 25.727948602909727 15.031414116900407 7.985405441102622 0 1 -1
7375 1635 8 -0.8472 25.775245089665344 15.8647008477533 8.536219705098796 0 1 -1
9111 2213 7 0.4236 34.679610325415965 25.649341468268563 14.49230072368198 0 0 3
9301 2277 8 -0.8472 32.62431194314101 14.811178092463386 1.4601746810301521 0 1 1
9303 2277 7 0.4236 31.778127289855963 14.682849988240648 1.9773823021435684 0 1 1
7563 1697 7 0.4236 34.48776411973525 21.508503414878774 8.389110999643727 0 0 0
5796 1108 7 0.4236 31.305559786559073 17.430629609311033 14.259114653478438 -1 2 1
5794 1108 8 -0.8472 30.85910249086604 18.31522683322733 14.124342003938544 -1 2 1
9481 2337 8 -0.8472 29.13933179381021 18.34691009497212 9.053010691789217 0 -1 0
9483 2337 7 0.4236 28.155485127868495 18.34662184514441 8.873997429648462 0 -1 0
5795 1108 7 0.4236 29.8918994058574 18.240878753099953 14.367221837155103 -1 2 1
6029 1186 7 0.4236 31.33778798677924 23.885276946741136 8.929289857913965 0 -1 -1
4070 533 7 0.4236 30.21988434022975 21.83527801272724 11.207450671923043 0 -2 1
7369 1633 8 -0.8472 28.479594000112908 16.002481943365385 15.493624373669503 0 0 -1
4071 533 7 0.4236 30.588521105477977 21.6345455892966 12.785563524762445 0 -2 1
3263 264 7 0.4236 20.773985081191153 14.696739756718664 11.740907537817401 0 4 -2
5300 943 7 0.4236 31.90475611507535 14.93057190846516 10.430191998087485 0 3 2
7561 1697 8 -0.8472 35.23152315094791 21.306894675927563 9.02643103896889 0 0 0
3437 322 7 0.4236 35.52803385861239 16.131857040086643 12.586989679203578 1 2 1
5299 943 8 -0.8472 32.27914678578458 15.63764342376454 9.830290515584599 0 3 2
3338 289 7 0.4236 32.84248894472282 19.613809390640093 11.355080065903252 0 -3 -1
3339 289 7 0.4236 32.80430624662077 18.254350592270523 10.451177199260266 0 -3 -1
3337 289 8 -0.8472 32.627212052389936 19.23854179205051 10.453509040350703 0 -3 -1
4374 634 7 0.4236 35.59635559853266 20.594832717774686 12.751085214130661 0 1 1
4372 634 8 -0.8472 34.78302590770638 20.068820849362858 12.99969415851838 0 1 1
4373 634 7 0.4236 34.329323839895544 20.504184798645852 13.777262627098114 0 1 1
5301 943 7 0.4236 33.05652377420319 15.266517287385094 9.322402030785558 0 3 2
3438 322 7 0.4236 36.83482198787161 17.098384230635745 12.744332660129 1 2 1
3436 322 8 -0.8472 36.397277201636975 16.258283974425723 13.064935702095502 1 2 1
5939 1156 7 0.4236 37.36176422897707 16.284306152823877 0.8789055814181902 0 1 1
3145 225 8 -0.8472 21.78165319586394 23.787940204128443 11.15781731159866 0 -2 1
3147 225 7 0.4236 22.43810347732971 23.195784769475548 10.690457673144303 0 -2 1
4915 815 8 -0.8472 22.25950255372236 22.06086121071559 14.921020458227368 0 0 0
7005 1511 7 0.4236 22.265977668840826 27.94067819219289 12.205408436730607 0 1 1
3171 233 7 0.4236 36.19683911972629 27.992974167128025 7.7849685165248586 1 -4 0
3329 286 7 0.4236 28.23319357404057 14.542403992977174 11.570125580844996 0 -3 1
5608 1046 8 -0.8472 33.48113876962287 23.273282165734894 13.514451174774129 0 -1 0
4916 815 7 0.4236 21.613047364762586 21.29986769098019 14.866388519128984 0 0 0
2709 79 7 0.4236 34.795152493207794 14.512878749818912 7.254442734585572 0 0 -1
3493 341 8 -0.8472 25.31081743327656 25.64297928970802 12.312816539293078 1 0 1
3494 341 7 0.4236 24.40783784417107 25.757840378113862 12.726863721992766 1 0 1
4599 709 7 0.4236 25.57717192375447 23.277407156876375 9.077588489036884 0 -1 1
3962 497 7 0.4236 20.094499709634317 18.361089212882106 14.451372645008975 0 2 1
3495 341 7 0.4236 25.954678903614244 26.281141473959437 12.7349439563239 1 0 1
2543 24 7 0.4236 35.98185233576477 21.06321612735623 16.65474849303848 1 2 0
5388 972 7 0.4236 21.638069427511503 24.30042120485885 13.862417166087381 0 2 2
5386 972 8 -0.8472 21.276916347881993 25.034285396836342 14.437753630847645 0 2 2
4805 778 7 0.4236 26.614336868989515 23.828351987590676 13.436828280562718 0 0 -1
4804 778 8 -0.8472 27.038070165615622 23.20785878004167 14.096705903815781 0 0 -1
5387 972 7 0.4236 20.628913402137027 25.583376035318125 13.90993558372843 0 2 2
4806 778 7 0.4236 27.725364737840597 22.647938869314036 13.633979235749269 0 0 -1
9788 2512 9 1 34.089434473497306 25.4733182066689 9.048687617849133 0 -2 0
3731 420 7 0.4236 22.55883853441012 25.420233990636984 16.26081740813889 1 0 0
5610 1046 7 0.4236 34.27072451757907 23.559581835401183 12.971692152955809 0 -1 0
4597 709 8 -0.8472 25.08314677498604 23.31400552083326 9.94626550320071 0 -1 1
4598 709 7 0.4236 25.428527871959282 24.075831080802896 10.49429268522379 0 -1 1
7003 1511 8 -0.8472 21.87007001440155 27.822414197006207 11.29476532167205 0 1 1
3510 346 7 0.4236 27.736348868329486 27.32311077680357 15.230266597761391 0 -2 0
3748 426 8 -0.8472 19.169233843990728 25.888944650404852 9.502328248996385 1 1 0
2623 51 8 -0.8472 30.527948314530107 27.48247540765681 6.939654965515528 0 -1 -1
3508 346 8 -0.8472 27.212294525894528 27.6107205524774 14.428613438057832 0 -2 0
2624 51 7 0.4236 29.91184292228319 26.934058627721996 6.374276136493866 0 -1 -1
5303 944 7 0.4236 27.21560178815335 22.958745916298767 16.305621226127307 0 -1 0
8634 2054 7 0.4236 28.802513401609186 26.216333226331326 10.890867528366737 0 2 1
2766 98 7 0.4236 26.728392964411167 20.55110542640784 12.294580530047158 0 3 -1
2765 98 7 0.4236 27.652363961197555 21.519641413599853 11.359250523761341 0 3 -1
2764 98 8 -0.8472 27.657506632667967 20.882069724287692 12.129624494683707 0 3 -1
9089 2206 7 0.4236 33.19121457964569 23.243636076033948 15.677435154565565 0 2 0
8632 2054 8 -0.8472 28.767569717272938 25.43004563376408 11.507739499197497 0 2 1
2501 10 7 0.4236 29.64283358600311 24.42918935367236 13.70499438935581 0 -1 1
8633 2054 7 0.4236 28.537470314448814 24.607879229787965 10.987069897996175 0 2 1
9855 2579 10 -1 28.765434446237034 22.354123999064615 8.829766998090237 0 1 -1
8782 2104 8 -0.8472 37.89894014770461 26.075001385128427 0.8767598580798788 -1 -1 0
2500 10 8 -0.8472 30.235530645270785 24.370933072216708 14.508310339229986 0 -1 1
5144 891 7 0.4236 28.987621244586784 25.31202619953106 16.142009424966012 0 0 1
2502 10 7 0.4236 30.24296971911138 23.43099673296615 14.849579403821057 0 -1 1
5143 891 8 -0.8472 28.80274250406018 26.05530733811337 16.784934888212852 0 0 1
3509 346 7 0.4236 27.764580896487004 27.480731176303653 13.605155727692098 0 -2 0
5609 1046 7 0.4236 32.687817719387255 23.83003789691362 13.26814839825915 0 -1 0
4759 763 8 -0.8472 32.48522412433631 27.694671431184634 9.868395623491011 -1 1 -1
4417 649 8 -0.8472 19.18897824530794 21.90096731504174 2.514101301354051 0 0 -1
4761 763 7 0.4236 31.540862879495617 27.412489891714092 9.699411844356506 -1 1 -1
9001 2177 8 -0.8472 37.022504143671426 22.335786068110103 14.503995967448116 0 -3 -2
6030 1186 7 0.4236 32.00437664372951 23.10282054898716 10.19816660731163 0 -1 -1
8174 1901 7 0.4236 36.90791090252738 26.394469896165788 14.239936456254004 0 0 0
9003 2177 7 0.4236 36.838173474804506 23.032790453462816 13.811025945249833 0 -3 -2
6995 1508 7 0.4236 31.68864123762824 27.895331141837342 15.808774188021786 0 -5 0
9088 2206 8 -0.8472 33.174597070029876 23.57605510498756 16.620420761654838 0 2 0
5295 941 7 0.4236 29.205359511489046 27.696161680578406 3.663032224892969 0 -4 0
8333 1954 7 0.4236 25.799802708037326 14.464912078993358 1.0337624248038937 0 2 1
7865 1798 7 0.4236 28.92697668775337 14.384837473145028 1.4375906098640137 0 0 1
3750 426 7 0.4236 19.427852383011576 25.54370513329531 10.40450684086483 1 1 0
6509 1346 7 0.4236 37.998052563214856 21.804541431875617 3.909497414117916 0 -2 0
3906 478 7 0.4236 37.78003775648918 14.132538621754097 3.6625525524702924 0 -1 0
3611 380 7 0.4236 33.039213859120906 16.09262635890407 16.805397195194917 1 1 0
5145 891 7 0.4236 29.609181146839944 26.642254130098788 16.856700598354198 0 0 1
9852 2576 10 -1 32.056345138462795 25.216424886510083 0.003526725365247785 0 -1 1
6225 1251 7 0.4236 22.84404582730987 17.54633935639861 23.04364426834568 0 -1 0
6255 1261 7 0.4236 37.61306893692055 23.611355204631984 18.861555541182316 0 0 2
5304 944 7 0.4236 28.229930814619806 22.394937525651446 17.454483039654814 0 -1 0
4187 572 7 0.4236 19.695590761203118 20.490265280838543 17.32083055848532 0 2 -1
9255 2261 7 0.4236 22.435109316924077 21.08539480906979 24.42033847507052 0 3 -1
6223 1251 8 -0.8472 22.091463404801665 18.046894410171728 23.47150470548879 0 -1 0
6224 1251 7 0.4236 21.22871252911076 17.578570277999557 23.28089108317384 0 -1 0
8797 2109 8 -0.8472 24.231184156430054 15.758353972712277 22.07889643570092 0 2 0
8798 2109 7 0.4236 25.088264919647145 15.27084397158218 22.24547013942716 0 2 0
8799 2109 7 0.4236 23.47100981791388 15.10869710720077 22.087923196537083 0 2 0
6986 1505 7 0.4236 32.156497290408126 24.03225086997541 32.13727984355697 0 -2 -1
4186 572 8 -0.8472 20.64561049567457 20.427410577624457 17.015033015081492 0 2 -1
8558 2029 7 0.4236 28.81296563487792 18.277267637974102 33.358116855177286 1 -1 -1
3334 288 8 -0.8472 19.199556037397596 16.075540836019517 24.58214864879977 0 1 -1
9197 2242 7 0.4236 29.142600474082457 15.046290827202865 25.01307482183429 0 -1 -1
5402 977 7 0.4236 30.45589352999056 21.057003160873155 17.737660955942115 0 -1 0
7743 1757 7 0.4236 26.604976741120453 17.208988160708593 18.508764105910807 0 -1 -1
7741 1757 8 -0.8472 27.19913706965854 16.546092999153693 18.964333736151612 0 -1 -1
7742 1757 7 0.4236 26.767684778266677 15.644138345994907 18.9462545061813 0 -1 -1
6391 1307 8 -0.8472 27.60614705399593 14.742877178442383 22.607034011893276 0 1 -1
4514 681 7 0.4236 22.06386332034902 14.464925145838174 26.464659286255344 0 -4 -1
6392 1307 7 0.4236 27.683255015622088 15.670628870765642 22.241888515420317 0 1 -1
8907 2145 7 0.4236 31.49670834338398 21.423762442323003 21.382022231817967 -1 0 -1
8905 2145 8 -0.8472 30.56583650743892 21.332737959463913 21.735847404604733 -1 0 -1
8906 2145 7 0.4236 30.25497012741013 20.389691696729937 21.617416439543646 -1 0 -1
3679 403 8 -0.8472 30.714058367050388 18.76386115881773 17.890369373627703 1 3 0
9196 2242 8 -0.8472 30.01665570740101 15.50511774577304 25.172779104938197 0 -1 -1
4765 765 8 -0.8472 30.6757080753354 16.808135017290052 21.278032924933072 0 -1 -1
4766 765 7 0.4236 31.065801672714148 15.9175016282155 21.04436804500515 0 -1 -1
3680 403 7 0.4236 29.778305065107737 18.447917014991667 17.733700436172203 1 3 0
9277 2269 8 -0.8472 36.94861807680247 17.51748052492326 18.271002435722057 0 1 0
9278 2269 7 0.4236 37.484202352666564 16.76215895840838 17.89332683951288 0 1 0
4767 765 7 0.4236 30.260956619327473 17.214339719037234 20.46379763960379 0 -1 -1
4127 552 7 0.4236 35.70828767265488 15.931615252122937 24.10520302261118 0 0 0
4128 552 7 0.4236 35.5473589074165 17.44255355376728 24.70336199559688 0 0 0
9774 2498 9 1 32.34946418973222 16.930979712382012 23.63509592416748 0 0 0
3132 220 7 0.4236 33.3793986434268 20.08730767627425 23.452919853255807 0 0 -1
3131 220 7 0.4236 33.88299171828248 19.18863117815714 22.18587550569563 0 0 -1
4126 552 8 -0.8472 35.095197034543645 16.55835079893831 24.586163388085733 0 0 0
3130 220 8 -0.8472 33.115533826745214 19.379165635265355 22.798007265308776 0 0 -1
7324 1618 8 -0.8472 32.54134827953606 18.148826530917336 26.25383054892577 0 1 0
7326 1618 7 0.4236 33.52032000049075 18.31646769474975 26.37006723696227 0 1 0
3681 403 7 0.4236 31.301533619326413 18.448410554363246 17.14514195925948 1 3 0
9279 2269 7 0.4236 36.32241876684093 17.863974021828838 17.572563676757415 0 1 0
4143 557 7 0.4236 37.92743022484584 14.47183436103772 22.64252950516921 0 -1 -2
7576 1702 8 -0.8472 35.62823151126021 17.800750676297373 21.15130094155604 0 0 -2
2542 24 8 -0.8472 35.62950100658302 20.820028254377526 17.558467674966398 1 2 0
6393 1307 7 0.4236 28.382352281217198 14.19577108345714 22.293696399064242 0 1 -1
4141 557 8 -0.8472 37.870980546861006 14.932042570056257 23.528544127465498 0 -1 -2
2544 24 7 0.4236 35.16937933710318 21.611459713795693 17.96086606353307 1 2 0
7577 1702 7 0.4236 36.091309834778635 17.65457627649808 20.27712020406707 0 0 -2
3610 380 8 -0.8472 32.120496608091266 15.721805212835642 16.941229570799084 1 1 0
6515 1348 7 0.4236 33.729750322770016 28.124203260749574 20.87908035949474 0 -1 1
7578 1702 7 0.4236 36.28840299404321 17.711947283454066 21.897147894918085 0 0 -2
7715 1748 7 0.4236 37.81572213627264 16.043280909173593 33.17287695535435 0 -1 0
9766 2490 9 1 20.003287986865413 23.613566971779385 24.96709479616255 0 -1 0
3721 417 8 -0.8472 23.84820799147674 21.836525310112034 17.569147251054936 0 -1 -1
3723 417 7 0.4236 24.164085250012846 21.92051220798378 18.51422284397401 0 -1 -1
2981 170 7 0.4236 20.347080042976696 27.683989069770313 31.932795406280345 1 3 -1
5003 844 7 0.4236 22.783750062090718 21.42489833775531 21.009604110106174 0 0 0
5002 844 8 -0.8472 23.68341436247632 21.558316334679606 21.425301000643326 0 0 0
4621 717 8 -0.8472 23.82500913609999 27.330060798857083 19.32262386229576 0 -3 0
5004 844 7 0.4236 23.588620584893366 21.596337703793843 22.42007174523787 0 0 0
3335 288 7 0.4236 19.88702708639698 15.36130970568293 24.713516428239238 0 1 -1
8157 1895 7 0.4236 20.323528320188792 22.269509502281483 20.19438076295882 0 0 0
4622 717 7 0.4236 23.096154197553183 26.930917208272653 18.766336946147852 0 -3 0
7787 1772 7 0.4236 28.509945262892295 14.5192345989911 29.294163257138614 0 0 0
9254 2261 7 0.4236 22.988144892268224 22.315309503065393 25.341255525341893 0 3 -1
9253 2261 8 -0.8472 22.462798154231436 22.079658496886594 24.52364947875599 0 3 -1
8631 2053 7 0.4236 21.94271341284833 25.305250497784616 22.211491678004432 0 0 1
8155 1895 8 -0.8472 21.104756698590457 22.805321498188462 19.874086661602774 0 0 0
8629 2053 8 -0.8472 22.527473088789428 25.539884652354996 21.434958994701006 0 0 1
8156 1895 7 0.4236 21.12949914298566 23.68032787604849 20.357565544260332 0 0 0
8630 2053 7 0.4236 23.48379443015111 25.37426224231308 21.675830141157228 0 0 1
3612 380 7 0.4236 32.18092495557134 14.740840653183398 17.125775307372823 1 1 0
4623 717 7 0.4236 23.814471696100785 26.915903587914116 20.232768421507387 0 -3 0
8574 2034 7 0.4236 31.276271023261298 27.93187004377441 24.209474856987537 0 -4 1
3722 417 7 0.4236 24.577758600749693 21.44658200816387 17.007275139744205 0 -1 -1
3093 207 7 0.4236 30.806586047533038 23.230070937696723 23.383592916858422 0 -4 0
3091 207 8 -0.8472 30.45838159992909 23.711788375753937 24.18777088312572 0 -4 0
3092 207 7 0.4236 29.72448068483602 23.17607015256571 24.60537787173576 0 -4 0
6309 1279 7 0.4236 31.48668595920423 25.960984453352346 21.437945996216555 0 -4 2
3703 411 8 -0.8472 36.988639884970425 20.645855480751585 21.007726748882277 1 -1 1
8922 2150 7 0.4236 26.47857018994069 25.570886281416495 22.15015745214163 -1 -1 -1
6287 1272 7 0.4236 27.457585786486888 22.11316486645563 23.894358148366532 0 -3 1
4422 650 7 0.4236 29.271063885786617 24.038472277339363 19.616336037490253 0 3 0
6862 1464 8 -0.8472 26.636547060257513 21.543269837538233 21.926933989011065 0 0 -1
6863 1464 7 0.4236 27.325410261584555 21.72188064138816 21.224391659219876 0 0 -1
4420 650 8 -0.8472 28.47390991962263 24.55741777159903 19.9249482094966 0 3 0
8921 2150 7 0.4236 25.696809605609726 26.1212653488083 23.474000275916673 -1 -1 -1
8920 2150 8 -0.8472 25.611880004637264 25.562645290793352 22.64893622923015 -1 -1 -1
2980 170 8 -0.8472 19.75158502340126 27.89693152016375 32.70741897371941 1 3 -1
4421 650 7 0.4236 27.714982823711523 24.411288576133217 19.29038044379285 0 3 0
6308 1279 7 0.4236 29.953958704740078 25.91780639123592 20.876243520188694 0 -4 2
6864 1464 7 0.4236 25.736210082931198 21.816188834920204 21.587951439130258 0 0 -1
9565 2365 8 -0.8472 33.11400084592167 14.542251455079082 22.73447668415497 0 1 2
5403 977 7 0.4236 31.246836634850386 22.318969673127803 17.067977319678928 0 -1 0
6400 1310 8 -0.8472 26.012724693273896 26.145384771277104 25.815894945516394 0 -2 -2
2729 86 7 0.4236 25.366109622066016 19.125187485876015 18.861220863963858 0 -4 0
5401 977 8 -0.8472 30.368799950041257 22.003940613354697 17.428266923498214 0 -1 0
6307 1279 8 -0.8472 30.676193092874296 26.509952371026912 21.23365250025148 0 -4 2
8270 1933 7 0.4236 36.697071023195164 26.71839503719302 20.898284404262316 0 1 0
8271 1933 7 0.4236 35.50683460303921 25.782052492302384 21.509207214330537 0 1 0
4162 564 8 -0.8472 34.50710619497966 23.200892510815187 19.989014612809928 0 0 1
4164 564 7 0.4236 34.93654899097847 23.649848534496158 20.772607457688647 0 0 1
5063 864 7 0.4236 34.38188173122512 22.375077179556406 27.374429140631904 0 0 0
6326 1285 7 0.4236 33.61227113910232 25.034445042791663 23.38588789594372 0 -4 -1
6325 1285 8 -0.8472 33.3535243159914 25.486255984902733 22.53212125444657 0 -4 -1
6327 1285 7 0.4236 32.80268273021663 26.295369198076152 22.736839716465667 0 -4 -1
4163 564 7 0.4236 33.72318719764903 23.741426698160986 19.683574200751405 0 0 1
4830 786 7 0.4236 35.76100768539127 23.134193285734153 24.900338658765865 0 1 0
8269 1933 8 -0.8472 36.43368292731575 25.782888336434794 21.13377166583808 0 1 0
3319 283 8 -0.8472 30.744592237205463 25.94465131852367 29.663891200580785 1 -1 -1
4828 786 8 -0.8472 35.313523774013305 24.016453421776326 25.046542354247244 0 1 0
4829 786 7 0.4236 34.939986559576006 24.05117705363178 25.97350772563825 0 1 0
9290 2273 7 0.4236 37.007142197249806 25.005998317931954 29.75756240229405 1 1 1
2730 86 7 0.4236 26.40247425825844 19.893719749905085 17.8602548074551 0 -4 0
3513 347 7 0.4236 37.27939574556624 22.611810581084242 27.105162849385724 0 0 -1
8572 2034 8 -0.8472 30.29531356499943 27.954955933872288 24.016628011779808 0 -4 1
6735 1421 7 0.4236 23.93048159214111 16.8281661171038 25.08874691805811 0 0 1
6734 1421 7 0.4236 24.274211769777583 16.308653875902856 26.59824456873663 0 0 1
6733 1421 8 -0.8472 23.800878160352834 16.08574998643193 25.746030209245568 0 0 1
3705 411 7 0.4236 36.99845987769217 21.645641600759273 21.025930221577035 1 -1 1
5302 944 8 -0.8472 27.280111611082237 22.629648612827044 17.247711360226752 0 -1 0
4529 686 7 0.4236 25.946424122678266 23.791698830510416 32.96123573096725 0 1 -1
5533 1021 8 -0.8472 21.49222717345739 14.978009499974595 29.719318923941923 0 -3 -1
6851 1460 7 0.4236 22.661505479481143 19.292140980072624 28.49069674529601 0 -1 3
5535 1021 7 0.4236 21.14751702544989 15.517808071291103 30.487298368001785 0 -3 -1
7770 1766 7 0.4236 36.950040923390894 22.833321858972358 31.839740589886464 0 1 -1
9396 2308 7 0.4236 19.86508392667223 19.26538030960168 27.692905388928708 0 -2 1
3686 405 7 0.4236 32.84714411700679 27.367807688938505 31.945231888415325 0 3 1
8573 2034 7 0.4236 30.092722591103364 27.350247815897045 23.24637783995336 0 -4 1
3730 420 8 -0.8472 22.961517015985073 24.928263987478594 17.032708595093425 1 0 0
8862 2130 7 0.4236 25.181372436491724 20.108824343827628 31.505062292067684 0 1 -2
5534 1021 7 0.4236 22.49188041125926 14.965745834309798 29.742623293582746 0 -3 -1
2924 151 7 0.4236 21.425123706747993 18.678733737396698 30.968357625315868 1 2 -1
2923 151 8 -0.8472 21.727020881307258 18.29738495083087 31.8421032357933 1 2 -1
2925 151 7 0.4236 22.58965951762549 18.72506670031356 32.11218291657941 1 2 -1
6852 1460 7 0.4236 22.909712206898522 17.67846956290415 28.457761659969933 0 -1 3
8860 2130 8 -0.8472 24.953125122122955 19.167216411774778 31.75260586779345 0 1 -2
8861 2130 7 0.4236 25.669431085772494 18.552696664351235 31.42204378326347 0 1 -2
6850 1460 8 -0.8472 22.215945003259623 18.39841150471033 28.43850651538459 0 -1 3
4867 799 8 -0.8472 23.957076059744963 14.768987893470046 32.12421758613813 -2 2 -2
4868 799 7 0.4236 24.45767324016564 14.413043576798474 31.335100213829467 -2 2 -2
5161 897 8 -0.8472 25.758542262891144 17.56336961428461 28.000151970541488 0 0 1
9198 2242 7 0.4236 30.45501658707486 15.114705665555354 25.982358194178822 0 -1 -1
7325 1618 7 0.4236 32.041654036553595 18.544277608350217 27.024495359582733 0 1 0
2728 86 8 -0.8472 25.764790569277096 19.12800179089728 17.944135343794223 0 -4 0
2642 57 7 0.4236 38.02485663775862 17.662171973450665 28.12779042827662 0 0 -1
4869 799 7 0.4236 23.327947087048315 15.486004797366176 31.824078382331173 -2 2 -2
5579 1036 7 0.4236 25.537759837117946 21.654778636618605 28.371866403849268 0 5 0
2795 108 7 0.4236 28.164279111637505 16.167185010622003 32.64426222347421 0 0 0
5578 1036 8 -0.8472 26.10675998632716 20.834458256132617 28.31430136821873 0 5 0
5580 1036 7 0.4236 26.7975312743915 20.856561174595022 29.037036822169117 0 5 0
2794 108 8 -0.8472 27.215560554633726 16.409645764452947 32.441417447687094 0 0 0
2796 108 7 0.4236 26.603193272460288 15.74061923008607 32.86261798603507 0 0 0
5163 897 7 0.4236 25.80479561019301 18.553900598810923 27.870887958127938 0 0 1
2935 155 8 -0.8472 29.688812854316524 19.908217933338648 26.41448843456266 0 2 0
2936 155 7 0.4236 28.994504461846276 19.40252736016202 25.902421083049912 0 2 0
2937 155 7 0.4236 30.071205137463284 20.62844954312361 25.835659756825795 0 2 0
5162 897 7 0.4236 26.676888453641908 17.17442865937033 27.926904110421354 0 0 1
8021 1850 7 0.4236 21.7949425831935 27.770820447909276 29.0499845700403 0 1 -1
3685 405 8 -0.8472 32.57565944834981 27.523215868616525 32.89504475935161 0 3 1
6673 1401 8 -0.8472 36.40569349772107 19.21662296719378 32.86392710939044 0 -1 -2
9521 2350 7 0.4236 37.48540539291502 24.97394257844981 24.627414906225138 0 -3 2
4263 597 7 0.4236 36.94811354438961 14.983447089271309 26.877480835680498 1 5 0
3704 411 7 0.4236 36.296496530632204 20.331095196037456 20.358216407890428 1 -1 1
4261 597 8 -0.8472 36.20009143856433 14.334141428013933 27.01483190121846 1 5 0
2604 44 7 0.4236 34.13690627123599 15.733671390584751 30.69930036830571 1 1 0
4262 597 7 0.4236 35.35451530005441 14.716022253228017 26.641779436549744 1 5 0
6997 1509 8 -0.8472 34.18218324774402 19.59335550315207 29.126644188971163 0 0 -1
9834 2558 9 1 21.29970952399319 22.975496477655284 17.225918308962868 0 0 0
6998 1509 7 0.4236 34.731147749829844 19.564174461048445 29.96198036879816 0 0 -1
4994 841 7 0.4236 23.145998591074825 27.977265404831094 33.29643567957897 0 -4 0
2643 57 7 0.4236 37.152159636380944 17.753337729187407 26.750577548431117 0 0 -1
9863 2587 10 -1 35.998575383810476 20.286021359128387 25.989112711729646 0 0 0
6674 1401 7 0.4236 36.62030192822252 20.14345279955783 32.55581959904542 0 -1 -2
3324 284 7 0.4236 31.511149384904986 15.751420340351817 31.855082600378605 -1 2 -1
3322 284 8 -0.8472 30.743049128407012 15.13367352421196 32.02363870766951 -1 2 -1
3323 284 7 0.4236 30.99022166594892 14.208334146801644 31.7361436115728 -1 2 -1
2602 44 8 -0.8472 33.87193690079638 16.49347871392088 31.293004209933834 1 1 0
2603 44 7 0.4236 34.52717515056509 17.241740967162183 31.1892421262842 1 1 0
5062 864 8 -0.8472 34.05246403925388 23.20747910257677 27.820064931477283 0 0 0
6999 1509 7 0.4236 34.76467197878672 19.844587325930767 28.35360494852491 0 0 -1
2641 57 8 -0.8472 37.71384260181809 17.156215964802303 27.323253859414574 0 0 -1
7026 1518 7 0.4236 20.53548689554368 22.656733541080595 28.074036632793987 0 -1 -1
7024 1518 8 -0.8472 19.79600154621201 22.540513660281484 27.41097202068396 0 -1 -1
5563 1031 8 -0.8472 22.0126926013752 25.596100779455746 25.27941552585388 1 2 0
5564 1031 7 0.4236 22.683915282457846 26.24342301018233 24.91825885233027 1 2 0
5565 1031 7 0.4236 22.369586390959892 25.176867305279547 26.114203202306392 1 2 0
7025 1518 7 0.4236 19.36329635214235 21.649309958127162 27.547069634802465 0 -1 -1
7646 1725 7 0.4236 25.634949510332433 26.73536561240301 31.266008247925043 0 2 0
6987 1505 7 0.4236 30.641645456101454 24.29411788874667 32.68798506685346 0 -2 -1
6691 1407 8 -0.8472 21.83665133769976 25.136609129978968 31.35264326018634 0 -4 1
6693 1407 7 0.4236 21.74552330040425 25.12595956468981 30.356860889979803 0 -4 1
6692 1407 7 0.4236 22.80511900616634 25.100330736687823 31.59912760981994 0 -4 1
7645 1725 8 -0.8472 25.13325074227565 25.962031593877064 30.878383360520527 0 2 0
7647 1725 7 0.4236 24.731791839930963 26.23039322208575 30.002704762348895 0 2 0
4114 548 8 -0.8472 24.86884519180502 14.268324295052125 28.88068152423401 1 3 0
8891 2140 7 0.4236 19.94824171106253 24.396896415400814 31.734261187329167 0 -2 1
9892 2616 10 -1 23.347566496910332 23.49192219005819 28.21400263441437 0 -1 -1
6395 1308 7 0.4236 24.514656697941966 22.34793059863864 30.86280623978026 0 0 1
2687 72 7 0.4236 26.841688753561506 24.698559339892302 30.157239603712092 1 1 0
2688 72 7 0.4236 28.319821392342536 24.187795634879617 29.68727053098276 1 1 0
6286 1272 8 -0.8472 27.64017629137723 22.234507579796865 24.870030751690194 0 -3 1
6288 1272 7 0.4236 26.774090612167846 22.28986699267309 25.366851711467643 0 -3 1
2686 72 8 -0.8472 27.605645401325415 24.09326572498608 30.380824425067793 1 1 0
7472 1667 7 0.4236 27.64757807484235 26.681935725755793 32.946793824882576 0 0 0
6195 1241 7 0.4236 29.331183194077433 23.50207049257358 27.451747208595165 0 4 0
6401 1310 7 0.4236 26.948343976709616 26.443499851237036 26.00495631221595 0 -2 -2
6985 1505 8 -0.8472 31.578514678213093 24.065579767368266 32.952648114817265 0 -2 -1
6194 1241 7 0.4236 28.37759551416191 23.978841112304643 26.21482082694072 0 4 0
6402 1310 7 0.4236 25.628013859454203 25.71639428312362 26.633186089742868 0 -2 -2
3732 420 7 0.4236 23.848450018729352 25.331150834119445 17.258611540506863 1 0 0
6396 1308 7 0.4236 26.055627453424716 22.876562491291935 30.974985736880576 0 0 1
5209 913 8 -0.8472 30.89181304194082 22.142613241776413 28.73113912252701 0 -2 -1
5211 913 7 0.4236 30.537386746601257 21.80774386382492 29.604205519328126 0 -2 -1
7971 1833 7 0.4236 29.97600962476603 20.556800345223465 32.39468616297976 0 6 0
7970 1833 7 0.4236 29.114622171700614 21.73407575309089 31.660750893463867 0 6 0
7969 1833 8 -0.8472 29.976250983867576 21.226609495692937 31.65215261124801 0 6 0
4530 686 7 0.4236 24.83498634088882 24.89685782841086 33.41944587341049 0 1 -1
6394 1308 8 -0.8472 25.357446182730516 22.299622999376133 31.398877659000846 0 0 1
5210 913 7 0.4236 31.075955407074627 21.367454906793533 28.126803642420402 0 -2 -1
6193 1241 8 -0.8472 28.52091926749763 24.032741295424707 27.203027927212677 0 4 0
3687 405 7 0.4236 33.11389717058882 26.93275661718117 33.4964249390758 0 3 1
3321 283 7 0.4236 30.80672866230655 26.933096293215282 29.80215044938676 1 -1 -1
3320 283 7 0.4236 31.03158129619909 25.719643390917092 28.73275816904857 1 -1 -1
4499 676 7 0.4236 35.811966096800205 27.518179563682512 29.917484713307328 -1 0 -1
9291 2273 7 0.4236 35.49060574100015 25.203094711887008 29.184939571459367 1 1 1
7768 1766 8 -0.8472 37.621959911905876 22.182887262295864 31.4855373190015 0 1 -1
7473 1667 7 0.4236 28.339490610408188 28.037041147137312 33.53972974128933 0 0 0
4858 796 8 -0.8472 33.158554029284275 20.45564660714254 32.270802378203456 0 0 -1
4859 796 7 0.4236 32.290800453997825 20.91991660217314 32.09344056115131 0 0 -1
4860 796 7 0.4236 33.08162775516692 19.49373140484205 32.00850185930521 0 0 -1
9289 2273 8 -0.8472 36.09113014116779 25.3451320750629 29.97182985530349 1 1 1
5064 864 7 0.4236 33.21626814576303 23.004272680918874 28.329460400947433 0 0 0
4681 737 8 -0.8472 19.06583725086381 24.97465648599593 22.926577270189444 0 -1 0
7471 1667 8 -0.8472 27.826756974097922 27.650318057956536 32.773211541132056 0 0 0
3511 347 8 -0.8472 37.652763930878294 23.15340091090508 27.858340365375593 0 0 -1
4528 686 8 -0.8472 25.597749770735177 24.329129904798226 33.72908620534873 0 1 -1
7153 1561 8 -0.8472 34.81442082452292 27.943620035655528 17.1809202717243 0 1 0
9567 2365 7 0.4236 33.79398876522038 14.224876914226925 23.395453357543975 0 1 2
4115 548 7 0.4236 25.863813020449985 14.17313486416527 28.911960067506616 1 3 0
5218 916 8 -0.8472 22.508637089531774 14.365570039278726 37.845904158935525 0 2 1
5220 916 7 0.4236 22.06208015347224 14.482540908247184 36.95882739615967 0 2 1
5219 916 7 0.4236 23.043982744781218 15.182646480945273 38.059893334252884 0 2 1
8667 2065 7 0.4236 19.50792280975776 18.92320910000573 39.79069071004048 0 1 0
3518 349 7 0.4236 25.33365807858035 19.109062908586 39.79770504802717 1 -1 0
8666 2065 7 0.4236 20.31675191385311 19.537809788152277 38.51214152846949 0 1 0
8665 2065 8 -0.8472 19.50612720666844 19.025617666941645 38.795949669717935 0 1 0
4229 586 7 0.4236 21.651024388061852 21.76477611142232 36.42375428433443 0 0 1
7470 1666 7 0.4236 25.279978270724758 19.43081627805476 34.7992796405965 0 -2 -1
7536 1688 7 0.4236 34.565757719558306 24.08777603411221 50.22743768008537 0 -1 -1
9872 2596 10 -1 23.791247935470814 20.972450846797106 43.37570170173396 0 0 -1
6452 1327 7 0.4236 19.866278877188517 24.331658849469967 36.18488438827845 0 -3 -2
3018 182 7 0.4236 25.714007328989226 16.728764495042412 37.25559868900845 0 -1 -1
3016 182 8 -0.8472 24.868401269208512 16.92205451763471 37.753182387473494 0 -1 -1
3243 257 7 0.4236 23.77343139872227 27.81876457479951 45.391554104475965 1 1 -1
4575 701 7 0.4236 28.72408827313713 17.088332236047012 36.46787250375729 0 0 -1
3017 182 7 0.4236 24.299143798244597 17.543068258634044 37.21439848470245 0 -1 -1
2894 141 7 0.4236 27.69300325493254 19.36584674435097 37.76677977202607 0 -3 0
2893 141 8 -0.8472 28.52785441551969 19.05518525883341 37.31234263053256 0 -3 0
2895 141 7 0.4236 29.034816283224657 19.846065881110153 36.96956333058156 0 -3 0
4574 701 7 0.4236 28.6793826613524 15.57044868714442 35.86732456947183 0 0 -1
4573 701 8 -0.8472 28.94822254553019 16.51517735199784 35.67967355654234 0 0 -1
6823 1451 8 -0.8472 28.466607027453982 18.03735802164931 42.18103357621629 0 -2 -1
6824 1451 7 0.4236 29.19208289974471 18.214448456619323 41.51595921100241 0 -2 -1
5466 998 7 0.4236 30.416909329686415 22.776989019352786 37.41561015938645 0 -3 1
3519 349 7 0.4236 26.65996584204065 18.963145914282503 40.73910960747611 1 -1 0
3517 349 8 -0.8472 25.963016293393444 19.596564305822817 40.40289151643669 1 -1 0
6250 1260 8 -0.8472 37.2724838092923 15.110777475117175 36.17268356388428 0 -1 1
7469 1666 7 0.4236 23.89098929056548 19.69013040545771 35.61787131024602 0 -2 -1
6013 1181 8 -0.8472 31.770813109481413 20.551144178867368 36.19506385452216 0 -1 0
7468 1666 8 -0.8472 24.88163300377499 19.583973750070424 35.70363792217754 0 -2 -1
6015 1181 7 0.4236 31.854497635205743 20.250242890613844 35.24508724852382 0 -1 0
3950 493 7 0.4236 37.41868344190195 20.60379931096576 39.79974863150236 0 2 -1
2525 18 7 0.4236 30.65543914009085 17.010733539680697 49.774461408127834 1 1 -1
9492 2340 7 0.4236 19.249834127105387 18.5274403135022 46.44464025835579 0 2 0
4688 739 7 0.4236 32.801923212154996 16.66611960956209 35.020120210196716 0 -1 1
4687 739 8 -0.8472 33.792541594240156 16.74429926438343 34.90803442652383 0 -1 1
5542 1024 8 -0.8472 33.97715282599248 18.793728184495244 37.83197274960831 0 -2 2
5543 1024 7 0.4236 34.74546779608088 19.126344089940677 38.37883555599129 0 -2 2
6481 1337 8 -0.8472 30.881324141385857 18.82909484827179 40.26634654816493 0 2 1
5544 1024 7 0.4236 34.31445153102926 18.45935384428068 36.95195925552658 0 -2 2
6482 1337 7 0.4236 30.28299885294719 18.945107036251297 39.473536211972146 0 2 1
3949 493 8 -0.8472 36.85897283845562 20.884424010178332 40.579475629408414 0 2 -1
6483 1337 7 0.4236 31.811381522155987 18.632318572102676 39.95606798703965 0 2 1
9445 2325 8 -0.8472 32.800027667968955 14.47526726280968 44.21409136695135 0 1 -1
6835 1455 8 -0.8472 36.18832308777963 15.088596499697257 43.21734084486 0 -2 0
7399 1643 8 -0.8472 32.88581932734662 21.505387770575286 49.50927903651187 -1 -2 1
6014 1181 7 0.4236 32.2996131655714 19.941527687309467 36.78560464122945 0 -1 0
3479 336 7 0.4236 37.90615403278205 21.84848200177173 49.10700423488079 1 -1 0
4689 739 7 0.4236 34.05577992279879 16.38728478099614 34.01179428919653 0 -1 1
6837 1455 7 0.4236 36.841770864673634 15.538709205786786 42.60873190898424 0 -2 0
9682 2406 9 1 26.850146518681026 14.954988284848278 45.16515508146346 0 0 -1
5110 880 8 -0.8472 36.82463800967199 20.664669660662398 36.8507329379303 0 -2 0
6836 1455 7 0.4236 35.72578300614999 14.352127006649445 42.72371161573074 0 -2 0
3951 493 7 0.4236 37.45123407432323 21.22672896947567 41.30889602411443 0 2 -1
9149 2226 7 0.4236 21.013328750232137 26.8837997589004 35.56985458004727 0 1 1
4971 833 7 0.4236 19.054455766143562 23.866465466313784 42.193905903921745 0 -2 0
4228 586 8 -0.8472 21.78034636874772 20.78832665143723 36.25106122149509 0 0 1
3111 213 7 0.4236 20.953904120903896 26.76686115864433 44.91036177520206 0 1 -1
6451 1327 8 -0.8472 19.950395380794447 23.412084376550276 36.56869076307732 0 -3 -2
3816 448 7 0.4236 24.26489387765798 27.640830910302846 37.69749729776264 0 -2 0
4993 841 8 -0.8472 23.053581590549843 27.36249724907229 34.079710406295085 0 -4 0
2975 168 7 0.4236 19.834945019546044 24.75380144113242 50.52553069731364 1 -1 -1
8415 1981 7 0.4236 20.195833469377565 26.695398402492653 40.06054254553437 0 4 -1
8887 2139 8 -0.8472 22.31164227143328 21.351656441483343 39.408590664144654 0 -4 0
8889 2139 7 0.4236 22.840112557639586 20.977104182269628 38.646731135129755 0 -4 0
8413 1981 8 -0.8472 19.79156501938549 27.60368239940905 40.16818756277017 0 4 -1
4083 537 7 0.4236 22.728210848847713 23.305768296598746 34.92348071080986 1 0 -1
4081 537 8 -0.8472 23.159780343377797 23.853264419747138 35.6404158167712 1 0 -1
4995 841 7 0.4236 23.370414522457466 27.826599155467935 34.90689022908528 0 -4 0
4230 586 7 0.4236 20.890030378843555 20.352220729002653 36.12010577005161 0 0 1
4890 806 7 0.4236 31.75991559541353 27.77236909228577 49.31662370275502 0 1 -2
4969 833 8 -0.8472 19.12560905399635 23.730798423656097 41.205709690423475 0 -2 0
9150 2226 7 0.4236 20.03595193078278 27.352130304117043 36.79134047760101 0 1 1
4082 537 7 0.4236 24.111537962518483 24.035299857342572 35.39339190816999 1 0 -1
3122 217 7 0.4236 22.67452465009586 24.908981497257685 37.93606753668189 1 -1 -1
8888 2139 7 0.4236 22.800141731493635 21.187604819165678 40.265594453627436 0 -4 0
6453 1327 7 0.4236 20.034167455767236 23.4724262868983 37.56334708345053 0 -3 -2
5777 1102 7 0.4236 29.33736010404787 27.112523997268983 41.050519284392934 0 2 0
3121 217 8 -0.8472 22.319701867620363 25.12062005406282 38.84673213832918 1 -1 -1
3123 217 7 0.4236 21.993854447135213 24.28081359228821 39.28095408130634 1 -1 -1
8648 2059 7 0.4236 24.706663477642273 23.488985255045584 39.30251914995391 0 0 1
9148 2226 8 -0.8472 20.184576607250584 26.66160323470556 36.08346814112013 0 1 1
6585 1371 7 0.4236 36.495156091225745 26.132111399214335 45.25539211368185 0 -1 -1
2524 18 8 -0.8472 31.541219834778115 16.714655030476127 49.417067553264054 1 1 -1
5239 923 8 -0.8472 35.30813353302664 27.703029373721417 44.239038999678144 0 -1 -1
5778 1102 7 0.4236 30.641394994873583 26.983402358345703 40.076123180099465 0 2 0
9166 2232 8 -0.8472 28.8985199678982 21.388937818534078 40.69580997877987 0 -2 0
5464 998 8 -0.8472 29.83573250367099 23.30849522116188 38.03183634408418 0 -3 1
9167 2232 7 0.4236 29.197907597063182 21.864469216644228 39.86862372267844 0 -2 0
9778 2502 9 1 26.481349556361728 21.72366935500717 42.042900771894864 0 1 1
5536 1022 8 -0.8472 31.535451194731365 26.542690140936497 38.03337197597816 0 -4 -1
5085 871 7 0.4236 27.105050420009096 26.210915695076793 39.59104554965981 0 2 -1
5537 1022 7 0.4236 32.508467405180056 26.73629845541197 38.15889213273685 0 -4 -1
9168 2232 7 0.4236 29.366714838031474 20.507768830385615 40.76164939833154 0 -2 0
9099 2209 7 0.4236 28.134723844492353 25.100935449178877 37.36764046176668 0 1 1
5465 998 7 0.4236 30.389153442672725 23.996532194610545 38.501230069684155 0 -3 1
5489 1006 7 0.4236 32.83999467231111 23.469661034899115 34.492640841430514 1 -4 1
8647 2059 8 -0.8472 25.569897238120564 23.014012584693745 39.47348319124986 0 0 1
8649 2059 7 0.4236 25.971075170567328 22.728135433471248 38.603235740023145 0 0 1
5776 1102 8 -0.8472 30.33620399096384 27.072249749847785 41.0242607331731 0 2 0
9098 2209 7 0.4236 27.50405710551251 26.60349200019963 37.261764001632436 0 1 1
5083 871 8 -0.8472 27.293311022103993 26.383452337051924 40.557891002988804 0 2 -1
9097 2209 8 -0.8472 27.43886956979769 25.721679758831616 37.728837698787956 0 1 1
5084 871 7 0.4236 27.113948468163468 25.55324981118972 41.085710455125266 0 2 -1
5538 1022 7 0.4236 31.17685629071519 27.10592318344857 37.288940410805644 0 -4 -1
3023 184 7 0.4236 37.701262971773275 15.839781987450174 44.36235039959642 0 0 -1
5488 1006 8 -0.8472 33.537474644667874 23.321621236284926 35.193787401444965 1 -4 1
6960 1496 7 0.4236 36.163715055238555 26.069226482172994 34.98232338825311 0 1 0
6958 1496 8 -0.8472 35.437290153642074 26.691228318144944 35.274593285350754 0 1 0
6959 1496 7 0.4236 34.55359669643268 26.228659488651473 35.20306530855006 0 1 0
5490 1006 7 0.4236 33.18404118026746 22.695131594677534 35.88847856741149 1 -4 1
7241 1590 7 0.4236 36.03433562611597 27.61651309990717 37.71279038750934 0 -1 -1
9572 2367 7 0.4236 31.905835392567734 22.940219601475338 43.347050831695874 0 3 -1
9571 2367 8 -0.8472 32.445880101130484 22.456467248776804 42.658330632158346 0 3 -1
9573 2367 7 0.4236 33.2666846753494 22.98659648175361 42.44562694581616 0 3 -1
7141 1557 8 -0.8472 35.88228803557745 24.721631100693468 42.51576866242474 0 -1 0
7142 1557 7 0.4236 35.556224414140864 24.69480948367222 41.57080140284327 0 -1 0
7143 1557 7 0.4236 35.94508680073833 25.672207122131645 42.81984360314105 0 -1 0
3344 291 7 0.4236 35.921450968574526 23.643875567100448 35.00438983645315 0 -1 -2
5111 880 7 0.4236 36.44030431477664 21.561218904947772 37.07093101280842 0 -2 0
3343 291 8 -0.8472 36.74793944720326 24.03850505023392 34.602912007591954 0 -1 -2
5112 880 7 0.4236 37.64180875438016 20.781813750633685 36.28636658727119 0 -2 0
3345 291 7 0.4236 37.550876207752346 23.552289998720685 34.9477128137139 0 -1 -2
3109 213 8 -0.8472 20.068339055453553 26.33054071496601 45.06973332255039 0 1 -1
2537 22 7 0.4236 20.668480921401688 15.298187691320388 48.1645663358519 0 -1 0
5926 1152 8 -0.8472 20.05373302490447 18.74022862490942 41.99857866700152 0 2 -1
2799 109 7 0.4236 25.29624248742412 14.522568278921314 48.10615292176474 0 0 -1
8671 2067 8 -0.8472 20.48263936555967 14.987551184037464 40.21213186139327 1 1 0
5927 1152 7 0.4236 20.76758471847761 18.97167235445818 42.65952471958562 0 2 -1
7240 1590 8 -0.8472 35.41636443711355 27.82592310907801 38.47058925729113 0 -1 -1
6455 1328 7 0.4236 19.521015450015806 16.46506467950753 44.3349523610904 0 1 1
3877 469 8 -0.8472 23.317370945531387 18.083650867593278 48.30868581962053 0 0 0
3879 469 7 0.4236 24.103202055257437 18.684849276520286 48.4537035994993 0 0 0
2538 22 7 0.4236 19.846052361485913 15.995487735501312 46.93818529310165 0 -1 0
3878 469 7 0.4236 22.8974914432138 17.86555737506378 49.18967193283966 0 0 0
7008 1512 7 0.4236 21.896162733374055 18.806362678032183 45.13817520323085 0 0 -1
7006 1512 8 -0.8472 21.313672030154972 18.072032883147266 45.48669305492881 0 0 -1
7007 1512 7 0.4236 21.81281953791511 17.55068566639022 46.17882680045566 0 0 -1
2636 55 7 0.4236 19.855638304396283 17.85067035179605 49.28500660529928 0 1 -1
2635 55 8 -0.8472 20.011657751622096 18.595230608719564 49.934074304574445 0 1 -1
3209 246 7 0.4236 24.35211443431819 16.990224408315825 43.704496501838186 0 0 -2
2536 22 8 -0.8472 20.03719269657985 16.03383167762001 47.918998875304226 0 -1 0
6251 1260 7 0.4236 37.11161854564658 15.996191924796335 36.6087613591441 0 -1 1
3480 336 7 0.4236 36.929461456943315 21.321845598849514 50.30506616587568 1 -1 0
3110 213 7 0.4236 20.164598230406757 25.629257809282226 45.77608776809596 0 1 -1
6583 1371 8 -0.8472 36.64332359991243 25.481176738268637 45.999926067906536 0 -1 -1
8673 2067 7 0.4236 19.680405065043356 15.309559282264246 39.709408308709584 1 1 0
7522 1684 8 -0.8472 29.100131778530724 14.590662809935328 43.78269835331858 0 1 0
6825 1451 7 0.4236 28.83824177318499 17.51495459137186 42.94848542868677 0 -2 -1
7523 1684 7 0.4236 29.984790332520213 14.409878635707708 44.21246165055619 0 1 0
6342 1290 7 0.4236 30.852394707938274 17.285551842047727 46.1793265372569 0 1 -2
6341 1290 7 0.4236 31.716933870473873 16.012877871736784 45.632060714388935 0 1 -2
5677 1069 8 -0.8472 21.675843350665755 15.127037268223694 34.78821885035783 0 1 0
6198 1242 7 0.4236 26.836252920420453 17.665965681348023 46.23410038173575 0 1 0
6197 1242 7 0.4236 26.811136645891597 17.246024416801312 47.81196152254205 0 1 0
6340 1290 8 -0.8472 31.29345541096754 16.426213032080067 46.43817493505646 0 1 -2
2526 18 7 0.4236 31.503742288964336 16.682390780422764 48.41829037839255 1 1 -1
3210 246 7 0.4236 25.716963998824486 17.328889021958574 42.87436484825063 0 0 -2
4406 645 7 0.4236 28.558669726513504 19.05177194463152 48.30309848521838 0 2 0
8075 1868 7 0.4236 27.05924044597911 20.11699709936742 45.573379798769395 -1 3 -1
5190 906 7 0.4236 31.393687170153942 18.701338525675272 43.61013776296883 0 1 0
8076 1868 7 0.4236 25.676470520590524 19.922005467007356 44.72688566624314 -1 3 -1
8074 1868 8 -0.8472 26.581362452375426 19.538773617423253 44.91210037152067 -1 3 -1
5188 906 8 -0.8472 31.99497213930174 19.30748690902142 44.130753302384946 0 1 0
3208 246 8 -0.8472 25.302286633032857 16.719428119161755 43.550086833804954 0 0 -2
4405 645 8 -0.8472 29.402107965041026 18.99335454376652 47.769057737277706 0 2 0
4407 645 7 0.4236 29.69836863534349 19.913273874899012 47.512195426928386 0 2 0
6196 1242 8 -0.8472 26.88063873654184 16.90055320066094 46.8761089608652 0 1 0
9908 2632 10 -1 26.25255265523736 19.953183425421713 49.595978215245985 0 -1 -1
5978 1169 7 0.4236 28.578746002043676 21.442462684284042 49.453474903507704 0 -2 -1
5780 1103 7 0.4236 35.435250578421524 15.375117071789004 46.30376725367443 0 3 -1
5781 1103 7 0.4236 34.45830865990117 14.516490135329256 47.29117341216378 0 3 -1
6550 1360 8 -0.8472 35.33036373724439 21.496862142919248 46.99231667439885 1 1 -1
5045 858 7 0.4236 33.5440081138651 17.858851834891052 48.661514659262416 0 -2 -1
5779 1103 8 -0.8472 35.15307965054165 14.454773659302573 46.57459517440343 0 3 -1
9074 2201 7 0.4236 25.380120127038023 14.227399116903648 39.16512718747765 0 1 0
9446 2325 7 0.4236 33.679787919595576 14.948423115244623 44.167769580649214 0 1 -1
6552 1360 7 0.4236 35.10160317991487 20.54191136668017 47.18136113880007 1 1 -1
5189 906 7 0.4236 32.4903489968812 19.90639706455439 43.50154071950476 0 1 0
5046 858 7 0.4236 35.03111336994134 17.823420652671413 47.98780126193368 0 -2 -1
5789 1106 7 0.4236 36.79525019008273 15.964176142504414 49.015778995513294 0 -1 0
5788 1106 8 -0.8472 36.68520470372573 16.954406273246164 48.93013684243882 0 -1 0
5790 1106 7 0.4236 37.575697166857005 17.398523792481566 49.02904819658293 0 -1 0
5044 858 8 -0.8472 34.182374431700296 18.34643391507665 48.06590353896076 0 -2 -1
6551 1360 7 0.4236 34.48920754074141 22.03211198078925 46.91509014926211 1 1 -1
8672 2067 7 0.4236 21.216948409410758 14.775250325214728 39.56736935562077 1 1 0
7400 1643 7 0.4236 33.46801288603357 20.702101606328856 49.63490590613996 -1 -2 1
6955 1495 8 -0.8472 24.48986013354984 23.869258090504815 45.5336565175578 0 3 1
5678 1069 7 0.4236 22.59204286810932 14.974439376356973 34.41768897917481 0 1 0
6312 1280 7 0.4236 33.89620639497955 24.52243802300171 46.881765451918646 0 -1 1
5146 892 8 -0.8472 25.956535053301508 23.422554049832893 48.25222901687367 0 1 0
8559 2029 7 0.4236 29.94692073759174 18.316104317850872 34.53253762962795 1 -1 -1
5147 892 7 0.4236 26.181585086437913 23.90249452947832 49.100173602770916 0 1 0
5148 892 7 0.4236 26.25192087262948 22.469591797990653 48.32012916006245 0 1 0
2949 159 7 0.4236 19.73018942299762 22.409188481684463 45.24484796344099 1 -1 0
6957 1495 7 0.4236 24.729674659258464 23.094020717007908 44.94927981150063 0 3 1
4355 628 7 0.4236 24.528825728341715 25.86657588857244 48.408965960885936 0 -2 -1
7805 1778 7 0.4236 21.670202175749242 22.910402076213582 43.5620458115058 0 3 -2
6956 1495 7 0.4236 25.167073795932524 23.95812057056513 46.264057418055664 0 3 1
7806 1778 7 0.4236 21.94540069075296 23.678638979588023 44.976508500113724 0 3 -2
7804 1778 8 -0.8472 21.23874075582267 23.34707734113805 44.35144873050484 0 3 -2
2974 168 8 -0.8472 19.622697722470978 23.974614638363757 49.935768668185915 1 -1 -1
3242 257 7 0.4236 23.2918549463996 26.269067934555913 45.573628133750404 1 1 -1
3241 257 8 -0.8472 23.05098823412252 27.158705152924345 45.18564742634987 1 1 -1
7115 1548 7 0.4236 29.26723958885761 14.549160228378087 39.73399192892248 0 3 -2
7338 1622 7 0.4236 26.74468841678898 25.812985388906334 45.784188349898784 0 0 -1
6191 1240 7 0.4236 29.799921917866897 26.038980652491738 43.75065865138225 0 0 -2
8385 1971 7 0.4236 26.80248599800065 24.79767904936688 43.374714239280614 0 1 -1
8383 1971 8 -0.8472 27.254269369886426 24.12769339808042 42.78563740867126 0 1 -1
8384 1971 7 0.4236 28.24567166446992 24.20764821143751 42.8892192917157 0 1 -1
2498 9 7 0.4236 28.008477787971433 22.79321880312885 46.53244857722453 0 2 0
4289 606 7 0.4236 31.46164058069919 21.27000090593134 45.48051152937134 0 -2 -1
8557 2029 8 -0.8472 29.524209654771614 18.833221039026093 33.788289012295046 1 -1 -1
9644 2391 7 0.4236 30.473699169106208 27.546874697570807 46.347527111770646 0 1 1
4356 628 7 0.4236 25.577877472173476 27.097262029157406 48.635965141360934 0 -2 -1
4354 628 8 -0.8472 25.048031899034566 26.59102364100274 47.9555340397089 0 -2 -1
5928 1152 7 0.4236 19.243317932083357 18.41263103083399 42.48428148701437 0 2 -1
2499 9 7 0.4236 28.649971049031095 23.18573300803287 45.082950191011705 0 2 0
2497 9 8 -0.8472 28.087285269105653 22.520422536074314 45.57360982480404 0 2 0
7337 1622 7 0.4236 27.880885195924236 26.985866793248135 45.78989894840672 0 0 -1
7336 1622 8 -0.8472 27.36828255231813 26.348453100426596 45.21462287977232 0 0 -1
5694 1074 7 0.4236 29.938396140221908 24.637551044829163 48.53769357868719 0 -1 0
5977 1169 8 -0.8472 29.405303515804672 21.998745022830516 49.53922298512589 0 -2 -1
5692 1074 8 -0.8472 29.14743303083648 24.787724892568647 47.944544621740185 0 -1 0
5693 1074 7 0.4236 28.54213550454136 25.465814749131326 48.361449086518114 0 -1 0
6190 1240 8 -0.8472 30.211485916103598 25.127709791204925 43.76482672710669 0 0 -2
6192 1240 7 0.4236 31.150629848355663 25.180817954891303 43.425432565619076 0 0 -2
5979 1169 7 0.4236 29.61038400402195 22.428733506902255 48.6599892585088 0 -2 -1
6584 1371 7 0.4236 36.72214909284245 24.557675582317078 45.6245165417333 0 -1 -1
9209 2246 7 0.4236 29.983064267192077 14.267485472491343 48.29167692274574 0 1 0
5240 923 7 0.4236 34.820944401059236 28.148821120005234 44.98998280531706 0 -1 -1
7534 1688 8 -0.8472 35.5283391638916 24.20925084203154 49.98519567800747 0 -1 -1
6310 1280 8 -0.8472 33.02389316126519 24.078784637699055 47.08729294878237 0 -1 1
4288 606 8 -0.8472 31.35811603047335 21.58282482456957 46.42466416281972 0 -2 -1
4290 606 7 0.4236 31.836644996736325 22.453043958574693 46.5418350187883 0 -2 -1
7401 1643 7 0.4236 32.57859922536009 21.54899091585345 48.55863990331582 -1 -2 1
3478 336 8 -0.8472 37.8427318468718 21.248360431806073 49.90439498589845 1 -1 0
9728 2452 9 1 37.19184741409539 25.932636753117723 48.65244491735936 0 -1 -1
5679 1069 7 0.4236 21.244714741080134 15.890491598537404 34.307317976433445 0 1 0
6311 1280 7 0.4236 32.605690769789895 24.518085492788465 47.88235396598438 0 -1 1
7524 1684 7 0.4236 29.143748641111184 14.345481669914157 42.81420247387252 0 1 0
4665 731 7 0.4236 36.05005577901938 28.10057117589451 40.974451556176085 0 1 1
6675 1401 7 0.4236 36.04659582883365 19.250202677305186 33.79662286009312 0 -1 -2
6252 1260 7 0.4236 38.04014774842999 14.652946731844093 36.621106743548225 0 -1 1
4664 731 7 0.4236 37.67369231794261 28.126774218195937 40.801985548099914 0 1 1
9366 2298 7 0.4236 40.84832063562146 1.0950906973818493 1.0690236535348596 0 2 0
6848 1459 7 0.4236 39.14522573170909 4.13589872257134 7.247560327303522 0 -4 2
6847 1459 8 -0.8472 38.263974634636185 4.0144197123082135 6.7907893333760905 0 -4 2
9343 2291 8 -0.8472 49.46728210641075 4.0682669555207704 16.421881619547484 0 -2 0
5590 1040 8 -0.8472 40.80382779172815 4.850805305528366 4.954807230067113 0 -3 1
5592 1040 7 0.4236 40.70732161185117 4.6120465825264825 5.921078980912367 0 -3 1
5475 1001 7 0.4236 42.52723347470951 7.5876740348974945 0.22290634710878418 0 0 0
5571 1033 7 0.4236 41.470561837344725 2.977042548794423 4.024774310407203 0 2 1
3839 456 7 0.4236 55.637094557169796 0.9472219739374844 12.466770688846857 0 6 1
9364 2298 8 -0.8472 40.71801734294265 0.9958502977340413 0.08252854157325958 0 2 0
5569 1033 8 -0.8472 41.68560801635566 2.026707513019547 3.7997880304089224 0 2 1
5570 1033 7 0.4236 42.35883635985202 1.6744061254104277 4.449901617237396 0 2 1
5591 1040 7 0.4236 40.02552667738543 5.410618143995288 4.670452832705761 0 -3 1
9037 2189 8 -0.8472 43.858882698485715 1.6081776093111286 6.204085360292269 0 0 0
9344 2291 7 0.4236 48.72026869862339 3.809245991269866 15.809607675524013 0 -2 0
7419 1649 7 0.4236 49.0697740377339 1.802080828024607 0.8765527083564743 0 2 0
6494 1341 7 0.4236 46.575138971881444 3.096344136750074 1.7531761125874952 0 1 1
3097 209 8 -0.8472 48.08246963885144 0.6948664065594761 5.873215483466203 0 1 0
6493 1341 8 -0.8472 45.839160019695825 3.15436775432981 2.4276902850414617 0 1 1
6495 1341 7 0.4236 45.031784872707505 3.5665002805733073 2.00544325343176 0 1 1
8292 1940 7 0.4236 48.415488873254695 4.490975266595796 3.5448110130485206 -1 3 0
8291 1940 7 0.4236 47.1959028182049 4.424168197215065 4.628680571490434 -1 3 0
8290 1940 8 -0.8472 47.999298717065564 4.9418339056677 4.334439217511043 -1 3 0
9796 2520 9 1 48.80072913284151 6.024678128680813 6.690920042088044 0 0 0
4491 673 7 0.4236 48.862035539719656 2.4342056516937007 6.737340261404778 0 -1 1
8766 2098 7 0.4236 45.78925064258294 5.752628054101514 8.38847905224596 1 1 1
8765 2098 7 0.4236 46.38782520275453 7.265401274413088 8.52937683011817 1 1 1
8764 2098 8 -0.8472 46.416373186231134 6.422827395193897 7.991553112228316 1 1 1
7417 1649 8 -0.8472 48.888744299007236 2.425162380287766 1.637471970827906 0 2 0
9039 2189 7 0.4236 43.478510994807166 0.7350878529127546 6.509096453044478 0 0 0
4489 673 8 -0.8472 49.037696744003064 3.2935353513562045 7.217648895408615 0 -1 1
5803 1111 8 -0.8472 48.42841222625405 6.598295135904831 0.49511246137774156 0 0 1
3099 209 7 0.4236 48.971936369163224 0.2538221094148544 5.992920135854621 0 1 0
3797 442 7 0.4236 44.778385343035694 8.08548401733553 4.85510755962369 0 2 0
4490 673 7 0.4236 49.37462777259783 3.0977827271673117 8.1386045387223 0 -1 1
7418 1649 7 0.4236 49.69097788020198 2.465795574437367 2.233098025117311 0 2 0
5996 1175 7 0.4236 56.57741212059667 7.887659226693693 2.9178340513181746 0 1 0
5433 987 7 0.4236 55.74811781925978 0.9326273379922753 7.216284635783854 0 1 1
7288 1606 8 -0.8472 51.73966742960745 6.52526423021398 6.181775118367519 0 1 -2
7290 1606 7 0.4236 52.45455868355467 5.851226282029681 6.367795302735266 0 1 -2
6207 1245 7 0.4236 51.90009485108856 6.995620597634879 2.5715447488464087 0 0 0
6276 1268 7 0.4236 55.43742992821517 0.5489329058974679 2.6453210379259215 0 -3 0
6274 1268 8 -0.8472 54.57914017380402 0.7663186633662651 3.1101676746019455 0 -3 0
8856 2128 7 0.4236 44.31047218673407 0.384292552718947 9.041809612976014 -1 0 1
8491 2007 8 -0.8472 56.11918671661272 4.309214835816 5.598099137616664 0 2 2
6206 1245 7 0.4236 52.29176446885465 5.5529568050989795 1.9143212528929359 0 0 0
6205 1245 8 -0.8472 51.971889474688645 6.479821837485963 1.717848433442195 0 0 0
2735 88 7 0.4236 52.1231775585601 2.639693723889911 6.339546632547193 0 0 0
2734 88 8 -0.8472 52.864362627673984 2.7258884769067246 5.673802491842361 0 0 0
2736 88 7 0.4236 53.44472627179866 1.9125217861033064 5.713961650987738 0 0 0
5193 907 7 0.4236 52.79448669158867 2.5349657461383663 1.7844679268545733 0 -4 0
8492 2007 7 0.4236 56.44871607406601 3.9006681538629246 6.449274966744012 0 2 2
7289 1606 7 0.4236 51.65825261595752 7.148147078257793 6.959842586203431 0 1 -2
6229 1253 8 -0.8472 56.28788247208439 4.8895871075690405 1.3992118061667693 0 0 1
6230 1253 7 0.4236 55.4869527652104 4.297510254622748 1.4884119636683368 0 0 1
5191 907 8 -0.8472 52.33660952359567 3.1337031263684976 2.4416301832054974 0 -4 0
8493 2007 7 0.4236 55.12678940882155 4.201302947276204 5.538914843256395 0 2 2
5192 907 7 0.4236 52.5244527628051 2.814516867756886 3.370519512048121 0 -4 0
5943 1157 7 0.4236 41.84654396960643 5.282457196717441 2.1807717800768764 0 0 0
5941 1157 8 -0.8472 42.04024119335136 6.25604453619188 2.0599031338970297 0 0 0
5942 1157 7 0.4236 41.312703510295776 6.795732617680399 2.483490120640798 0 0 0
7055 1528 7 0.4236 53.10113839163316 3.0048103845083434 16.318619018281996 0 0 -1
6970 1500 8 -0.8472 38.59122044648911 8.888983522732842 7.034300563844126 -1 0 -1
9889 2613 10 -1 38.37753073700075 7.1753023402779315 3.111740868460168 0 0 0
8064 1864 7 0.4236 39.77341628608029 10.251884765952141 1.2236061775924074 0 4 1
8063 1864 7 0.4236 41.160879035396675 11.024064100734137 1.6048053741160153 0 4 1
6971 1500 7 0.4236 38.77985719604712 8.503155222087521 6.131220947707073 -1 0 -1
7499 1676 7 0.4236 51.07417674852404 13.702731760770408 3.8193409263398617 0 0 1
3620 383 7 0.4236 41.580352329052445 10.684781387181797 4.1759772547088945 0 2 0
3619 383 8 -0.8472 42.19918926875319 11.104360326525264 3.5119031768252227 0 2 0
3621 383 7 0.4236 43.11758904357663 10.725684767943799 3.6265623565810845 0 2 0
4603 711 8 -0.8472 39.171044609831895 13.01006127300763 5.770126126626009 0 1 0
8062 1864 8 -0.8472 40.35040887909947 11.042673679029106 1.019320890730352 0 4 1
8844 2124 7 0.4236 47.602920368227004 10.23398476311902 16.593850382292977 0 3 0
6972 1500 7 0.4236 39.194360850839885 8.465562610231174 7.710271343640146 -1 0 -1
4604 711 7 0.4236 39.52909524734379 12.802441846264221 6.680452400421869 0 1 0
4605 711 7 0.4236 38.696327138367195 12.207978521443628 5.407763407891694 0 1 0
4450 660 8 -0.8472 43.58138447273559 12.181432977658183 7.970108345614928 0 1 -1
6178 1236 8 -0.8472 42.51029371772464 7.4305239947760375 7.606648514717874 0 6 -1
6180 1236 7 0.4236 42.681507530130894 6.541238921359627 8.030745147148881 0 6 -1
6179 1236 7 0.4236 42.3694634792751 7.309611427024339 6.624025993398965 0 6 -1
3001 177 8 -0.8472 48.68666154150914 8.411483522718887 5.717395146329465 0 1 0
8324 1951 7 0.4236 46.117316163814 13.043531399189012 0.8729636960955132 0 -1 2
8089 1873 8 -0.8472 45.73405281737721 11.764340008021502 4.656956165901493 -1 1 1
3002 177 7 0.4236 49.18382481327106 8.555576163467526 4.861786189787675 0 1 0
3003 177 7 0.4236 48.681407487012315 9.259850847780244 6.246777495256733 0 1 0
4680 736 7 0.4236 50.79222580430414 9.372785349949186 2.6512817431071465 0 -2 -2
4678 736 8 -0.8472 49.97412704360425 8.90027371684586 2.979073139291471 0 -2 -2
4679 736 7 0.4236 49.67561325677967 8.23618170932306 2.2936014029785343 0 -2 -2
3796 442 8 -0.8472 44.1325427797918 8.383812243397355 4.152336105422283 0 2 0
3798 442 7 0.4236 44.18262534465036 7.764222893931886 3.36900932462891 0 2 0
8091 1873 7 0.4236 46.43123065286154 11.641955728870087 3.9505811764117555 -1 1 1
8325 1951 7 0.4236 47.43208239237064 13.454716342380445 1.749857766354139 0 -1 2
5804 1111 7 0.4236 48.20714671721317 5.779479239836061 1.0248125520894993 0 0 1
8682 2070 7 0.4236 51.85375681430539 10.983014004065435 5.236117970094748 0 0 -1
8090 1873 7 0.4236 45.42434742344938 10.869417686081356 4.978198834776219 -1 1 1
8323 1951 8 -0.8472 46.79869059830585 12.713838778289146 1.5264403666977464 0 -1 2
9823 2547 9 1 44.67080059304327 13.74666362848715 6.018908006849528 0 0 0
7039 1523 8 -0.8472 44.62096781146493 5.14889841799973 0.08970708408719275 0 2 0
5997 1175 7 0.4236 56.06622005912915 8.543314165106633 4.323332566933393 0 1 0
9387 2305 7 0.4236 53.15516558441908 11.706916433995932 2.56243428906005 0 -2 1
9385 2305 8 -0.8472 53.15446686473414 12.014188442958542 1.6108127409913962 0 -2 1
2845 125 8 -0.8472 55.61730272585983 8.948585674365336 0.9075073413371763 0 -1 0
9356 2295 7 0.4236 55.08392308249522 8.138897732346928 8.388751227965287 0 -2 -1
9386 2305 7 0.4236 53.34692201174045 12.994914366588864 1.577082835806889 0 -2 1
8677 2069 8 -0.8472 55.60242916664945 10.584473091402495 5.774752296762904 0 2 1
8681 2070 7 0.4236 51.8337299990488 12.017760662399455 6.499258863223507 0 0 -1
2903 144 7 0.4236 53.908872904649876 9.777233093003394 4.946890556904683 0 0 0
6231 1253 7 0.4236 56.832793082526535 4.597031480732899 0.6134104774986398 0 0 1
4402 644 8 -0.8472 45.10781023203608 0.35690262277286083 3.397492949082338 -1 4 0
2902 144 8 -0.8472 53.3337810685515 9.150039974751513 4.4216303165647455 0 0 0
8678 2069 7 0.4236 55.089614300782756 11.372555537812318 6.115262598112507 0 2 1
8680 2070 8 -0.8472 51.521052336837506 11.868226376080134 5.56124378560559 0 0 -1
4918 816 8 -0.8472 54.3506364984049 13.646578942946716 5.671492916999286 0 -2 0
8679 2069 7 0.4236 56.313311594359035 10.339291549861061 6.43394290429406 0 2 1
2847 125 7 0.4236 55.40227174911295 9.898106313273884 1.135920414115115 0 -1 0
2904 144 7 0.4236 53.047986274858836 8.390887519926057 5.006445610629093 0 0 0
9355 2295 8 -0.8472 55.70739682180533 7.689753705437002 9.028712507982753 0 -2 -1
5431 987 8 -0.8472 55.71692464404552 0.1239637481805775 6.628840560706345 0 1 1
2846 125 7 0.4236 55.14184480219874 8.692328701000259 0.06591804213064652 0 -1 0
2900 143 7 0.4236 39.2190837864366 2.7281274484851417 15.58762526302736 0 1 -1
2632 54 8 -0.8472 38.732940935234396 0.728562549739609 16.43787939850075 0 -1 0
9653 2394 7 0.4236 38.42511267559804 13.925481437881055 15.12275056459948 0 -1 1
6470 1333 7 0.4236 45.61118451098655 12.503161960884233 16.321469854895852 0 -1 -1
7303 1611 8 -0.8472 41.92033661243788 0.5644748140118069 9.470915657292572 0 2 0
2901 143 7 0.4236 40.48410115413124 3.7404580643819485 15.38380090574598 0 1 -1
9652 2394 8 -0.8472 38.31604622000005 14.055882013573415 14.137306327564659 0 -1 1
4286 605 7 0.4236 39.259625800414376 2.760624349408726 12.715527671702764 0 5 -1
6469 1333 8 -0.8472 45.248451801743634 13.43363987266605 16.37281368792841 0 -1 -1
4285 605 8 -0.8472 39.41769570188648 2.252865441878123 11.868653741176217 0 5 -1
2899 143 8 -0.8472 39.628505833918965 3.4119912937208703 14.983718010646438 0 1 -1
4165 565 8 -0.8472 40.81044709882331 8.401182891577832 10.085646401262908 0 0 1
4167 565 7 0.4236 41.622351539939956 8.373406742856083 9.502516971318013 0 0 1
4166 565 7 0.4236 40.973994236898406 7.860333571727205 10.910712765291116 0 0 1
8264 1931 7 0.4236 41.446140735442434 4.169554920988317 8.822198759428062 0 -3 0
6409 1313 8 -0.8472 43.64308580066802 6.9073688427145745 11.198052594818241 0 1 0
7912 1814 8 -0.8472 42.067252157253115 4.1231013688484905 10.858434201334957 0 -1 2
7913 1814 7 0.4236 42.308689711281566 4.875332942089866 11.471504893387973 0 -1 2
8265 1931 7 0.4236 41.45003589883314 3.2828070477132885 7.450962124283535 0 -3 0
8263 1931 8 -0.8472 40.94017374812206 3.9560475975225606 7.986487984219004 0 -3 0
7914 1814 7 0.4236 41.49578328682454 3.4644667301100562 11.347948095924686 0 -1 2
7305 1611 7 0.4236 41.793775204335546 0.9015606987529174 8.537987274788227 0 2 0
9038 2189 7 0.4236 44.85625730976943 1.5784981728549488 6.270138741246031 0 0 0
4287 605 7 0.4236 38.55239022651213 1.8735437648603293 11.54099262776653 0 5 -1
4409 646 7 0.4236 38.98453939459796 2.7115304103232067 2.6442751788246373 0 2 0
9503 2344 7 0.4236 43.27062942371469 4.274109234281721 15.827188684167378 0 5 -1
9502 2344 8 -0.8472 43.276581564001546 5.086231509526217 15.243731360857845 0 5 -1
7304 1611 7 0.4236 41.269611129757955 1.0176112652290064 10.080196987358356 0 2 0
9504 2344 7 0.4236 44.11352398305838 5.097408221654521 14.696554198597449 0 5 -1
8575 2035 8 -0.8472 49.7144542264601 6.373953982391307 9.07091234757108 0 -1 2
8576 2035 7 0.4236 50.516401173205665 6.8798760698321 9.388598137504978 0 -1 2
6411 1313 7 0.4236 44.1423724686483 6.485084738662958 11.954616605216437 0 1 0
9525 2351 7 0.4236 46.32775103166024 2.1792625397029823 14.933695154879127 -1 0 0
9523 2351 8 -0.8472 47.16566344945969 2.648489752516857 14.654896512686612 -1 0 0
9558 2362 7 0.4236 50.38091558009177 7.139747792021352 13.810627033055551 -1 2 1
8309 1946 7 0.4236 44.30641955726859 1.8779809411597934 10.836668235772644 0 -2 0
8310 1946 7 0.4236 45.17869991566991 3.21622079757629 11.175589466239625 0 -2 0
8577 2035 7 0.4236 49.052069390428905 6.297143776583185 9.81612855540285 0 -1 2
7650 1726 7 0.4236 49.30251631260891 3.3407162045725105 11.388492211471135 0 -2 1
7649 1726 7 0.4236 48.98882392545282 1.9347715578792837 12.157610762533974 0 -2 1
7648 1726 8 -0.8472 49.56679999292885 2.380046193569708 11.473743467937476 0 -2 1
8308 1946 8 -0.8472 45.21930542343288 2.2247022343217218 11.052130180053275 0 -2 0
9919 2643 10 -1 47.90602417345359 5.577694216605854 12.282689286370397 0 0 -1
9524 2351 7 0.4236 46.98033073481075 3.211067070770431 13.849192640002062 -1 0 0
6165 1231 7 0.4236 50.30268457728009 4.956187902722625 13.050573241934133 0 1 2
8115 1881 7 0.4236 41.53357567115936 13.857984975987126 4.785212076471868 0 -1 1
5995 1175 8 -0.8472 56.66446128696377 7.85473562321167 3.9134942577328564 0 1 0
3491 340 7 0.4236 56.794870842680915 13.131355068946222 0.8123451519072203 0 2 1
8966 2165 7 0.4236 47.43416042199055 1.471776704530776 16.699886327130184 0 2 -1
3838 456 8 -0.8472 56.270362644068946 1.5096416037495084 12.998424554737802 0 6 1
9805 2529 9 1 51.7450203026762 5.517629008834305 15.82584077364334 0 0 0
2634 54 7 0.4236 39.14745626735824 0.6149587413167089 15.534955411806767 0 -1 0
3840 456 7 0.4236 55.97852645711556 2.4654121774780697 12.961896320029695 0 6 1
9138 2222 7 0.4236 51.184867891958596 1.1342028560058992 8.359801449743413 0 1 1
9136 2222 8 -0.8472 51.26539526591403 1.9579965046941135 8.920942870825435 0 1 1
9137 2222 7 0.4236 50.84034423527929 1.797367597669354 9.811745910753245 0 1 1
9925 2649 10 -1 54.707073951376785 5.260292311466227 11.465407696340252 0 -1 0
6164 1231 7 0.4236 51.83164948550812 4.648655804459113 12.566510124581528 0 1 2
9532 2354 8 -0.8472 55.065189543732735 2.968429702801701 8.76647571274097 0 1 1
9534 2354 7 0.4236 54.742440310946456 3.5603668622310947 9.50501794104118 0 1 1
9505 2345 8 -0.8472 54.13736932604822 4.908559420714076 14.94387754885344 0 0 1
4410 646 7 0.4236 39.42336189267241 4.280902934949096 2.74978023535872 0 2 0
9507 2345 7 0.4236 55.03495484176205 4.6809021434318465 15.321386553060961 0 0 1
6163 1231 8 -0.8472 51.24661820788149 4.832100319109889 13.356501778258767 0 1 2
9533 2354 7 0.4236 54.281790804782354 2.6221095772432923 8.250385492398259 0 1 1
9506 2345 7 0.4236 54.14574547314446 4.764744744544239 13.954307943417163 0 0 1
7040 1523 7 0.4236 43.96943691347241 5.827163780520787 0.4295071728003943 0 2 0
4470 666 7 0.4236 51.25239007920011 0.8697919035786931 11.242660602749933 0 2 1
4404 644 7 0.4236 45.48850385322798 1.2436440554601935 3.135266116348672 -1 4 0
4673 734 7 0.4236 51.26301806633326 11.533604092166804 16.340667257844558 -1 -3 0
8974 2168 8 -0.8472 38.34898549532928 7.189013757328902 15.515681071000804 0 -4 0
9496 2342 8 -0.8472 56.55857047218535 3.3343521553685 16.51217630101976 0 -1 0
4452 660 7 0.4236 42.64432450922938 12.494533576006157 8.124662159514108 0 1 -1
8975 2168 7 0.4236 38.973322521594795 7.882288051217056 15.155716975111991 0 -4 0
6074 1201 7 0.4236 39.331764876904494 9.851100597991058 9.925351454082035 0 2 0
6410 1313 7 0.4236 44.03772895111928 7.804059880695312 10.997547722072271 0 1 0
9760 2484 9 1 38.137141944600415 12.030523624241539 12.189740808268152 0 1 0
3628 386 8 -0.8472 39.86259960109468 10.905337585028397 14.638781494326215 0 3 0
3629 386 7 0.4236 39.98847431307835 11.353782396256351 15.523684316973638 0 3 0
3630 386 7 0.4236 40.655618559643834 10.329010741037568 14.441377403027753 0 3 0
8736 2088 7 0.4236 42.170837766967686 12.383008462419964 12.141650927551837 0 0 -2
8735 2088 7 0.4236 41.110347775742156 12.917318479581848 11.020713612950276 0 0 -2
8734 2088 8 -0.8472 41.20290109423326 12.530161225407914 11.9380703520154 0 0 -2
6724 1418 8 -0.8472 42.51787526077823 8.293771983590323 15.283110624158374 0 1 0
6726 1418 7 0.4236 42.547569898513025 7.339772694709495 15.581445548337365 0 1 0
6725 1418 7 0.4236 43.21932131889271 8.447343401257925 14.58712979069399 0 1 0
6075 1201 7 0.4236 38.19787933068352 10.679388162780139 9.091762717082815 0 2 0
6073 1201 8 -0.8472 38.52032041207965 10.430086838783117 10.004933469973706 0 2 0
4451 660 7 0.4236 43.76516369616725 11.383521483336347 8.544183922984566 0 1 -1
7871 1800 7 0.4236 45.98282666710918 9.907393972143272 10.533404103725772 0 0 -1
7870 1800 8 -0.8472 45.454248959033414 9.869009952390137 9.685387312000046 0 0 -1
9557 2362 7 0.4236 49.931832129705214 8.573840712459045 14.449632570102663 -1 2 1
9556 2362 8 -0.8472 50.63679118841405 7.864592733650336 14.450257971706103 -1 2 1
4524 684 7 0.4236 47.530634672884865 7.475502548551563 14.854130464955428 0 -1 0
4522 684 8 -0.8472 47.06513029800038 7.983474701503158 15.57888563666123 0 -1 0
4878 802 7 0.4236 45.20079856283948 10.003730277753467 13.68821928941775 0 0 1
9901 2625 10 -1 48.83764735798237 10.771757737797161 8.685352286983033 0 -1 0
4408 646 8 -0.8472 38.79992490466658 3.635292332414109 2.308743534475939 0 2 0
4297 609 8 -0.8472 49.36823596755541 10.342898345963011 12.879879440014342 0 1 0
4299 609 7 0.4236 48.52579040045749 10.880481475850651 12.84396043960005 0 1 0
4876 802 8 -0.8472 44.49071672964441 9.798543643217704 13.014659747719163 0 0 1
4877 802 7 0.4236 44.458909784768764 10.527818956698637 12.331178844244844 0 0 1
7872 1800 7 0.4236 46.074563248094265 9.926021107068726 8.903108421254514 0 0 -1
9735 2459 9 1 47.771341435377735 13.416154257594151 10.115732293288294 0 -1 0
9835 2559 10 -1 45.14293718213994 13.31734441914849 12.037074367549009 0 1 0
5319 949 7 0.4236 52.80276709030605 12.314084550481555 13.534151578600987 0 1 0
4298 609 7 0.4236 49.642728038699644 10.091026615452662 11.951862729146042 0 1 0
4523 684 7 0.4236 46.19190617546438 7.542744709646843 15.786820773368513 0 -1 0
9345 2291 7 0.4236 50.13183168432006 3.3226328675798014 16.470912748277396 0 -2 0
4831 787 8 -0.8472 51.92147334387793 12.677637955288782 8.729092176341828 0 -4 0
6167 1232 7 0.4236 56.858929170454296 10.773046749089389 11.417311528462724 0 -2 0
5307 945 7 0.4236 54.65043124803516 13.098563656259138 9.877762223289697 0 0 1
5173 901 8 -0.8472 52.286918694224426 7.644146481436515 11.13042738438686 0 0 1
7216 1582 8 -0.8472 52.47127400094643 8.561834697159748 8.431088941103619 -1 1 1
7218 1582 7 0.4236 51.93723915791721 9.403278097742023 8.348746091736059 -1 1 1
5174 901 7 0.4236 53.10880348642548 7.0806667983892035 11.214074896382714 0 0 1
9051 2193 7 0.4236 55.86375794585275 7.032566992267988 13.095271408795842 0 0 1
7217 1582 7 0.4236 52.55912316689307 8.315933461675426 9.396395531843625 -1 1 1
6168 1232 7 0.4236 55.8790110013373 9.936066816183468 10.414390002650542 0 -2 0
9050 2193 7 0.4236 55.98825773306387 8.611730670835785 13.491968490987878 0 0 1
6166 1232 8 -0.8472 56.433870126212945 10.762240300344764 10.512210373959332 0 -2 0
4832 787 7 0.4236 51.647164648084704 13.459951935409757 9.288323909155784 0 -4 0
4833 787 7 0.4236 51.1717187934789 12.017117288438582 8.689319405295356 0 -4 0
7665 1731 7 0.4236 56.0520982081674 8.34811458774962 16.502521179949326 0 -1 0
9049 2193 8 -0.8472 56.405771022241815 7.708825265916278 13.5941671504319 0 0 1
5482 1004 8 -0.8472 56.31492616483643 11.67373880130606 13.66588222340248 0 -2 -1
5484 1004 7 0.4236 56.167971935816524 12.029555172729069 14.5888119720057 0 -2 -1
5318 949 7 0.4236 52.13106369198149 13.685367851022495 12.95533947368417 0 1 0
5317 949 8 -0.8472 52.702043196265215 13.298346232923269 13.679354095008007 0 1 0
5175 901 7 0.4236 51.95844947378498 7.891874165523506 12.041876289515029 0 0 1
5483 1004 7 0.4236 55.99284947944071 12.342382039757997 12.995671030789435 0 -2 -1
9357 2295 7 0.4236 55.27532169646799 6.863802187420803 9.390811449509169 0 -2 -1
5305 945 8 -0.8472 55.161665375047306 13.925953748719644 9.645242580945498 0 0 1
8976 2168 7 0.4236 38.30091287922282 6.420344750539607 14.877842988216035 0 -4 0
3098 209 7 0.4236 47.59935491679028 0.26870408958520364 5.108371618838954 0 1 0
9497 2342 7 0.4236 56.46974103523128 2.3696298758377696 16.76000799297783 0 -1 0
9171 2233 7 0.4236 39.74152655605832 0.06153437828693242 6.266699099771929 -1 0 0
8855 2128 7 0.4236 45.87593838654413 0.031576396700227605 9.344354726391918 -1 0 1
5432 987 7 0.4236 56.461515606835974 0.16697030428370496 5.962705721344068 0 1 1
8901 2143 7 0.4236 38.84914069319534 3.262974591837835 23.993382468320096 0 1 1
8900 2143 7 0.4236 39.1599502358656 1.739000599564006 23.495860959478698 0 1 1
8899 2143 8 -0.8472 39.53043739426513 2.5310717611051032 23.981002954453864 0 1 1
6781 1437 8 -0.8472 42.198940918980796 0.8322611184771819 22.638048500297746 0 2 0
3845 458 7 0.4236 38.927298059768084 6.3106339704788885 17.835786213243658 1 -1 0
3190 240 8 -0.8472 41.38761748450635 4.587909904240044 19.71301914748066 0 -2 0
3191 240 7 0.4236 41.36209555152181 3.7017743085026953 19.250296086246905 0 -2 0
6782 1437 7 0.4236 42.18687539438599 1.7746964382114245 22.9722196146893 0 2 0
7817 1782 7 0.4236 43.063216259049405 7.565315576532999 22.637211417873708 0 -4 0
7818 1782 7 0.4236 42.512539134635134 6.3484457316505765 21.697738595169348 0 -4 0
7816 1782 8 -0.8472 42.5904566751194 7.341588706059557 21.784894034479407 0 -4 0
3846 458 7 0.4236 39.646333505702636 6.807985650902893 19.215009210222274 1 -1 0
8190 1906 7 0.4236 44.86782561163169 2.217082536462595 17.252084986121496 0 -1 -2
8188 1906 8 -0.8472 43.982586045120264 2.549648305997401 16.92689114258923 0 -1 -2
4676 735 7 0.4236 44.68980176250398 0.46210106238815485 22.293977157279635 0 0 -1
4675 735 8 -0.8472 45.62956575470913 0.5076787102380358 22.63274914689266 0 0 -1
4677 735 7 0.4236 46.2137540187728 0.9294603143677412 21.939333904951134 0 0 -1
3192 240 7 0.4236 40.45366512022097 4.900101798764007 19.88700069584447 0 -2 0
8859 2129 7 0.4236 49.326221104081135 0.9632574611896747 23.21414544506738 0 0 -2
8393 1974 7 0.4236 38.23392592147589 12.005682159276384 32.46436875031717 0 -1 0
9886 2610 10 -1 45.5990168412437 7.004717989339036 24.806219944451918 0 2 0
8857 2129 8 -0.8472 48.77031732549417 1.3939295575174417 23.92512547911717 0 0 -2
8858 2129 7 0.4236 48.61151284000875 2.3526019081080993 23.68905662865176 0 0 -2
8965 2165 8 -0.8472 47.36024419034774 1.105312045740869 17.627377819808597 0 2 -1
6204 1244 7 0.4236 43.61608355748095 1.2184356606068643 30.212142807664296 0 -1 1
3261 263 7 0.4236 41.32090840229841 0.48821128741950764 18.801117791752183 0 -1 -1
3653 394 7 0.4236 48.12778198892236 5.209548290927017 22.158561500279134 1 0 0
3652 394 8 -0.8472 48.83289104217105 4.961590882308498 22.82289465693119 1 0 0
4724 751 7 0.4236 55.657537148419024 0.6728590456814366 27.750145914216603 -1 0 -1
3423 317 7 0.4236 47.189838144486096 2.1115183018518464 19.843683281459356 0 1 1
3421 317 8 -0.8472 47.152448243779894 2.3817990530710205 20.805738687028693 0 1 1
3422 317 7 0.4236 48.00786088149957 2.833927977562045 21.058421928743595 0 1 1
8600 2043 7 0.4236 46.79451848453173 1.508529555569337 25.620039498357283 0 1 1
4586 705 7 0.4236 51.639546863440444 4.500478531008992 24.036207796374075 -1 0 0
3654 394 7 0.4236 48.56322677591023 5.282761573035198 23.73071113135137 1 0 0
7056 1528 7 0.4236 52.910839596879725 2.86934200839862 17.934806260724518 0 0 -1
9004 2178 8 -0.8472 50.059369936491876 0.5670863794583302 19.46120316754893 0 0 0
4672 734 8 -0.8472 50.636501574290705 11.051676316695762 16.953221554808227 -1 -3 0
4741 757 8 -0.8472 45.12327443700483 4.51398766619386 33.278318152427275 -1 2 -1
4378 636 8 -0.8472 56.340991554440514 3.054933412938124 25.42082574378022 0 1 0
3668 399 7 0.4236 51.02252814819125 9.999220566554833 33.60605811665644 0 -2 0
4379 636 7 0.4236 55.49093486348352 3.310593486654312 25.881305745293176 0 1 0
3973 501 8 -0.8472 53.56912513042951 3.855072003725285 21.15587325499585 0 1 0
3974 501 7 0.4236 53.201760638223135 4.660741504246419 20.69117970550985 0 1 0
3975 501 7 0.4236 53.954017208799755 3.226860991631722 20.479700838207986 0 1 0
4587 705 7 0.4236 53.12322077520607 5.045107206199162 24.446960805894022 -1 0 0
8938 2156 8 -0.8472 54.859114386995564 0.5051525117535668 23.2720257281975 0 0 0
9005 2178 7 0.4236 49.27930919043617 0.7453389858453369 18.86142703428224 0 0 0
6519 1349 7 0.4236 55.814498779187645 1.7962262145000853 19.86237791222126 0 2 -1
8394 1974 7 0.4236 38.43688416010652 11.477928041891035 30.932405902942783 0 -1 0
9950 2674 10 -1 53.87286113130425 7.0539666810279975 18.71743290140905 0 -1 1
8939 2156 7 0.4236 55.02939733795228 1.3732925683383825 23.738219581651133 0 0 0
6517 1349 8 -0.8472 56.3950100187382 2.267365833515734 20.52648206050616 0 2 -1
9228 2252 7 0.4236 54.7899341031935 5.183056139006073 22.682179664083442 0 2 0
4012 514 8 -0.8472 53.43009701364099 0.7523415417916399 19.84343636661273 0 5 0
4585 705 8 -0.8472 52.2671726090247 4.664918319197594 24.797158207571886 -1 0 0
9226 2252 8 -0.8472 55.14066552095538 5.737524049857039 23.436867254305746 0 2 0
8940 2156 7 0.4236 54.05639972264373 0.5952371815707387 22.682505530966655 0 0 0
7054 1528 8 -0.8472 52.48294370701226 3.178019963733493 17.085322261644905 0 0 -1
4950 826 7 0.4236 39.54343463304513 9.288782689603838 20.658272788614873 0 0 -1
4949 826 7 0.4236 39.10299555704157 9.764349882369483 19.159447957958875 0 0 -1
4948 826 8 -0.8472 39.73814721460313 9.195435407228887 19.681864297999006 0 0 -1
7086 1538 7 0.4236 40.64385234633318 11.779971777297812 22.10832771709294 0 -1 -1
7084 1538 8 -0.8472 40.751011068429854 10.886445165847118 22.544364180075256 0 -1 -1
7085 1538 7 0.4236 40.34068447469834 10.909089133723015 23.456021843670133 0 -1 -1
8560 2030 8 -0.8472 45.237523010299114 8.269334549918101 19.909118317091227 -1 -1 0
9188 2239 7 0.4236 43.269008180044565 12.451004112065288 19.75626416948742 0 1 -1
9915 2639 10 -1 39.653069480177805 13.865738624905676 17.957859223208867 0 0 -1
9718 2442 9 1 42.2998032213302 9.625962110762293 20.747836234570926 0 0 0
9187 2239 8 -0.8472 43.10548009493836 11.580220394549862 19.29258925439827 0 1 -1
9189 2239 7 0.4236 43.180056231693314 11.709928001606375 18.30384539891602 0 1 -1
8490 2006 7 0.4236 42.72126957689813 13.783678034858157 24.750816547920454 0 1 0
6091 1207 8 -0.8472 38.14693813262797 8.230970929940753 24.411037621727647 -1 -1 -1
8562 2030 7 0.4236 45.82694135943159 8.58240846683602 20.65381348686536 -1 -1 0
8488 2006 8 -0.8472 43.39367995337705 13.043591457738609 24.739139932389147 0 1 0
8489 2006 7 0.4236 43.114351065888414 12.329310627726846 25.38083955261573 0 1 0
3871 467 8 -0.8472 54.440036310578954 1.0786234465059155 33.72681795956209 0 -1 -1
9388 2306 8 -0.8472 54.40909284051205 14.051938240684255 20.31157738978655 0 5 0
4439 656 7 0.4236 48.715886029585285 13.595321272682812 21.26804586447953 0 0 1
8561 2030 7 0.4236 44.963487635548944 7.322304707243487 20.076567394668484 -1 -1 0
6767 1432 7 0.4236 47.23232777333411 10.553485065071905 24.29832265558794 0 1 -2
6766 1432 8 -0.8472 46.86833453087479 11.316452599257953 23.764103946365715 0 1 -2
7260 1596 7 0.4236 43.606475404606684 10.901342614377683 23.460997409561863 0 1 3
7259 1596 7 0.4236 45.12866129720957 10.814290924757854 22.87619075498047 0 1 3
7258 1596 8 -0.8472 44.18537278567735 10.508774037783397 22.746316930376324 0 1 3
4438 656 8 -0.8472 48.43880580708516 13.348585984918724 20.339418750563 0 0 1
5114 881 7 0.4236 47.27596525970448 7.617442010838934 22.7582142057308 -1 1 0
5113 881 8 -0.8472 47.7778678045707 8.166862543267985 22.090208754872496 -1 1 0
8843 2124 7 0.4236 46.80551961951299 10.42969833290149 18.005400864263006 0 3 0
8842 2124 8 -0.8472 47.038330196450104 10.859094834028939 17.13280816670505 0 3 0
6768 1432 7 0.4236 47.446277525072055 12.121723025435259 23.89647451149651 0 1 -2
4723 751 8 -0.8472 55.68107062277248 0.30359580550328447 26.821118850047142 -1 0 -1
5115 881 7 0.4236 47.8292420635259 9.113488934763827 22.408421457769315 -1 1 0
9036 2188 7 0.4236 49.610541688138 11.517655807649225 20.579023676868054 0 -1 0
9035 2188 7 0.4236 50.26258966000747 10.561222878530483 21.7308466128493 0 -1 0
9034 2188 8 -0.8472 50.282726690992014 10.799708696140103 20.759909321547493 0 -1 0
8531 2020 7 0.4236 39.40775248497131 4.691566487069828 32.04107310645884 0 -1 -1
6730 1420 8 -0.8472 49.87477596570726 7.79791632263173 19.86529242862089 0 0 -1
6732 1420 7 0.4236 49.20063705763608 7.956745913829835 20.58661792928808 0 0 -1
6731 1420 7 0.4236 50.40402937329011 6.976718945013488 20.078660316545193 0 0 -1
9668 2399 7 0.4236 46.28215158831115 14.006849201190521 26.430173293035974 -1 2 0
9046 2192 8 -0.8472 50.123559261017114 0.9401450946786973 26.9174723893522 -1 1 -1
9914 2638 10 -1 56.799737336683535 13.663030980506049 17.014307116156342 0 -1 0
4652 727 7 0.4236 52.60676984937961 11.825330830396691 28.245216878339328 0 4 0
6827 1452 7 0.4236 55.177564226028586 11.470517980400738 24.119828443820758 0 -1 0
8135 1888 7 0.4236 53.51350647324543 12.643891562485539 22.095050766337263 -1 2 0
8615 2048 7 0.4236 53.465844562504394 11.932087879376537 17.912469757580052 0 -2 1
9250 2260 8 -0.8472 56.6808190668395 10.1700434136045 20.196590945034227 0 -2 1
7362 1630 7 0.4236 53.88659949013503 9.67402425772763 22.795502429312787 -1 0 0
8614 2048 8 -0.8472 53.590837769936556 11.094184324394595 18.44378364234672 0 -2 1
7361 1630 7 0.4236 54.68652950897799 9.035629377576523 21.523028228727185 -1 0 0
7360 1630 8 -0.8472 54.39867872334679 8.879985007161284 22.467971061406768 -1 0 0
9746 2470 9 1 51.7129429433818 9.467112001554206 18.795948481574975 -1 0 0
9937 2661 10 -1 49.78800905371804 13.332590255680518 24.151196428043225 0 0 -1
8136 1888 7 0.4236 52.39196873161137 12.127783811494114 23.163887808406162 -1 2 0
9389 2306 7 0.4236 55.253160922101074 13.868089250191924 19.807841982496594 0 5 0
8616 2048 7 0.4236 54.44611714843784 11.150592154794838 18.958871502769536 0 -2 1
7664 1731 7 0.4236 56.113587988293865 9.152913138708255 17.922079270574937 0 -1 0
8134 1888 8 -0.8472 53.268932767105845 11.914085731636074 22.733460731181122 -1 2 0
4013 514 7 0.4236 52.45515450253758 0.8561906864350356 19.646705839694864 0 5 0
9047 2192 7 0.4236 49.8334481618891 1.0787244378968606 25.970566075496958 -1 1 -1
8201 1910 7 0.4236 41.519534789520804 4.911123197931846 27.275579317916286 0 0 -1
8200 1910 8 -0.8472 42.07371823309146 5.348991419937791 26.567657962899418 0 0 -1
8202 1910 7 0.4236 42.32489564253058 4.6727125737259545 25.875157411588596 0 0 -1
8374 1968 8 -0.8472 41.87270161822486 5.781804050459946 32.14975395565511 0 2 0
8532 2020 7 0.4236 38.61282762346324 5.355448007890503 30.778542953007964 0 -1 -1
8376 1968 7 0.4236 41.80329653928316 6.113415997004502 33.09061352182112 0 2 0
3259 263 8 -0.8472 41.248474186749704 1.3411690492125043 18.284187996298662 0 -1 -1
9247 2259 8 -0.8472 43.03743298681469 1.7716784384980981 26.519215310337742 0 2 1
8375 1968 7 0.4236 42.77366306111937 5.372312145755543 32.006279404366694 0 2 0
6202 1244 8 -0.8472 42.9635734888627 1.551957389943934 30.892579419155176 0 -1 1
8132 1887 7 0.4236 39.47223454203825 2.457054814913448 26.464066526322608 0 0 -1
8131 1887 8 -0.8472 39.822787827543245 2.8398362591320687 27.318812612287054 0 0 -1
9249 2259 7 0.4236 42.76218537798357 1.3318898517679276 27.37409829751706 0 2 1
8133 1887 7 0.4236 40.802889413917846 2.6544727807532973 27.38981501818866 0 0 -1
9248 2259 7 0.4236 44.03547358163712 1.812115022579161 26.47146461876844 0 2 1
8530 2020 8 -0.8472 38.628802339801474 4.590313602903663 31.42221544898173 0 -1 -1
6203 1244 7 0.4236 43.36795696774628 2.3155807804430566 31.395921661397864 0 -1 1
7720 1750 8 -0.8472 39.731817270470856 1.0532837570932423 31.52541905678151 0 3 -1
6011 1180 7 0.4236 51.02503905162303 9.210148195675519 25.42892331842797 0 1 -1
7722 1750 7 0.4236 40.5371293675341 1.1164838990389943 30.935945736891746 0 3 -1
6963 1497 7 0.4236 50.12652384434489 5.1468367868486595 27.056204054930703 0 2 0
8601 2043 7 0.4236 46.56966995391709 2.936540238681375 26.37954935511415 0 1 1
8599 2043 8 -0.8472 46.38601636100049 1.9542465084284277 26.416571098865035 0 1 1
8902 2144 8 -0.8472 46.773122549778876 0.46330233264992066 33.52313486916273 0 1 0
3392 307 7 0.4236 49.84994576571986 2.612987012575927 30.165703401629322 0 -1 0
3391 307 8 -0.8472 49.03184006071765 2.3825584276250718 29.63882026715523 0 -1 0
7512 1680 7 0.4236 46.11260779127511 3.7827972093037667 30.120543965066236 0 0 -1
4903 811 8 -0.8472 46.49811407937387 5.274903216371399 28.64915091902599 0 1 1
4904 811 7 0.4236 47.464288927114104 5.369018196665647 28.409049534004872 0 1 1
4905 811 7 0.4236 45.93492567432248 5.685367661266948 27.931977381524774 0 1 1
7510 1680 8 -0.8472 45.98573923146227 3.125010974185684 30.862987504344087 0 0 -1
7511 1680 7 0.4236 45.940400481006535 3.6117078453460083 31.735381436653874 0 0 -1
6961 1497 8 -0.8472 49.62314962463959 4.282848805417659 27.04440553449835 0 2 0
6962 1497 7 0.4236 49.86183021689971 3.7469457593581534 27.854244846391083 0 2 0
3277 269 8 -0.8472 51.55330233996611 2.9035821755864397 31.907300035059286 0 3 0
3393 307 7 0.4236 48.2335441304037 2.393431459658555 30.240987695800264 0 -1 0
8904 2144 7 0.4236 46.66696392183926 1.38842616090573 33.15861290020458 0 1 0
9048 2192 7 0.4236 49.3338991953061 1.0294647703147217 27.52448080769386 -1 1 -1
2731 87 8 -0.8472 52.641374995091354 0.26386079003241597 31.401594444591844 0 1 -1
7739 1756 7 0.4236 49.49953411224684 6.145311507521093 33.233509708934335 0 2 -1
9033 2187 7 0.4236 55.47864130463373 7.746331545983218 27.64848804194513 0 1 1
6113 1214 7 0.4236 44.287791540869954 0.13079159887504083 19.394707061984924 0 1 1
7748 1759 7 0.4236 54.49369426025855 13.104042759883056 32.85005472105508 0 0 1
7738 1756 8 -0.8472 49.571505668855146 5.259790076399026 33.69249982702355 0 2 -1
3278 269 7 0.4236 52.007224432265666 2.10639773939609 31.509239916736973 0 3 0
3279 269 7 0.4236 52.000444210477454 3.7376440121370673 31.584182216452145 0 3 0
6220 1250 8 -0.8472 51.84368901551789 5.97969498871282 29.288759849514967 0 1 -1
6222 1250 7 0.4236 52.62686467778094 5.755392676194045 29.868694795638884 0 1 -1
6221 1250 7 0.4236 51.97346890766843 6.887455747629381 28.889851684094943 0 1 -1
6641 1390 7 0.4236 53.25285560869231 6.330082188086124 33.15805671909326 0 -1 -1
3486 338 7 0.4236 52.42897891506413 2.2336383215239897 27.567108555346476 0 -2 0
6640 1390 8 -0.8472 53.294636248230574 5.857027128295904 32.27801496958184 0 -1 -1
6642 1390 7 0.4236 54.245600116967175 5.8029703836216875 31.97347322307869 0 -1 -1
2998 176 8 -0.8472 55.048906961253145 1.604302629479566 29.45445166566112 0 0 -1
2999 176 7 0.4236 54.780765261737635 2.278904478429491 28.76669236628633 0 0 -1
3484 338 8 -0.8472 53.04910300497663 3.0158292648728735 27.506910897742415 0 -2 0
7138 1556 8 -0.8472 55.19472757261686 11.94456636467752 28.835432840841076 0 -2 0
3485 338 7 0.4236 52.72029265954941 3.6486913198341666 26.805933107025844 0 -2 0
8967 2165 7 0.4236 47.24517432863395 0.11284006140853806 17.585438143796612 0 2 -1
9227 2252 7 0.4236 55.14645360534017 6.7007308469425935 23.168167505276685 0 2 0
4725 751 7 0.4236 56.22759584078279 0.9041584248218675 26.23747928535682 -1 0 -1
3000 176 7 0.4236 54.23044012191833 1.2236499132109553 29.884818806984498 0 0 -1
6783 1437 7 0.4236 41.27731101939138 0.4478747293661166 22.69139324959236 0 2 0
9902 2626 10 -1 41.042765301398106 9.87097998153043 26.414786042686032 0 1 0
9777 2501 9 1 43.24313905773902 7.904509783490413 26.624287778956287 0 -1 -1
7747 1759 8 -0.8472 54.43964277051611 14.06628292334133 33.11683627519983 0 0 1
3454 328 8 -0.8472 43.121933154942965 12.718066442160696 28.08653488142025 0 0 0
4278 602 7 0.4236 38.06198055866599 7.984186972087015 29.12688120388052 0 1 -1
4277 602 7 0.4236 39.52989499287848 7.38954847553046 28.72906358405176 0 1 -1
4276 602 8 -0.8472 38.595498387037274 7.149219420967871 28.99201798121732 0 1 -1
6093 1207 7 0.4236 38.966788468397304 8.520730586385278 24.904884875206058 -1 -1 -1
3455 328 7 0.4236 42.74083119298739 13.642598463933185 28.085170102237146 0 0 0
3456 328 7 0.4236 42.42125572007499 12.06828374152353 27.791859310093294 0 0 0
3565 365 8 -0.8472 38.18309992288888 11.161646061689218 27.932253268579515 0 -1 0
3566 365 7 0.4236 38.80997859167748 10.540490810839103 27.461944992592247 0 -1 0
8717 2082 7 0.4236 45.095010605357004 8.748784263685243 29.442742648900122 0 1 1
5715 1081 7 0.4236 49.50646318048144 12.108504052135265 30.67546578326292 -1 4 0
5342 957 7 0.4236 46.19978363188757 7.831241998729698 32.44998347449551 -1 3 0
5341 957 8 -0.8472 45.9972857498348 8.803477376581009 32.5672569488272 -1 3 0
3667 399 8 -0.8472 51.23954102416849 10.327624844826964 32.68678857014255 0 -2 0
4371 633 7 0.4236 48.68319371824717 7.449989618678059 24.958304536817327 0 0 0
4369 633 8 -0.8472 49.655893973674374 7.603443798112906 25.132391943245132 0 0 0
4370 633 7 0.4236 50.151020215619276 6.73931088568245 25.042256625337686 0 0 0
3669 399 7 0.4236 51.52146352526119 11.285943192548176 32.733111950968855 0 -2 0
2732 87 7 0.4236 53.02835306313323 0.7310472168341934 32.196569657405334 0 1 -1
5714 1081 7 0.4236 47.88400473255167 11.960611054697878 30.56418697423229 -1 4 0
8716 2082 8 -0.8472 45.04320366121101 8.54020771901211 28.46610954889835 0 1 1
3149 226 7 0.4236 48.07516982171259 9.250205237327478 31.443594486171122 0 1 -2
3148 226 8 -0.8472 48.842259386821326 9.402844454932453 30.8204772461532 0 1 -2
8718 2082 7 0.4236 45.89829122052531 8.808164867539116 28.02223535769516 0 1 1
3150 226 7 0.4236 49.66969457175811 9.58984557881184 31.349988399807053 0 1 -2
5713 1081 8 -0.8472 48.67498302545927 12.506501540951007 30.287859162064702 -1 4 0
9667 2399 8 -0.8472 46.56073705597011 13.243576756255917 27.013101929164062 -1 2 0
9669 2399 7 0.4236 45.79955852838143 12.98245060149444 27.606752375083172 -1 2 0
7013 1514 7 0.4236 48.766218793058364 9.72948160548512 28.72206343876778 -1 -2 -1
9683 2407 9 1 49.273953338066924 12.678506952245218 27.537368471008715 0 -1 -1
7012 1514 8 -0.8472 48.83464981319872 10.080873593021359 27.78833891054519 -1 -2 -1
7014 1514 7 0.4236 49.02366152108229 9.325467129453047 27.160934877817564 -1 -2 -1
7140 1556 7 0.4236 55.504099099352075 12.55268332597036 28.104349306012605 0 -2 0
7139 1556 7 0.4236 55.98210636413592 11.47243080774257 29.231820058205354 0 -2 0
5361 963 7 0.4236 56.794098427224554 8.186913832028127 23.864772464314036 0 -2 -2
4653 727 7 0.4236 52.395384914568915 12.95767250920981 29.402690532131402 0 4 0
5343 957 7 0.4236 45.573856598958635 8.950285949214086 33.46121170392006 -1 3 0
4651 727 8 -0.8472 51.962329511795566 12.481934726563594 28.63709477047066 0 4 0
6012 1180 7 0.4236 51.02479989762029 10.80868956706137 25.762527852756502 0 1 -1
6826 1452 8 -0.8472 55.35672599784633 11.364412138269886 25.09790966042512 0 -1 0
6828 1452 7 0.4236 54.489154884465634 11.333585085175187 25.594266863713763 0 -1 0
6010 1180 8 -0.8472 51.54935445495367 10.058825950030867 25.359356576814516 0 1 -1
5346 958 7 0.4236 54.372642501906725 9.391799345598617 29.888621182738685 0 2 0
5345 958 7 0.4236 53.01204265607853 9.369540216377837 30.791338833867307 0 2 0
5344 958 8 -0.8472 53.43483849751245 9.049028359253812 29.943685532434582 0 2 0
9916 2640 10 -1 56.86636181877226 9.723671929559773 31.371608524766035 0 0 0
4440 656 7 0.4236 48.96916588043542 13.882022116598401 19.68050729294194 0 0 1
3260 263 7 0.4236 40.370099973325644 1.368138166123265 17.80697567194189 0 -1 -1
3844 458 8 -0.8472 39.08779319093867 6.090918928764 18.798057989266965 1 -1 0
6471 1333 7 0.4236 44.73391473079796 13.544353495438997 17.22310442984279 0 -1 -1
9031 2187 8 -0.8472 56.401599142930806 7.545606949222095 27.976906290986722 0 1 1
8189 1906 7 0.4236 43.27294682810397 1.8814620310413592 17.150362516350185 0 -1 -2
9032 2187 7 0.4236 56.460715501765854 7.754146742118681 28.953131946251755 0 1 1
7721 1750 7 0.4236 39.99834713741777 0.6830067999083144 32.41528281559599 0 3 -1
3818 449 7 0.4236 45.70858230499799 0.6814783437103811 28.3805671867543 1 3 0
9252 2260 7 0.4236 56.893941792472845 10.871822843464784 20.876358860713047 0 -2 1
7703 1744 7 0.4236 56.50443428909067 1.5451704891769888 31.188300767424114 -1 -2 1
3567 365 7 0.4236 38.61949912939718 12.054507013106369 28.043407873239364 0 -1 0
6855 1461 7 0.4236 42.41768971289086 13.684826785512685 33.46210633593189 0 -1 -1
3987 505 7 0.4236 40.23822279156278 13.735811214055941 20.535622777743267 0 2 0
7663 1731 8 -0.8472 56.55837385487583 9.026093440088168 17.035465967988927 0 -1 0
9498 2342 7 0.4236 56.72298681142112 3.876419737670983 17.336269908512097 0 -1 0
5886 1138 7 0.4236 51.6087942674653 13.407890708596822 19.334831739442293 -1 -1 0
4674 734 7 0.4236 49.86775422419652 11.649214846891624 17.181202490431716 -1 -3 0
3985 505 8 -0.8472 40.50646592544156 13.839370436522378 21.49339190200802 0 2 0
5884 1138 8 -0.8472 51.10921862096941 13.887031324588182 18.613133335677787 -1 -1 0
8392 1974 8 -0.8472 38.136370797879216 11.22181341867572 31.851153563109666 0 -1 0
7740 1756 7 0.4236 50.28910301501831 4.716100291068548 33.257234833746054 0 2 -1
4380 636 7 0.4236 56.62174619344263 3.7919791744260163 24.806056828112375 0 1 0
3872 467 7 0.4236 55.23900495145561 1.1480962857028671 33.12947147395824 0 -1 -1
8286 1938 7 0.4236 44.825475276901045 12.549495982216849 33.687277301427905 0 0 -2
6518 1349 7 0.4236 56.46572839927013 1.7159853088661208 21.35773340999364 0 2 -1
7841 1790 7 0.4236 56.8130660051645 5.851466810568777 18.824339874445833 0 3 0
9896 2620 10 -1 42.05349862652748 5.009898001614576 35.62924943922706 0 2 -1
9734 2458 9 1 40.57222464342969 2.3260770326051254 35.93414986055486 0 2 -1
8025 1851 7 0.4236 40.81813762932283 5.902935085521506 38.03834353587124 1 0 -1
4952 827 7 0.4236 43.84392344726657 4.207810372496583 38.851368887941995 0 -2 -1
9466 2332 8 -0.8472 39.48496592073009 3.223658553373611 38.296132367630776 0 1 0
9467 2332 7 0.4236 39.49498520184338 3.732862732378271 39.156720010570425 0 1 0
9468 2332 7 0.4236 38.54145483666906 3.1189225115639454 37.98177999303315 0 1 0
3952 494 8 -0.8472 42.98911175183731 1.3302362255761695 35.57726883188786 0 4 0
8330 1953 7 0.4236 51.084788192412944 0.10867824363342614 45.3866151372817 0 0 -1
3953 494 7 0.4236 43.413851309588324 0.6235183191845239 35.011454038322654 0 4 0
3809 446 7 0.4236 48.06007622426615 13.349751560838657 41.92495890070731 0 1 0
8024 1851 7 0.4236 39.426660368653195 5.882820054098169 38.89275172903493 1 0 -1
4257 595 7 0.4236 52.67109436900788 0.0958697996669678 48.13981425951555 0 0 0
4255 595 8 -0.8472 53.57158109936925 0.2803920979058995 48.53361028345551 0 0 0
8884 2138 8 -0.8472 43.72363512119389 1.7605941922780441 41.80100427137941 0 1 -1
3632 387 7 0.4236 43.0480515840766 6.680659604303421 41.929554690734975 0 3 -1
3631 387 8 -0.8472 42.38377508905284 5.97161020810197 42.166167831463554 0 3 -1
3954 494 7 0.4236 43.70091358816688 1.8902057690224807 36.00126455087976 0 4 0
4256 595 7 0.4236 53.59504822849152 1.2150408987739802 48.88840750037855 0 0 0
2701 77 8 -0.8472 56.83956393144223 10.393147900615272 36.43336758853332 0 0 -1
4742 757 7 0.4236 45.910164857790754 4.61067380506469 33.88778965357253 -1 2 -1
4951 827 8 -0.8472 44.76549803320886 4.416044617222459 38.5237427497719 0 -2 -1
5036 855 7 0.4236 49.76892842276139 4.542249564863791 39.55585921037227 0 4 -1
5035 855 8 -0.8472 49.87483173269083 4.042677383168962 38.69608414510896 0 4 -1
5037 855 7 0.4236 50.26456949493609 4.649819182368816 38.00363644432203 0 4 -1
5661 1063 7 0.4236 45.91515382833048 5.350892624211288 40.26049577569782 0 0 0
5659 1063 8 -0.8472 46.47854515467546 6.162350309921309 40.4158238486522 0 0 0
3910 480 8 -0.8472 49.04393979627083 0.5639823773500834 35.93013921478875 0 4 0
4953 827 7 0.4236 44.70682355376196 4.928153481501631 37.66682855684702 0 -2 -1
2650 60 8 -0.8472 47.28335009144546 2.2003200012337456 38.58437613891503 0 -1 -1
2651 60 7 0.4236 48.19400940187188 2.6125474779968556 38.6120971724585 0 -1 -1
2652 60 7 0.4236 46.610370583611314 2.895444717103633 38.33159036711959 0 -1 -1
3912 480 7 0.4236 48.78526865126634 1.3044822537413432 36.55042090918484 0 4 0
6488 1339 7 0.4236 51.594881301460035 1.8413224370407966 38.68689806345622 0 1 -1
8406 1978 7 0.4236 50.19489093405207 0.11617017920918173 42.18176239260873 0 2 0
5020 850 8 -0.8472 45.26018098215773 6.726686619890466 36.09906212842403 0 0 0
5022 850 7 0.4236 44.267104824578055 6.6136972863775725 36.13120739179283 0 0 0
5021 850 7 0.4236 45.589620650896684 7.035044300116491 36.991466390512215 0 0 0
2859 129 7 0.4236 46.10315005480721 0.41683380883257937 42.95932300381897 0 -1 -1
8935 2155 8 -0.8472 54.060173360491156 13.395797710441562 44.56361379335475 -1 2 0
8886 2138 7 0.4236 43.50288306606647 1.305539540105459 42.66367101867898 0 1 -1
9864 2588 10 -1 50.171744557398114 6.047190410005467 41.729942276908616 0 1 -1
2832 120 7 0.4236 51.526232167851155 2.9129241984985956 35.37346551511032 0 2 -1
2830 120 8 -0.8472 52.06583141951132 2.5105749139539237 36.11302469766977 0 2 -1
2831 120 7 0.4236 51.827380756366814 1.544487789332186 36.21210598016837 0 2 -1
4568 699 7 0.4236 51.9625780565903 6.716893864826853 35.22892164735435 0 -2 -1
8550 2026 7 0.4236 54.10595325686707 3.9712256008614633 36.90703254468998 0 1 2
6489 1339 7 0.4236 52.393832494664004 1.1707116134754871 39.94331547035606 0 1 -1
6314 1281 7 0.4236 42.15374740591784 0.49956630878172437 45.2046857875097 0 1 -1
6601 1377 8 -0.8472 55.89971076390373 1.6598002705125385 38.84794719315844 0 2 0
7801 1777 8 -0.8472 56.63967260116338 6.0196675050128805 34.19099616244127 0 -2 0
8548 2026 8 -0.8472 55.0560978553567 4.197806805152544 37.1212440633798 0 1 2
6602 1377 7 0.4236 54.934605906158005 1.5231906285215688 38.624540289101965 0 2 0
8549 2026 7 0.4236 55.482147544558174 3.429959058762179 37.59967027586449 0 1 2
8180 1903 7 0.4236 52.91835155650186 6.052973339334352 40.52383499795157 -1 0 -1
8181 1903 7 0.4236 53.981167951766196 5.355113504316963 39.49912061271847 -1 0 -1
8179 1903 8 -0.8472 53.884920955639615 5.856684953671634 40.35886630213674 -1 0 -1
6603 1377 7 0.4236 56.45675963684184 1.0099376386800119 38.3308636467379 0 2 0
3873 467 7 0.4236 54.48018778875169 1.7963497705101785 34.42198473617578 0 -1 -1
7802 1777 7 0.4236 55.78882637749928 6.056778005030687 34.71509886211061 0 -2 0
6487 1339 8 -0.8472 51.90769660967722 0.9813785536889613 39.09018880722776 0 1 -1
5249 926 7 0.4236 39.34702418809795 13.334616705379561 38.74062918003913 0 3 -1
8023 1851 8 -0.8472 40.38593928722432 6.165155890828723 38.90115588354418 1 0 -1
2647 59 8 -0.8472 39.555418767466435 8.367935556054473 35.2842543792541 0 1 -1
5322 950 7 0.4236 40.72207359138695 9.687993904929574 37.90087278742547 -1 -2 -1
5321 950 7 0.4236 41.938771418622444 10.56288777905253 38.54959028642272 -1 -2 -1
5320 950 8 -0.8472 41.21833416686302 10.555013116051494 37.85611460822535 -1 -2 -1
8129 1886 7 0.4236 39.13139080746668 9.044670572100827 39.88426344402925 0 1 1
2648 59 7 0.4236 39.837313793634706 7.416525475520505 35.16034177945127 0 1 -1
4301 610 7 0.4236 56.753018789159356 5.757183209992885 42.31900108212273 0 -1 0
5198 909 7 0.4236 43.053179317593475 12.344541822048752 40.717641188967015 0 0 0
5199 909 7 0.4236 43.838188509894785 11.76088490901347 39.410074077347204 0 0 0
5197 909 8 -0.8472 43.40854659470907 11.51861488485587 40.27996667341438 0 0 0
2649 59 7 0.4236 40.2595375319936 8.97489448325064 34.9157196815587 0 1 -1
7930 1820 8 -0.8472 39.444658729858986 13.488966268534698 40.95068722608843 0 1 0
5250 926 7 0.4236 40.24117092758956 12.846285108360242 37.46443932433379 0 3 -1
5248 926 8 -0.8472 39.69483869589631 13.594965407121968 37.83993825666775 0 3 -1
8285 1938 7 0.4236 44.0993609905479 11.97322014436201 35.03163259318006 0 0 -2
9312 2280 7 0.4236 38.85948186537315 3.634732971059523 42.24975013158871 0 2 0
8278 1936 8 -0.8472 49.31096335014355 13.288020077672044 38.4623800284523 -1 0 0
7507 1679 8 -0.8472 49.70092033161441 6.84718810142962 37.01777968342962 0 2 0
5660 1063 7 0.4236 47.41422030949752 5.8823653777927944 40.63058091523847 0 0 0
7508 1679 7 0.4236 49.35555383078862 7.735984940390763 37.31904746224995 0 2 0
7509 1679 7 0.4236 49.34004758918849 6.6401795286697505 36.10842916343283 0 2 0
3044 191 7 0.4236 46.20189757731193 12.176568424623712 37.463354828808676 0 0 0
5551 1027 8 -0.8472 50.590574772452115 13.321009749803999 34.36096533538602 0 -3 1
3355 295 8 -0.8472 40.09362025000064 0.33781858189865005 40.35247075258773 0 1 0
7999 1843 8 -0.8472 49.954263791462374 9.430332514310752 40.39489434693091 -1 -2 0
5654 1061 7 0.4236 46.421474260414854 9.292512630129364 38.87869292687977 0 1 -1
5653 1061 8 -0.8472 46.1948859713545 8.409079145828176 38.46856707440479 0 1 -1
3043 191 8 -0.8472 45.86939745716905 12.452710765577379 38.36512499496081 0 0 0
8800 2110 8 -0.8472 47.28430212082299 10.976058876019621 41.03334394158514 0 0 -1
5655 1061 7 0.4236 46.19636522006138 7.702769932363153 39.176469483575715 0 1 -1
3045 191 7 0.4236 45.91854283925414 13.44805241783713 38.44807056614321 0 0 0
8802 2110 7 0.4236 48.14784161308167 10.487427830305595 40.90868371457904 0 0 -1
8280 1936 7 0.4236 49.297885630404366 12.549810685392742 37.78793485843886 -1 0 0
5552 1027 7 0.4236 50.36845914233367 12.55528838666988 34.964567782297486 0 -3 1
8801 2110 7 0.4236 46.96909841509388 11.326183658501593 40.15126710331963 0 0 -1
9236 2255 7 0.4236 43.869800869657084 10.077015496798383 43.02425908848115 0 2 -2
7893 1807 7 0.4236 55.59949048976607 8.385486869929476 38.929056639115714 0 0 -1
2658 62 7 0.4236 52.08996447757022 9.393195519479818 42.320987816148744 0 -3 -1
4567 699 8 -0.8472 52.73586900461394 7.350945389115878 35.2289875112236 0 -2 -1
5670 1066 7 0.4236 53.13689036530164 12.200474555102197 41.69422335281779 0 2 0
5668 1066 8 -0.8472 53.97396378998187 12.43000013701527 41.19760844156381 0 2 0
7891 1807 8 -0.8472 55.88404230646661 7.6569892752574935 38.30590197611687 0 0 -1
3034 188 8 -0.8472 38.82711199903617 0.2721581065361074 44.18471492201871 0 -1 -1
8000 1843 7 0.4236 49.818602988245985 8.550830236413365 40.851043808331106 -1 -2 0
8001 1843 7 0.4236 50.67775945659533 9.342583095077423 39.71016501096459 -1 -2 0
2772 100 7 0.4236 55.617003153338466 9.28579173272925 41.17399715056816 0 1 -1
4569 699 7 0.4236 52.58752515125849 8.057481560275862 35.92094210494287 0 -2 -1
4302 610 7 0.4236 56.574620107319625 5.981581562416962 43.9266222422032 0 -1 0
9911 2635 10 -1 50.95289767027045 10.436210094336754 36.687559781844485 0 1 -1
2629 53 8 -0.8472 54.41067414727558 12.053186353385824 36.95027398095558 0 -1 1
2702 77 7 0.4236 55.98809170455735 10.878995062261765 36.6307209189274 0 0 -1
2631 53 7 0.4236 54.03749372965498 12.086514989520293 36.023113906209424 0 -1 1
2630 53 7 0.4236 53.74152660612103 11.63422412414059 37.56404320683969 0 -1 1
2770 100 8 -0.8472 55.87025416838959 9.918354786263606 40.44206251936981 0 1 -1
7892 1807 7 0.4236 55.270981711297736 6.873457101540361 38.407065683498885 0 0 -1
9365 2298 7 0.4236 41.60839545961828 0.9931756600391486 50.227314147410304 0 2 -1
8936 2155 7 0.4236 54.82059124311595 12.760544892179999 44.42863705148625 -1 2 0
5669 1066 7 0.4236 54.0859302340376 13.423439305328348 41.174312270247476 0 2 0
6336 1288 7 0.4236 39.0116292910746 3.200759332095085 48.338357503940315 -1 1 0
8370 1966 7 0.4236 41.1244926314277 5.865851576859769 45.69846688559224 -1 1 0
6335 1288 7 0.4236 39.17937655141987 1.7662896193316238 49.100449472027684 -1 1 0
8368 1966 8 -0.8472 40.41094549123597 5.317236802145807 45.262723172179314 -1 1 0
9310 2280 8 -0.8472 39.5571964106145 3.6201517278823334 41.53352251301783 0 2 0
9954 2678 10 -1 44.05745646011436 1.5170938956908127 49.07337516769424 0 1 -1
3741 423 7 0.4236 40.197616203769655 6.844081702541741 42.16195023408551 0 -1 -1
7091 1540 7 0.4236 42.28988633330861 3.770545960436127 48.98850341975926 0 1 0
7092 1540 7 0.4236 41.29632460689949 4.506127656618875 47.92155389128688 0 1 0
7090 1540 8 -0.8472 41.49198509832426 4.365575736608882 48.89210125224571 0 1 0
3633 387 7 0.4236 42.06018993202315 5.526114143813097 41.33140676437685 0 3 -1
8930 2153 7 0.4236 41.92040488888458 3.332287136173162 44.64348901385575 0 -1 0
8929 2153 8 -0.8472 42.40040738078526 2.60438697288304 45.13314133153918 0 -1 0
8931 2153 7 0.4236 43.092370650142826 3.0062317491082258 45.73289769694275 0 -1 0
9311 2280 7 0.4236 39.99859787932419 2.723005118126174 41.51640591169279 0 2 0
3739 423 8 -0.8472 39.68828410528779 7.664523387618162 42.42167413838524 0 -1 -1
9347 2292 7 0.4236 47.99383353633143 12.96762987752667 35.148068811985524 -1 0 0
8369 1966 7 0.4236 40.2713733659928 5.635871798633829 44.325177604446395 -1 1 0
2750 93 7 0.4236 56.80863727859564 13.15731212113059 40.82212833170159 0 3 -1
7932 1820 7 0.4236 39.276369755801134 13.256476986027256 41.90861612560318 0 1 0
8279 1936 7 0.4236 50.24271923461909 13.410870762958943 38.804050918954786 -1 0 0
6111 1213 7 0.4236 56.27513453141618 4.698781350027955 47.905966850781454 0 -2 0
5762 1097 7 0.4236 47.483706722979846 4.20659213957596 43.46238742086376 -1 0 -1
5761 1097 8 -0.8472 48.26317319014836 3.603399181638673 43.2932997294313 -1 0 -1
5763 1097 7 0.4236 49.00841847170168 4.12890318919027 42.88286576326076 -1 0 -1
3357 295 7 0.4236 41.02938302429543 0.13330459860218902 40.639737494250284 0 1 0
4560 696 7 0.4236 49.931609486353885 2.2466227296330206 48.5718205424417 0 -1 0
8834 2121 7 0.4236 47.98576405240417 2.6847213272493824 48.663833867096606 -1 -3 -1
8833 2121 8 -0.8472 47.71064117047123 1.743021808578507 48.857508915840306 -1 -3 -1
4558 696 8 -0.8472 50.576028793180754 3.010911255092481 48.547594661918964 0 -1 0
4559 696 7 0.4236 50.08030293232537 3.8692020695428755 48.680232651814585 0 -1 0
8405 1978 7 0.4236 49.33803548051497 1.2539671563279007 42.98041348171485 0 2 0
2857 129 8 -0.8472 47.0239321511542 0.3895981859091403 43.34844847245084 0 -1 -1
2858 129 7 0.4236 47.424645050281846 1.3053881127648028 43.32091499318105 0 -1 -1
7671 1733 7 0.4236 44.592583403439995 6.1416146080848915 46.11550972309 0 -1 0
7669 1733 8 -0.8472 45.42745524396836 5.642581764307788 45.883226629035796 0 -1 0
7670 1733 7 0.4236 45.368027557112875 5.3139911467031675 44.940625640028294 0 -1 0
7134 1554 7 0.4236 47.08132454197339 5.255534953988717 47.423335189522824 0 -3 1
8404 1978 8 -0.8472 50.22716546431431 0.8019396091120322 42.90886537532608 0 2 0
7132 1554 8 -0.8472 47.804902379057516 5.179555587727394 48.10938380924376 0 -3 1
7133 1554 7 0.4236 48.291107831435205 6.050631065728869 48.17889667916194 0 -3 1
8885 2138 7 0.4236 43.854115855354216 1.073950453998393 41.08581534105194 0 1 -1
8329 1953 8 -0.8472 50.790164253358995 0.4791062639867658 46.267512374056146 0 0 -1
8835 2121 7 0.4236 46.71251273935305 1.6825055370362285 48.86637103007817 -1 -3 -1
6893 1474 7 0.4236 54.162368186580515 4.486554548328861 49.550111197554706 0 0 -2
5553 1027 7 0.4236 51.09631596638458 14.014299736293525 34.874361032992255 0 -3 1
8937 2155 7 0.4236 53.33627598482714 12.943306709365089 45.08440607743147 -1 2 0
7991 1840 7 0.4236 54.64788204423706 0.7040167216842894 42.04691407423487 -1 0 0
7990 1840 8 -0.8472 55.22685240897556 0.1188780717662859 42.61472245312722 -1 0 0
8284 1938 8 -0.8472 43.97842256941941 12.169097189593057 34.058490180366995 0 0 -2
8331 1953 7 0.4236 50.16959858353444 1.248266058054806 46.11489678577494 0 0 -1
8128 1886 8 -0.8472 38.352171042810475 9.272789978320368 39.30050132619467 0 1 1
7753 1761 8 -0.8472 52.88728338772114 2.7574129532333096 42.92361214201692 -1 0 -1
7754 1761 7 0.4236 52.73359972010856 3.6896621367204134 42.59605613443174 -1 0 -1
7755 1761 7 0.4236 52.02871903916758 2.3804386172218712 43.27111455590746 -1 0 -1
7879 1803 8 -0.8472 38.43835534346581 8.618802552192006 46.27328664068943 0 0 -1
6892 1474 8 -0.8472 53.69823927816738 3.600910267233414 49.53532371990685 0 0 -2
4217 582 7 0.4236 54.76984950632587 3.400712733990058 43.96117657356791 0 4 -1
4218 582 7 0.4236 54.42267456972413 3.82883350395117 45.49831961413024 0 4 -1
4216 582 8 -0.8472 55.09018122566337 3.912372824861709 44.75841673326635 0 4 -1
6894 1474 7 0.4236 52.70870409249898 3.7426848934933132 49.56216681362499 0 0 -2
3530 353 7 0.4236 38.34744515465448 3.918309713677916 44.927705832168066 0 0 0
9346 2292 8 -0.8472 47.05101278380271 13.300930216644288 35.14809288840144 -1 0 0
4743 757 7 0.4236 44.27964908340812 4.634957184238911 33.80144631282587 -1 2 -1
6133 1221 8 -0.8472 40.975413116804305 13.028676017579237 46.37170711014769 0 0 0
7606 1712 8 -0.8472 38.8756026874976 11.21526314318303 43.618036570991684 0 -1 0
9417 2315 7 0.4236 44.088714895192034 10.935093300301276 46.31288167637636 0 1 1
7608 1712 7 0.4236 39.08409948769059 10.249468497687124 43.46386115624268 0 -1 0
6134 1221 7 0.4236 41.41970211438872 12.493045999056667 47.08983531094944 0 0 0
6334 1288 8 -0.8472 38.59487836261124 2.305128596786031 48.49380708910675 -1 1 0
3740 423 7 0.4236 38.7077772599594 7.469403076519702 42.398550814449585 0 -1 -1
5801 1110 7 0.4236 40.60498822313242 9.734234100257 47.53463741349765 0 2 0
6135 1221 7 0.4236 40.39620132701468 12.429489973603092 45.818995646703314 0 0 0
7661 1730 7 0.4236 41.170504424558935 9.965288287468747 45.1255895692473 0 -3 1
9416 2315 7 0.4236 45.3437303788076 11.214413573129676 45.30613297906464 0 1 1
7660 1730 8 -0.8472 41.68671655723114 9.171551261878825 44.80386474661886 0 -3 1
7662 1730 7 0.4236 41.085306080806575 8.576648174592128 44.27057695037898 0 -3 1
5802 1110 7 0.4236 40.1976036238131 10.537265090176756 48.896917027147516 0 2 0
5800 1110 8 -0.8472 40.93468219730592 10.354642730121972 48.24625202767683 0 2 0
8840 2123 7 0.4236 42.51216057836343 7.751134495049538 46.381825589676325 0 -1 1
8841 2123 7 0.4236 42.66141568352897 7.324902081546137 47.95111711111359 0 -1 1
8839 2123 8 -0.8472 42.581320613099244 6.980738742114557 47.01562956256875 0 -1 1
3490 340 8 -0.8472 56.83045425127038 13.402144893266765 50.45036436659957 0 2 0
5474 1001 7 0.4236 42.117940239172796 8.797301940890797 49.80511169718372 0 0 -1
3096 208 7 0.4236 50.12984830886261 12.811130637027938 45.880480897881284 1 0 -1
8101 1877 8 -0.8472 52.030231599923816 11.235263733440624 48.39453498079528 0 1 -1
4329 619 7 0.4236 47.95239092283171 13.507991118432784 47.74542315744519 0 -2 -1
9237 2255 7 0.4236 45.24853707315439 10.418952779623993 42.21878279371782 0 2 -2
9235 2255 8 -0.8472 44.86154643062697 10.174277180086378 43.10781164229811 0 2 -2
8103 1877 7 0.4236 52.15187488780142 10.601196095216665 49.15818525800487 0 1 -1
4327 619 8 -0.8472 47.96173010289183 12.611165749983453 48.18770941080515 0 -2 -1
9415 2315 8 -0.8472 44.97067029401556 11.39634673529675 46.215927835281505 0 1 1
4328 619 7 0.4236 47.46941245184335 11.953300937769567 47.61776439654182 0 -2 -1
3094 208 8 -0.8472 49.57573520187733 12.36421986622599 45.178177564749774 1 0 -1
3095 208 7 0.4236 49.13844632951954 13.058628240326328 44.60670946788604 1 0 -1
5031 853 7 0.4236 47.01583014280969 8.927126954163265 46.94896222888945 0 1 -1
5029 853 8 -0.8472 47.84657980553009 8.767447447953154 47.48221444363804 0 1 -1
9730 2454 9 1 50.35774263315524 9.858311497307096 46.63955398969205 0 0 -1
6878 1469 7 0.4236 50.25123657892862 8.17007919532538 49.727598480101705 0 0 0
5030 853 7 0.4236 47.73445790586551 9.153923761908674 48.39767337950785 0 1 -1
8036 1855 7 0.4236 48.85078663121804 8.893174670191314 43.86650937541574 0 2 0
8035 1855 8 -0.8472 49.546295354898064 8.634967370210541 44.537029302228575 0 2 0
6306 1278 7 0.4236 53.59094853621464 9.723635321490848 45.77160452180813 0 -3 0
6305 1278 7 0.4236 53.05874543233682 9.126962495555592 44.34774762665664 0 -3 0
6109 1213 8 -0.8472 56.08988691897221 5.661819878761419 48.101518215049786 0 -2 0
2771 100 7 0.4236 55.243401223984996 10.697491986795066 40.443141030351505 0 1 -1
4774 768 8 -0.8472 54.09337699014437 8.583822848443164 48.84713105321494 0 2 -1
3084 204 7 0.4236 55.22851667960287 13.143034071158466 48.844033549301244 0 1 -1
4776 768 7 0.4236 54.45645662497724 9.143261258261292 48.1020122605401 0 2 -1
2656 62 8 -0.8472 52.96789562870888 8.915920726265648 42.28296363091288 0 -3 -1
3083 204 7 0.4236 55.21978281081908 12.548948080631133 47.32297724513023 0 1 -1
3082 204 8 -0.8472 54.64724113960099 12.868161177076571 48.07815901652229 0 1 -1
6304 1278 8 -0.8472 52.7888728939078 9.395943743244267 45.27231164746621 0 -3 0
8037 1855 7 0.4236 49.88395616567118 7.716689459434186 44.33026573456911 0 2 0
6879 1469 7 0.4236 51.85668441147247 7.9712162079360525 49.50484907915514 0 0 0
6877 1469 8 -0.8472 50.95926085332087 7.921947281461788 49.066438735030616 0 0 0
8102 1877 7 0.4236 52.83970739153207 11.81655605139007 48.311773237558555 0 1 -1
2657 62 7 0.4236 52.8095076679028 7.929317286229163 42.24388599662906 0 -3 -1
4775 768 7 0.4236 54.64533195177507 7.75528855137876 48.941347950955816 0 2 -1
7998 1842 7 0.4236 56.58986899811125 2.1411652951127893 48.224728458855964 0 1 -1
9948 2672 10 -1 56.53899995899557 10.633421680948478 45.87740580594969 0 0 -1
7881 1803 7 0.4236 38.198540351955835 7.932311102037358 45.58683321464536 0 0 -1
5473 1001 8 -0.8472 42.710911321762715 8.002064508590339 49.9315348794939 0 0 -1
6903 1477 7 0.4236 56.464997744498035 0.21962598230129693 44.98613371600523 0 1 -1
7931 1820 7 0.4236 40.2896082919751 14.019099146651374 40.87983921198785 0 1 0
2703 77 7 0.4236 56.88545828129433 9.562270668368765 36.98792780868278 0 0 -1
7041 1523 7 0.4236 44.402221992399525 4.922915104163551 49.74045360264865 0 2 -1
3911 480 7 0.4236 48.39055273317585 0.5186058843667962 35.174475993411676 0 4 0
6110 1213 7 0.4236 56.404339162644 6.223765959965629 47.33644535794012 0 -2 0
8120 1883 7 0.4236 42.78634449071125 13.96150200400262 45.33252683525566 0 -1 0
7448 1659 7 0.4236 49.760249565921676 13.748319330984899 49.87951035627486 0 -1 0
5805 1111 7 0.4236 47.735679153784616 6.734391992812551 50.386876168613874 0 0 0
3035 188 7 0.4236 38.28787086892572 0.02679890129517659 43.37909840057046 0 -1 -1
7803 1777 7 0.4236 56.79973336003701 6.903915447155784 33.75226354952506 0 -2 0
6740 1423 7 0.4236 52.64476559432798 18.826837703705372 1.1033020398856954 -1 -1 1
4209 579 7 0.4236 42.63638490245281 25.66545333173595 0.11269656742141851 0 0 0
8113 1881 8 -0.8472 42.04907365791233 14.51336086236393 5.3372486992482875 0 -1 1
9601 2377 8 -0.8472 39.823785956904594 19.04532811011004 3.6378817092093434 0 4 1
9602 2377 7 0.4236 40.411223318866774 19.58584321206268 4.240178012821061 0 4 1
8096 1875 7 0.4236 41.88914551605559 17.442584160334437 5.999449330229896 0 0 0
8095 1875 8 -0.8472 42.714800914014525 17.93068299450473 6.282385397223371 0 0 0
8097 1875 7 0.4236 42.7553802515788 17.96609221288739 7.280934140035049 0 0 0
4967 832 7 0.4236 43.23094900269803 15.698119857053063 0.41032062340393877 -1 4 1
4966 832 8 -0.8472 42.77924310536403 15.447726381736038 1.2666295401979217 -1 4 1
4968 832 7 0.4236 41.996212048914046 14.857558692739719 1.0702510582116538 -1 4 1
6754 1428 8 -0.8472 55.598826251700004 27.78436767226379 16.739234556883698 -1 0 0
9369 2299 7 0.4236 56.775013031507385 14.671211469977358 10.844950957979021 -1 -1 1
5940 1156 7 0.4236 38.39691666126519 17.546813901692133 0.9129700236159238 0 1 1
7475 1668 7 0.4236 39.50036332651669 16.85291832863016 7.188628837674885 0 -1 0
4468 666 8 -0.8472 51.64261567600708 28.104111300888587 11.338853890562676 0 1 1
7474 1668 8 -0.8472 39.28939561625943 16.478809903800006 6.285558622270147 0 -1 0
4353 627 7 0.4236 42.45253166528878 21.10298614790798 6.812383728664404 0 0 -1
9639 2389 7 0.4236 43.901275414382596 18.409037590589755 1.1324813295403031 0 1 1
9637 2389 8 -0.8472 43.60138190988119 19.157246478786224 0.5406643218824049 0 1 1
9603 2377 7 0.4236 39.62511579988935 19.568241427334716 2.80897148437885 0 4 1
9398 2309 7 0.4236 38.849286651109736 20.80194817413863 6.903346348508097 0 2 1
9061 2197 8 -0.8472 50.82027932292394 26.453285688281767 15.233586708596114 0 -1 0
4433 654 7 0.4236 44.795355360267095 15.179010642464222 3.0962339670279264 0 -5 1
4432 654 8 -0.8472 45.293151866798674 15.546141474018176 3.8819908205774283 0 -5 1
6868 1466 8 -0.8472 46.252042557091414 19.33253024306062 7.297954808447156 0 0 1
6869 1466 7 0.4236 45.793177523807415 19.9235974585367 7.96134195264771 0 0 1
6870 1466 7 0.4236 46.02790314420185 18.377384348033697 7.4914957202078885 0 0 1
7034 1521 7 0.4236 45.43983336205474 19.375959743966312 4.256974100407522 -1 -1 0
7033 1521 8 -0.8472 44.782865426601056 18.660696913030595 4.018662810101959 -1 -1 0
7035 1521 7 0.4236 44.20944186487065 18.456996022069163 4.812193952453514 -1 -1 0
5108 879 7 0.4236 49.13518272840861 20.57182193601468 5.025963267145328 0 0 0
5107 879 8 -0.8472 48.17839647742839 20.35953279419212 4.82723358360318 0 0 0
4434 654 7 0.4236 45.41330041290057 16.532472121972628 3.7692219816079064 0 -5 1
6275 1268 7 0.4236 54.25098662886548 28.10815909662445 3.599242239665948 0 -4 0
6736 1422 8 -0.8472 47.43591968468213 19.127356279423523 0.5653737572571254 -1 0 0
6737 1422 7 0.4236 47.693994867562395 18.71384712618813 1.4385332324687339 -1 0 0
3072 200 7 0.4236 48.5112322372443 16.247302862449725 3.5359598488786994 0 -4 1
3071 200 7 0.4236 48.473383059356735 17.822846632366616 3.963576245435441 0 -4 1
3070 200 8 -0.8472 48.33396503795419 17.17695947257996 3.212981487395214 0 -4 1
9880 2604 10 -1 46.34456603527278 15.542678197338017 8.204794564109882 0 0 0
7465 1665 8 -0.8472 49.70458938792335 17.25063234740702 6.476556389210313 0 2 -1
4005 511 7 0.4236 46.91262151972088 16.65199798432302 0.8048537692825181 1 0 0
7466 1665 7 0.4236 48.95699310339495 16.58649537155869 6.481284026199094 0 2 -1
7467 1665 7 0.4236 49.889627302067666 17.55087678891766 7.412299074707746 0 2 -1
4003 511 8 -0.8472 46.8240305053759 15.957115091578753 0.0912084938982584 1 0 0
5379 969 7 0.4236 56.64681919498159 19.00868002872217 12.080078892587636 0 1 0
3025 185 8 -0.8472 56.1986758247134 22.559116874598796 12.241860324401266 0 3 0
4919 816 7 0.4236 53.67237452062504 14.265498738998353 6.067598003991926 0 -2 0
6741 1423 7 0.4236 51.022152433557565 18.99749061123021 1.1713534694085672 -1 -1 1
5378 969 7 0.4236 56.579415616054284 20.35442510705232 11.15755328237543 0 1 0
7498 1676 8 -0.8472 50.9259561720455 14.59931516865558 3.402005419491137 0 0 1
7500 1676 7 0.4236 51.807215595268225 15.000326864154028 3.1518622488666947 0 0 1
3066 198 7 0.4236 56.617452114540995 15.865191591697792 3.0816736371642337 1 -1 -1
5306 945 7 0.4236 54.546133688000545 14.58972902697558 9.2203622871306 0 0 1
9913 2637 10 -1 54.28220147761597 16.396106713982796 1.9943009254063184 0 0 0
9215 2248 7 0.4236 52.11878348135768 17.69340404824623 4.0160693183534555 0 1 1
9214 2248 8 -0.8472 51.95617083597285 18.47075513046041 4.623755695007342 0 1 1
9216 2248 7 0.4236 51.28786849365299 18.213955720033834 5.321914983853294 0 1 1
6895 1475 8 -0.8472 55.65024946863301 19.283536889722125 3.7189516642080553 0 2 -2
6897 1475 7 0.4236 55.50806580644351 18.461331669133354 3.1678044484264833 0 2 -2
8217 1915 7 0.4236 51.79227848344091 15.642217468706717 8.048580450116228 0 -2 1
6896 1475 7 0.4236 54.76639682406523 19.63440466164047 4.0283006124736005 0 2 -2
8215 1915 8 -0.8472 51.94888656345449 16.418308281801476 8.659446254973947 0 -2 1
4920 816 7 0.4236 54.882494638951 14.13405762575029 4.979039648595817 0 -2 0
6739 1423 8 -0.8472 51.86398954172131 19.35139214345027 0.7638437545049468 -1 -1 1
4812 780 7 0.4236 52.25313604100358 20.58420380192354 3.8465457471487094 0 0 1
6507 1345 7 0.4236 56.65414643781203 15.857054386386526 7.764010041318815 0 -2 0
3026 185 7 0.4236 55.21168060945116 22.400886323389376 12.213510395908635 0 3 0
5718 1082 7 0.4236 46.75199697256626 28.06299531062386 12.089894585061822 0 1 -1
2864 131 7 0.4236 55.63837928217081 20.69457480176768 7.7756652966658795 0 -1 0
4510 680 8 -0.8472 49.58600660997028 16.563922179808756 16.74077073486617 0 -1 1
2865 131 7 0.4236 56.94526441753023 20.17290324108301 6.947089968209606 0 -1 0
7203 1577 7 0.4236 39.68558283299899 22.943029970862185 1.7636938115119598 0 0 1
8784 2104 7 0.4236 38.79641962750724 26.270287603149644 1.2722270751988158 -1 -1 0
7201 1577 8 -0.8472 40.298446165879284 22.72891234039453 1.0030674189662208 0 0 1
3233 254 7 0.4236 43.57920036339704 20.273135496723498 9.959459718926945 0 1 0
3232 254 8 -0.8472 44.44279839840215 20.267535741084874 10.463609691946026 0 1 0
4351 627 8 -0.8472 41.92442444430071 21.939971947404235 6.669003406977567 0 0 -1
9170 2233 7 0.4236 40.94620495308055 27.109805410998945 6.227077675031316 -1 -1 0
9169 2233 8 -0.8472 40.7331501670068 28.084733936606504 6.291281539048476 -1 -1 0
9397 2309 8 -0.8472 38.06749249197711 21.27436737765608 7.310308516911468 0 2 1
4352 627 7 0.4236 41.933301111025216 22.17740264055915 5.697639112746801 0 0 -1
7202 1577 7 0.4236 39.797149055940444 22.217921507782698 0.3047910417734058 0 0 1
6980 1503 7 0.4236 43.28289786090587 24.048730911555257 8.69206414810382 0 -1 0
4234 588 8 -0.8472 41.98633038995128 21.936961700281767 3.570253850340392 0 0 1
3222 250 7 0.4236 43.60825652962034 26.804194570979554 5.429813511183754 0 -1 0
4235 588 7 0.4236 42.753873173711895 21.802805047665732 2.943451852865198 0 0 1
3220 250 8 -0.8472 43.01933133447497 26.09520804041018 5.817763592645885 0 -1 0
4236 588 7 0.4236 41.2654299542386 22.45386908605933 3.1086157648829893 0 0 1
4403 644 7 0.4236 44.61884023526654 28.11107220711143 2.6201725785377756 -1 3 0
8431 1987 8 -0.8472 40.5920860600536 27.240549318919655 2.948057641782636 -1 3 0
4207 579 8 -0.8472 41.74049874679494 25.607455998574046 0.5531785951029016 0 0 0
6508 1346 8 -0.8472 38.150977013598954 22.75047268570994 3.6234408411469685 0 -2 0
8433 1987 7 0.4236 40.96476695084785 26.778674369953187 2.143209376383122 -1 3 0
5435 988 7 0.4236 38.21697949047276 27.10205557931137 9.200048434144819 0 1 1
4208 579 7 0.4236 41.479121730425916 24.647275230470807 0.6518457997055577 0 0 0
4469 666 7 0.4236 51.76557439307076 27.697407925928882 10.433606048483494 0 1 1
6611 1380 7 0.4236 53.79969242887358 22.000732328149226 9.222884795618015 0 -1 0
5109 879 7 0.4236 47.70695083563813 20.1197745713618 5.675912194871247 0 0 0
7476 1668 7 0.4236 39.33792395066596 15.480537179929904 6.318680466638052 0 -1 0
7762 1764 8 -0.8472 44.84009027912119 21.5850300441876 2.3187988929181653 0 0 0
3221 250 7 0.4236 42.917078425993076 25.34966072522463 5.15920183183612 0 -1 0
7745 1758 7 0.4236 50.75896744143054 25.63997096132295 4.176518172551417 0 -1 -1
7744 1758 8 -0.8472 51.07219065927504 25.228574801430316 3.3205716372272494 0 -1 -1
7746 1758 7 0.4236 50.28303944456946 25.01794592693394 2.743617651746627 0 -1 -1
7764 1764 7 0.4236 44.435318388405946 20.704611513925574 2.0717702997145224 0 0 0
2863 131 8 -0.8472 56.63160403508574 20.768871227174916 7.686305464297351 0 -1 0
7763 1764 7 0.4236 45.830482392962125 21.54546140275027 2.1862928596263984 0 0 0
4763 764 7 0.4236 46.85779299025292 27.14621561307223 2.6361771175507256 0 -2 1
6247 1259 8 -0.8472 50.39355464721327 23.214282217948274 8.000976774186201 0 1 1
4762 764 8 -0.8472 47.85619811033024 27.09577090552527 2.610826690078092 0 -2 1
5377 969 8 -0.8472 56.4250970084607 19.366524658801474 11.173003035941752 0 1 0
9930 2654 10 -1 56.276835369022514 25.065069790110247 9.556607279403 0 0 1
4764 764 7 0.4236 48.23642063661002 28.020564108472435 2.597099925132122 0 -2 1
9638 2389 7 0.4236 44.39501975090605 19.560500322282483 0.08511477169790839 0 1 1
6042 1190 7 0.4236 53.24600852589379 26.676773080791595 14.227309215631786 0 0 -1
7404 1644 7 0.4236 53.14084943389398 25.609493102794932 3.8833828271873094 0 -2 0
6041 1190 7 0.4236 53.369285062658975 27.693567026399432 12.955476040836553 0 0 -1
6248 1259 7 0.4236 49.75778342378074 23.056448074434037 7.245408473883287 0 1 1
4388 639 7 0.4236 56.41790428403642 22.479476943825546 1.2322210463320098 0 0 0
4777 769 8 -0.8472 50.94655130553661 22.41734246662214 0.10370411927421665 -1 0 -1
7402 1644 8 -0.8472 54.047618982084 26.007421616876083 4.022748044082003 0 -2 0
7403 1644 7 0.4236 54.67258619064516 25.666943580137765 3.32025862408697 0 -2 0
9459 2329 7 0.4236 55.63293903525712 24.900186196691763 0.6948013570071644 -1 0 1
4810 780 8 -0.8472 52.88212671668311 21.302908745489223 3.5501775112614813 0 0 1
4811 780 7 0.4236 52.88796979522135 21.349657804390617 2.5512879181339527 0 0 1
9457 2329 8 -0.8472 55.92567437001931 25.03783560765117 1.6410354722635874 -1 0 1
9926 2650 10 -1 51.597263801067875 26.912383715399567 7.46941239514571 0 0 0
7829 1786 7 0.4236 54.08531246349425 22.52216403447341 6.592138136469401 0 0 1
7828 1786 8 -0.8472 54.33496671574034 23.23860386617409 5.940688151153423 0 0 1
7830 1786 7 0.4236 54.07913331404557 22.953154393927136 5.017071254439862 0 0 1
9458 2329 7 0.4236 56.76804463715391 25.5765714766746 1.654314119553093 -1 0 1
9700 2424 9 1 54.67903906946549 25.801347368396467 6.809820366238835 0 -2 0
4778 769 7 0.4236 51.52082056833346 22.81506334406881 0.8192689018782008 -1 0 -1
6249 1259 7 0.4236 50.82542552319004 24.109573656183386 7.891700847399888 0 1 1
4341 623 7 0.4236 54.069981578376684 14.655692294458602 16.62520511426068 0 2 1
4650 726 7 0.4236 40.921768508589665 17.42473416376548 9.292198236816173 0 -4 1
4648 726 8 -0.8472 41.18818415284798 18.374722225119537 9.129269836323122 0 -4 1
4649 726 7 0.4236 40.52178380189582 18.985747654534226 9.556538789571546 0 -4 1
8225 1918 7 0.4236 43.999652712121986 18.50495397545116 16.604009802316234 0 -2 -1
4449 659 7 0.4236 41.791139583488246 14.164041275211128 16.12065128500875 0 0 0
8319 1949 7 0.4236 40.604818265740484 15.508266269384869 11.91532587511966 0 1 0
7989 1839 7 0.4236 42.795471094318394 20.765125517324076 15.926939620426962 0 -1 1
9085 2205 8 -0.8472 39.838729796735464 17.69470822838056 16.146894014134666 0 -2 0
9890 2614 10 -1 43.7692847837516 17.421959342195983 12.462883027453062 0 0 -1
9708 2432 9 1 40.85348178182409 18.454870823752813 13.652385730218224 0 0 0
9938 2662 10 -1 38.93641297286324 20.174765037691557 12.064708522512543 0 -1 0
8317 1949 8 -0.8472 40.2443787052281 15.858791037706563 12.77974288985463 0 1 0
7987 1839 8 -0.8472 42.004101907456494 20.303724867455404 15.525885297909692 0 -1 1
7988 1839 7 0.4236 41.20613046937477 20.904106293489342 15.578647445378593 0 -1 1
9813 2537 9 1 43.94197319116898 15.543578380314091 10.138017375115083 0 0 0
9883 2607 10 -1 40.678697573386074 14.62618654540885 9.014464137258159 0 0 1
8318 1949 7 0.4236 39.695068276911485 15.150691444802778 13.223424789376951 0 1 0
9087 2205 7 0.4236 39.84396894063902 16.78318091630713 16.55810028160023 0 -2 0
4448 659 7 0.4236 41.42567074645629 14.27794167410029 14.533173471956085 0 0 0
4340 623 7 0.4236 53.14415310418253 14.085331664020151 15.406945190563935 0 2 1
4447 659 8 -0.8472 42.14822295613494 14.392462260636888 15.214938502527634 0 0 0
6464 1331 7 0.4236 47.81923784377196 14.595652602717314 13.782253176431059 0 4 1
8224 1918 8 -0.8472 44.1939649137085 17.52720552138531 16.52494761001027 0 -2 -1
6463 1331 8 -0.8472 47.53889572185341 15.11052949103965 14.59238289606015 0 4 1
4972 834 8 -0.8472 47.61833348396918 18.087662490987277 13.407020112645418 0 5 -1
4973 834 7 0.4236 46.691074446828104 17.87831680660162 13.096592193964108 0 5 -1
9873 2597 10 -1 50.25731200574451 14.761828297331778 11.353008115234397 0 -1 1
9772 2496 9 1 49.988211405258454 17.784788962401734 12.298524603174366 0 -2 0
4974 834 7 0.4236 47.63596023806194 18.119906767287087 14.406344803807697 0 5 -1
4881 803 7 0.4236 51.50610248397061 18.2172727121363 15.219726886177808 -1 -2 0
9710 2434 9 1 44.59808320611773 15.315399506391882 14.584628604312924 0 -1 0
4512 680 7 0.4236 49.4345129169204 16.690866010711776 15.760497823251068 0 -1 1
5888 1139 7 0.4236 53.00766323646392 24.631156157514493 10.792936455006053 -1 0 -1
9367 2299 8 -0.8472 57.046027988455556 15.245507363078893 11.61743770401021 -1 -1 1
8216 1915 7 0.4236 51.38836134707404 16.31423040450941 9.481017573306525 0 -2 1
4339 623 8 -0.8472 53.145944634840916 14.37705566113715 16.363446486403923 0 2 1
6298 1276 8 -0.8472 51.17668546439036 21.953474096686957 15.492228859577379 0 1 0
4955 828 7 0.4236 52.93543353806556 20.603975409188205 12.870076839333624 0 -1 0
4954 828 8 -0.8472 53.441499300640245 21.115420576939005 13.564570776322789 0 -1 0
4880 803 7 0.4236 51.0347994759235 19.655288122838186 14.606039862337159 -1 -2 0
9859 2583 10 -1 51.00675917471536 20.530680699348782 10.950805410471839 0 0 0
4879 803 8 -0.8472 50.98604320931455 18.6631029304494 14.491184496753187 -1 -2 0
9317 2282 7 0.4236 55.611738114427126 18.18265544320543 9.591298570056654 0 -1 0
9062 2197 7 0.4236 51.222748893610394 25.587097747845807 15.529790568334032 0 -1 0
6040 1190 8 -0.8472 53.808404227620976 27.38399660298664 13.798886357643694 0 0 -1
6610 1380 8 -0.8472 53.510993418804496 21.405449901476363 8.473023568534913 0 -1 0
6612 1380 7 0.4236 52.512160959986254 21.38517853557532 8.429170250840041 0 -1 0
7844 1791 7 0.4236 53.35921439450001 23.460210769170352 15.828735036020689 0 0 -1
3977 502 7 0.4236 55.02064477598466 19.873477640478058 14.559052702113023 0 -2 0
3976 502 8 -0.8472 55.70576487677019 19.278468503087176 14.979260942204993 0 -2 0
3978 502 7 0.4236 55.47187198917375 19.127249171010895 15.939691578575873 0 -2 0
9318 2282 7 0.4236 54.506969133910914 16.993402007666173 9.413003613970078 0 -1 0
9316 2282 8 -0.8472 55.45915956488768 17.253914867293435 9.253420563161335 0 -1 0
4956 828 7 0.4236 52.88243468655682 21.877826262653933 13.890430574955799 0 -1 0
9063 2197 7 0.4236 49.937147487390895 26.582013468416783 15.684704699161573 0 -1 0
7751 1760 7 0.4236 56.670642935111665 25.86011446595098 12.89873763909197 -1 1 0
6299 1276 7 0.4236 50.67448550028485 22.15240945833828 14.650670627820487 0 1 0
5887 1139 8 -0.8472 52.07688571793631 24.542191744647365 11.147533286521972 -1 0 -1
3027 185 7 0.4236 56.43955536310829 23.279597387812796 11.591564064467342 0 3 0
6300 1276 7 0.4236 50.53326912244232 21.87506753350667 16.253719597621696 0 1 0
5889 1139 7 0.4236 51.85097353660985 25.346976562350083 11.696427850985181 -1 0 -1
3234 254 7 0.4236 44.30636979831231 19.832475154400402 11.353615280584178 0 1 0
7019 1516 7 0.4236 41.050127252474084 22.88076248447675 9.802218491767656 0 -1 1
7018 1516 8 -0.8472 40.32199524208301 22.92410857056194 9.118153319301612 0 -1 1
5434 988 8 -0.8472 38.64943479288105 26.268481977393993 9.543759775714857 0 1 1
7020 1516 7 0.4236 40.70567687270509 22.749138309377933 8.211414904790386 0 -1 1
6979 1503 8 -0.8472 43.16587496620974 24.89690948312024 9.208686836005096 0 -1 0
6981 1503 7 0.4236 43.67780146406129 25.63162807645122 8.763579770890306 0 -1 0
3641 390 7 0.4236 44.090260109403474 23.263173762329572 15.590894400408327 0 1 0
3403 311 8 -0.8472 40.674746121361565 27.099410804115657 12.647088314894697 0 0 0
3640 390 8 -0.8472 44.08870731204712 23.3419906536372 14.59400639187752 0 1 0
5058 862 7 0.4236 38.42373848579013 14.228298674994464 10.024892836065844 0 -2 -2
7843 1791 8 -0.8472 53.68064600395694 24.302719335815986 16.26100945099637 0 0 -1
6032 1187 7 0.4236 42.786760739014134 23.09258990152787 12.375176318774718 0 0 0
9804 2528 9 1 40.94431937726186 25.562250751260386 10.347358970983791 0 1 0
6031 1187 8 -0.8472 41.928256234859056 22.991631725031148 11.87240627008942 0 0 0
6033 1187 7 0.4236 41.58489851606011 22.058965230145592 11.983035978935941 0 0 0
3405 311 7 0.4236 40.678543894214094 28.066538101894242 12.392823710121574 0 0 0
3404 311 7 0.4236 41.399999512136034 26.92717143646148 13.31367761175255 0 0 0
7552 1694 8 -0.8472 48.965539550920916 26.09215997198781 10.200056953458729 0 -1 -1
3642 390 7 0.4236 44.95306843098853 23.742546821330656 14.289975546909947 0 1 0
5716 1082 8 -0.8472 47.640893633373054 27.884226967130957 12.511682039020435 0 1 -1
6506 1345 7 0.4236 57.07951576123565 15.357589856597617 6.268609505008964 0 -2 0
9862 2586 10 -1 46.914263944312545 25.96978624791292 16.201933379402625 0 2 0
9800 2524 9 1 49.76022298577317 23.272431996177296 10.663083020779926 0 -1 0
8854 2128 8 -0.8472 44.96994667545361 27.79422021399991 9.173667124004831 -1 -1 1
6756 1428 7 0.4236 55.11889778404454 27.80465689221256 15.862161314154575 -1 0 0
5717 1082 7 0.4236 47.510714466645986 27.639210806908167 13.472421694108153 0 1 -1
6278 1269 7 0.4236 46.19963352623192 22.148803123254098 10.68214072529604 0 -3 -2
3615 381 7 0.4236 48.33834920379165 23.4796527589616 14.39443149547977 0 -3 0
6279 1269 7 0.4236 47.4288429543845 21.074705134923665 10.637595067725401 0 -3 -2
3613 381 8 -0.8472 49.055668670302786 23.727195528217567 13.74314389122381 0 -3 0
5744 1091 7 0.4236 42.72099335139102 27.608338760571502 15.304004717758977 -1 1 0
5743 1091 8 -0.8472 43.56023489807312 27.77416261286875 14.78614716768072 -1 1 0
7553 1694 7 0.4236 49.39264862466611 26.57392185289161 9.434888008581211 0 -1 -1
7554 1694 7 0.4236 48.47605044491757 26.747654573770138 10.775146084680426 0 -1 -1
6277 1269 8 -0.8472 47.19361973166883 22.046633039227352 10.642734026568926 0 -3 -2
3614 381 7 0.4236 49.249719316093845 24.705410904057285 13.816895321623191 0 -3 0
5745 1091 7 0.4236 44.32508258951526 27.310728623770867 15.233625944851655 -1 1 0
7845 1791 7 0.4236 54.67594154066481 24.271548449940685 16.352745973141676 0 0 -1
9368 2299 7 0.4236 56.489829425570065 16.076510253463592 11.626252622672931 -1 -1 1
8432 1987 7 0.4236 41.29759803405416 27.81969603640028 3.3565205750731524 -1 3 0
8114 1881 7 0.4236 41.58088065547447 14.655622731659218 6.209347909495554 0 -1 1
6465 1331 7 0.4236 47.53370556171261 14.504050567023478 15.387465712863207 0 4 1
2666 65 7 0.4236 40.45106567709473 16.390231802722823 19.086015116019507 0 1 0
2665 65 8 -0.8472 41.26097119221828 16.917990752982533 19.34199111851485 0 1 0
2667 65 7 0.4236 41.13772846669322 17.871712909907195 19.067718650498595 0 1 0
6330 1286 7 0.4236 40.62744203189479 17.60863195316292 22.598221319355503 0 1 1
4435 655 8 -0.8472 39.826429724240974 20.068447547097904 19.212376263511786 0 1 1
9078 2202 7 0.4236 42.867829413445854 14.725996277780384 19.05950608723443 0 -3 1
9076 2202 8 -0.8472 43.86515695631004 14.68315727381446 19.118689312289735 0 -3 1
6328 1286 8 -0.8472 41.41710866373218 17.032977849672843 22.385973607568612 0 1 1
4937 822 7 0.4236 38.312718816075936 19.09081731618195 22.226373738237985 0 -2 0
5157 895 7 0.4236 41.79270306829126 25.31284532072518 17.187587066471604 0 1 0
6329 1286 7 0.4236 41.65569348809694 17.137235697764407 21.420464437088224 0 1 1
4436 655 7 0.4236 39.27830896083863 19.989659884887576 20.045056438154855 0 1 1
4936 822 8 -0.8472 38.381217372819506 18.64036057812141 23.1165406270048 0 -2 0
4437 655 7 0.4236 39.7273353069017 20.988753552773282 18.83393556349585 0 1 1
7081 1537 8 -0.8472 42.05402167191654 18.417022226570122 25.305725845183364 1 1 1
7083 1537 7 0.4236 41.86700948561941 17.882078395954508 24.481795040144323 1 1 1
8504 2011 7 0.4236 56.35972498497122 25.918331927263583 28.69155218968378 0 -1 0
8552 2027 7 0.4236 42.65961592809751 20.3509678777168 19.7519946328422 0 3 1
3986 505 7 0.4236 40.73708826379035 14.79561552505308 21.673416573325532 0 2 0
6317 1282 7 0.4236 38.481175969685054 20.188401152275116 30.312356581742872 0 -1 0
5155 895 8 -0.8472 41.29501768349973 26.15572802315374 16.982994533895752 0 1 0
6254 1261 7 0.4236 38.33690815435989 24.287015759615507 20.160080134352928 0 0 2
8551 2027 8 -0.8472 43.43088546028735 19.909570018843517 19.29339739055491 0 3 1
9329 2286 7 0.4236 52.18963995969574 25.514802964264 33.34950283837472 0 2 0
5369 966 7 0.4236 49.70220519580058 16.68194824361071 22.19239563731643 0 1 0
8236 1922 8 -0.8472 47.572957232100954 17.59218445590324 19.126442899950288 0 -1 -1
8237 1922 7 0.4236 48.30139941316741 17.274058705987223 18.51967427961472 0 -1 -1
8238 1922 7 0.4236 46.684241706035834 17.373798358664004 18.723339535629595 0 -1 -1
3781 437 8 -0.8472 45.089304471738124 14.584781620970672 22.276486699039808 0 2 0
8226 1918 7 0.4236 43.45197266945041 17.00486559784206 16.94519589092293 0 -2 -1
8661 2063 7 0.4236 50.636326885722724 21.161590767545466 23.84785728759329 0 -1 1
8553 2027 7 0.4236 44.145462448085595 19.70727910826503 19.963067664642153 0 3 1
2890 140 8 -0.8472 52.68994940465009 26.95895723537195 26.690378280242538 0 0 -1
3782 437 7 0.4236 46.03598813444499 14.266749501740376 22.32792352155448 0 2 0
5370 966 7 0.4236 48.67693526937845 17.582690047075324 21.295672370187294 0 1 0
5368 966 8 -0.8472 49.40687809720282 17.61309402843939 21.978504202169947 0 1 0
5156 895 7 0.4236 40.476817636184585 26.207057129165293 17.55563232115426 0 1 0
9077 2202 7 0.4236 44.14511355450954 14.743812610531215 20.076784067424427 0 -3 1
4511 680 7 0.4236 49.940729956210404 15.643813856293209 16.90681917244076 0 -1 1
4891 807 8 -0.8472 46.99053156512344 22.657718935084798 28.037879183647302 0 3 0
7030 1520 8 -0.8472 54.46744121698481 17.912605367254105 17.716626763409735 0 1 -1
7031 1520 7 0.4236 55.05750969323869 17.463014317477544 18.3872140836351 0 1 -1
4899 809 7 0.4236 53.63295065132282 18.19502984274287 21.146654001237277 0 -3 1
4898 809 7 0.4236 52.21278719186786 18.007099086868973 21.93051905210274 0 -3 1
4897 809 8 -0.8472 53.20428646830765 17.896751488600945 21.999459469300756 0 -3 1
8401 1977 8 -0.8472 51.82383332335928 19.22975193101946 19.332580771346972 0 0 0
8402 1977 7 0.4236 51.12571642542444 18.944528640818362 18.67586118398973 0 0 0
4892 807 7 0.4236 46.60463803620229 21.89566985272042 27.51791052066119 0 3 0
5641 1057 8 -0.8472 55.952671836345026 18.20604614106774 24.11143270312612 0 -1 0
5643 1057 7 0.4236 56.807307161067015 17.73034681591418 23.90332499786049 0 -1 0
5642 1057 7 0.4236 55.57687760074952 18.598783654769598 23.2720662428423 0 -1 0
9390 2306 7 0.4236 54.403321848661164 15.004476750219032 20.615940910001793 0 5 0
8277 1935 7 0.4236 56.61066862477367 19.471054790155232 28.926766205562075 0 1 0
4893 807 7 0.4236 47.97115198914857 22.72426623709521 27.853610115750413 0 3 0
7032 1520 7 0.4236 53.61787291522446 18.199330138488598 18.159371613955585 0 1 -1
5423 984 7 0.4236 56.245492349428034 20.582230520533106 25.17358974946904 0 -1 -1
3783 437 7 0.4236 44.617287804305306 14.365901428135599 23.130472566997227 0 2 0
9086 2205 7 0.4236 39.89465856206579 18.38577892076782 16.86751417377769 0 -2 0
4142 557 7 0.4236 38.64476649179699 15.557442054160607 23.629196222066057 0 -1 -2
3428 319 7 0.4236 53.5118848463094 15.358047903127735 30.606324412356773 0 1 0
9522 2350 7 0.4236 38.93084074028509 24.5878140126197 25.28182162315599 0 -3 2
9328 2286 8 -0.8472 51.23736739224616 25.818604214789122 33.379202485520715 0 2 0
6253 1261 8 -0.8472 38.41895561568996 23.58463577363884 19.453022266920335 0 0 2
5690 1073 7 0.4236 38.71465141422201 27.329628488812002 22.20984006750236 0 0 -1
9520 2350 8 -0.8472 38.43243957239559 25.271350766539534 24.74855447997711 0 -3 2
8704 2078 8 -0.8472 42.27470305021035 22.942397861934822 18.370423404969227 0 -4 -2
5691 1073 7 0.4236 39.0688325745056 26.96840498370449 23.762483108538667 0 0 -1
6709 1413 8 -0.8472 44.46204607640754 22.257997221718433 21.756780015883418 0 -1 1
6710 1413 7 0.4236 44.152445080645656 23.086735803445734 22.222977290304982 0 -1 1
5689 1073 8 -0.8472 39.21835811001322 27.62375248692817 23.02210306995241 0 0 -1
8706 2078 7 0.4236 43.191202805010356 22.542712189593754 18.35369759868506 0 -4 -2
9015 2181 7 0.4236 54.02228204113166 22.211448832933165 27.949228670446093 0 1 -1
8705 2078 7 0.4236 42.09484184812201 23.325999098080455 19.27623801100545 0 -4 -2
3702 410 7 0.4236 42.45725600180143 27.55278775003749 24.979752394373737 0 4 -1
5671 1067 8 -0.8472 45.505628448574875 25.361812878352332 31.154307961091014 0 -4 0
9183 2237 7 0.4236 45.62632261189549 22.646723539539455 19.04058230370842 0 0 0
7234 1588 8 -0.8472 48.81984219040872 22.670922524425187 17.727287120841435 0 0 -1
6711 1413 7 0.4236 44.62880172823018 21.53871843203777 22.43119138975667 0 -1 1
3481 337 8 -0.8472 43.37918171722728 25.654474478690926 21.407418205271448 0 -4 0
6114 1214 7 0.4236 45.097107024975415 27.370461406575302 18.307079383775903 0 0 1
2883 137 7 0.4236 51.675367170527316 23.777550190212793 22.807906942760624 1 -1 0
3483 337 7 0.4236 43.33030298041378 25.98666115434295 20.465471659169754 0 -4 0
3482 337 7 0.4236 43.60341320032669 26.41433407557591 22.017609931617343 0 -4 0
7749 1759 7 0.4236 53.48337245809886 14.358766485627077 33.11753343836465 0 0 1
6112 1214 8 -0.8472 44.40866400059512 27.35666687358417 19.032238651343356 0 0 1
8659 2063 8 -0.8472 50.97180739980366 22.097246524721324 23.73830692067774 0 -1 1
9182 2237 7 0.4236 46.04796652273413 23.753673210905564 17.916524728594457 0 0 0
5313 947 7 0.4236 48.187951124323725 26.808100224855114 22.32773552822556 0 -1 1
5311 947 8 -0.8472 49.12567218473059 26.964022628088134 22.01730421898494 0 -1 1
7235 1588 7 0.4236 48.42405194162022 23.523013721513482 17.38480903602151 0 0 -1
7236 1588 7 0.4236 48.7550356290708 22.650649034277848 18.72497924183989 0 0 -1
9181 2237 8 -0.8472 45.46612909110959 22.962604399674678 18.10540447683004 0 0 0
8660 2063 7 0.4236 50.72294820114625 22.636878504843715 24.542587090909915 0 -1 1
4140 556 7 0.4236 47.77804682392834 17.567147371501203 33.044019575874394 0 1 0
2891 140 7 0.4236 53.070149319144015 26.929141984779502 27.614802091454532 0 0 -1
2881 137 8 -0.8472 51.80391419231375 24.443002264535796 22.072618053977774 1 -1 0
2882 137 7 0.4236 52.297004446850494 24.012989883133802 21.316343243209694 1 -1 0
8403 1977 7 0.4236 51.91257634037094 20.22561931807763 19.313266037503645 0 0 0
2892 140 7 0.4236 51.83010984320867 27.46943286848448 26.69991692458338 0 0 -1
4091 540 7 0.4236 45.56015589300001 24.14594441713242 27.04273106162748 0 -5 -1
7396 1642 8 -0.8472 39.844756524712736 14.368804490280981 30.063303648042755 0 -1 -1
9685 2409 9 1 54.8543722223906 26.523266512624783 24.97503723822753 0 -1 -1
2490 6 7 0.4236 49.609847535098325 24.577130575604 30.181422205684868 0 0 -1
8950 2160 8 -0.8472 54.583457048636355 23.944431818881636 24.6481118672032 -1 -1 0
8951 2160 7 0.4236 55.05300128314903 23.24349505443736 25.184969987346204 -1 -1 0
5555 1028 7 0.4236 53.395504287853655 23.381510814332824 18.57079171513814 0 0 0
2733 87 7 0.4236 51.84828569738991 27.87479514876379 31.685174929157434 0 0 -1
5554 1028 8 -0.8472 53.73395111791143 23.115280176002067 19.47333005271746 0 0 0
8952 2160 7 0.4236 54.18041754045372 23.526409245260076 23.83397632203032 -1 -1 0
5556 1028 7 0.4236 54.70352701782429 23.34845881679606 19.547833695675337 0 0 0
9006 2178 7 0.4236 49.84248389150921 27.956314594958766 20.072911335318846 0 -1 0
8825 2118 7 0.4236 43.629291935817726 16.11712845297522 28.31290526629863 -1 2 -1
6750 1426 7 0.4236 47.42978287476887 26.302078295015548 30.86368278380731 1 -1 -1
6004 1178 8 -0.8472 40.29754448699176 18.441067683496325 31.63289538825307 0 -2 -2
5621 1050 7 0.4236 43.39632960203256 15.917724150690717 31.9136549135124 0 1 0
6006 1178 7 0.4236 39.71371840278056 18.63771363990361 30.84519117249913 0 -2 -2
6755 1428 7 0.4236 54.94207980718791 27.91646515959931 17.481686233702916 -1 0 0
6853 1461 8 -0.8472 41.85319146778337 14.471709884369195 33.21279301716276 0 -1 -1
7585 1705 8 -0.8472 54.03794370468189 25.78532083380459 29.74746779623975 0 0 0
3133 221 8 -0.8472 41.036587946176084 16.16187714314948 27.398461862266664 0 -1 0
8638 2056 8 -0.8472 43.116572235410224 19.489492657955047 28.480915888260604 -1 -1 0
8639 2056 7 0.4236 43.1681059286817 20.442749590066967 28.18318098944561 -1 -1 0
8640 2056 7 0.4236 42.254916408035875 19.089045441269906 28.16916033266459 -1 -1 0
7082 1537 7 0.4236 42.80599429977194 19.051675302361556 25.127532771628523 1 1 1
3135 221 7 0.4236 40.0743717364133 16.279368744658875 27.152828244764134 0 -1 0
9812 2536 9 1 43.086679889282394 19.22218897045709 31.53056314593349 0 -1 -1
3134 221 7 0.4236 41.60177385018921 16.7550850545979 26.82516484884039 0 -1 0
8824 2118 8 -0.8472 44.55969829831746 15.920109612053551 28.003829838576078 -1 2 -1
6005 1178 7 0.4236 39.80217783205792 17.859237339673793 32.27794259582907 0 -2 -2
5622 1050 7 0.4236 44.57421104231742 16.28360243024542 30.84344223420489 0 1 0
7398 1642 7 0.4236 40.08909741835512 15.252752602295576 29.664639238773884 0 -1 -1
5620 1050 8 -0.8472 43.85915581194056 16.66158559010281 31.431511156760628 0 1 0
7714 1748 8 -0.8472 38.64496043053862 16.477560160891528 33.52468011861222 0 -1 0
7434 1654 7 0.4236 50.598860613795104 18.31046604660719 25.76679426278516 0 -3 1
7979 1836 7 0.4236 56.87105061999516 17.629095016303296 31.342288944143828 0 1 0
4755 761 7 0.4236 50.807350603582606 21.60837957730997 28.07819854125482 0 0 0
8826 2118 7 0.4236 44.95199505438602 16.738792046133028 27.58447021207569 -1 2 -1
7674 1734 7 0.4236 49.22215815895512 15.258768089621048 29.36254510257779 0 2 0
7587 1705 7 0.4236 53.2017181213579 25.241398172555694 29.817290773977618 0 0 0
7673 1734 7 0.4236 50.68422892540037 15.572777509203213 28.706516310499676 0 2 0
7374 1634 7 0.4236 48.1282588651413 18.14271050165359 26.377592352115677 0 1 -1
7372 1634 8 -0.8472 47.51562490662052 17.633258595741673 26.98185928124408 0 1 -1
6621 1383 7 0.4236 45.36969188198556 20.596092262973507 29.889699780062628 0 1 0
7672 1734 8 -0.8472 49.75832878483048 15.245093775905639 28.518546089460802 0 2 0
7433 1654 7 0.4236 50.16056071465191 18.774128875843964 24.263618748644014 0 -3 1
7432 1654 8 -0.8472 50.07221486312993 18.976762644684783 25.23888008228622 0 -3 1
6619 1383 8 -0.8472 45.93518735777379 19.848841424333663 30.238743016151282 0 1 0
7373 1634 7 0.4236 48.02066892743654 16.887972848908802 27.417152068148432 0 1 -1
6620 1383 7 0.4236 46.199166324798576 19.24954567718486 29.48299178817123 0 1 0
6316 1282 8 -0.8472 38.54165245130716 19.761080968291676 29.410281031372204 0 -1 0
5672 1067 7 0.4236 44.95726554846686 24.593047142471768 30.825221164993295 0 -4 0
4611 713 7 0.4236 49.445890660445365 22.257868288149613 31.654224066359777 0 1 0
2827 119 8 -0.8472 51.22468550832366 17.864633500206363 32.19062791152421 1 -1 0
5422 984 8 -0.8472 56.35533522608539 21.47201820428913 25.616548849330556 0 -1 -1
3429 319 7 0.4236 52.21517227504771 16.33843343849312 30.451379995589004 0 1 0
9438 2322 7 0.4236 54.886432029618504 19.70178762185052 31.31662379334772 0 0 0
8804 2111 7 0.4236 51.69088665843892 15.067428660804326 25.733192475166973 0 0 -1
2828 119 7 0.4236 51.85617541415373 17.291886838296474 32.71329599156112 1 -1 0
7017 1515 7 0.4236 53.3048654959247 19.240057543090995 27.543169134028567 0 -3 0
7015 1515 8 -0.8472 52.52495151568731 18.624348595054204 27.6555825604477 0 -3 0
7016 1515 7 0.4236 52.79904835181189 17.692438535151325 27.418064799441332 0 -3 0
2829 119 7 0.4236 50.40381594006808 18.03808905798656 32.73476623270951 1 -1 0
8805 2111 7 0.4236 52.60431707073434 16.015521788371125 24.767070893467743 0 0 -1
9437 2322 7 0.4236 54.61338449842829 21.12944254664629 30.57239734256861 0 0 0
7978 1836 8 -0.8472 55.94116701792736 17.29623605363209 31.498882227785707 0 1 0
8803 2111 8 -0.8472 52.45532668659033 15.711633586626224 25.708056518182225 0 0 -1
3900 476 7 0.4236 54.85687040580563 16.140640173709322 26.97560461401562 0 1 0
9013 2181 8 -0.8472 54.50302736871843 21.41247303922702 28.31050659059863 0 1 -1
7980 1836 7 0.4236 55.923500091263705 16.30068495782234 31.406329708754857 0 1 0
9014 2181 7 0.4236 55.27121207005665 21.18662957708099 27.711434681264457 0 1 -1
3899 476 7 0.4236 55.5196664808006 17.517082924331582 26.398774090049884 0 1 0
3898 476 8 -0.8472 55.3215491443193 16.990187326176475 27.22529131619024 0 1 0
9436 2322 8 -0.8472 54.95777261045495 20.6953320525403 31.404830788249217 0 0 0
3427 319 8 -0.8472 52.56640688960525 15.416868463619508 30.28599370760062 0 1 0
3512 347 7 0.4236 38.65137969012146 23.15354555330158 27.805741318331414 0 0 -1
5673 1067 7 0.4236 45.05101438833291 25.783913176911614 31.938628496925396 0 -4 0
2488 6 8 -0.8472 50.44023972520678 24.1736315718628 29.7971858071088 0 0 -1
7569 1699 7 0.4236 40.40072372313033 25.27182114166865 31.69467762208433 0 2 0
5312 947 7 0.4236 49.61659765118675 26.09327504711531 21.98917776593489 0 -1 1
7397 1642 7 0.4236 40.339901920929016 14.242540245677128 30.922889847842814 0 -1 -1
2489 6 7 0.4236 50.541689898991585 24.462801668771466 28.845298897560784 0 0 -1
7613 1714 7 0.4236 42.31921382201196 21.70892686639859 25.71040424756835 0 -1 0
3700 410 8 -0.8472 42.630710184564265 26.72753913665725 25.517226564204215 0 4 -1
7567 1699 8 -0.8472 41.162615011171255 25.312911563398853 31.048277136785455 0 2 0
7568 1699 7 0.4236 41.99627218499901 25.57913185730064 31.532160522066448 0 2 0
7612 1714 8 -0.8472 43.12119834897026 21.82418807089413 26.296523596613728 0 -1 0
7614 1714 7 0.4236 43.279858452076205 22.79847269475943 26.456513032428628 0 -1 0
3346 292 8 -0.8472 42.987498078875355 22.724117311230486 30.287710989566907 1 0 -1
3347 292 7 0.4236 42.267283123243466 23.41407992682867 30.215307063429034 1 0 -1
5838 1122 7 0.4236 40.41760227358419 24.90378768834828 28.199087127698327 0 0 -1
5836 1122 8 -0.8472 40.73113837398658 24.33591700723205 27.438023234283833 0 0 -1
5837 1122 7 0.4236 41.43201688455226 24.827983314235087 26.92165081192652 0 0 -1
4090 540 8 -0.8472 45.20678522409495 24.831419860157602 26.406136308815206 0 -5 -1
4092 540 7 0.4236 45.34314686042258 25.744614674515155 26.790169160299715 0 -5 -1
3348 292 7 0.4236 42.86229370302505 22.198645677417446 31.129259283291063 1 0 -1
3701 410 7 0.4236 43.616327011608355 26.569103640463226 25.576029652552066 0 4 -1
7586 1705 7 0.4236 54.181188049389114 26.287377070966407 30.600357529924928 0 0 0
4014 514 7 0.4236 53.66891505067958 27.93127891605465 19.84158236980715 0 4 0
3817 449 8 -0.8472 45.17513547616796 28.034795823999094 28.664700151283743 1 2 0
6748 1426 8 -0.8472 48.212374477153084 26.84698824959716 30.56264479572671 1 -1 -1
7168 1566 8 -0.8472 54.61979598620683 25.54822865923575 33.28343988787295 0 -1 -1
3819 449 7 0.4236 45.66509682429658 27.545710236708835 29.38631862326349 1 2 0
4753 761 8 -0.8472 50.44952460159727 21.75467678712109 27.1559416534517 0 0 0
4754 761 7 0.4236 49.97930205496595 20.928381595785854 26.8458978342705 0 0 0
7169 1566 7 0.4236 55.2823127445 24.88924437458723 32.92733413467849 0 -1 -1
6749 1426 7 0.4236 48.30105268164822 27.653920269335956 31.14659452753184 1 -1 -1
4610 713 7 0.4236 48.35305362778568 21.045349797448374 31.6080435467567 0 1 0
4609 713 8 -0.8472 48.8416196149077 21.681902807215923 32.20478770664366 0 1 0
4938 822 7 0.4236 38.160489306364376 19.29521474178525 23.839344497196855 0 -2 0
6318 1282 7 0.4236 38.14764285772297 20.373008261771474 28.724495627322213 0 -1 0
5885 1138 7 0.4236 51.75928714781247 14.292136966479603 17.970248642189556 -1 -1 0
8903 2144 7 0.4236 45.906099400004 28.121645085314842 33.44223809700276 0 0 0
7769 1766 7 0.4236 38.205657225872685 22.63916993021097 30.81389472308513 0 1 -1
3926 485 7 0.4236 48.249086599201306 23.342717420337117 33.63376462303451 0 -1 -2
6285 1271 7 0.4236 44.14019591204068 14.655454712600221 41.47176888026872 0 0 -1
8301 1943 7 0.4236 44.47544590241407 17.798268184080086 35.28637344571976 0 -1 -2
7890 1806 7 0.4236 40.98719262934204 20.039413885401135 40.009861564059555 0 0 1
7889 1806 7 0.4236 41.59673196444324 20.633127831762913 38.616092533824705 0 0 1
7888 1806 8 -0.8472 40.98181031807015 19.95211049155271 39.0136941871693 0 0 1
6200 1243 7 0.4236 41.20746425481033 15.639833309712825 37.54109207396894 0 1 0
5009 846 7 0.4236 44.422400959978255 19.084653553066076 38.09110361236968 0 0 -1
6264 1264 7 0.4236 39.427589303453935 18.24289035330497 37.919432039799865 0 0 -1
9942 2666 10 -1 42.965451016451965 21.24811694309889 33.99198337675247 0 -2 -1
6283 1271 8 -0.8472 43.3209640788357 14.267714700501855 41.89428172761255 0 0 -1
2860 130 8 -0.8472 39.26536262732884 15.156880427436914 48.208650337755046 0 1 -1
5010 846 7 0.4236 44.322155092697145 20.466496548318773 38.95544575270492 0 0 -1
5008 846 8 -0.8472 44.85494151179303 19.633467415645505 38.80644414837802 0 0 -1
6199 1243 8 -0.8472 41.76941860551316 16.31282802365395 37.06017052060895 0 1 0
3077 202 7 0.4236 39.296956713374236 18.735492029483687 42.29498623177816 1 0 -1
3984 504 7 0.4236 42.20595355907188 18.19833183296534 41.75921888959267 0 2 -2
6201 1243 7 0.4236 41.18748074056608 17.05251005207451 36.72220769749058 0 1 0
3157 229 8 -0.8472 55.2955907653438 25.00599554873262 48.77988764100987 1 -1 -2
3212 247 7 0.4236 57.040933387823095 15.03122802126089 44.856596528500525 1 -1 -1
7558 1696 8 -0.8472 39.07954926569008 23.53974134967156 48.07834461535879 0 -2 -1
7875 1801 7 0.4236 56.63170665966455 24.049948570706626 44.710079689181526 0 1 -1
7009 1513 8 -0.8472 54.88471243641977 21.931105680170425 47.89865406975253 0 -1 -1
8299 1943 8 -0.8472 44.73114222899537 16.871278231318364 35.560798481844984 0 -1 -2
8300 1943 7 0.4236 43.93713173156773 16.409864794312178 35.956582714751235 0 -1 -2
7823 1784 7 0.4236 55.72135882041252 19.79413265809582 34.49749003732153 0 -2 0
8845 2125 8 -0.8472 46.62189460088711 20.630614966934136 35.43967597287239 -1 3 1
4345 625 8 -0.8472 50.55983825165509 19.19199255163785 40.29577528094637 0 -2 0
4347 625 7 0.4236 49.68653908232068 19.574644950520877 40.597314351110356 0 -2 0
4346 625 7 0.4236 51.294549356942085 19.537799698234632 40.879399333431714 0 -2 0
8847 2125 7 0.4236 46.8575089615304 20.29258122454804 36.35083957821633 -1 3 1
8846 2125 7 0.4236 47.459602645011465 20.82786088206342 34.93042225033711 -1 3 1
3810 446 7 0.4236 47.921089977274185 14.464394423729862 40.73968219742802 0 1 0
2839 123 8 -0.8472 47.47788823252127 20.015325631116028 40.92868596546559 1 6 0
9259 2263 8 -0.8472 55.557346571153886 17.580771945930948 45.81025580305214 0 1 0
3808 446 8 -0.8472 48.159105735010144 14.319077101692944 41.70001104659301 0 1 0
8397 1975 7 0.4236 50.4813982249994 16.890208143326863 39.2704483720815 0 0 -1
5472 1000 7 0.4236 55.88444271206536 14.199831203729623 38.18279387535574 0 -1 1
3737 422 7 0.4236 53.24438155278512 14.277951220411953 36.838129823117896 0 0 -1
4250 593 7 0.4236 56.65632084116946 21.419290693614425 43.39730098999928 0 0 -1
2840 123 7 0.4236 47.147536752364246 19.677233469420532 40.047458450467246 1 6 0
9348 2292 7 0.4236 47.04723696116365 14.290298476308893 35.0027097795529 -1 0 0
8373 1967 7 0.4236 56.53065540726028 15.110371074899712 36.13016830411915 0 -2 -1
5470 1000 8 -0.8472 56.88373485516935 14.180125245702442 38.21483961700889 0 -1 1
3736 422 8 -0.8472 52.54552388829636 14.866712334466751 36.43197909213015 0 0 -1
8419 1983 8 -0.8472 53.78716711242403 15.633252916403812 40.34171677191071 0 1 -1
7378 1636 8 -0.8472 52.99115595961655 18.869993427641973 37.03706634048986 0 2 0
7380 1636 7 0.4236 52.019061810430756 18.912814436431724 36.806416321769156 0 2 0
7379 1636 7 0.4236 53.24510341079826 19.68196144354975 37.56263149064607 0 2 0
3228 252 7 0.4236 52.419723051383784 23.047500377094128 37.970136224413224 0 -3 -1
9165 2231 7 0.4236 53.38668786317901 20.263551567216727 42.7980708217413 0 0 0
3226 252 8 -0.8472 52.642277850335596 22.325495300634564 38.62525317066868 0 -3 -1
8395 1975 8 -0.8472 51.164724407851 16.32000163904988 38.81445483769793 0 0 -1
9163 2231 8 -0.8472 54.081380034134426 19.80438980860832 42.244380039177045 0 0 0
8371 1967 8 -0.8472 56.61039027649945 15.963432371096081 35.61448529463729 0 -2 -1
8396 1975 7 0.4236 51.84288279186675 16.904454584696417 38.36890328253319 0 0 -1
8421 1983 7 0.4236 54.166076430970094 15.86859040172355 41.23672749091594 0 1 -1
8313 1947 7 0.4236 40.70495391415419 23.406419798604148 34.41877519811851 0 1 1
8420 1983 7 0.4236 52.92742065435343 16.12504761790951 40.20396983710677 0 1 -1
8326 1952 8 -0.8472 56.330752308272636 21.011367865150888 38.44356510974589 0 0 0
7822 1784 8 -0.8472 56.09105089583573 20.03141719317056 35.39583520551537 0 -2 0
6528 1352 7 0.4236 40.849964542342974 18.271050950668453 50.29706435886588 0 -5 1
8327 1952 7 0.4236 55.944086621533366 20.932384200688233 37.52473358626567 0 0 0
3738 422 7 0.4236 51.78474991735164 14.971631041430568 37.07245955439497 0 0 -1
8372 1967 7 0.4236 56.00137450259461 15.931988310937003 34.82195062247008 0 -2 -1
5374 968 8 -0.8472 40.593636701800605 21.983814220545213 42.03552027898282 0 1 0
8311 1947 8 -0.8472 40.04790136197691 23.497825505261385 35.16705805112714 0 1 1
6185 1238 7 0.4236 41.109104581675076 24.483853470783767 39.7715096123456 0 3 1
6872 1467 7 0.4236 41.01769280172787 26.583921414418278 37.44127256470726 0 1 -1
9609 2379 7 0.4236 40.50170037241746 27.511484325545894 34.672773577290656 0 -2 -1
4719 749 7 0.4236 42.88859104421751 23.206682732831712 38.44815028470021 0 2 0
4718 749 7 0.4236 43.50213986144887 22.59045738486329 39.83034092088083 0 2 0
4717 749 8 -0.8472 42.972323945626535 22.382423574166136 39.008137747837985 0 2 0
4429 653 8 -0.8472 43.130973251414765 25.45540753553282 37.82292773425096 0 -1 -1
4431 653 7 0.4236 43.941003610792926 25.80257174800421 38.2955040433042 0 -1 -1
4430 653 7 0.4236 43.26175314213446 25.53532628240419 36.8347421656028 0 -1 -1
5158 896 8 -0.8472 43.284204337001576 26.666695355631045 41.01634711081472 0 3 -1
5159 896 7 0.4236 44.1181673348725 26.140000016515348 41.1809613541956 0 3 -1
5160 896 7 0.4236 42.76391971123189 26.24383139067453 40.274396947248384 0 3 -1
8312 1947 7 0.4236 40.26683352285744 22.837480818777667 35.885399041545895 0 1 1
7716 1748 7 0.4236 38.473471202908065 16.82602718461371 34.44618011683749 0 -1 0
2862 130 7 0.4236 39.20940148527289 14.58745126806483 49.02878384618394 0 1 -1
6184 1238 8 -0.8472 40.16200472087999 24.700855074289883 40.0079672284816 0 3 1
6871 1467 8 -0.8472 40.21238818487731 27.094562552275494 37.140057861296 0 1 -1
7874 1801 7 0.4236 55.30040755869305 23.464465476084296 43.9674632044011 0 1 -1
6186 1238 7 0.4236 39.582807365292915 23.905972335211445 39.827158205790866 0 3 1
5522 1017 7 0.4236 50.133114465765026 21.774057784757794 35.976459736183365 -1 -2 -1
3925 485 8 -0.8472 47.844100666006256 23.834508398723873 34.4045620311974 0 -1 -2
9876 2600 10 -1 44.155959463441555 26.14923299753083 34.386239532246265 0 0 0
2841 123 7 0.4236 47.19121025214517 20.965668685553855 41.0497827050635 1 6 0
3356 295 7 0.4236 39.85932708249223 27.928592618968636 39.557251851582635 0 0 0
5521 1017 8 -0.8472 50.261872396501936 20.948427703565113 35.42713604160191 -1 -2 -1
8838 2122 7 0.4236 46.841079570473646 27.813523856496495 38.404432793267375 0 0 1
9723 2447 9 1 45.24473037665029 23.037440751111248 35.159646799985715 0 0 0
4103 544 7 0.4236 46.055749778894295 23.573316484531084 38.60137567097437 0 1 0
4102 544 8 -0.8472 46.27622898620061 23.852244510780622 37.66671602768146 0 1 0
8837 2122 7 0.4236 47.52601726747553 27.00489632013735 37.162012364889435 0 0 1
4104 544 7 0.4236 46.8281895959915 24.685815358956436 37.68906564730877 0 1 0
9927 2651 10 -1 45.55087575831419 23.077734444508877 41.238658798460726 0 -1 -1
3860 463 7 0.4236 51.24431916970632 22.791609405091993 48.2233137703377 0 1 0
7425 1651 7 0.4236 51.23601012017268 25.383990826474072 36.65021356210002 -1 0 -1
8477 2002 7 0.4236 49.339673309053566 26.52975040318875 39.86301789483666 -1 0 0
8476 2002 8 -0.8472 49.084058617882 25.86185097076425 40.561996951892034 -1 0 0
8478 2002 7 0.4236 48.150352073397784 25.545221659998518 40.394849361643 -1 0 0
8123 1884 7 0.4236 49.5314030751083 23.425139401770757 41.90522245366401 0 2 -1
8124 1884 7 0.4236 49.112264028741336 21.84727676932999 41.869187817824525 0 2 -1
8122 1884 8 -0.8472 49.87925357891323 22.488823235891697 41.857137790666826 0 2 -1
8836 2122 8 -0.8472 47.02046289998229 26.908232401022016 38.01937526309938 0 0 1
7011 1513 7 0.4236 55.44225115965657 21.785236152755814 47.08141921575592 0 -1 -1
6873 1467 7 0.4236 39.58273739489508 26.47659401523508 36.66925550466772 0 1 -1
9261 2263 7 0.4236 55.85272626538042 17.957517482335682 46.68821582687822 0 1 0
3227 252 7 0.4236 51.84264483446221 22.133673540116753 39.19427995722241 0 -3 -1
3342 290 7 0.4236 51.56413143528987 22.20645951036634 43.99416009423381 1 0 -1
7424 1651 7 0.4236 51.4445705481214 24.244340102404408 35.49942009170638 -1 0 -1
9330 2286 7 0.4236 51.16101668405155 26.618189781065503 33.97488164694324 0 2 0
7423 1651 8 -0.8472 50.978907731159076 24.4631967220068 36.35689329215048 -1 0 -1
6213 1247 7 0.4236 52.13987052318103 26.801397653035078 40.082388627825914 0 0 -1
8578 2036 8 -0.8472 55.59168278220977 25.85735522361339 40.648767422644276 0 0 -1
6212 1247 7 0.4236 51.66739564779941 25.24110338781265 40.17660316805276 0 0 -1
6211 1247 8 -0.8472 52.44795076481352 25.850998591798305 40.03962952062178 0 0 -1
7207 1579 8 -0.8472 52.97743310293976 27.123421005157454 36.362296394631656 0 -1 1
7209 1579 7 0.4236 53.97560397667836 27.06354117174305 36.37065432317495 0 -1 1
9928 2652 10 -1 56.44778538283748 26.476444604884545 36.991061388541596 0 0 -1
7208 1579 7 0.4236 52.6530851168586 27.408919206981523 37.26412204447062 0 -1 1
8579 2036 7 0.4236 56.026526323391344 26.21630483944078 39.822893952552 0 0 -1
8580 2036 7 0.4236 54.64943723204437 25.59403800775335 40.44179326503605 0 0 -1
7992 1840 7 0.4236 55.37854262516582 27.39717433750158 42.14875804985339 -1 -1 0
7447 1659 8 -0.8472 49.73417459301389 14.70785073268906 50.15990243052782 0 -1 0
7824 1784 7 0.4236 55.99301995686543 19.25098783806439 36.01334639337891 0 -2 0
7170 1566 7 0.4236 54.94308708560939 25.905538524497004 34.15968909038702 0 -1 -1
5375 968 7 0.4236 40.636063806646554 21.06922594492098 42.43767503400189 0 1 0
6284 1271 7 0.4236 43.32086091291027 14.4744441021031 42.872680093408476 0 0 -1
3078 202 7 0.4236 38.60521760875926 18.41886067184171 43.739931965756654 1 0 -1
6526 1352 8 -0.8472 39.862975403236284 18.43153823774235 50.30687841851642 0 -5 1
8119 1883 8 -0.8472 42.978337920002375 14.874154483926892 44.971688606531984 0 -1 0
6779 1436 7 0.4236 39.40265475408919 19.84681059925845 45.921326609060586 0 0 0
4026 518 7 0.4236 44.28353260257996 17.0645003216045 48.71442434441975 1 -4 1
3982 504 8 -0.8472 41.73728794879871 19.024352133083305 42.072337306496614 0 2 -2
3983 504 7 0.4236 42.409886111981706 19.743760913060328 42.24572379044216 0 2 -2
3022 184 8 -0.8472 38.39249978325943 16.307167176230934 44.91347923944871 0 0 -1
3076 202 8 -0.8472 38.55381502493781 18.98374517199367 42.91636443307262 1 0 -1
4024 518 8 -0.8472 44.27223029275673 16.075982700815363 48.86510692671081 1 -4 1
6780 1436 7 0.4236 40.68203010323457 18.94670516854476 46.38997951336475 0 0 0
6991 1507 8 -0.8472 43.73598012412274 20.435523089976463 44.98013522550758 0 -1 -1
6993 1507 7 0.4236 44.124693796296704 20.429316170529802 45.90147300944874 0 -1 -1
6854 1461 7 0.4236 41.157444468750526 14.618926398740255 33.915831846968715 0 -1 -1
8121 1883 7 0.4236 42.349667867479276 15.534207231649624 45.38291200384785 0 -1 0
6778 1436 8 -0.8472 40.082675990510545 19.706803625017226 46.641027390076054 0 0 0
3861 463 7 0.4236 51.40432994194287 23.51731622061359 46.76922528808639 0 1 0
3024 184 7 0.4236 38.358132457225864 15.96421792921868 45.852204429274934 0 0 -1
7616 1715 7 0.4236 45.90381729155894 18.117022378716822 43.14722459217889 0 0 0
4025 518 7 0.4236 45.09041261955982 15.806894844740503 49.37321091041031 1 -4 1
4796 775 7 0.4236 51.03324960539359 15.327493125080084 46.98265315919979 0 0 1
7617 1715 7 0.4236 45.097797035162735 18.583156870730914 41.80570433336615 0 0 0
7615 1715 8 -0.8472 45.006720787084845 18.355259260426205 42.775120629606896 0 0 0
6992 1507 7 0.4236 44.2589590156282 19.81712629621282 44.393552930311834 0 -1 -1
7103 1544 7 0.4236 47.48836869394006 15.68504881375487 43.10130796755391 0 -1 -2
7102 1544 8 -0.8472 47.09421637733727 16.328837678388645 43.75718945553855 0 -1 -2
7104 1544 7 0.4236 46.326268926000296 15.895693550051819 44.229040069131855 0 -1 -2
4795 775 8 -0.8472 50.279825213977716 14.669958393915472 46.98279069123226 0 0 1
4797 775 7 0.4236 49.99721968652564 14.487060644315605 47.92442901822909 0 0 1
9115 2215 8 -0.8472 46.63411803148208 17.801972808383628 47.12981075792186 0 -1 -1
9117 2215 7 0.4236 47.144296724550365 17.794904175205655 46.26977134103999 0 -1 -1
9116 2215 7 0.4236 47.11666062189077 17.247909360812564 47.808166448451495 0 -1 -1
7833 1787 7 0.4236 50.56782569322084 18.522520197572934 48.56729994079248 0 2 -1
7831 1787 8 -0.8472 49.75677400286485 18.931186909562257 48.148746814767684 0 2 -1
7832 1787 7 0.4236 49.951546990648275 19.880443199666026 47.90181349290266 0 2 -1
6263 1264 7 0.4236 38.0570863937541 18.734822046828913 37.18027601943126 0 0 -1
4572 700 7 0.4236 45.68159215769179 20.040290236859267 48.874840013876515 0 -1 -2
8072 1867 7 0.4236 48.16624388028922 27.74672250324269 49.14856137309466 0 0 -1
9164 2231 7 0.4236 54.31606510691225 18.92754767302816 42.66398797743605 0 0 0
3341 290 7 0.4236 52.63578552760829 21.71156520010928 45.12255007485825 1 0 -1
7873 1801 8 -0.8472 55.953464404984466 23.315109652449056 44.709898249042205 0 1 -1
4251 593 7 0.4236 56.44122158978821 20.160673048110432 42.37934192187578 0 0 -1
6262 1264 8 -0.8472 38.65195049882854 17.9512679351083 37.35966322076408 0 0 -1
3524 351 7 0.4236 53.217805843932254 16.952024111716703 48.56224905246835 1 -2 -1
3525 351 7 0.4236 52.89410934203684 15.527987976873412 49.29298034521526 1 -2 -1
6137 1222 7 0.4236 54.271409391925246 19.445047060140645 47.94534963868815 0 0 0
6136 1222 8 -0.8472 54.724312442745415 18.971502094497616 48.70075305359807 0 0 0
7038 1522 7 0.4236 53.75912890083488 15.254470345430748 43.754441209211414 0 1 0
5172 900 7 0.4236 51.2117172537868 18.062723743230485 45.7125851742455 0 0 -1
5170 900 8 -0.8472 52.06365499924821 18.396911275557315 46.11572388015353 0 0 -1
5171 900 7 0.4236 52.65982547832472 17.621849806345214 46.325152935355085 0 0 -1
7037 1522 7 0.4236 54.186262539678296 16.73455603280533 44.29622518135445 0 1 0
7036 1522 8 -0.8472 53.83628158923117 16.221654292788447 43.51235942330723 0 1 0
3523 351 8 -0.8472 52.65581679820555 16.125612307581537 48.52743347271714 1 -2 -1
6138 1222 7 0.4236 54.8512267768716 19.605681378442036 49.463452049647195 0 0 0
6315 1281 7 0.4236 42.09510866554641 27.10106014550369 44.68959642718292 0 0 -1
3036 188 7 0.4236 38.92538756297999 27.621981590068106 44.77637316147902 0 -2 -1
5376 968 7 0.4236 41.215368657962436 22.59336173230443 42.527355003485695 0 1 0
7601 1710 7 0.4236 40.82855516923181 24.23317209765703 44.86569392506908 0 -2 0
6313 1281 8 -0.8472 42.56258234656125 27.74180519717342 45.29862365906415 0 0 -1
8444 1991 7 0.4236 42.70892625706694 21.34909349094263 48.90056392921184 0 -2 -2
7559 1696 7 0.4236 39.945127681809765 23.098501158070185 48.315160265396955 0 -2 -1
8445 1991 7 0.4236 41.49707050489904 20.79448607563937 47.95693107277514 0 -2 -2
8443 1991 8 -0.8472 41.93883324421769 21.614635330974163 48.320525674407776 0 -2 -2
2861 130 7 0.4236 39.87078362265605 14.722337302075372 47.54183858123972 0 1 -1
7602 1710 7 0.4236 39.768847298085284 24.909392950085923 43.82340257048252 0 -2 0
7600 1710 8 -0.8472 39.998981872267024 24.78624207162864 44.788737818057776 0 -2 0
6906 1478 7 0.4236 40.20645239272307 27.716920050498313 48.46005272779633 0 0 -1
9726 2450 9 1 43.96282801101521 26.979350125463604 47.46193033875362 0 -1 -1
5179 903 8 -0.8472 42.470447815034795 24.80888128725298 47.4481262475725 0 0 -1
5180 903 7 0.4236 42.11076955805559 24.499851234024444 48.32854214103898 0 0 -1
6905 1478 7 0.4236 40.066107827005986 26.82956910151763 47.096403834530186 0 0 -1
5181 903 7 0.4236 42.477291962421475 24.04408564389265 46.80388954027776 0 0 -1
3892 474 8 -0.8472 42.7022921030177 23.45344276630617 44.11238175953714 0 1 1
9607 2379 8 -0.8472 40.86685672770762 27.38800317858932 33.75005293396047 0 -2 -1
6904 1478 8 -0.8472 39.72628242714183 26.953107802060128 48.028743330680136 0 0 -1
3159 229 7 0.4236 56.22248865636628 25.134459587144967 48.42724418629269 1 -1 -2
7010 1513 7 0.4236 54.90683126064696 22.899054008039393 48.148828188631164 0 -1 -1
6527 1352 7 0.4236 39.66077092164614 19.293322372523814 49.84164560849475 0 -5 1
6044 1191 7 0.4236 46.34799035039697 26.87276498077921 45.07885429620195 -1 -4 0
6043 1191 8 -0.8472 45.90717876381642 26.354748980332943 45.81189257392499 -1 -4 0
7784 1771 7 0.4236 45.850873742266586 25.813791637051484 49.895864671898075 0 -1 0
6045 1191 7 0.4236 46.26164621881089 25.419707129857485 45.818985472318666 -1 -4 0
3893 474 7 0.4236 43.24394455989555 23.594576559112017 43.283711438947165 0 1 1
4842 790 7 0.4236 46.43312756182616 23.515436804747875 43.85724831114961 0 -1 -1
4841 790 7 0.4236 47.42693644115616 22.68483128868565 44.85176579219229 0 -1 -1
4840 790 8 -0.8472 46.791462487217544 23.454385539902308 44.788843259428916 0 -1 -1
7783 1771 8 -0.8472 45.12214004320897 25.190773811070443 49.611617824671804 0 -1 0
6545 1358 7 0.4236 48.108013041184876 23.86846853398834 48.84828070554764 -1 -1 -1
8073 1867 7 0.4236 48.811252605329834 26.689197293856505 48.08449803525045 0 0 -1
8071 1867 8 -0.8472 48.328388516068294 26.77901084189468 48.955575498578284 0 0 -1
6546 1358 7 0.4236 48.585241815051596 22.628767396608303 49.7980282169836 -1 -1 -1
3859 463 8 -0.8472 51.154242041891365 22.668497041457346 47.23501747880309 0 1 0
3894 474 7 0.4236 43.251967794178476 22.96613885233928 44.79090362384656 0 1 1
6544 1358 8 -0.8472 47.805698032322155 23.046961943651926 49.331739751636576 -1 -1 -1
4571 700 7 0.4236 46.1002228876813 21.593165595604763 49.15759958920646 0 -1 -2
4570 700 8 -0.8472 45.34104734992255 20.942534272105966 49.13938696817929 0 -1 -2
7785 1771 7 0.4236 45.42415845631304 24.245652362901065 49.736239596314434 0 -1 0
7560 1696 7 0.4236 39.14043185864984 23.919054750257725 47.1550812359568 0 -2 -1
3158 229 7 0.4236 54.80338128996958 25.87589657981368 48.748230251124845 1 -1 -2
4138 556 8 -0.8472 48.28512147723145 17.340723133854972 33.87564897309266 0 1 0
3340 290 8 -0.8472 52.49750022876433 21.881648605481256 44.14687134087825 1 0 -1
3492 340 7 0.4236 56.726439923646396 14.394177215643397 50.379279786556005 0 2 0
3927 485 7 0.4236 48.42514712858601 24.611595550697864 34.646472703575284 0 -1 -2
9260 2263 7 0.4236 55.19628956205715 18.315990761215296 45.23659110884878 0 1 0
5523 1017 7 0.4236 50.20692149154402 21.182044582955655 34.456361235542076 -1 -2 -1
8328 1952 7 0.4236 55.59234969361225 21.1356270799236 39.106378340909515 0 0 0
4139 556 7 0.4236 47.64480049473124 17.05851924724839 34.590036850325006 0 1 0
9608 2379 7 0.4236 41.85354927966192 27.233267447647467 33.80000405347247 0 -2 -1
4004 511 7 0.4236 47.72842208025399 15.596640036144443 50.46287906725527 1 0 -1
6738 1422 7 0.4236 48.17162095246818 18.99146608844818 50.50183938017282 -1 0 -1
7449 1659 7 0.4236 50.6602213725231 15.01721807894931 50.37607197320815 0 -1 0
4779 769 7 0.4236 51.2315221670799 21.47403837070924 50.53350087543904 -1 0 -2
7604 1711 7 0.4236 57.043826216150656 17.923450736735944 50.5719877127608 -1 -2 -1
9851 2575 10 -1 59.204964798603186 1.3375081021640398 6.5436764724418 0 0 -1
8516 2015 7 0.4236 60.485981101461405 2.0716358420710783 3.4830378352575715 0 1 1
8517 2015 7 0.4236 60.75332309414632 1.5921128648976806 1.9451129883272027 0 1 1
8515 2015 8 -0.8472 60.92562035238568 1.3820840980338667 2.907506762844369 0 1 1
7096 1542 8 -0.8472 59.92909301522757 5.365051820445659 5.433961412193157 -1 0 1
7098 1542 7 0.4236 59.763601320301 4.463402433858444 5.8335123000333855 -1 0 1
7097 1542 7 0.4236 60.9079010397384 5.479955153822727 5.264455855267632 -1 0 1
4789 773 8 -0.8472 57.9147078875899 2.614073351353941 3.4099379575586686 0 -1 0
7249 1593 8 -0.8472 62.67651656832791 4.4832533301646285 5.61755419364206 0 -1 1
7250 1593 7 0.4236 62.91622500392606 4.6267402764846794 4.6573711550723225 0 -1 1
3287 272 7 0.4236 63.91541461162721 2.6115255890065274 2.8650695028382667 0 0 1
3286 272 8 -0.8472 64.13716204700359 3.5729072849195127 2.7020561164143486 0 0 1
7251 1593 7 0.4236 63.07827004348452 3.6249251219241656 5.936720332809851 0 -1 1
4791 773 7 0.4236 57.97299779663867 2.2697588051917497 4.346981225847087 0 -1 0
7526 1685 7 0.4236 59.95417649690797 4.886194778424937 1.1079420728496725 0 -1 2
9783 2507 9 1 57.87827109177301 5.425437068681876 3.6371523164658113 0 2 0
7525 1685 8 -0.8472 59.890886281163745 5.583031076565693 1.8223744481817534 0 -1 2
3288 272 7 0.4236 65.05400488139605 3.767268919267109 3.0508009056832774 0 0 1
8082 1870 7 0.4236 68.07659719470924 3.848695704609732 3.9847656306367583 -1 1 0
5196 908 7 0.4236 66.28725662231801 3.0466674257734567 6.719580968423567 -1 0 1
5194 908 8 -0.8472 65.79626737317629 2.207693368625226 6.484948994507459 -1 0 1
8080 1870 8 -0.8472 67.56544675402561 4.5849703930218055 3.541341216669004 -1 1 0
7877 1802 7 0.4236 68.53355795069676 4.265721530649706 1.03623975071846 0 1 1
7876 1802 8 -0.8472 68.75154547203323 5.026540334823705 0.42498174076245865 0 1 1
4790 773 7 0.4236 57.13498049833475 2.1918612662355614 2.9475936015555013 0 -1 0
5195 908 7 0.4236 66.10868502385739 1.462729454377265 7.07437590421519 -1 0 1
3432 320 7 0.4236 67.7204964039121 6.371526733365989 6.447273428288448 0 3 0
6008 1179 7 0.4236 70.9215488879898 6.7785425636806025 5.842047129948561 0 -4 0
3140 223 7 0.4236 69.11331437760121 4.0369977274740165 6.858054616442595 0 0 -1
3139 223 8 -0.8472 68.86009260494994 3.2237187625008232 6.334168909848549 0 0 -1
3141 223 7 0.4236 68.83263928121563 2.430538631773575 6.942536985508246 0 0 -1
8081 1870 7 0.4236 67.44556822954277 5.341572552316721 4.184134106120626 -1 1 0
3430 320 8 -0.8472 66.8093697164532 6.2260926532608805 6.061660262683889 0 3 0
3431 320 7 0.4236 66.1421584925978 6.149668538367246 6.802597987926487 0 3 0
8723 2084 7 0.4236 64.180401932841 13.478982217627967 6.365881373046397 -1 0 0
2738 89 7 0.4236 74.28907484397978 1.7909512605104094 0.7275187542733066 0 1 1
6007 1179 8 -0.8472 70.02571199038714 6.7520878486227325 6.285642030602789 0 -4 0
6009 1179 7 0.4236 69.74653842951797 7.681071853429974 6.528645901073553 0 -4 0
6019 1183 8 -0.8472 72.44798391640438 2.4991846337442483 6.551711013857771 0 2 0
8763 2097 7 0.4236 74.68692357794835 6.869354853176457 6.274129580024882 -1 -1 1
7792 1774 8 -0.8472 74.23110348860926 4.810854341330909 3.6885143607699398 -1 0 1
9773 2497 9 1 71.97909945502339 5.43313534307833 1.8871775593399525 -1 0 0
8761 2097 8 -0.8472 73.70102405832773 6.881546969166286 6.441023623934496 -1 -1 1
8762 2097 7 0.4236 73.34042630768276 7.792665949117565 6.241445021506044 -1 -1 1
7794 1774 7 0.4236 75.21005162694026 4.892717662122539 3.8754877852133522 -1 0 1
7793 1774 7 0.4236 73.73054637733338 4.752372302957189 4.5522403509568505 -1 0 1
6976 1502 8 -0.8472 70.74389584426831 3.7902475915173484 3.5085053227859078 0 1 1
6020 1183 7 0.4236 72.07103524436027 2.9372089295574786 7.367826683304744 0 2 0
6977 1502 7 0.4236 70.5422602693351 4.114022391533752 4.432904174504469 0 1 1
6978 1502 7 0.4236 71.02277525571216 2.83061043176508 3.54488065169658 0 1 1
6021 1183 7 0.4236 73.33025193596443 2.0840245080232496 6.773624238799429 0 2 0
7638 1722 7 0.4236 57.19688667166682 11.895382886294877 3.56408832197452 0 2 1
9548 2359 7 0.4236 60.648419668497084 13.839708706629047 5.901444590247816 0 -1 1
3102 210 7 0.4236 73.17495372414686 13.871349078374102 4.042443296335224 0 1 0
7878 1802 7 0.4236 67.90589928271085 5.402717057327202 0.0463344386742847 0 1 1
3250 260 8 -0.8472 70.82338043412481 0.3058993956134234 2.7700160159687077 0 0 0
2737 89 8 -0.8472 74.72662386911014 1.018008564287598 0.2680510636043586 0 1 1
4726 752 8 -0.8472 62.95550836121274 1.1702423080676285 6.185081540053043 0 2 0
9795 2519 9 1 62.694658275811726 12.742307378976601 3.8638768570437847 0 1 0
2481 3 7 0.4236 64.48522657592514 5.039943803421599 0.7641124626371867 0 1 0
3248 259 7 0.4236 63.217509953395066 7.393460997836581 1.8777196584453872 0 -3 -1
7185 1571 7 0.4236 59.68923927434876 12.352430158683536 2.4129484492653033 0 -1 0
3371 300 7 0.4236 59.58667349555405 10.585364693161235 6.365779667019843 0 2 0
3370 300 8 -0.8472 58.99829256130552 9.79217672061803 6.208741558607338 0 2 0
3372 300 7 0.4236 58.90933559145923 9.632596157467756 5.225572638015107 0 2 0
3247 259 8 -0.8472 62.24427935402012 7.619474660108173 1.9194355288227034 0 -3 -1
7183 1571 8 -0.8472 60.476764081405115 11.833473693540965 2.080548729361924 0 -1 0
7184 1571 7 0.4236 60.15938266351667 11.068757888334162 1.519764495186565 0 -1 0
6946 1492 8 -0.8472 62.41464396207206 10.655645305616332 5.285193162521251 -1 2 1
8724 2084 7 0.4236 65.52444095566025 13.549854722070867 5.441131180989796 -1 0 0
3249 259 7 0.4236 62.06593130436073 8.176537728921367 2.730529165874064 0 -3 -1
6948 1492 7 0.4236 62.825589066776715 9.752706381660484 5.159392145242871 -1 2 1
7636 1722 8 -0.8472 57.479906696244264 12.593285980778015 2.906189339915535 0 2 1
7527 1685 7 0.4236 60.724470577007395 6.135421491389394 1.8239773813009672 0 -1 2
4871 800 7 0.4236 59.079463975033775 8.82892246002334 8.175691699689864 0 0 0
2944 158 8 -0.8472 65.84674830824889 8.31290434153176 0.3286914119274825 0 -2 0
7583 1704 7 0.4236 68.33236310402026 10.83730313140103 4.578959740711506 -1 -1 1
7637 1722 7 0.4236 57.49550413498181 13.487076014050006 3.3544041030592857 0 2 1
7589 1706 7 0.4236 64.30443128216734 10.003004933433546 2.404215998447927 -1 -2 0
3969 499 7 0.4236 65.7694906324692 7.441065500295432 3.8572774424675846 0 -1 0
3968 499 7 0.4236 65.15637604606104 8.573379258156018 4.861559616136483 0 -1 0
3967 499 8 -0.8472 64.94720898395227 7.953130413460702 4.105556517431807 0 -1 0
6947 1492 7 0.4236 62.248753036419345 10.813669555678636 6.258593749753702 -1 2 1
7584 1704 7 0.4236 68.04751055363636 9.32565607990051 4.030863297049503 -1 -1 1
7582 1704 8 -0.8472 68.10790493992391 10.289885069579668 3.7727635423041885 -1 -1 1
2866 132 8 -0.8472 65.75330006941397 10.235688849654537 6.54985220938425 0 -1 1
2868 132 7 0.4236 65.16435495351183 9.862295958647406 7.266595895185038 0 -1 1
2867 132 7 0.4236 66.5778666796376 10.621717080775788 6.963460947047186 0 -1 1
7383 1637 7 0.4236 68.42252898133154 11.160610448187414 1.553535271026339 0 -4 -1
7381 1637 8 -0.8472 68.80632950590321 11.929042936212035 1.0414718445659574 0 -4 -1
7588 1706 8 -0.8472 63.594967431952924 10.584826125651295 2.0065409496083273 -1 -2 0
4398 642 7 0.4236 68.93131429443815 7.154356922675734 2.1980693157121496 0 0 2
8722 2084 8 -0.8472 64.52930599905399 13.452068283739656 5.429109256718696 -1 0 0
5382 970 7 0.4236 67.60678084799534 12.739595330793302 7.132801762434322 -1 0 0
5380 970 8 -0.8472 67.75268503275323 12.707504816155025 6.144023457082848 -1 0 0
7590 1706 7 0.4236 63.99690941439738 11.161905086181013 1.2956099627938868 -1 -2 0
2886 138 7 0.4236 74.22042517031333 8.043511915316659 1.5059844281422392 0 -1 0
5558 1029 7 0.4236 70.7463319040281 0.8379201566827236 6.277568235783429 -1 -2 0
4727 752 7 0.4236 62.71066176033398 1.1721610393477533 7.154641640703062 0 2 0
4397 642 7 0.4236 69.9317893916323 8.42740129184645 1.985856637767665 0 0 2
4396 642 8 -0.8472 69.88686482816932 7.448999490317614 2.1876281582362442 0 0 2
6563 1364 7 0.4236 75.5646726159373 13.902590945830132 3.5055551470266333 -1 0 1
4728 752 7 0.4236 63.94957933100458 1.1132936028176432 6.092453100679203 0 2 0
7538 1689 7 0.4236 71.3169961536103 12.908808526870414 5.824647761459964 -1 -2 1
2885 138 7 0.4236 72.67769101443565 8.397365407020786 1.1042562376140124 0 -1 0
5289 939 7 0.4236 71.17721757154774 11.346822118148037 0.7098491339681806 -1 0 1
7382 1637 7 0.4236 68.54596408080593 12.787413668222174 1.4835234196379972 0 -4 -1
5287 939 8 -0.8472 71.82708433255874 10.587924103342873 0.7516484064314658 -1 0 1
3678 402 7 0.4236 70.37485601458881 10.88522288536873 7.384519867367271 -1 2 -1
4384 638 8 -0.8472 75.83902135615357 11.611636554934563 6.4397685227919395 0 2 1
3676 402 8 -0.8472 71.18177362868697 11.210342330880437 6.891385477826865 -1 2 -1
3677 402 7 0.4236 71.99102737860522 11.103130226096834 7.468978818568103 -1 2 -1
7537 1689 8 -0.8472 71.10028114629924 13.820174475598197 5.474722913772993 -1 -2 1
8971 2167 8 -0.8472 75.00728471320033 9.716994731382538 2.7116061176509696 0 -2 1
8973 2167 7 0.4236 74.69411370316399 10.583819405113134 2.323612629384985 0 -2 1
8972 2167 7 0.4236 75.62909714145425 9.8981637066183 3.473529509135545 0 -2 1
2884 138 8 -0.8472 73.33156728994324 7.656964579866831 1.2599897785182477 0 -1 0
7973 1834 7 0.4236 58.681788892491404 3.140934314568387 8.451754791835265 0 0 0
5662 1064 8 -0.8472 59.03285610728703 0.4240308718960321 14.57936002198333 0 0 -1
5663 1064 7 0.4236 58.20970606894549 0.6264090169864948 14.04882475307813 0 0 -1
6281 1270 7 0.4236 58.05599934243789 5.37266965496293 14.00412542566242 0 -1 0
6282 1270 7 0.4236 58.09035780320556 3.878404152540733 14.661861398297397 0 -1 0
5664 1064 7 0.4236 59.22118339889179 1.1815724120464923 15.204391544947146 0 0 -1
7974 1834 7 0.4236 57.60083638001459 3.530525958957938 9.612093778965317 0 0 0
6280 1270 8 -0.8472 58.64271362637912 4.5986504450785715 14.242160826221635 0 -1 0
4 1 5 1.36 61.2809 6.2656 12.6672 0 0 0
14 1 2 -0.95 63.1015 6.2638 11.6441 0 0 0
72 1 5 1.36 61.3165 3.087200000000003 12.6996 0 1 0
79 1 2 -0.95 62.202 4.686799999999998 13.693 0 1 0
81 1 2 -0.95 60.3687 1.5606000000000009 11.6399 0 1 0
82 1 2 -1.1808 62.1973 1.538300000000003 13.7262 0 1 0
84 1 2 -1.1808 60.39 4.653400000000005 11.5742 0 1 0
86 1 2 -1.1808 63.113 3.1254000000000026 11.56 0 1 0
538 1 6 0.425 63.1112 6.2733 10.6739 0 0 0
547 1 1 -1.1688 60.9003 6.9042 15.9978 0 0 0
553 1 1 -1.1688 60.4137 6.1268 9.297 0 0 0
620 1 4 2.1 62.1964 1.5273000000000003 15.4827 0 1 0
624 1 6 0.425 62.2048 4.679300000000005 14.6627 0 1 0
625 1 6 0.425 60.3599 1.5545000000000009 10.6705 0 1 0
632 1 1 -1.1688 60.7665 2.380200000000002 16.0764 0 1 0
634 1 1 -1.1688 61.6966 3.789200000000001 9.3738 0 1 0
640 1 1 -1.1688 63.1211 1.5624000000000002 9.3697 0 1 0
654 1 4 2.1 63.0984 0.0033000000000029672 9.9196 0 1 0
655 1 4 2.1 60.3938 4.639499999999998 9.9325 0 1 0
657 1 4 2.1 63.1054 3.1197000000000017 9.9221 0 1 0
7972 1834 8 -0.8472 58.54682042618886 3.6408701612481593 9.307235766796431 0 0 0
1 1 5 1.36 64.0292 4.6979 12.6653 0 0 0
7 1 5 1.36 69.4248 4.6879 12.6796 0 0 0
10 1 5 1.36 66.7187 6.2699 12.6753 0 0 0
23 1 2 -0.95 67.6338 4.6971 13.7275 0 0 0
24 1 2 -0.95 68.5399 6.2376 11.6206 0 0 0
26 1 2 -1.1808 64.8949 6.2711 13.8107 0 0 0
29 1 2 -1.1808 65.8061 4.7188 11.6413 0 0 0
69 1 5 1.36 63.9748 1.5592000000000006 12.7046 0 1 0
75 1 5 1.36 69.4125 1.5681000000000012 12.6902 0 1 0
78 1 5 1.36 66.6864 3.171000000000003 12.6693 0 1 0
91 1 2 -0.95 65.803 1.5707000000000022 11.6755 0 1 0
93 1 2 -1.1808 67.6125 1.6055000000000028 13.7939 0 1 0
94 1 2 -1.1808 68.5124 0.030700000000003058 11.5642 0 1 0
96 1 2 -1.1808 64.8915 3.1325000000000003 13.8097 0 1 0
98 1 2 -1.1808 68.5204 3.1205 11.5694 0 1 0
534 1 4 2.1 65.8072 4.7281 9.8844 0 0 0
539 1 6 0.425 67.6436 4.7055 14.697 0 0 0
542 1 6 0.425 68.5471 6.2381 10.6508 0 0 0
543 1 1 -1.1688 63.5287 6.9642 16.0241 0 0 0
558 1 1 -1.1688 66.1932 6.9999 16.0836 0 0 0
562 1 1 -1.1688 64.8759 4.6941 16.0029 0 0 0
565 1 1 -1.1688 65.8306 6.3851 9.2672 0 0 0
570 1 4 2.1 64.9062 6.2522 15.4493 0 0 0
629 1 6 0.425 65.7995 1.5768000000000022 10.7059 0 1 0
636 1 1 -1.1688 63.6488 2.3363000000000014 16.0908 0 1 0
638 1 1 -1.1688 64.3579 3.915700000000001 9.277 0 1 0
643 1 1 -1.1688 66.3098 2.4731000000000023 15.9965 0 1 0
645 1 1 -1.1688 67.24 3.880200000000002 9.2916 0 1 0
647 1 1 -1.1688 68.9374 2.4223999999999997 15.9997 0 1 0
651 1 1 -1.1688 67.5831 0.12890000000000157 16.0681 0 1 0
652 1 1 -1.1688 68.5399 1.5671999999999997 9.3593 0 1 0
659 1 4 2.1 67.6084 1.6174 15.4355 0 1 0
660 1 4 2.1 68.5141 0.0143000000000022 9.9257 0 1 0
661 1 4 2.1 64.8988 3.138200000000001 15.4476 0 1 0
663 1 4 2.1 68.5173 3.119100000000003 9.9269 0 1 0
100 1 5 1.36 74.8624 4.6979 12.6653 0 0 0
103 1 5 1.36 72.1141 6.2656 12.6672 0 0 0
114 1 2 -0.95 73.9348 6.2638 11.6441 0 0 0
116 1 2 -1.1808 70.3247 6.2244 13.807 0 0 0
128 1 2 -1.1808 75.7281 6.2711 13.8107 0 0 0
174 1 5 1.36 74.808 1.5592000000000006 12.7046 0 1 0
177 1 5 1.36 72.1497 3.087200000000003 12.6996 0 1 0
184 1 2 -0.95 70.3 0.01710000000000278 13.747 0 1 0
185 1 2 -0.95 73.0352 4.686799999999998 13.693 0 1 0
187 1 2 -0.95 71.2019 1.5606000000000009 11.6399 0 1 0
189 1 2 -1.1808 73.0305 1.538300000000003 13.7262 0 1 0
191 1 2 -1.1808 71.2233 4.653400000000005 11.5742 0 1 0
192 1 2 -1.1808 70.3155 3.1376000000000026 13.8018 0 1 0
194 1 2 -1.1808 73.9462 3.1254000000000026 11.56 0 1 0
204 1 2 -1.1808 75.7247 3.1325000000000003 13.8097 0 1 0
649 1 1 -1.1688 69.9025 3.8262 9.3703 0 1 0
671 1 6 0.425 73.9444 6.2733 10.6739 0 0 0
676 1 1 -1.1688 74.3619 6.9642 16.0241 0 0 0
680 1 1 -1.1688 71.7335 6.9042 15.9978 0 0 0
687 1 1 -1.1688 71.2469 6.1268 9.297 0 0 0
696 1 1 -1.1688 75.7091 4.6941 16.0029 0 0 0
700 1 4 2.1 70.3237 6.2399 15.4456 0 0 0
706 1 4 2.1 75.7394 6.2522 15.4493 0 0 0
760 1 4 2.1 73.0297 1.5273000000000003 15.4827 0 1 0
764 1 6 0.425 73.038 4.679300000000005 14.6627 0 1 0
765 1 6 0.425 70.2957 0.018900000000002137 14.7167 0 1 0
766 1 6 0.425 71.1931 1.5545000000000009 10.6705 0 1 0
773 1 1 -1.1688 71.5997 2.380200000000002 16.0764 0 1 0
775 1 1 -1.1688 72.5298 3.789200000000001 9.3738 0 1 0
777 1 1 -1.1688 74.482 2.3363000000000014 16.0908 0 1 0
779 1 1 -1.1688 75.1911 3.915700000000001 9.277 0 1 0
780 1 1 -1.1688 70.2915 4.688500000000005 16.0147 0 1 0
782 1 1 -1.1688 73.9543 1.5624000000000002 9.3697 0 1 0
797 1 4 2.1 73.9316 0.0033000000000029672 9.9196 0 1 0
798 1 4 2.1 71.227 4.639499999999998 9.9325 0 1 0
800 1 4 2.1 70.3192 3.137400000000003 15.4443 0 1 0
801 1 4 2.1 73.9387 3.1197000000000017 9.9221 0 1 0
805 1 4 2.1 75.732 3.138200000000001 15.4476 0 1 0
6888 1472 7 0.4236 57.71108623369913 12.568880596606945 9.360797993138696 0 0 0
6887 1472 7 0.4236 58.27659071791078 13.902675280341748 8.607257465106967 0 0 0
4872 800 7 0.4236 57.841774022266954 8.40029659269654 9.150899589967638 0 0 0
5517 1015 7 0.4236 59.10021002451889 7.9333602507359045 15.401108326483605 0 2 0
5516 1015 7 0.4236 58.00351343843213 8.457015280329879 14.310388480813566 0 2 0
6886 1472 8 -0.8472 58.46735357177912 13.221472011445767 9.314061412428321 0 0 0
2 1 5 1.36 61.286 9.3699 12.6913 0 0 0
6 1 5 1.36 61.3165 12.4702 12.6996 0 0 0
13 1 2 -0.95 62.202 14.0699 13.693 0 0 0
15 1 2 -0.95 60.3687 10.9436 11.6399 0 0 0
16 1 2 -1.1808 62.1973 10.9213 13.7262 0 0 0
17 1 2 -1.1808 63.1086 9.3662 11.5581 0 0 0
18 1 2 -1.1808 60.39 14.0364 11.5742 0 0 0
19 1 2 -1.1808 62.216 7.7953 13.8163 0 0 0
20 1 2 -1.1808 63.113 12.5084 11.56 0 0 0
21 1 2 -1.1808 60.3906 7.8091 11.6565 0 0 0
532 1 4 2.1 62.1964 10.9104 15.4827 0 0 0
533 1 4 2.1 60.3886 7.7903 9.899 0 0 0
536 1 6 0.425 62.2048 14.0624 14.6627 0 0 0
537 1 6 0.425 60.3599 10.9375 10.6705 0 0 0
544 1 1 -1.1688 60.7665 11.7633 16.0764 0 0 0
546 1 1 -1.1688 61.6966 13.1722 9.3738 0 0 0
549 1 1 -1.1688 61.8175 8.631 9.282 0 0 0
551 1 1 -1.1688 62.1652 9.2532 16.0991 0 0 0
552 1 1 -1.1688 63.1211 10.9454 9.3697 0 0 0
566 1 4 2.1 63.0984 9.3863 9.9196 0 0 0
567 1 4 2.1 60.3938 14.0225 9.9325 0 0 0
568 1 4 2.1 62.2011 7.7692 15.4551 0 0 0
569 1 4 2.1 63.1054 12.5028 9.9221 0 0 0
4870 800 8 -0.8472 58.83124717459042 8.53532297864063 9.098832026874302 0 0 0
5515 1015 8 -0.8472 58.88943877624248 8.647308093404053 14.733384663976773 0 2 0
575 1 4 2.1 68.5173 12.5021 9.9269 0 0 0
3 1 5 1.36 63.9748 10.9422 12.7046 0 0 0
5 1 5 1.36 64.0024 7.8197 12.6845 0 0 0
8 1 5 1.36 66.7232 9.3744 12.7012 0 0 0
9 1 5 1.36 69.4125 10.9511 12.6902 0 0 0
11 1 5 1.36 69.4193 7.8197 12.6842 0 0 0
12 1 5 1.36 66.6864 12.554 12.6693 0 0 0
22 1 2 -0.95 64.9019 9.3763 13.7248 0 0 0
25 1 2 -0.95 65.803 10.9537 11.6755 0 0 0
27 1 2 -1.1808 67.6125 10.9885 13.7939 0 0 0
28 1 2 -1.1808 68.5124 9.4137 11.5642 0 0 0
30 1 2 -1.1808 64.8915 12.5156 13.8097 0 0 0
31 1 2 -1.1808 67.6139 7.8308 13.7094 0 0 0
32 1 2 -1.1808 68.5204 12.5036 11.5694 0 0 0
33 1 2 -1.1808 65.7886 7.8436 11.5514 0 0 0
40 1 5 1.36 69.4248 14.0714 12.6796 0 0 0
535 1 4 2.1 67.6174 7.8483 15.4665 0 0 0
540 1 6 0.425 64.8941 9.3647 14.6947 0 0 0
541 1 6 0.425 65.7995 10.9599 10.7059 0 0 0
545 1 1 -1.1688 64.4816 8.6848 9.3452 0 0 0
548 1 1 -1.1688 63.6488 11.7193 16.0908 0 0 0
550 1 1 -1.1688 64.3579 13.2988 9.277 0 0 0
554 1 1 -1.1688 69.0734 7.0493 16.0773 0 0 0
555 1 1 -1.1688 66.3098 11.8561 15.9965 0 0 0
556 1 1 -1.1688 69.767 8.5933 9.2937 0 0 0
557 1 1 -1.1688 67.24 13.2633 9.2916 0 0 0
559 1 1 -1.1688 68.9374 11.8055 15.9997 0 0 0
560 1 1 -1.1688 67.1093 8.7262 9.371 0 0 0
563 1 1 -1.1688 67.5831 9.512 16.0681 0 0 0
564 1 1 -1.1688 68.5399 10.9502 9.3593 0 0 0
571 1 4 2.1 67.6084 11.0005 15.4355 0 0 0
572 1 4 2.1 68.5141 9.3973 9.9257 0 0 0
573 1 4 2.1 64.8988 12.5213 15.4476 0 0 0
574 1 4 2.1 65.8034 7.8687 9.9126 0 0 0
709 1 4 2.1 75.732 12.5213 15.4476 0 0 0
119 1 2 -1.1808 71.2233 14.0364 11.5742 0 0 0
681 1 1 -1.1688 74.482 11.7193 16.0908 0 0 0
561 1 1 -1.1688 69.9025 13.2092 9.3703 0 0 0
101 1 5 1.36 72.1192 9.3699 12.6913 0 0 0
132 1 2 -1.1808 75.7247 12.5156 13.8097 0 0 0
683 1 1 -1.1688 75.1911 13.2988 9.277 0 0 0
686 1 1 -1.1688 73.9543 10.9454 9.3697 0 0 0
669 1 6 0.425 70.2957 9.402 14.7167 0 0 0
665 1 4 2.1 71.2218 7.7903 9.899 0 0 0
105 1 5 1.36 72.1497 12.4702 12.6996 0 0 0
678 1 1 -1.1688 75.3148 8.6848 9.3452 0 0 0
673 1 6 0.425 75.7273 9.3647 14.6947 0 0 0
703 1 4 2.1 73.0343 7.7692 15.4551 0 0 0
704 1 4 2.1 70.3192 12.5204 15.4443 0 0 0
668 1 6 0.425 73.038 14.0624 14.6627 0 0 0
677 1 1 -1.1688 71.5997 11.7633 16.0764 0 0 0
701 1 4 2.1 73.9316 9.3863 9.9196 0 0 0
685 1 1 -1.1688 72.9984 9.2532 16.0991 0 0 0
682 1 1 -1.1688 72.6507 8.631 9.282 0 0 0
112 1 2 -0.95 70.3 9.4002 13.747 0 0 0
113 1 2 -0.95 73.0352 14.0699 13.693 0 0 0
121 1 2 -1.1808 73.0492 7.7953 13.8163 0 0 0
670 1 6 0.425 71.1931 10.9375 10.6705 0 0 0
664 1 4 2.1 73.0297 10.9104 15.4827 0 0 0
705 1 4 2.1 73.9387 12.5028 9.9221 0 0 0
115 1 2 -0.95 71.2019 10.9436 11.6399 0 0 0
702 1 4 2.1 71.227 14.0225 9.9325 0 0 0
118 1 2 -1.1808 73.9418 9.3662 11.5581 0 0 0
679 1 1 -1.1688 72.5298 13.1722 9.3738 0 0 0
102 1 5 1.36 74.808 10.9422 12.7046 0 0 0
684 1 1 -1.1688 70.2915 14.0715 16.0147 0 0 0
120 1 2 -1.1808 70.3155 12.5207 13.8018 0 0 0
117 1 2 -1.1808 73.0305 10.9213 13.7262 0 0 0
104 1 5 1.36 74.8356 7.8197 12.6845 0 0 0
122 1 2 -1.1808 73.9462 12.5084 11.56 0 0 0
123 1 2 -1.1808 71.2239 7.8091 11.6565 0 0 0
124 1 2 -0.95 75.7351 9.3763 13.7248 0 0 0
9547 2359 8 -0.8472 59.8874110386388 13.193712391929756 5.841816829839873 0 -1 1
5381 970 7 0.4236 68.62513716995291 13.142626625960508 5.921544963422689 -1 0 0
9549 2359 7 0.4236 59.024558964478416 13.69773356083505 5.803740548637291 0 -1 1
4386 638 7 0.4236 75.68715496509648 10.698299424561569 6.817593893050238 0 2 1
8622 2050 7 0.4236 58.09864021548215 13.94846336501115 14.803676564753431 0 1 2
2739 89 7 0.4236 74.91072581304707 0.2951139670804889 0.9340314909367624 0 1 1
5557 1029 8 -0.8472 70.3358008887561 0.013502614689997472 5.887952452872948 -1 -2 0
3470 333 7 0.4236 62.591356225146605 3.521442302117653 18.211435446772615 0 -3 0
3469 333 8 -0.8472 61.907051488481606 3.9323556281326737 18.813828642927792 0 -3 0
3471 333 7 0.4236 61.98622819873574 3.535058325807218 19.728096668567225 0 -3 0
3408 312 7 0.4236 60.751308082506824 7.479322206443468 25.732237867641214 0 1 0
4746 758 7 0.4236 64.21911612213792 4.738876018652551 21.554057983529347 0 -1 0
7840 1790 8 -0.8472 57.631916576462636 5.299446507619075 18.98168580936957 0 3 0
9392 2307 7 0.4236 62.263875696934214 0.17167846827717864 22.300932694682768 0 0 -1
9391 2307 8 -0.8472 62.301254181699434 1.0811419261136872 22.715033190395445 0 0 -1
6258 1262 7 0.4236 70.54634318933407 0.360437881317724 30.963938103336492 0 1 0
6698 1409 7 0.4236 66.50427582562293 14.007966340813422 29.516496007778702 -1 1 -1
7842 1790 7 0.4236 57.42548696541876 4.57775973459738 19.64240920405457 0 3 0
9393 2307 7 0.4236 62.489320190478594 1.76214727218031 22.007316427968238 0 0 -1
8710 2080 8 -0.8472 58.89164526926048 0.7737093890866872 18.004571835963585 0 1 0
9803 2527 9 1 59.99933993394945 4.670739372727956 17.102097614834353 0 0 0
8711 2080 7 0.4236 59.40980697620978 1.341360308575805 17.364820630600235 0 1 0
5360 963 7 0.4236 57.28622457177652 8.345112064819483 25.413776088687555 0 -2 -2
8712 2080 7 0.4236 59.40950150757346 0.6709687536380787 18.853847740425305 0 1 0
9251 2260 7 0.4236 57.39860849446537 9.47379152691276 20.200010963312835 0 -2 1
4744 758 8 -0.8472 63.93038447618324 3.8855417977010176 21.98817183037793 0 -1 0
4745 758 7 0.4236 63.86914780921604 4.018881276705934 22.977348630557145 0 -1 0
4479 669 7 0.4236 65.36653378796099 1.2380765145125983 25.386064478487196 0 2 0
4044 524 7 0.4236 68.53177450826459 1.127727257128227 18.66404372664981 0 4 0
4042 524 8 -0.8472 69.07014126466099 1.0108506424587915 19.498610148113567 0 4 0
9418 2316 8 -0.8472 67.39526321081824 4.454794853983006 18.453567544255193 0 1 0
9420 2316 7 0.4236 66.51096648391112 4.730286676348268 18.076574532573122 0 1 0
9419 2316 7 0.4236 67.65932150372385 3.569304850746931 18.071231584933134 0 1 0
4703 744 7 0.4236 65.08486174583639 2.4372772287949167 20.63307282648083 0 1 0
4702 744 8 -0.8472 65.43119531331584 2.3167053499368953 19.702741880083554 0 1 0
4704 744 7 0.4236 66.06743338701959 3.056946323318346 19.48538392917423 0 1 0
6051 1193 7 0.4236 68.19410811203659 5.05826108095329 24.170255107269906 0 -2 0
4043 524 7 0.4236 68.96077917649639 1.81613932960361 20.081319401418252 0 4 0
6050 1193 7 0.4236 68.7891441063064 3.5890820960427163 24.562775170494334 0 -2 0
6049 1193 8 -0.8472 67.9692584162771 4.161496059600036 24.551379374291187 0 -2 0
4478 669 7 0.4236 64.6035580879713 1.014383331555772 23.959720836284287 0 2 0
4477 669 8 -0.8472 65.48845602957155 0.990514685147548 24.42489411093148 0 2 0
2983 171 8 -0.8472 64.93323742091812 6.577132060952433 23.820079168833377 0 0 -1
2985 171 7 0.4236 64.72710087490715 6.947009180055261 24.72600339025723 0 0 -1
2984 171 7 0.4236 64.28140157969158 6.941581192093107 23.155032583915936 0 0 -1
5893 1141 8 -0.8472 69.3469366996388 13.850805472333905 21.39547084038676 0 0 0
3394 308 8 -0.8472 68.38716106051254 0.40201718766606703 24.493567871574037 0 1 0
3395 308 7 0.4236 67.4030506767237 0.5496981885944172 24.394989082226186 0 1 0
5987 1172 7 0.4236 62.155483868944295 13.623433475142425 31.81185799478721 0 1 0
6256 1262 8 -0.8472 69.56287660355974 0.1852983880221967 31.009983596444563 0 1 0
3673 401 8 -0.8472 71.23677296466157 4.276932915035099 19.182225263817095 0 1 0
3675 401 7 0.4236 70.99763620556122 3.7619982114430117 18.359026640174257 0 1 0
4001 510 7 0.4236 71.07447737462539 4.156490984402949 21.58143305921438 0 0 0
4002 510 7 0.4236 72.01721244842668 4.124451461055374 22.914418689304373 0 0 0
3674 401 7 0.4236 70.51936824541765 4.945761826044398 19.377157278874535 0 1 0
7895 1808 7 0.4236 73.22380003245819 5.350307698077134 19.555052352914494 -1 -3 2
7924 1818 8 -0.8472 74.42946313183658 0.18475907235858702 19.32562672749422 0 -1 0
2932 154 8 -0.8472 72.65914132089775 0.8414520677494702 24.05168816471718 0 4 -1
5954 1161 7 0.4236 68.80509291873845 6.909010986183537 22.5181482558668 0 -1 -1
4000 510 8 -0.8472 71.08247981521885 4.238897228855541 22.577999891876015 0 0 0
6055 1195 8 -0.8472 74.16276840641208 4.146216446621256 22.902352288374182 -1 -4 0
2933 154 7 0.4236 72.743539077544 0.25558215305069676 23.245689698570608 0 4 -1
6056 1195 7 0.4236 74.49316387735072 4.361227966238795 23.821378368941364 -1 -4 0
7896 1808 7 0.4236 73.6210953688843 6.345745215319874 18.323026672410748 -1 -3 2
7894 1808 8 -0.8472 73.70411460150382 6.191776615632478 19.307608710518462 -1 -3 2
2907 145 7 0.4236 72.57212735524428 12.171371591389894 31.789818050417626 1 1 0
5955 1161 7 0.4236 70.31311708962625 6.460008983575982 22.9550542292753 0 -1 -1
5953 1161 8 -0.8472 69.43166623595545 6.793986433964728 23.288976000869873 0 -1 -1
6057 1195 7 0.4236 74.9219403059248 4.201489643525293 22.25381305086835 -1 -4 0
5710 1080 8 -0.8472 70.49508490489639 13.003043374794322 28.843748752539188 -1 -2 1
7122 1550 7 0.4236 76.076120045515 9.926623347468198 22.046912841743488 -1 1 0
3406 312 8 -0.8472 60.503125086658194 7.365690430982768 24.77021232779185 0 1 0
3407 312 7 0.4236 59.507268383318326 7.374095539718161 24.6796602894409 0 1 0
5359 963 8 -0.8472 57.52995816031252 7.988061815788604 24.5120501561328 0 -2 -2
9276 2268 7 0.4236 58.03941186538137 13.69392625493754 21.64490896704025 0 -2 -2
9274 2268 8 -0.8472 58.129288843043966 12.742661222997203 21.93989556519176 0 -2 -2
8049 1859 7 0.4236 60.219288630729174 8.31274437167442 17.871142982538224 -1 -2 -2
8047 1859 8 -0.8472 59.60242552646774 8.597652867690876 18.60483731108767 -1 -2 -2
2837 122 7 0.4236 59.20565032060083 12.340729277956587 20.094513004823487 0 3 0
2836 122 8 -0.8472 59.4143938947812 11.950191272563668 19.197904255728993 0 3 0
2838 122 7 0.4236 60.35311198628758 11.60551801048462 19.19483337147041 0 3 0
8048 1859 7 0.4236 59.92932899311987 9.455782860382929 19.00075048248146 -1 -2 -2
6969 1499 7 0.4236 62.95857258469396 10.528117720726437 19.633628609667955 0 4 0
6968 1499 7 0.4236 61.88871400784989 10.30673111463698 20.847307869410788 0 4 0
9275 2268 7 0.4236 57.94317547726035 12.678723133211198 22.920341397436182 0 -2 -2
6967 1499 8 -0.8472 61.99124726887467 10.559470206733563 19.88522155643478 0 4 0
2915 148 7 0.4236 61.266070048888295 10.869006437496653 23.73947082164439 0 -2 -1
2914 148 8 -0.8472 60.64679164078723 10.525843189815962 24.445681362224185 0 -2 -1
2916 148 7 0.4236 60.60576158638982 9.527884291156907 24.396746041702205 0 -2 -1
7174 1568 8 -0.8472 62.83760583545755 12.436998020652078 22.61607201873929 0 1 0
7176 1568 7 0.4236 62.98796251425928 13.25627622999017 23.169403938670545 0 1 0
7929 1819 7 0.4236 61.857915487104094 7.296770460353582 22.877118872414936 -1 0 0
7928 1819 7 0.4236 61.648771872555734 7.776327684659357 21.330215390489393 -1 0 0
5895 1141 7 0.4236 70.33742226484354 13.845927838568295 21.257939878477668 0 0 0
8378 1969 7 0.4236 58.53651068188476 8.891066197278555 33.536023649452986 0 0 0
5894 1141 7 0.4236 68.93622895387824 13.093310940957998 20.888004747960043 0 0 0
9706 2430 9 1 58.417787651684534 10.81863373872017 16.97476859246047 0 0 0
3590 373 7 0.4236 74.78251054150198 7.921420304247483 24.372665577373304 0 1 0
5844 1124 7 0.4236 65.31644435095306 8.484399810866858 18.002477142224848 0 1 0
5843 1124 7 0.4236 63.89599343281361 9.242368895719952 17.729661016254365 0 1 0
5842 1124 8 -0.8472 64.64546933449094 9.122168030503637 18.380689277927235 0 1 0
2644 58 8 -0.8472 65.32562077344478 10.565844133860146 21.03597305327171 0 -1 0
2646 58 7 0.4236 65.29585069186231 10.344576254531859 20.061214311183026 0 -1 0
7175 1568 7 0.4236 63.71057196629048 11.974364336078436 22.46147449432639 0 1 0
2645 58 7 0.4236 65.18160677159815 9.733533574699868 21.571248008078253 0 -1 0
7927 1819 8 -0.8472 62.31688539949964 7.6558237209393605 22.064451867976054 -1 0 0
9120 2216 7 0.4236 65.13964472270467 13.989799644740097 18.22193410857495 -1 -2 0
9119 2216 7 0.4236 66.5224144632604 13.579904117428653 18.987806228700236 -1 -2 0
9118 2216 8 -0.8472 65.65633485271916 14.072302091090124 19.074122486944894 -1 -2 0
4932 820 7 0.4236 74.14525462906279 10.363838532507613 29.965144316578726 0 2 -1
8893 2141 8 -0.8472 67.26851810140934 13.861597041953612 31.375272383296025 0 4 -1
4248 592 7 0.4236 67.38406048031769 11.448800213555614 20.12309716056031 0 -2 0
4247 592 7 0.4236 68.14312188983448 11.319724767271511 18.683030530885556 0 -2 0
4246 592 8 -0.8472 68.2514043050638 11.579046764029858 19.64273207137131 0 -2 0
7491 1673 7 0.4236 67.80827889095939 11.098976873395978 26.587417625045845 0 0 0
2493 7 7 0.4236 62.19197147182717 13.485245683541645 20.143703776117746 0 -4 -1
2905 145 8 -0.8472 71.59768767994206 12.11556387948477 31.572210632896624 1 1 0
7121 1550 7 0.4236 75.77585786303409 10.289897689642023 23.610403005492024 -1 1 0
4773 767 7 0.4236 73.13817516638268 8.49462269887145 22.165280810057215 0 1 -1
4772 767 7 0.4236 73.55592295125646 7.023310455992178 21.593132391109233 0 1 -1
4771 767 8 -0.8472 73.5928298468217 7.63171200519052 22.385903375074214 0 1 -1
8199 1909 7 0.4236 68.36989294694288 8.797515624861564 24.57692390246473 0 0 0
8268 1932 7 0.4236 73.62955013235906 13.287345817848927 19.67444540080755 0 1 0
8198 1909 7 0.4236 69.68822723231636 8.610144337764135 25.52218225704769 0 0 0
8197 1909 8 -0.8472 68.88052846393863 9.17400982799679 25.349907475102885 0 0 0
8266 1932 8 -0.8472 74.52599489824694 12.844730526965936 19.652561150643717 0 1 0
5594 1041 7 0.4236 68.97357164117346 6.853749269921078 18.97889050300282 -1 2 0
5593 1041 8 -0.8472 69.60740507956551 6.9743685020164214 19.742897305214964 -1 2 0
5595 1041 7 0.4236 70.53437632835724 7.101694043737624 19.390033934362133 -1 2 0
8267 1932 7 0.4236 74.61757405778242 12.31896833899307 18.806873449126137 0 1 0
4930 820 8 -0.8472 74.33406664007167 10.769917442141113 29.071024544419938 0 2 -1
3591 373 7 0.4236 74.9801048343803 8.185797194586574 25.971942904617844 0 1 0
7704 1744 7 0.4236 58.01927042403977 1.1844228835113688 31.67999108767201 -1 -2 1
3275 268 7 0.4236 59.02756837840318 2.1520894572951357 28.062352909425424 0 -1 -1
3274 268 8 -0.8472 59.62679150803655 1.3532577235519685 28.115264433451028 0 -1 -1
7702 1744 8 -0.8472 57.11680898082134 1.496103428871121 31.977344529921265 -1 -2 1
8353 1961 8 -0.8472 60.76111376914514 5.905586999709648 28.42211780220149 0 -1 0
8354 1961 7 0.4236 61.16024881590102 5.860406447144482 27.50633936525511 0 -1 0
8355 1961 7 0.4236 61.29850943034069 5.340563459268597 29.04818057106392 0 -1 0
8851 2127 8 -0.8472 58.459020590158346 4.052035465268036 29.58249935956964 0 0 1
3563 364 7 0.4236 60.7506957372142 0.1387335060682768 27.00358175067905 0 1 0
5674 1068 8 -0.8472 60.25477207737412 2.2447182792115665 31.967141384020795 -1 -2 0
5675 1068 7 0.4236 61.13297920637856 2.3812562107682633 32.42551865880661 -1 -2 0
5676 1068 7 0.4236 60.27575380178455 2.6838683407432598 31.068972642268964 -1 -2 0
7542 1690 7 0.4236 63.39258030357051 3.045074426817843 30.822675002544408 0 0 0
7541 1690 7 0.4236 62.92370907868327 4.58924528069737 31.07232080367103 0 0 0
7540 1690 8 -0.8472 62.98179015261717 3.8523104628692098 30.398856733651154 0 0 0
3276 268 7 0.4236 59.181663413048426 0.6377710685659433 28.653725089233 0 -1 -1
4036 522 8 -0.8472 62.78947381217293 7.105782464437162 31.74147856801128 0 1 0
7701 1743 7 0.4236 72.30795195344976 8.815560749481754 27.038258310366793 -1 1 1
5711 1080 7 0.4236 70.85001368535039 12.717964417712821 29.734117135500377 -1 -2 1
8852 2127 7 0.4236 58.9365550222796 4.774561380217352 29.082582011120905 0 0 1
8853 2127 7 0.4236 58.12614523009324 4.413367742920458 30.453494803295694 0 0 1
3747 425 7 0.4236 64.14430280861501 0.037343864444426 31.309404424499686 0 0 0
3745 425 8 -0.8472 63.796755560349624 0.9059436363343122 31.66259788230529 0 0 0
3746 425 7 0.4236 63.513707578541286 0.7893241006370921 32.61458726299197 0 0 0
4391 640 7 0.4236 63.3137592329755 2.2451832028067686 27.674626766109665 -1 -3 -1
4392 640 7 0.4236 63.901707530690274 0.7296518311706108 27.82989641789736 -1 -3 -1
4390 640 8 -0.8472 63.94842239048503 1.5726367024100598 27.293990452990126 -1 -3 -1
9767 2491 9 1 68.50039489975117 4.77216213758837 29.632182154767804 0 -1 0
5866 1132 8 -0.8472 69.18778976863543 6.226583768943661 27.59362020928161 0 -1 -1
3638 389 7 0.4236 67.47890173435846 2.1713762924045894 27.703023826519406 0 1 0
3639 389 7 0.4236 68.22039064538092 3.1860995068364266 26.660355240008474 0 1 0
3637 389 8 -0.8472 67.95418512935301 3.0467079524261216 27.614139731934348 0 1 0
3399 309 7 0.4236 67.18323254300718 2.551889110314483 32.523463917778095 0 2 0
3397 309 8 -0.8472 67.32027844716333 2.458475951201443 31.537313372661295 0 2 0
3398 309 7 0.4236 67.65296433843417 1.5378910531147767 31.332755434820445 0 2 0
8302 1944 8 -0.8472 65.83798590057042 5.158143219919186 28.9380248293389 0 -1 0
8304 1944 7 0.4236 65.05394068328017 5.14788113150589 29.558643819139707 0 -1 0
6098 1209 7 0.4236 71.17711094755884 5.763344051425074 31.958037692121703 0 0 -1
4038 522 7 0.4236 63.14735071288163 7.834933541684834 32.324799266637235 0 1 0
8303 1944 7 0.4236 65.58688090965687 4.716994575107253 28.07643663280508 0 -1 0
9449 2326 7 0.4236 66.95406913686902 5.998816187257211 32.043192181565196 -1 -2 -1
9448 2326 8 -0.8472 67.7591915008949 6.307030898288995 31.536455710098725 -1 -2 -1
2934 154 7 0.4236 73.54783746763097 1.2487526280155308 24.26222460762386 0 4 -1
8031 1853 7 0.4236 73.54402123851166 2.6127873547458207 26.790109326391782 -1 1 0
8030 1853 7 0.4236 74.22905239495073 1.2567335636970758 27.38883893987655 -1 1 0
8029 1853 8 -0.8472 74.32138540703026 1.9884210708271448 26.71348097513297 -1 1 0
6268 1266 8 -0.8472 75.70041208085581 5.137594646503305 26.192005134709824 0 -2 -1
5867 1132 7 0.4236 68.50171703118929 6.59374317079402 26.96552908907518 0 -1 -1
6227 1252 7 0.4236 71.27711516892751 0.9498932213626388 25.72629417949867 -1 -4 1
6267 1265 7 0.4236 71.02545834652346 4.544553898039871 26.895790283155915 0 -2 1
4707 745 7 0.4236 73.03437160177177 1.1394806939667872 32.854948634622026 0 -1 0
6270 1266 7 0.4236 75.59505246727956 4.165615176839051 26.40213755807242 0 -2 -1
4705 745 8 -0.8472 72.66133185451156 1.1341772775059689 31.927148324935256 0 -1 0
4706 745 7 0.4236 73.24692532616119 0.5799474571685697 31.335616416940805 0 -1 0
6843 1457 7 0.4236 73.88117521630953 5.981123090360572 29.70052913441581 -1 2 0
6266 1265 7 0.4236 71.95731385667234 4.226396693835203 28.198498329190166 0 -2 1
6265 1265 8 -0.8472 71.86575504301722 4.103032150656468 27.21036964130924 0 -2 1
3375 301 7 0.4236 73.73493714004698 3.5543513278902554 31.09330505897165 0 -2 -1
6841 1457 8 -0.8472 74.20873415575004 6.627881124436521 29.011755089299392 -1 2 0
6097 1209 8 -0.8472 71.00983410451089 4.99971657189467 31.334425875442825 0 0 -1
3373 301 8 -0.8472 74.26531584847898 4.355709457922389 31.369934227493623 0 -2 -1
3374 301 7 0.4236 74.56102742800931 4.248258708780381 32.31914924269833 0 -2 -1
6099 1209 7 0.4236 71.32138189847056 4.149099627169408 31.757969250429642 0 0 -1
5868 1132 7 0.4236 69.88350115618968 6.922602090109527 27.77122833448473 0 -1 -1
8624 2051 7 0.4236 72.13967735818613 9.085107401735911 32.62510863270802 0 1 0
6226 1252 8 -0.8472 70.76397836212693 0.8453370331490271 26.57820918809936 -1 -4 1
6269 1266 7 0.4236 75.24367432840984 5.682112196487173 26.89549072721764 0 -2 -1
6228 1252 7 0.4236 71.31323053555494 1.184543368876121 27.341924620328722 -1 -4 1
4284 604 7 0.4236 58.41895588281663 12.846016725622908 30.978787976182435 0 0 0
7120 1550 8 -0.8472 76.08030318708438 10.655982747678651 22.73103097894393 -1 1 0
6818 1449 7 0.4236 58.84766927641639 13.5062893918079 27.380808881828052 0 0 0
3589 373 8 -0.8472 75.29891835630761 8.435427260162554 25.0575891054851 0 1 0
5986 1172 8 -0.8472 61.452616039172696 13.09993009905605 31.33027604893522 0 1 0
9130 2220 8 -0.8472 58.2822227720766 12.742048739778514 25.2427067745531 0 1 0
3177 235 7 0.4236 61.45684665631548 8.376595132386315 28.2991821329112 -1 3 1
3176 235 7 0.4236 62.75041114915002 9.193891687194377 28.86957150157465 -1 3 1
4037 522 7 0.4236 61.88447770235788 7.363574433961979 31.40306237955554 0 1 0
3175 235 8 -0.8472 62.25571018692257 8.921444897233478 28.044317183547715 -1 3 1
9562 2364 8 -0.8472 59.53793561979775 7.343440216760042 31.2504884792891 0 0 -1
9564 2364 7 0.4236 58.81375933661674 8.00493863059635 31.44539619521047 0 0 -1
9563 2364 7 0.4236 59.440876477103444 7.009571553459949 30.312879037358478 0 0 -1
4579 703 8 -0.8472 63.064803545768605 10.349668415567312 31.02966227027709 0 2 0
4581 703 7 0.4236 63.55254464356872 10.46531655314384 31.89495678411464 0 2 0
7232 1587 7 0.4236 63.57023979575776 12.219144217942082 27.866082976706622 0 0 0
3396 308 7 0.4236 68.88239619246454 1.098864658940264 23.974775136942675 0 1 0
5858 1129 7 0.4236 65.55591225237104 0.04822641617833765 19.05407044835827 0 1 2
5712 1080 7 0.4236 69.60324984310711 12.578037214911333 28.68882917736266 -1 -2 1
4282 604 8 -0.8472 58.15079991835944 13.80291733361363 31.09029428836176 0 0 0
6239 1256 7 0.4236 72.65878918589712 11.753628224610456 27.23970808127206 0 0 0
9131 2220 7 0.4236 57.434604976758784 12.271448343304018 25.487819227034883 0 1 0
9132 2220 7 0.4236 59.016009193235185 12.071570417954971 25.13308510873965 0 1 0
4580 703 7 0.4236 62.41819106368029 11.1027688068355 30.90828395362158 0 2 0
7233 1587 7 0.4236 62.54575378630423 11.648635967660274 26.72960804136189 0 0 0
7231 1587 8 -0.8472 62.95291369989916 12.473572925488781 27.121653907045307 0 0 0
6697 1409 8 -0.8472 66.12434340325757 14.022410977463997 28.591593923258394 -1 1 -1
6699 1409 7 0.4236 66.8143962260493 13.70174278963367 27.942749142312145 -1 1 -1
5988 1172 7 0.4236 60.628086189370364 13.051655227327462 31.894031510703563 0 1 0
4254 594 7 0.4236 65.55507389931151 10.145456446641973 26.150334011797852 0 -2 0
4252 594 8 -0.8472 64.7510322524684 9.753125102637139 25.70357548878714 0 -2 0
4253 594 7 0.4236 64.04859446082473 9.562311744878679 26.389265992909344 0 -2 0
8895 2141 7 0.4236 66.68427257886657 13.215596245171138 31.86653635408718 0 4 -1
9450 2326 7 0.4236 68.13521384401382 7.1242603926470025 31.973197455787183 -1 -2 -1
5357 962 7 0.4236 67.88453850325766 10.28671667091797 32.58979105632962 0 1 0
7489 1673 8 -0.8472 67.7175769252664 12.043222376228819 26.270915263559996 0 0 0
7490 1673 7 0.4236 68.4926350258745 12.273417536685532 25.6824467305103 0 0 0
5356 962 8 -0.8472 68.02309103396969 10.157288382570412 31.607929738046664 0 1 0
5358 962 7 0.4236 68.99999354367803 10.056274648026594 31.419627369945253 0 1 0
6812 1447 7 0.4236 66.8895105291335 9.394407450901355 29.762660095958314 0 1 -1
6811 1447 8 -0.8472 66.34227655924772 9.22368257650597 28.943277284285617 0 1 -1
6813 1447 7 0.4236 65.94046639495627 8.309440428209017 28.995334526612584 0 1 -1
7699 1743 8 -0.8472 71.57135490862466 8.419815769727958 27.586720672386335 -1 1 1
6240 1256 7 0.4236 71.19188100767856 11.625331104974862 26.533771171816692 0 0 0
7700 1743 7 0.4236 71.94591886138349 8.07101619472057 28.445813718857227 -1 1 1
4931 820 7 0.4236 75.18783756507568 10.396008452780492 28.708715717971362 0 2 -1
6238 1256 8 -0.8472 72.17081132885421 11.743038227615846 26.36691615393766 0 0 0
2906 145 7 0.4236 71.0691673969642 12.56627897678855 32.29160095457451 1 1 0
8625 2051 7 0.4236 71.82476592341162 10.055981996696682 31.350408633077674 0 1 0
6842 1457 7 0.4236 74.96525543385867 7.161982080229153 29.38913066449217 -1 2 0
8623 2051 8 -0.8472 71.93519083741826 9.10722333074253 31.646488974455682 0 1 0
[truncated: 1,003,503 more chars]
