# Supplementary material for: Unlocking osmotic energy harvesting potential in challenging real-world hypersaline environments through vermiculite-based hetero-nanochannels
Source: Nat Commun. 2024 Jan 19;15:608. doi: 10.1038/s41467-023-44434-1 (PMC10799064; doi:10.1038/s41467-023-44434-1)
Supplement: Supplementary file 7 — Supplementary Data 2 [file 41467_2023_44434_MOESM7_ESM.zip]

Archive with 4 entries (4 files):
- AIMD/.DS_Store
- AIMD/AIMD-K.xyz
- AIMD/AIMD-Li.xyz
- AIMD/AIMD-Mg.xyz
