# Supplementary material for: Unlocking osmotic energy harvesting potential in challenging real-world hypersaline environments through vermiculite-based hetero-nanochannels
Source: Nat Commun. 2024 Jan 19;15:608. doi: 10.1038/s41467-023-44434-1 (PMC10799064; doi:10.1038/s41467-023-44434-1)
Supplement: Supplementary file 7 — Supplementary Data 2 [file 41467_2023_44434_MOESM7_ESM.zip › AIMD/AIMD-K.xyz]

     145
Lattice="10.797873 0 0 0 9.354048 0 0 0 15.300000" Properties=species:S:1:pos:R:3
 Al         2.5843261174        6.1603195401        1.9623868452
 Al         0.8770493367        3.0589919656       11.6017533344
 Al         6.3789290802        9.2700951612       11.6551288845
 Al         8.1671560880        3.0091715971        1.9178467938
  H         2.7703414942        0.1206501178        1.0347388807
  H         0.0644028725        4.8944626905        1.1799596475
  H         0.8537468789        6.4674767598       12.5333056087
  H         3.8101143646        1.5902316771       12.4131755499
  H         7.9768040611        9.3774019881        1.0578120311
  H         5.4724400257        4.8410943327        1.1475100977
  H         6.0914825054        6.2649324001       12.3777617041
  H         8.8551843738        1.6869374716       12.3392302298
  H        11.0633530344       -2.4919644617        9.0947205758
  H        11.5382479556        6.8480556309        7.4659645039
  H        13.2617807715        1.6968650653        7.0771220007
  H        12.3191484218        0.7382333545        7.7549495682
  H         5.9820493967        9.3245015467        5.7364921952
  H         5.3470323710        9.8308344817        7.0966497282
  H        10.3938220121       11.2958695034        8.1117664892
  H        11.0195278767       10.6612369966        9.3307708525
  H        20.7144535975      -21.1887133073        4.8290659268
  H        19.9867327657      -21.2816506926        6.2117595252
  H         3.8472573330      -15.6285165188        5.6883317871
  H         2.1755095014      -15.2569331169        5.4929494935
  H        12.0528911932       -2.9101680805        5.3802263187
  H        13.5515325314        6.2254958769        5.6644389056
  H        11.8207695671       -5.1495920446        3.6504922080
  H        10.6484178557       -4.1147075753        3.5457073679
  H        -3.1242443510        9.6830670368        4.0290449695
  H        -2.5623832212        8.7439628574        5.3568365651
  H        24.0766173023        3.8904075589        7.5920433398
  H        23.8874581878        4.0545918601        9.2194610805
  H        -2.9310904999        2.9758467629        7.8572698562
  H        -4.4146459345       -6.8538762795        7.5773577848
  H        18.0934110449       -3.0870377339        7.8906348167
  H        18.1842909751       -3.4460092260        6.3634102806
  H        17.8319817668        5.1397225266        3.9383670202
  H        16.7482598569        5.9534394047        4.8588937845
  H        15.4874430578        2.9286298888        4.0820762070
  H        16.4365050511        3.6629202010        5.1995282713
  H        11.3650754009      -14.7047554607        7.8349371076
  H         9.9384584035      -14.0920706410        8.1505924467
  H        10.8468320576       -0.4452824349        5.6110656155
  H        10.8929708934        0.3345443346        4.2583079424
  H         5.2461652922       -7.6785497711        9.3133196863
  H         4.0082565864       -7.9557701568        8.1716723900
  H         5.9598483966       -3.9785615478        9.6527880075
  H         6.0838498619       -2.4443843706        9.9093915001
  H        15.8505529733        7.6562513080        5.6708085053
  H        15.3051530603        7.1606361109        4.1781528271
  K         8.8087888659       -0.6521144651        8.4741218627
  K         2.7675126203       -0.0609721350        4.7781166690
  K         3.6025064073        7.0707767129        8.3067431599
  K         9.1715894658        2.8722392408        5.1387840813
 Mg         4.5891472022        9.3539438700       14.3925131154
 Mg         1.8757812089        4.6549659274       14.4046977295
 Mg         4.5520991583        6.2362596334       14.4121985546
 Mg         1.8606461536        1.5536584787       14.3868060623
 Mg         4.5707408231        3.1179121012       14.4013946125
 Mg         1.8837337347        7.7630658185       14.4200922837
 Mg         9.9815790957        9.3454798590       14.3923544544
 Mg         7.2811066272        4.6820211102       14.4169095777
 Mg         9.9581660666        6.2460434071       14.4112326656
 Mg         7.2663121368        1.5825627698       14.3978543455
 Mg         9.9698847828        3.1187838050       14.4025408885
 Mg         7.2565538826        7.8271504999       14.3836161653
  O         0.0042839316        4.6748977525        0.2034801849
  O         2.7896010492        0.0350710568        0.0366881607
  O         3.7969853916        1.5805837963       13.3497070341
  O         0.9449851971        6.3914069938       13.5009139023
  O        10.8860148296        1.5430844213        0.1845406854
  O         2.7298993679        6.2885641513        0.2516335614
  O         3.6325960091        4.5726865052       13.2299456506
  O         0.9189550037       -0.0555678925       13.2028699913
  O        -0.0279234514        7.8001412786        0.3405102324
  O         2.8109128040        3.0371164255        0.2202002014
  O         3.6099052949        7.7923121985       13.2836646620
  O         0.8248788779        3.1698979800       13.3589594557
  O         4.1565750065        2.4375471380        2.4855251641
  O         1.3241801744        7.1832371378        2.6953519485
  O         4.9141142877        4.0235423876       10.9629217018
  O         2.2708182711        8.6410223841       11.0634913426
  O         1.5360973415        2.0628400243        2.4649419027
  O         4.1818286893        6.9618941431        2.4625603501
  O         2.4069493852        3.7075934895       10.9391781481
  O         4.8601799858        8.4284516795       10.9337718725
  O        10.6499681224        0.0528353565        2.3826841912
  O         2.4370916687        4.5186747935        2.5703718344
  O         3.2590692629        6.2201505827       11.1792848032
  O         0.6403339111        1.3878991698       10.9917100879
  O         5.5228282994        4.6429517409        0.1833846906
  O         8.1622148908        9.3651515677        0.1139846133
  O         8.9838770986        1.5890337280       13.3035135545
  O         6.2448696150        6.1219702796       13.3636112314
  O         5.4556271645        1.4929361751        0.3830208120
  O         8.1688734131        6.1426083565        0.2921914252
  O         8.9589030183        4.7109367658       13.1498510531
  O         6.3022719486       -0.0146589877       13.3590306999
  O         5.6576945904        7.6648038116        0.2793131899
  O         8.1836026155        3.0113744497        0.2385507861
  O         9.0127815741        7.7639735355       13.3297765570
  O         6.2055430180        3.0798819253       13.2482298714
  O         9.7459709213        2.5488617541        2.4682951035
  O         6.9169592300        7.1154058030        2.4599484293
  O        10.2447532013        3.9132838726       10.9237060407
  O         7.7324861698        8.4374220227       11.0082264340
  O         6.8342180592        2.0918687282        2.5960166741
  O         9.5043935257        6.9120358977        2.4866843817
  O         7.6116132785        3.8275879951       11.0788659311
  O        10.4675561324        8.1952736032       11.0610931079
  O         5.2278011112       -0.1222999730        2.4549909119
  O         8.0241340711        4.6426218666        2.5601377387
  O         8.8499948856        6.2081492503       11.0616398038
  O         6.1389208162        1.5862661525       10.9625964305
  O        10.7987676061        6.9694596141        8.1740493272
  O        13.2872726631        0.7931473074        7.4475939193
  O         5.1444303575        9.2025894111        6.2816002594
  O        10.7857648070       10.4302470312        8.3512987041
  O        20.6682363683      -20.7377245933        5.7039670961
  O         2.8774972546      -15.5685668409        6.0911169332
  O        12.7658072424        6.6518238753        6.0072659296
  O        10.9683302715       -4.8347647164        4.1229847909
  O        -3.1276186969        9.4934388844        5.0188993721
  O        23.7500972265        4.4965952513        8.3670641383
  O        -3.4288859625       -7.0553105663        7.3860609160
  O        18.4523180867       -2.8119908793        7.0497959900
  O        17.4959440285        5.2446505768        4.8721976121
  O        15.8426146439        2.8390462584        4.9952406347
  O        10.3697551118      -14.9029212327        7.6448130703
  O        10.9123897276        0.5019398294        5.2107295465
  O         4.9605332409       -7.8418525475        8.4059363490
  O         6.1327041697       -3.1630984758        9.2811031430
  O        15.4965214551        6.9420555549        5.1459288590
 Si         0.0921162634        1.5886866877        1.8527457845
 Si         3.5326167523        4.6684894556       11.6216940569
 Si         0.8591208063        9.2603340148       11.6513095240
 Si         2.7078342441        3.0375489171        1.8680777736
 Si        10.7673704225        7.8290266686        1.9344705693
 Si         3.5657559440        7.7682274039       11.6321673115
 Si         5.4745099894        1.4456458456        1.9870669319
 Si         8.0998678139        6.1297685072        1.8463642646
 Si         8.9850975378        4.6621765249       11.5525447276
 Si         5.4716074374        7.7099273270        1.8640097507
 Si         6.2015289987        3.1026779089       11.6357438216
 Si         9.0273539869        7.6791700615       11.6851224280
