# Supplementary material for: Unlocking osmotic energy harvesting potential in challenging real-world hypersaline environments through vermiculite-based hetero-nanochannels
Source: Nat Commun. 2024 Jan 19;15:608. doi: 10.1038/s41467-023-44434-1 (PMC10799064; doi:10.1038/s41467-023-44434-1)
Supplement: Supplementary file 7 — Supplementary Data 2 [file 41467_2023_44434_MOESM7_ESM.zip › AIMD/AIMD-Li.xyz]

     145
Lattice="10.797873 0 0 0 9.354048 0 0 0 15.300000" Properties=species:S:1:pos:R:3
 Al         2.9251242212        6.2250607655        1.8913644965
 Al         1.0355105677        3.2705718695       11.5615307319
 Al         6.5018206310        9.4022173809       11.6399440967
 Al         8.1641441960        3.1163788975        1.8822173304
  H         2.6493165457        0.0272094310        1.1504355207
  H         0.0852497201        4.9213638911        1.1782110139
  H         0.8482078112        6.5258518474       12.3774255589
  H         3.6777133021        1.6380824530       12.4001230898
  H         8.1540358748        9.5915001403        1.1474376168
  H         5.5576186922        4.7330566576        1.2418951613
  H         6.3766424012        6.4370655361       12.4426047518
  H         9.0071487342        1.5815134167       12.3225112814
  H         3.9983884065       11.7992113803        9.7396896221
  H         2.6949872317       11.0048981281        9.7840901419
  H         0.1441064607        3.7539373670        7.6647820267
  H         0.7992886875        2.1131413314        7.6421231706
  H        11.1826693059        7.9845207130        8.0974032031
  H        11.2966713070        7.3874793837        9.4099874435
  H         6.0329648262       10.5218922771        7.0530341676
  H         7.0060500926       10.0844442221        8.0588970391
  H         9.4076358460        5.0253077600        6.8578192205
  H        10.3378180906        5.9750735157        7.8661528684
  H         4.7431952747       11.9108709876        5.7385506365
  H         5.7643548989       11.3693065496        4.7177719797
  H        -7.3179821364      -10.1939214531        7.1177594570
  H         2.6437094441      -10.8017274684        8.3893806285
  H         6.3451836859        9.0146546717        4.3449324469
  H         6.8213086160        8.5794199635        5.7589571173
  H         9.3965424188        9.1000056705        4.4423090484
  H         8.7321832873       10.3584595831        4.8974323479
  H         6.9958759805       13.8720721493        9.1148960857
  H         6.3694120132       13.4287059467        7.7643588489
  H        13.1847542844       11.1713017597        5.2409319615
  H        13.1908758246        2.9268566873        6.3612699402
  H        -1.3297594881       11.9674294601        9.5402554412
  H        -2.6076614252       11.0815684861        9.4867265688
  H         0.7280686565        7.4643578927        4.4857825842
  H         0.6089735471        8.1539925381        5.8719545137
  H        14.5249908902        0.7600850746        4.2537854700
  H        13.0958701214        0.3808573199        3.5528295779
  H        -0.6808004490       10.2566316931        8.1927319264
  H        -0.8215998114        9.6336602375        6.7789011952
  H         3.5447842418        5.8560527431        8.7999612303
  H         4.7280088697        5.1126987366        8.1553200462
  H        -8.0858215110        6.6751109173        5.4687288412
  H        -7.3409277649        5.8888888081        6.5989309880
  H        -0.1491762248       -4.0404377613        3.7637948724
  H        -0.0609889716        3.6565566699        3.6738592328
  H         6.8308081673        5.1242227753        3.8042966482
  H         6.3958430557        4.5459079604        5.2017364517
 Li         5.1705148878        6.7004968058        4.4552349421
 Li         4.5095769535        0.1211977945        9.0553205039
 Li        12.8361563811        4.4450062306        4.4182371298
 Li        -8.3074791938       13.1340196293        8.7987610866
 Mg         4.5891471000        9.3539438000       14.3925133000
 Mg         1.8757812000        4.6549659000       14.4046974000
 Mg         4.5520993000        6.2362595000       14.4121981000
 Mg         1.8606462000        1.5536585000       14.3868065000
 Mg         4.5707407000        3.1179121000       14.4013949000
 Mg         1.8837338000        7.7630658000       14.4200926000
 Mg         9.9815788000        9.3454800000       14.3923540000
 Mg         7.2811065000        4.6820212000       14.4169092000
 Mg         9.9581662000        6.2460432000       14.4112330000
 Mg         7.2663121000        1.5825628000       14.3978548000
 Mg         9.9698850000        3.1187837000       14.4025412000
 Mg         7.2565537000        7.8271504000       14.3836165000
  O         0.0628575393        4.7325370064        0.2244594195
  O         2.6764629114        9.2811838563        0.1671298607
  O         3.6379902806        1.6586386731       13.4059308629
  O         0.9522236096        6.3422898110       13.3255276157
  O         0.0362693904        1.2994877818        0.2044177613
  O         2.8958449902        6.1261716913        0.1290577005
  O         3.7593981617        4.6923685986       13.1664730336
  O         1.0334113668        9.3028461299       13.2793398480
  O         0.1368942082        7.7423757767        0.1895617266
  O         2.7369048006        3.0222223600        0.1457599750
  O         3.7571198899        7.7431386640       13.2153004988
  O         0.9774029080        3.0974442046       13.3153317948
  O         4.2087960012        2.2856436269        2.3469666824
  O         1.4614443633        7.0711664275        2.5671082191
  O         4.9305650187        3.9222750239       10.9552634503
  O         2.3428581639        8.5259212865       11.1617354997
  O         1.6664450468        2.0223244004        2.2833208416
  O         4.4287629871        6.9556280904        2.5988901294
  O         2.3885912312        4.2325852847       10.8316771565
  O         4.8781017395        8.9340680965       10.9729504477
  O        10.8288041393        9.3712138433        2.5220963441
  O         2.7728257490        4.5546629613        2.5141280041
  O         4.0085846640        6.3778962214       10.9635988196
  O         1.2385158657        1.4678348150       10.9846095560
  O         5.4363532822        4.7043852474        0.2524571097
  O         8.2809049133        0.0049273342        0.2226124291
  O         9.0646485765        1.5711910101       13.2959124605
  O         6.4792587763        6.1843668959       13.3645407094
  O         5.4607789625        1.4270181508        0.1988283638
  O         8.2077408594        6.1946469732        0.1916528101
  O         9.1687778611        4.7096736291       13.3328485245
  O         6.3887047677        9.3685029480       13.3072803115
  O         5.5015611868        7.8256425745        0.1941246002
  O         8.0772995296        3.1186806413        0.1882598580
  O         9.0766538928        7.8394066064       13.2269212501
  O         6.3124224275        3.1371790453       13.2219064301
  O         9.8232851225        2.4853111265        2.4676147400
  O         7.0587635134        7.2068967063        2.2572822199
  O        10.1539160247        3.6860286817       11.0526978799
  O         7.8024130813        8.5495444138       10.8594669422
  O         6.8984656455        2.1522090966        2.6394499587
  O         9.6726602496        6.9207298015        2.4133313836
  O         7.4796043226        4.3780408547       11.1156932863
  O        10.5168856785        8.5517577328       11.0002459604
  O         5.3795274475        9.3116611191        2.4218874667
  O         7.9612969131        4.8238054513        2.5263783811
  O         9.2588292438        6.2397820447       11.1467628186
  O         6.7061811465        1.7499394867       10.9275543949
  O         3.3684327989       11.3443649315        9.1768745966
  O         0.9621264944        3.1134848038        7.7394315210
  O        11.5106978490        7.1082645281        8.5066563874
  O         6.0240644847       10.0442884658        7.9207909894
  O        10.1270773587        5.0777156207        7.5016452825
  O         5.7243116816       11.7617016638        5.6472865275
  O        -7.2998447749      -10.3786714026        8.0547898438
  O         5.9874092935        8.6450469103        5.2011597513
  O         9.1259769505        9.5372986052        5.2656329391
  O         6.4071092664       14.2028089652        8.3929146727
  O        13.2755347426        2.7859450600        5.4116362746
  O        -1.8206103808       11.3197977257        8.9653864135
  O         0.7658482252        7.3197362115        5.4521879707
  O        13.5982028738        0.3728936096        4.4345779294
  O        -0.1209383225        9.7733187491        7.4822948532
  O         3.7280868898        5.1274275490        8.1321873345
  O        -7.4674364442        5.9098390899        5.6172376603
  O         0.1715006454       -4.9138049851        4.2335319599
  O         6.3362008816        5.2989344928        4.6772097644
 Si         0.1141097505        1.5643312062        1.8010751935
 Si         3.7147439802        4.7950183706       11.5255666599
 Si         1.0011552503        9.3219931833       11.6302805431
 Si         2.8555817022        3.0922902014        1.8149294909
 Si         0.2052740073        7.7931041374        1.8220981621
 Si         3.7351655126        7.8874847229       11.6828190923
 Si         5.5455199179        1.4864161299        1.8446310870
 Si         8.2656286205        6.2702101612        1.8092686453
 Si         9.0605893946        4.7221265024       11.6602648421
 Si         5.5703959659        7.7463706853        1.7521039225
 Si         6.3748505156        3.2904998807       11.5861794543
 Si         9.0661195275        7.8015398658       11.5834388742
