# Supplementary material for: Unlocking osmotic energy harvesting potential in challenging real-world hypersaline environments through vermiculite-based hetero-nanochannels
Source: Nat Commun. 2024 Jan 19;15:608. doi: 10.1038/s41467-023-44434-1 (PMC10799064; doi:10.1038/s41467-023-44434-1)
Supplement: Supplementary file 7 — Supplementary Data 2 [file 41467_2023_44434_MOESM7_ESM.zip › AIMD/AIMD-Mg.xyz]

     149
Lattice="10.797873 0 0 0 9.354048 0 0 0 15.300000" Properties=species:S:1:pos:R:3
 Al         2.6867476672        6.1748806040        1.8957403416
 Al         0.8892113624        3.1086219351       11.6283312901
 Al         6.3824167669        0.2256660190       11.7088367498
 Al         8.1519177905        3.1854420181        1.8386578122
  H         2.7865187147        9.0820037349        1.0683396987
  H        10.6555075075        4.7012453216        1.0859763590
  H         1.0005087644        6.3469603892       12.2559472158
  H         3.4259827586        1.6122889433       12.3858399089
  H         8.1866194246        0.1282754595        1.1447654489
  H         5.7340266918        4.8112819296        1.1743052768
  H         6.1575405116        5.9280058561       12.4317816187
  H         9.0816128450        1.4892547348       12.3845677914
  H         6.6982920568        6.3017663814        9.0093137365
  H         7.3698115971       16.8937430001        9.6109022752
  H         0.4094598623        2.0942058447        6.1866935390
  H         0.6977325881        3.3719733294        5.3538992959
  H         5.4198519839        2.6657709106        7.9203315276
  H         4.6005195069        3.6979902722        8.8078136640
  H         9.3362256315       10.1212346822        5.1006358504
  H        10.7850236053        9.9684919283        4.5576118383
  H         9.3498553463        6.9812949253        4.3307352097
  H         9.8214588821        5.7276204118        4.9091239798
  H        -3.5737444121       10.7221660021        4.1221646503
  H         7.2929431301        9.2804268268        4.5667204260
  H         8.9497232469        3.9798560060        7.8824762956
  H         7.4823378297        4.0996504389        7.2424138840
  H        -1.1084645146       12.3354568574        9.4704523270
  H        10.5009685946       12.0779487769        8.1148591344
  H         4.3900310574        9.1159336438        9.5432019287
  H         5.0931095211        9.6281300080        8.2621738075
  H        -0.4650521285        3.8220249540        3.6303293841
  H         0.6741693569        4.8644619387        3.7041686595
  H         6.9498907012       11.1698108783        9.2480421992
  H         7.6100407456       10.8236003358        7.7950818816
  H         3.2307642755       -1.5362417556        4.0801669820
  H         1.7205159564       -1.5198964240        4.6543712419
  H         2.5259561146        5.7230558502        8.1741553623
  H         2.2569937995        4.6131738374        9.3902337709
  H        17.4608778560        4.9485022396        3.8286926756
  H        16.0818194958        5.6982014491        3.7868556809
  H         4.4438955732        4.3749879892        5.1595368063
  H         2.8849765917        4.3286088819        4.5503228570
  H        11.0092046335        5.5072012301        8.1160442847
  H        10.3879231854        6.6998938333        8.9500095427
  H         9.2624528059        9.2390230700        8.2868203955
  H         9.8962458184        9.0205910058        6.7699221020
  H         3.1682650681        7.3761987910        6.3606430339
  H         3.4781441252        8.0045478203        7.7437472944
  H         2.9457183310        0.5986948264        5.6316773895
  H         3.8020023687        1.5680089910        4.7445714849
  H         3.0927478907       10.5009213092        8.5403218823
  H         1.8720005261        1.5542701165        9.3833939737
  H         6.3938485892        6.4383324458        5.4134353767
  H         5.5540176863        7.1446731797        6.5284553846
 Mg         4.5891472022        9.3539438700       14.3925131154
 Mg         1.8757812089        4.6549659274       14.4046977295
 Mg         4.5520991583        6.2362596334       14.4121985546
 Mg         1.8606461536        1.5536584787       14.3868060623
 Mg         4.5707408231        3.1179121012       14.4013946125
 Mg         1.8837337347        7.7630658185       14.4200922837
 Mg         9.9815790957        9.3454798590       14.3923544544
 Mg         7.2811066272        4.6820211102       14.4169095777
 Mg         9.9581660666        6.2460434071       14.4112326656
 Mg         7.2663121368        1.5825627698       14.3978543455
 Mg         9.9698847828        3.1187838050       14.4025408885
 Mg         7.2565538826        7.8271504999       14.3836161653
 Mg         8.5015329508        6.7225823899        7.1894478579
 Mg         2.8833891238        3.1577946433        6.9420615713
  O        -0.0089107476        4.7226958023        0.1181700345
  O         2.7343810426       -0.0704131136        0.1083082585
  O         3.7294478127        1.5743070503       13.3095121545
  O         0.9004701635        6.2707842885       13.2626239448
  O         0.0737933876        1.4259499267        0.2720130846
  O         2.7309824539        6.1009594710        0.1794729215
  O         3.6543143782        4.5208568429       13.2250531949
  O         0.9059027489        9.3194734618       13.2784250207
  O        -0.0018864909        7.8167504657        0.2470650926
  O         2.6557638882        3.1367923333        0.2392153053
  O         3.7147543966        7.7284145237       13.2382504120
  O         0.9829119459        3.0859374198       13.3967532186
  O         4.0978254247        2.3747376091        2.4238920828
  O         1.3365239385        7.1320681852        2.3269592444
  O         4.8178519464        3.7195722373       10.9446010158
  O         2.2087891107        8.3271148462       11.1419380522
  O         1.5583373299        2.1307414295        2.3949006281
  O         4.2623090363        6.9798466547        2.5028608122
  O         2.1463189032        4.1770393535       10.9967713464
  O         4.8657348817        8.6750954301       10.9776110249
  O         0.0024345333        9.4317982816        2.5130535559
  O         2.5737180683        4.5628403060        2.6032356438
  O         3.8259280251        6.1812566552       11.0010636122
  O         1.3488772713        1.4969300549       11.1014776536
  O         5.4516582216        4.8088364133        0.2413912206
  O         7.9568910251        9.3128410217        0.2090121688
  O         9.0733897028        1.5442020277       13.3809714256
  O         6.3592616621        6.2150733057       13.3581954737
  O         5.5392250279        1.7240605644        0.1579282447
  O         8.1414728930        6.3280048201        0.3370765157
  O         8.9584864465        4.8460482522       13.2703765736
  O         6.3178809040        0.1008706816       13.3655650081
  O         5.3778203460        7.8676141602        0.2531214533
  O         8.2642729096        3.0456656091        0.1880814390
  O         9.0463463760        7.8986018592       13.3216669312
  O         6.3158644681        3.2764434882       13.2464215698
  O         9.8272843792        2.5343549305        2.6188442741
  O         6.8183080786        7.3070941170        2.5147304626
  O        10.1372140837        3.8367642369       11.0154356231
  O         7.7412231296        8.5022279468       10.9833545036
  O         6.8014658561        2.3384891363        2.5468345598
  O         9.5271207551        7.1081821243        2.5001760823
  O         7.4696303319        4.3156520598       11.0899739615
  O        10.4794546550        8.6508262019       11.0305198310
  O         5.2832311838        9.4870882259        2.4569900412
  O         7.9083304383        4.8745899182        2.5134864288
  O         9.0834548197        6.3280515485       11.0873018964
  O         6.5862782490        1.8438930325       10.9961893782
  O         7.1571243353        7.0916368874        8.7049407987
  O         1.0002923986        2.8829247439        6.1660898744
  O         4.6834105142        3.3743341561        7.9062058812
  O        10.2437627797        9.9208613112        5.3525001027
  O         9.2236919457        6.5562875329        5.1810732404
  O         7.4114373628       10.2089130276        4.9079000458
  O         8.2572820571        4.6642477146        7.5024354053
  O         9.6113733663       12.1612841157        8.4341737709
  O         4.2447966654        9.3946164616        8.6061239764
  O         0.0040054114        4.4340024875        4.3100298704
  O         6.7888540661       10.9031391498        8.3372528991
  O         2.6409078066       -1.1563384585        4.7746425746
  O         2.1328794484        4.8761353276        8.3526514863
  O        16.6872297551        5.1812704672        4.4023440154
  O         3.4124697423        4.3931684860        5.3934305980
  O        10.6187272921        6.4048641625        8.0709943123
  O         9.1824351396        8.7670787097        7.4356061904
  O         3.3104885210        7.1588511844        7.3107976978
  O         3.5448448474        1.3169245955        5.6864736312
  O         2.3351010488       11.1679895525        8.5681902237
  O         6.4524566650        7.1643242754        6.0557600937
 Si         0.1305438417        1.5460883834        1.8548205073
 Si         3.5914549782        4.6272855704       11.6086614997
 Si         1.0398909903        9.2966020475       11.6776134686
 Si         2.7130537691        3.0231441659        1.8683652478
 Si        10.8118343906        7.8867302632        1.8600727042
 Si         3.6629791405        7.7341840489       11.6264712457
 Si         5.4975185211        1.6357427125        1.8488282232
 Si         8.1067421512        6.3841745484        1.9038192881
 Si         8.9190612949        4.8176303587       11.6487254253
 Si         5.4387567634        7.9228914506        1.8819781118
 Si         6.2513504569        3.2799666321       11.6519761508
 Si         9.0720552882        7.8518633971       11.6820779292
