# Supplementary material for: Unlocking osmotic energy harvesting potential in challenging real-world hypersaline environments through vermiculite-based hetero-nanochannels
Source: Nat Commun. 2024 Jan 19;15:608. doi: 10.1038/s41467-023-44434-1 (PMC10799064; doi:10.1038/s41467-023-44434-1)
Supplement: Supplementary file 8 — Source Data [file 41467_2023_44434_MOESM8_ESM.xlsx]

## Sheet: Figure 1b
Figure 1b
nanosheet 1		nanosheet 2
Width (μm)	Height (nm)	Width (μm)	Height (nm)
0	-2.83654	0	-0.30064
0.08162	-2.89945	0.08087	-1.10715
0.16324	-3.37983	0.16174	-0.92415
0.24486	-3.11105	0.24261	-0.90127
0.32648	-2.65338	0.32349	-1.33591
0.4081	-2.72788	0.40436	-0.76402
0.48972	-2.85942	0.48523	-0.9699
0.57134	-3.29977	0.5661	-1.10715
0.65296	-3.1873	0.64697	0.86112
0.73458	-3.37411	0.72784	0.76473
0.8162	-2.07022	0.80871	0.52909
0.89782	-1.36926	0.88959	0.72354
0.97944	-1.33495	0.97046	0.42615
1.06106	-1.66092	1.05133	0.35752
1.14268	-1.48642	1.1322	0.55197
1.2243	-1.76386	1.21307	0.97517
1.30592	-1.48936	1.29394	0.44902
1.38754	-1.63233	1.37482	0.46046
1.46916	-2.32185	1.45569	0.73498
1.55078	-1.58984	1.53656	1.06668
1.6324	-1.2753
1.71402	-2.12169
1.79564	-1.5784

## Sheet: Figure 1c
Figure 1c
Flake size (μm)	Percentage (％)
5	1
7	9
9	21
11	32
13	22
15	9
17	6

## Sheet: Figure 1f
Figure 1f
Profile 1		Profile 2		Profile 3
Width (μm)	Height (nm)	Width (μm)	Height (nm)	Width (μm)	Height (nm)
0	-48.7911	0	-48.3111	0	-48.9977
0.08758	-48.9145	0.07919	-48.4345	0.07919	-49.1211
0.16677	-48.844	0.15839	-48.6459	0.15839	-49.3325
0.24597	-48.8616	0.23758	-48.8573	0.23758	-49.4382
0.32516	-48.8968	0.31677	-48.963	0.31677	-49.4734
0.40435	-46.994	0.39597	-47.7121	0.39597	-45.104
0.48354	-33.9428	0.47516	-37.2113	0.47516	-30.6742
0.56274	-13.7517	0.55435	-18.5002	0.55435	-15.3283
0.64193	3.83198	0.63354	-1.4452	0.63354	-3.84089
0.72112	14.2274	0.71274	8.95017	0.71274	5.79674
0.80032	19.2312	0.79193	15.5046	0.79193	14.0073
0.87951	21.9622	0.87112	20.7022	0.87112	20.3855
0.9587	24.0413	0.95032	24.7018	0.95032	24.297
1.0379	26.1204	1.02951	27.6971	1.02951	26.3761
1.11709	28.4637	1.1087	29.3181	1.1087	29.3713
1.19628	30.7366	1.1879	30.3928	1.1879	32.349
1.27547	33.3619	1.26709	31.6438	1.26709	34.2519
1.35467	34.701	1.34628	33.0886	1.34628	34.9567
1.43386	33.9433	1.42547	33.6876	1.42547	34.7452
1.51305	31.7233	1.50467	32.5776	1.50467	34.1814
1.59225	29.3271	1.58386	30.4457	1.58386	33.1419
1.67144	27.8294	1.66305	28.4019	1.66305	30.3757
1.75063	28.2699	1.74225	28.1023	1.74225	26.0589
1.82983	29.3447	1.82144	29.089	1.82144	21.3722
1.90902	29.9614	1.90063	29.7057	1.90063	17.866
1.98821	30.2081	1.97983	28.86	1.97983	17.5664
2.0674	29.4504	2.05902	26.9218	2.05902	19.6455
2.1466	28.3228	2.13821	25.0542	2.13821	21.7246
2.22579	26.4728	2.2174	23.8385	2.2174	22.5174
2.30498	24.6227	2.2966	25.3216	2.2966	22.4998
2.38418	23.1427	2.37579	24.8435	2.37579	23.0284
2.46337	21.557	2.45498	24.8923	2.45498	21.8127
2.54256	20.1651	2.53418	24.5915	2.53418	18.8526
2.62176	19.4074	2.61337	23.4023	2.61337	17.0026
2.70095	19.7422	2.69256	20.8905	2.69256	16.7912
2.78014	20.7289	2.77176	18.6715	2.77176	17.6898
2.85933	20.7289	2.85095	17.924	2.85095	18.2183
2.93014	19.3681	2.93014	17.9163	2.93014	17.0907
3.01	20.0535	3.01	18.7293	3.00933	16.1569

## Sheet: Figure 2a
Figure 2a
pH	Zeta potential (mV)	Standard error
3	-24.2	1.57162
4	-34.9	0.34641
5	-45	0.95394
7	-48.5333	1.45717
10	-49.1333	1.2897
11	-54.4667	1.02144

## Sheet: Figure 2b
Figure 2b
10-4 M		10-3 M		10-2 M
Voltage (V)	Current (μA)	Voltage (V)	Current (μA)	Voltage (V)	Current (μA)
-0.89999	-1.68	-0.89999	-3.34	-0.89999	-22.7
-0.80001	-1.48	-0.80001	-2.93	-0.80001	-20
-0.70001	-1.28	-0.70001	-2.54	-0.70001	-17.3
-0.6	-1.09	-0.6	-2.15	-0.6	-14.7
-0.49999	-0.899	-0.49999	-1.77	-0.49999	-12.1
-0.40001	-0.709	-0.40001	-1.4	-0.40001	-9.59
-0.3	-0.521	-0.3	-1.03	-0.3	-7.06
-0.19999	-0.334	-0.19999	-0.658	-0.19999	-4.57
-0.09998	-0.148	-0.09998	-0.294	-0.09998	-2.1
7.63e-06	0.0366	7.39e-06	0.0669	6.44e-06	0.331
0.1	0.221	0.1	0.424	0.1	2.74
0.19999	0.404	0.19999	0.778	0.19999	5.12
0.30001	0.586	0.30001	1.13	0.30001	7.48
0.4	0.768	0.4	1.46	0.39999	9.8
0.50002	0.95	0.50002	1.79	0.50002	12.1
0.60001	1.13	0.60001	2.1	0.6	14.3
0.70003	1.31	0.70003	2.39	0.70003	16.4
0.80001	1.49	0.80001	2.66	0.80001	18.4
0.9	1.67	0.9	2.89	0.89999	20.4
1.00001	1.85	1.00001	3.1	1.00001	22.2

## Sheet: Figure 2c
Figure 2c
KCl concentration (M)	Ionic conductance (S)
1e-06	2.13255e-07
1e-05	5.47372e-07
0.0001	1.81321e-06
0.001	3.59803e-06
0.01	2.37531e-05
0.1	0.000184648
0.5	0.000507116
1	0.00159

## Sheet: Figure 2e
Figure 2e
h(Å)	n+/(n++n)
15.3	1	0
20.3	0.83949	0.03156
25.3	0.74226	0.03027

## Sheet: Figure 2f 
Figure 2f
Time(s)	Current (μA)
1	60.5788
2	60.5807
3	60.5806
4	60.5804
5	60.5808
6	60.5793
7	60.5795
8	60.5798
9	60.582
10	60.5808
11	60.5785
12	60.5804
13	60.5809
14	60.5804
15	60.581
16	60.581
17	60.5803
18	60.5818
19	60.5815
20	60.5831
21	60.5814
22	60.583
23	60.5812
24	60.5852
25	60.5827
26	60.5832
27	60.5847
28	60.5827
29	60.5846
30	60.5834
31	60.5848
32	60.5882
33	60.586
34	60.5846
35	60.586
36	60.5837
37	60.5831
38	60.5848
39	60.5848
40	60.5849
41	60.5851
42	60.5859
43	60.5862
44	60.5871
45	60.5866
46	60.5887
47	60.5895
48	60.5927
49	60.5882
50	60.589
51	60.5877
52	60.5872
53	60.5891
54	60.5894
55	60.5884
56	60.5893
57	60.5886
58	60.5899
59	60.5902
60	60.5914
61	60.5914
62	60.5897
63	60.5908
64	60.5918
65	60.5945
66	60.5909
67	60.5922
68	60.5916
69	60.5928
70	60.5953
71	60.5937
72	60.5924
73	60.5931
74	60.5938
75	60.5938
76	60.595
77	60.5933
78	60.5938
79	60.5939
80	60.5945
81	60.5946
82	60.5951
83	60.5944
84	60.5963
85	60.595
86	60.5941
87	60.5958
88	60.5968
89	60.598
90	60.5955
91	60.5977
92	60.5969
93	60.5991
94	60.598
95	60.5987
96	60.5981
97	60.5973
98	60.5977
99	60.5979
100	60.5978
101	60.5984
102	60.5999
103	60.5959
104	60.6004
105	60.5993
106	60.5989
107	60.5977
108	60.6007
109	60.5993
110	60.6006
111	60.6001
112	60.5997
113	60.5996
114	60.6007
115	60.604
116	60.6017
117	60.5992
118	60.6026
119	60.6033
120	60.6012
121	60.6028
122	60.6013
123	60.6026
124	60.6031
125	60.6028
126	60.6029
127	60.6036
128	60.6039
129	60.6037
130	60.6037
131	60.6051
132	60.6046
133	60.6045
134	60.6043
135	60.6042
136	60.605
137	60.6037
138	60.6045
139	60.6058
140	60.6055
141	60.6077
142	60.6058
143	60.6065
144	60.6086
145	60.6069
146	60.6048
147	60.6112
148	60.6084
149	60.6071
150	60.6075
151	60.6112
152	60.6063
153	60.6086
154	60.6086
155	60.6084
156	60.6082
157	60.6091
158	60.6101
159	60.609
160	60.6111
161	60.6076
162	60.6081
163	60.6094
164	60.6134
165	60.6099
166	60.6096
167	60.6103
168	60.6103
169	60.6106
170	60.6117
171	60.6115
172	60.611
173	60.6111
174	60.6123
175	60.6124
176	60.6131
177	60.6127
178	60.6127
179	60.6143
180	60.6139
181	60.6121
182	60.611
183	60.614
184	60.612
185	60.6137
186	60.614
187	60.615
188	60.6134
189	60.615
190	60.6151
191	60.6153
192	60.6151
193	60.6154
194	60.616
195	60.6164
196	60.6166
197	60.6169
198	60.6179
199	60.6154
200	60.6199
201	60.6161
202	60.6172
203	60.6159
204	60.6174
205	60.6174
206	60.6174
207	60.6179
208	60.6175
209	60.622
210	60.6181
211	60.619
212	60.618
213	60.6194
214	60.619
215	60.619
216	60.6193
217	60.6197
218	60.6189
219	60.62
220	60.6197
221	60.6206
222	60.6202
223	60.624
224	60.6227
225	60.6187
226	60.624
227	60.6208
228	60.6203
229	60.6202
230	60.6206
231	60.6203
232	60.6217
233	60.6216
234	60.6233
235	60.6223
236	60.6225
237	60.6239
238	60.6258
239	60.6248
240	60.6243
241	60.6256
242	60.6243
243	60.628
244	60.622
245	60.6228
246	60.6221
247	60.6244
248	60.6249
249	60.6249
250	60.6245
251	60.6251
252	60.6257
253	60.6241
254	60.6269
255	60.6262
256	60.6252
257	60.6251
258	60.6254
259	60.6231
260	60.6237
261	60.6266
262	60.6244
263	60.6225
264	60.623
265	60.6234
266	60.6243
267	60.6238
268	60.6222
269	60.623
270	60.6273
271	60.6245
272	60.6279
273	60.6288
274	60.6247
275	60.6263
276	60.6239
277	60.6248
278	60.6237
279	60.6245
280	60.6238
281	60.6255
282	60.6249
283	60.6241
284	60.6265
285	60.6243
286	60.6263
287	60.6234
288	60.6243
289	60.623
290	60.6244
291	60.6237
292	60.6255
293	60.6242
294	60.6246
295	60.6239
296	60.6244
297	60.6251
298	60.6219
299	60.628
300	60.6247
301	60.6305
302	60.6247
303	60.6256
304	60.6235
305	60.6254
306	60.6233
307	60.6272
308	60.6238
309	60.6246
310	60.6243
311	60.6253
312	60.6242
313	60.6252
314	60.6242
315	60.6251
316	60.6263
317	60.6252
318	60.6253
319	60.6243
320	60.6269
321	60.6234
322	60.6305
323	60.6255
324	60.6273
325	60.631
326	60.6235
327	60.6236
328	60.6247
329	60.6247
330	60.6252
331	60.6298
332	60.6266
333	60.627
334	60.6259
335	60.6267
336	60.6244
337	60.6281
338	60.6271
339	60.6294
340	60.6255
341	60.626
342	60.6262
343	60.6267
344	60.627
345	60.6252
346	60.6275
347	60.6265
348	60.6299
349	60.6282
350	60.627
351	60.6256
352	60.626
353	60.6266
354	60.6271
355	60.6257
356	60.6279
357	60.6281
358	60.6281
359	60.6283
360	60.6323
361	60.6325
362	60.6287
363	60.6311
364	60.6272
365	60.6286
366	60.627
367	60.6262
368	60.6277
369	60.6285
370	60.6307
371	60.6278
372	60.6284
373	60.6292
374	60.631
375	60.6301
376	60.628
377	60.6278
378	60.6307
379	60.6261
380	60.6303
381	60.6262
382	60.6301
383	60.6308
384	60.6308
385	60.63
386	60.6318
387	60.6296
388	60.6298
389	60.6309
390	60.6302
391	60.6303
392	60.6328
393	60.6306
394	60.6281
395	60.6318
396	60.6308
397	60.6315
398	60.6314
399	60.6306
400	60.6314
401	60.6325
402	60.6313
403	60.6312
404	60.6374
405	60.6323
406	60.6343
407	60.6335
408	60.6364
409	60.6346
410	60.6326
411	60.6331
412	60.6373
413	60.6332
414	60.6335
415	60.6356
416	60.6346
417	60.6375
418	60.6346
419	60.6353
420	60.6344
421	60.6349
422	60.6355
423	60.6349
424	60.6346
425	60.6401
426	60.6346
427	60.6369
428	60.6364
429	60.6394
430	60.6354
431	60.6366
432	60.6364
433	60.6367
434	60.6383
435	60.6374
436	60.6368
437	60.6373
438	60.6382
439	60.6355
440	60.6377
441	60.638
442	60.6399
443	60.6386
444	60.6437
445	60.6395
446	60.6392
447	60.6396
448	60.646
449	60.646
450	60.645
451	60.6454
452	60.6391
453	60.6432
454	60.6374
455	60.6351
456	60.6369
457	60.6389
458	60.6392
459	60.6423
460	60.6418
461	60.6413
462	60.6395
463	60.6427
464	60.6426
465	60.6423
466	60.6425
467	60.6432
468	60.6437
469	60.643
470	60.6434
471	60.6399
472	60.6435
473	60.6408
474	60.6406
475	60.6423
476	60.6436
477	60.6423
478	60.6439
479	60.6448
480	60.6441
481	60.6477
482	60.6486
483	60.647
484	60.6449
485	60.6489
486	60.6455
487	60.6457
488	60.645
489	60.6436
490	60.6453
491	60.6482
492	60.6459
493	60.6462
494	60.6468
495	60.6477
496	60.6473
497	60.6503
498	60.6508
499	60.6493
500	60.6524
501	60.6496
502	60.6517
503	60.649
504	60.649
505	60.6485
506	60.6504
507	60.6487
508	60.6505
509	60.6506
510	60.6512
511	60.6534
512	60.6511
513	60.6534
514	60.6519
515	60.6519
516	60.6528
517	60.6538
518	60.6529
519	60.6536
520	60.6546
521	60.6536
522	60.6529
523	60.6555
524	60.6537
525	60.655
526	60.6538
527	60.6527
528	60.657
529	60.6552
530	60.662
531	60.6551
532	60.6553
533	60.6547
534	60.6561
535	60.6566
536	60.6564
537	60.6575
538	60.6582
539	60.6585
540	60.6586
541	60.658
542	60.6585
543	60.662
544	60.6579
545	60.6582
546	60.6572
547	60.6606
548	60.657
549	60.6586
550	60.6574
551	60.6593
552	60.6583
553	60.6601
554	60.6603
555	60.6603
556	60.6616
557	60.6611
558	60.6633
559	60.6608
560	60.6613
561	60.6602
562	60.6616
563	60.66
564	60.6615
565	60.6587
566	60.6609
567	60.6607
568	60.6619
569	60.6603
570	60.661
571	60.6627
572	60.6624
573	60.6633
574	60.663
575	60.6648
576	60.6617
577	60.6634
578	60.661
579	60.6626
580	60.6615
581	60.6633
582	60.6619
583	60.6628
584	60.6638
585	60.6645
586	60.6653
587	60.6642
588	60.6634
589	60.6647
590	60.6636
591	60.6649
592	60.6643
593	60.6636
594	60.6648
595	60.6642
596	60.6681
597	60.6641
598	60.6654
599	60.6647
600	60.6653
601	60.6662
602	60.6657
603	60.665
604	60.6666
605	60.6672
606	60.6653
607	60.6685
608	60.6643
609	60.6668
610	60.6663
611	60.6723
612	60.6677
613	60.6679
614	60.6677
615	60.6682
616	60.6697
617	60.6688
618	60.6683
619	60.6681
620	60.6712
621	60.6692
622	60.6706
623	60.6665
624	60.6688
625	60.6682
626	60.6721
627	60.6694
628	60.6701
629	60.6695
630	60.6703
631	60.6707
632	60.6712
633	60.6717
634	60.6711
635	60.6731
636	60.6715
637	60.6743
638	60.672
639	60.6722
640	60.6705
641	60.6713
642	60.6711
643	60.6723
644	60.6722
645	60.6726
646	60.6716
647	60.6725
648	60.6731
649	60.6779
650	60.6745
651	60.6745
652	60.6735
653	60.6733
654	60.6741
655	60.6731
656	60.6723
657	60.6735
658	60.6747
659	60.6738
660	60.6746
661	60.6756
662	60.6746
663	60.6768
664	60.6817
665	60.6798
666	60.6753
667	60.6762
668	60.6743
669	60.6755
670	60.6758
671	60.6761
672	60.6772
673	60.6769
674	60.6774
675	60.6775
676	60.6773
677	60.677
678	60.675
679	60.6758
680	60.6781
681	60.6755
682	60.6767
683	60.6726
684	60.6771
685	60.6766
686	60.6778
687	60.6791
688	60.6782
689	60.6781
690	60.6789
691	60.678
692	60.6803
693	60.679
694	60.678
695	60.6791
696	60.6799
697	60.6811
698	60.6803
699	60.6808
700	60.68
701	60.6803
702	60.6805
703	60.6802
704	60.6811
705	60.6815
706	60.6822
707	60.6785
708	60.6806
709	60.6813
710	60.682
711	60.681
712	60.6819
713	60.6806
714	60.6814
715	60.6798
716	60.6835
717	60.6799
718	60.6807
719	60.6797
720	60.6813
721	60.6805
722	60.6816
723	60.6836
724	60.682
725	60.6834
726	60.6823
727	60.6846
728	60.6833
729	60.6849
730	60.6835
731	60.6865
732	60.6817
733	60.6863
734	60.6822
735	60.684
736	60.6821
737	60.6833
738	60.6844
739	60.6826
740	60.6836
741	60.6839
742	60.6857
743	60.6842
744	60.6847
745	60.6838
746	60.6847
747	60.6832
748	60.6853
749	60.6837
750	60.6823
751	60.6848
752	60.6859
753	60.6849
754	60.6854
755	60.6865
756	60.6878
757	60.6879
758	60.6856
759	60.692
760	60.686
761	60.6857
762	60.6848
763	60.6862
764	60.6847
765	60.6863
766	60.6869
767	60.687
768	60.6864
769	60.6872
770	60.6866
771	60.6898
772	60.687
773	60.6875
774	60.6887
775	60.6853
776	60.6889
777	60.6846
778	60.6855
779	60.6868
780	60.6876
781	60.6864
782	60.6873
783	60.6869
784	60.6881
785	60.6878
786	60.692
787	60.6874
788	60.6879
789	60.6913
790	60.6876
791	60.6907
792	60.6869
793	60.688
794	60.6856
795	60.6878
796	60.6868
797	60.6875
798	60.6874
799	60.6885
800	60.6874
801	60.6884
802	60.6898
803	60.6889
804	60.6878
805	60.6893
806	60.689
807	60.6868
808	60.6899
809	60.6891
810	60.6892
811	60.6882
812	60.6899
813	60.6883
814	60.6891
815	60.6885
816	60.6863
817	60.6906
818	60.6906
819	60.6941
820	60.6904
821	60.6923
822	60.6906
823	60.6938
824	60.6902
825	60.6906
826	60.6894
827	60.6904
828	60.6896
829	60.6909
830	60.6901
831	60.6911
832	60.6922
833	60.6912
834	60.6935
835	60.6914
836	60.6925
837	60.6912
838	60.691
839	60.6895
840	60.6929
841	60.6897
842	60.6924
843	60.6908
844	60.6922
845	60.6919
846	60.6923
847	60.6925
848	60.6918
849	60.6914
850	60.6919
851	60.693
852	60.6929
853	60.6942
854	60.6919
855	60.693
856	60.6927
857	60.6925
858	60.6913
859	60.6922
860	60.6929
861	60.6942
862	60.6936
863	60.6936
864	60.6935
865	60.6924
866	60.6942
867	60.6947
868	60.6954
869	60.6942
870	60.6962
871	60.6933
872	60.6958
873	60.6932
874	60.6951
875	60.6941
876	60.6947
877	60.6939
878	60.6936
879	60.6943
880	60.6953
881	60.6994
882	60.6956
883	60.6963
884	60.6955
885	60.6977
886	60.6945
887	60.6955
888	60.6942
889	60.6966
890	60.6943
891	60.6943
892	60.6938
893	60.6924
894	60.696
895	60.6957
896	60.6964
897	60.6976
898	60.7008
899	60.6966
900	60.6979
901	60.6963
902	60.6983
903	60.6944
904	60.6977
905	60.6967
906	60.6975
907	60.697
908	60.6973
909	60.6959
910	60.6969
911	60.6977
912	60.6977
913	60.6977
914	60.6986
915	60.6969
916	60.6963
917	60.6977
918	60.6959
919	60.697
920	60.6966
921	60.6985
922	60.6973
923	60.6993
924	60.698
925	60.6976
926	60.6971
927	60.6981
928	60.6988
929	60.6975
930	60.6948
931	60.6966
932	60.6979
933	60.6962
934	60.6989
935	60.6976
936	60.6976
937	60.6982
938	60.7002
939	60.6969
940	60.6969
941	60.6974
942	60.6979
943	60.698
944	60.6986
945	60.699
946	60.6978
947	60.6994
948	60.6978
949	60.6977
950	60.6939
951	60.6994
952	60.6962
953	60.6963
954	60.6962
955	60.6972
956	60.6965
957	60.6968
958	60.6978
959	60.6974
960	60.6979
961	60.7013
962	60.6992
963	60.6979
964	60.699
965	60.6978
966	60.6992
967	60.6949
968	60.6934
969	60.6967
970	60.6967
971	60.6973
972	60.6974
973	60.6962
974	60.6967
975	60.696
976	60.6966
977	60.6977
978	60.6966
979	60.6986
980	60.6966
981	60.6975
982	60.6967
983	60.6964
984	60.6943
985	60.6964
986	60.6952
987	60.6955
988	60.6949
989	60.6966
990	60.6952
991	60.6949
992	60.6978
993	60.6957
994	60.697
995	60.6961
996	60.6963
997	60.6962
998	60.6998
999	60.6967
1000	60.6957
1001	60.6946
1002	60.6957
1003	60.6947
1004	60.6954
1005	60.6948
1006	60.6928
1007	60.6969
1008	60.6951
1009	60.6995
1010	60.6942
1011	60.7004
1012	60.6961
1013	60.696
1014	60.6941
1015	60.6952
1016	60.6943
1017	60.6969
1018	60.6949
1019	60.694
1020	60.6947
1021	60.6955
1022	60.6954
1023	60.6954
1024	60.6964
1025	60.695
1026	60.694
1027	60.6956
1028	60.7001
1029	60.693
1030	60.6967
1031	60.6922
1032	60.6943
1033	60.6927
1034	60.6945
1035	60.6936
1036	60.6949
1037	60.6936
1038	60.6945
1039	60.6953
1040	60.6943
1041	60.6959
1042	60.6944
1043	60.6954
1044	60.6943
1045	60.6974
1046	60.6914
1047	60.6927
1048	60.6911
1049	60.6944
1050	60.6924
1051	60.6936
1052	60.6917
1053	60.6929
1054	60.6923
1055	60.6938
1056	60.6936
1057	60.6934
1058	60.6941
1059	60.6942
1060	60.6937
1061	60.6929
1062	60.6932
1063	60.6928
1064	60.6928
1065	60.6879
1066	60.6917
1067	60.6904
1068	60.6914
1069	60.6947
1070	60.6914
1071	60.6916
1072	60.6905
1073	60.6924
1074	60.6914
1075	60.6913
1076	60.6915
1077	60.6933
1078	60.6916
1079	60.6937
1080	60.691
1081	60.6926
1082	60.6892
1083	60.6929
1084	60.6901
1085	60.6906
1086	60.6907
1087	60.6904
1088	60.6902
1089	60.6908
1090	60.689
1091	60.6895
1092	60.6928
1093	60.6899
1094	60.6921
1095	60.6899
1096	60.6901
1097	60.6878
1098	60.6888
1099	60.6886
1100	60.6916
1101	60.6878
1102	60.6887
1103	60.6902
1104	60.6891
1105	60.6882
1106	60.6887
1107	60.6896
1108	60.6879
1109	60.6889
1110	60.6885
1111	60.6891
1112	60.6872
1113	60.6872
1114	60.6858
1115	60.6879
1116	60.6872
1117	60.6877
1118	60.6878
1119	60.6873
1120	60.6874
1121	60.6901
1122	60.6885
1123	60.6872
1124	60.6848
1125	60.6867
1126	60.6862
1127	60.6855
1128	60.6846
1129	60.6851
1130	60.6855
1131	60.6856
1132	60.6863
1133	60.6855
1134	60.6864
1135	60.686
1136	60.687
1137	60.6862
1138	60.6863
1139	60.6883
1140	60.6838
1141	60.6882
1142	60.6823
1143	60.6839
1144	60.6851
1145	60.6856
1146	60.6862
1147	60.6855
1148	60.6859
1149	60.6857
1150	60.6842
1151	60.6838
1152	60.6856
1153	60.6857
1154	60.6856
1155	60.6842
1156	60.6858
1157	60.6837
1158	60.684
1159	60.6863
1160	60.6853
1161	60.6821
1162	60.684
1163	60.6837
1164	60.6844
1165	60.684
1166	60.6826
1167	60.6849
1168	60.6847
1169	60.688
1170	60.6838
1171	60.6863
1172	60.6844
1173	60.685
1174	60.6832
1175	60.6853
1176	60.6824
1177	60.6822
1178	60.6826
1179	60.6831
1180	60.6828
1181	60.6826
1182	60.6902
1183	60.6829
1184	60.6838
1185	60.6822
1186	60.6837
1187	60.6821
1188	60.6822
1189	60.6812
1190	60.6812
1191	60.681
1192	60.682
1193	60.6814
1194	60.6818
1195	60.681
1196	60.682
1197	60.6811
1198	60.681
1199	60.6823
1200	60.6821
1201	60.6802
1202	60.6812
1203	60.6825
1204	60.6805
1205	60.6855
1206	60.6799
1207	60.6805
1208	60.6795
1209	60.6808
1210	60.6798
1211	60.6807
1212	60.6796
1213	60.6809
1214	60.6812
1215	60.6803
1216	60.6829
1217	60.6806
1218	60.6809
1219	60.6764
1220	60.6827
1221	60.6777
1222	60.6778
1223	60.679
1224	60.6775
1225	60.6781
1226	60.6795
1227	60.6785
1228	60.6793
1229	60.6806
1230	60.6793
1231	60.6795
1232	60.6793
1233	60.6816
1234	60.6777
1235	60.6782
1236	60.6763
1237	60.6792
1238	60.6764
1239	60.6769
1240	60.6771
1241	60.677
1242	60.6772
1243	60.6804
1244	60.6791
1245	60.6787
1246	60.6801
1247	60.6785
1248	60.682
1249	60.6775
1250	60.6785
1251	60.6769
1252	60.6783
1253	60.6775
1254	60.6787
1255	60.6776
1256	60.677
1257	60.6773
1258	60.6768
1259	60.6793
1260	60.6788
1261	60.6778
1262	60.6787
1263	60.68
1264	60.6791
1265	60.6787
1266	60.6796
1267	60.6807
1268	60.677
1269	60.6781
1270	60.6768
1271	60.6782
1272	60.6778
1273	60.6771
1274	60.6787
1275	60.6788
1276	60.6798
1277	60.6775
1278	60.6837
1279	60.6784
1280	60.6788
1281	60.6787
1282	60.6798
1283	60.6765
1284	60.6792
1285	60.6767
1286	60.6789
1287	60.6782
1288	60.6783
1289	60.6811
1290	60.6789
1291	60.6784
1292	60.6797
1293	60.68
1294	60.6788
1295	60.6812
1296	60.6765
1297	60.6805
1298	60.677
1299	60.6773
1300	60.6788
1301	60.6792
1302	60.6785
1303	60.6798
1304	60.6798
1305	60.6798
1306	60.6808
1307	60.681
1308	60.6799
1309	60.6802
1310	60.6803
1311	60.6806
1312	60.6835
1313	60.6815
1314	60.6814
1315	60.6765
1316	60.6811
1317	60.6806
1318	60.6818
1319	60.6802
1320	60.6821
1321	60.6825
1322	60.6828
1323	60.682
1324	60.6827
1325	60.6815
1326	60.683
1327	60.6832
1328	60.683
1329	60.6827
1330	60.6827
1331	60.6857
1332	60.6813
1333	60.6833
1334	60.6815
1335	60.6829
1336	60.6836
1337	60.6832
1338	60.6835
1339	60.6836
1340	60.6838
1341	60.6842
1342	60.6862
1343	60.6825
1344	60.686
1345	60.6887
1346	60.6861
1347	60.6846
1348	60.6848
1349	60.6843
1350	60.6866
1351	60.6847
1352	60.684
1353	60.6829
1354	60.6852
1355	60.6847
1356	60.6847
1357	60.6846
1358	60.685
1359	60.6866
1360	60.6857
1361	60.6882
1362	60.6858
1363	60.6887
1364	60.6856
1365	60.6875
1366	60.685
1367	60.6871
1368	60.6852
1369	60.6865
1370	60.6878
1371	60.6871
1372	60.6836
1373	60.6854
1374	60.6846
1375	60.6868
1376	60.6863
1377	60.6882
1378	60.6884
1379	60.6865
1380	60.6875
1381	60.6853
1382	60.6883
1383	60.6879
1384	60.6882
1385	60.6875
1386	60.6881
1387	60.6882
1388	60.6905
1389	60.6881
1390	60.6885
1391	60.6883
1392	60.6876
1393	60.6901
1394	60.6891
1395	60.6863
1396	60.6866
1397	60.6887
1398	60.6868
1399	60.6909
1400	60.6884
1401	60.6895
1402	60.6894
1403	60.691
1404	60.69
1405	60.6884
1406	60.6902
1407	60.6899
1408	60.6891
1409	60.69
1410	60.6905
1411	60.6879
1412	60.6904
1413	60.6878
1414	60.6915
1415	60.6889
1416	60.6921
1417	60.69
1418	60.6891
1419	60.6899
1420	60.6913
1421	60.6911
1422	60.6921
1423	60.6925
1424	60.6912
1425	60.6949
1426	60.6911
1427	60.693
1428	60.6902
1429	60.6922
1430	60.6896
1431	60.6913
1432	60.6893
1433	60.6911
1434	60.6913
1435	60.6928
1436	60.6914
1437	60.693
1438	60.6935
1439	60.6928
1440	60.6932
1441	60.6919
1442	60.6946
1443	60.6916
1444	60.6936
1445	60.693
1446	60.6928
1447	60.6918
1448	60.6953
1449	60.6925
1450	60.6898
1451	60.6922
1452	60.6912
1453	60.6925
1454	60.6933
1455	60.6922
1456	60.6927
1457	60.6942
1458	60.6946
1459	60.6947
1460	60.6915
1461	60.6936
1462	60.6929
1463	60.6945
1464	60.6926
1465	60.6936
1466	60.6941
1467	60.6936
1468	60.6943
1469	60.6914
1470	60.6911
1471	60.6932
1472	60.6988
1473	60.6921
1474	60.6938
1475	60.6924
1476	60.6928
1477	60.6932
1478	60.6942
1479	60.6927
1480	60.6955
1481	60.6948
1482	60.6944
1483	60.6943
1484	60.6945
1485	60.6961
1486	60.6928
1487	60.6967
1488	60.6907
1489	60.6924
1490	60.692
1491	60.6927
1492	60.6938
1493	60.6933
1494	60.6934
1495	60.6932
1496	60.6951
1497	60.6948
1498	60.6943
1499	60.6946
1500	60.697
1501	60.6938
1502	60.6944
1503	60.6931
1504	60.6942
1505	60.6942
1506	60.6942
1507	60.6924
1508	60.6941
1509	60.6939
1510	60.6972
1511	60.6957
1512	60.6954
1513	60.694
1514	60.6945
1515	60.6937
1516	60.6951
1517	60.6944
1518	60.6954
1519	60.6979
1520	60.6939
1521	60.6964
1522	60.6932
1523	60.6954
1524	60.695
1525	60.6976
1526	60.6951
1527	60.6949
1528	60.6936
1529	60.6947
1530	60.6946
1531	60.6949
1532	60.6937
1533	60.6951
1534	60.6971
1535	60.6932
1536	60.6941
1537	60.6937
1538	60.6956
1539	60.6955
1540	60.6954
1541	60.6955
1542	60.6949
1543	60.6959
1544	60.6956
1545	60.6964
1546	60.6949
1547	60.696
1548	60.6977
1549	60.698
1550	60.6956
1551	60.6985
1552	60.6947
1553	60.6959
1554	60.6942
1555	60.6954
1556	60.6955
1557	60.6974
1558	60.6972
1559	60.6978
1560	60.6952
1561	60.6951
1562	60.6966
1563	60.6983
1564	60.6961
1565	60.6928
1566	60.6942
1567	60.6917
1568	60.6917
1569	60.6938
1570	60.6906
1571	60.6926
1572	60.6934
1573	60.6945
1574	60.6951
1575	60.6949
1576	60.6936
1577	60.6947
1578	60.6947
1579	60.6947
1580	60.6955
1581	60.6952
1582	60.6919
1583	60.6941
1584	60.693
1585	60.6928
1586	60.6962
1587	60.6937
1588	60.692
1589	60.6938
1590	60.6923
1591	60.6937
1592	60.6934
1593	60.6896
1594	60.6932
1595	60.6925
1596	60.6933
1597	60.6934
1598	60.6916
1599	60.6904
1600	60.6909
1601	60.6927
1602	60.6926
1603	60.6904
1604	60.6897
1605	60.6919
1606	60.6897
1607	60.6915
1608	60.6903
1609	60.6941
1610	60.6898
1611	60.6911
1612	60.6893
1613	60.6896
1614	60.6871
1615	60.6924
1616	60.687
1617	60.6871
1618	60.6882
1619	60.6882
1620	60.6869
1621	60.6874
1622	60.6866
1623	60.6867
1624	60.694
1625	60.6872
1626	60.6895
1627	60.686
1628	60.6864
1629	60.6838
1630	60.6844
1631	60.6844
1632	60.6855
1633	60.6864
1634	60.686
1635	60.6856
1636	60.6838
1637	60.6852
1638	60.685
1639	60.685
1640	60.6862
1641	60.6861
1642	60.684
1643	60.685
1644	60.6827
1645	60.6812
1646	60.6816
1647	60.6878
1648	60.6814
1649	60.6829
1650	60.6829
1651	60.6827
1652	60.6818
1653	60.6828
1654	60.682
1655	60.682
1656	60.6814
1657	60.6817
1658	60.6825
1659	60.6816
1660	60.6804
1661	60.6779
1662	60.6834
1663	60.6786
1664	60.68
1665	60.68
1666	60.6801
1667	60.6806
1668	60.6782
1669	60.6782
1670	60.6797
1671	60.6788
1672	60.6781
1673	60.6779
1674	60.6774
1675	60.6782
1676	60.6773
1677	60.6781
1678	60.6773
1679	60.6786
1680	60.6763
1681	60.6761
1682	60.6762
1683	60.6759
1684	60.676
1685	60.6785
1686	60.6756
1687	60.6739
1688	60.6771
1689	60.6751
1690	60.6772
1691	60.6751
1692	60.6735
1693	60.6735
1694	60.674
1695	60.6727
1696	60.6712
1697	60.6743
1698	60.6731
1699	60.6732
1700	60.6727
1701	60.6749
1702	60.6731
1703	60.6744
1704	60.6724
1705	60.6769
1706	60.6711
1707	60.674
1708	60.673
1709	60.6707
1710	60.6702
1711	60.6702
1712	60.6698
1713	60.6639
1714	60.6698
1715	60.6689
1716	60.6698
1717	60.6695
1718	60.6694
1719	60.6691
1720	60.6752
1721	60.6695
1722	60.6713
1723	60.6687
1724	60.6688
1725	60.666
1726	60.6687
1727	60.666
1728	60.6679
1729	60.6668
1730	60.6674
1731	60.6667
1732	60.6668
1733	60.6666
1734	60.6664
1735	60.6661
1736	60.6643
1737	60.667
1738	60.6615
1739	60.6636
1740	60.6633
1741	60.6639
1742	60.6621
1743	60.6638
1744	60.6636
1745	60.6636
1746	60.6631
1747	60.6644
1748	60.6627
1749	60.6633
1750	60.6621
1751	60.6629
1752	60.6615
1753	60.6624
1754	60.6654
1755	60.6615
1756	60.6634
1757	60.6587
1758	60.6601
1759	60.659
1760	60.6611
1761	60.6584
1762	60.6625
1763	60.6606
1764	60.6615
1765	60.6604
1766	60.6608
1767	60.6594
1768	60.6593
1769	60.6602
1770	60.6589
1771	60.661
1772	60.6588
1773	60.6581
1774	60.6586
1775	60.6573
1776	60.6572
1777	60.657
1778	60.6575
1779	60.6586
1780	60.658
1781	60.6594
1782	60.6589
1783	60.6584
1784	60.6584
1785	60.659
1786	60.6588
1787	60.6594
1788	60.6621
1789	60.6584
1790	60.6614
1791	60.6566
1792	60.6617
1793	60.6547
1794	60.6607
1795	60.6584
1796	60.6557
1797	60.6577
1798	60.6583
1799	60.6584
1800	60.6572
1801	60.6587
1802	60.6583
1803	60.6597
1804	60.6573
1805	60.6587
1806	60.6571
1807	60.6596
1808	60.6585
1809	60.6581
1810	60.6585
1811	60.6582
1812	60.6573
1813	60.658
1814	60.6585
1815	60.6557
1816	60.6606
1817	60.6586
1818	60.6603
1819	60.6589
1820	60.6605
1821	60.6569
1822	60.66
1823	60.6591
1824	60.6593
1825	60.6583
1826	60.6593
1827	60.6596
1828	60.6594
1829	60.6601
1830	60.6597
1831	60.6608
1832	60.658
1833	60.6624
1834	60.6571
1835	60.6587
1836	60.6589
1837	60.6627
1838	60.6559
1839	60.6578
1840	60.6576
1841	60.6583
1842	60.658
1843	60.6598
1844	60.6592
1845	60.6587
1846	60.6582
1847	60.6585
1848	60.6598
1849	60.6588
1850	60.6604
1851	60.6584
1852	60.6597
1853	60.6569
1854	60.6616
1855	60.6562
1856	60.6586
1857	60.6581
1858	60.6577
1859	60.6589
1860	60.6594
1861	60.6584
1862	60.6595
1863	60.6594
1864	60.6581
1865	60.6588
1866	60.6592
1867	60.6594
1868	60.6607
1869	60.6614
1870	60.6574
1871	60.6587
1872	60.6576
1873	60.6594
1874	60.6591
1875	60.6625
1876	60.6599
1877	60.6611
1878	60.6598
1879	60.6607
1880	60.6608
1881	60.6612
1882	60.6643
1883	60.6607
1884	60.6606
1885	60.6612
1886	60.664
1887	60.6605
1888	60.6617
1889	60.659
1890	60.6595
1891	60.6601
1892	60.6645
1893	60.6609
1894	60.6615
1895	60.6604
1896	60.6612
1897	60.6615
1898	60.6616
1899	60.6606
1900	60.6625
1901	60.6657
1902	60.6598
1903	60.6618
1904	60.6608
1905	60.6616
1906	60.6617
1907	60.6636
1908	60.6604
1909	60.6627
1910	60.6656
1911	60.6608
1912	60.6635
1913	60.6608
1914	60.6611
1915	60.6609
1916	60.6627
1917	60.6617
1918	60.6645
1919	60.6622
1920	60.6632
1921	60.6636
1922	60.6605
1923	60.6658
1924	60.6619
1925	60.6643
1926	60.6619
1927	60.6638
1928	60.663
1929	60.6613
1930	60.6642
1931	60.6618
1932	60.664
1933	60.6637
1934	60.6633
1935	60.6635
1936	60.6647
1937	60.6634
1938	60.6653
1939	60.6624
1940	60.6652
1941	60.6625
1942	60.6654
1943	60.6639
1944	60.6648
1945	60.6632
1946	60.6619
1947	60.666
1948	60.6643
1949	60.6632
1950	60.6679
1951	60.67
1952	60.6649
1953	60.6651
1954	60.6634
1955	60.6663
1956	60.6649
1957	60.6663
1958	60.6649
1959	60.6655
1960	60.6652
1961	60.6651
1962	60.6654
1963	60.6658
1964	60.6675
1965	60.6662
1966	60.6675
1967	60.6653
1968	60.6664
1969	60.664
1970	60.6681
1971	60.6645
1972	60.6678
1973	60.6655
1974	60.6648
1975	60.6687
1976	60.6715
1977	60.6681
1978	60.6673
1979	60.6678
1980	60.6667
1981	60.6694
1982	60.668
1983	60.6655
1984	60.6654
1985	60.6657
1986	60.6647
1987	60.6666
1988	60.6659
1989	60.669
1990	60.6663
1991	60.6679
1992	60.6667
1993	60.6674
1994	60.668
1995	60.6678
1996	60.6722
1997	60.6683
1998	60.6674
[truncated: 34,002 more rows]

## Sheet: Figure 2g
Figure 2g
0.1 M KCl		1 M KCl
Voltage (V)	Current (mA)	Voltage (V)	Current (mA)
1.00001	0.13537	0.99602	1.088
0.96002	0.1272	0.95601	1.01629
0.92001	0.11851	0.916	0.95267
0.88	0.10805	0.87601	0.89498
0.84	0.1018	0.83601	0.84265
0.79999	0.0959	0.796	0.7929
0.76	0.0908	0.756	0.74375
0.71999	0.0849	0.71601	0.69832
0.67999	0.0795	0.67601	0.65639
0.64	0.0748	0.63601	0.61799
0.59999	0.0685	0.596	0.58367
0.55999	0.0636	0.55601	0.55182
0.51999	0.0587	0.51601	0.52217
0.47999	0.0555	0.476	0.49959
0.43999	0.0512	0.436	0.48227
0.39999	0.0467	0.396	0.45039
0.35999	0.0411	0.35601	0.43086
0.31999	0.0344	0.31599	0.40312
0.27998	0.0258	0.27599	0.37766
0.23998	0.0175	0.236	0.35593
0.19998	0.00979	0.19599	0.31804
0.15999	0.00408	0.15599	0.261
0.11998	0.000535	0.11599	0.1906
0.07997	-0.000805	0.07599	0.11325
0.03997	-0.00211	0.03598	0.033
-3.03e-05	-0.00286	-0.00397	-0.04845
-0.03999	-0.0146	-0.04397	-0.12577
-0.07998	-0.0374	-0.08398	-0.21583
-0.11998	-0.0603	-0.12397	-0.31599
-0.15998	-0.0846	-0.16397	-0.42428
-0.19998	-0.1105	-0.20401	-0.54071
-0.23998	-0.1379	-0.244	-0.66691
-0.27998	-0.16636	-0.28399	-0.80241
-0.32002	-0.19542	-0.324	-0.94065
-0.36001	-0.22472	-0.36401	-1.07994
-0.40001	-0.25418	-0.404	-1.21974
-0.44001	-0.28401	-0.44399	-1.36039
-0.48001	-0.31408	-0.48399	-1.50128
-0.52	-0.34435	-0.52399	-1.64215
-0.56	-0.37482	-0.56399	-1.78327
-0.6	-0.4053	-0.60402	-1.9243
-0.64	-0.43569	-0.64402	-2.06563
-0.67998	-0.46609	-0.68401	-2.20714
-0.71998	-0.49631	-0.72401	-2.34882
-0.76002	-0.52658	-0.76401	-2.48986
-0.80001	-0.55624	-0.804	-2.63088
-0.84	-0.58591	-0.844	-2.77181
-0.88	-0.61513	-0.884	-2.91263
-0.92	-0.64337	-0.92399	-3.05391
-0.95999	-0.67013	-0.96398	-3.19619
-0.99999	-0.69495	--	--

## Sheet: Figure 2h
Figure 2h
concentration gradient	rectification ration	Standard error
1	3.35175	0.26769
0.1	4.90812	0.67202
0.01	2.47296	0.14772
0.001	2.37113	0.17225
0.0001	2.14707	0.12143

[truncated: 25 more sheets: Figure 3b , Figure 3c, Figure 3d, Figure 4a, Figure 4b, Figure 4c, Figure 4e, Figure 4h, Supplementary Fig 8a, Supplementary Fig 8b, Supplementary Fig 13a, Supplementary Fig 13b, Supplementary Fig 13c, Supplementary Fig 13d, Supplementary Fig 13e, Supplementary Fig 13f, Supplementary Fig 20b, Supplementary Fig 24, Supplementary Fig 25, Supplementary Fig 26 …]
